# Supplementary material for: Cross-trait multivariate GWAS confirms health implications of pubertal timing
Source: Nat Commun. 2025 Jan 18;16:799. doi: 10.1038/s41467-025-56191-4 (PMC11742396; doi:10.1038/s41467-025-56191-4)
Supplement: Supplementary file 4 — Supplementary Data 1 [file 41467_2025_56191_MOESM4_ESM.xlsx]

## Sheet: ST01. GSEM phenotypes
Supplementary Data 1. Puberty timing phenotypes included in exploratory and final specifications of the Genomic structural equation model (GSEM)
Phenotypes included in both Genomic SEM exploratory and final model specificationb
Puberty timing phenotypes	Abbreviation	Contributing cohorts c	Max N (Neff)	NSNPs	h2 (SE)	λGC	Mean χ2	Intercept	Reference
age of voice break	voice	UKB	154459	12755898	0.0682 (0.0049)	1.1779	1.2202	1.0142	The UK Biobank resource with deep phenotyping and genomic data
age of first facial hair	hair	UKB	161470	12756088	0.1197 (0.0075)	1.284	1.426	1.0495	The UK Biobank resource with deep phenotyping and genomic data
age of menarche	menarche	40 cohorts	329345	10548750	0.2029 (0.0083)	1.6106	2.019	1.0159	Genomic analyses identify hundreds of variants associated with age at menarche and support a role for puberty timing in cancer risk
pubertal height growth	PHG	9 cohorts	13960	2479699	0.4187 (0.0478)	1.054	1.0713	0.9539	Genome-wide association and longitudinal analyses reveal genetic loci linking pubertal height growth, pubertal timing and childhood adiposity
Phenotypes included only in SCOUTJOY analysisd
Tanner Stage	Tanner Stage	4 cohorts	9916	2183192	0.085 (0.0459)	0.9965	1.0005	0.9833	Genome-wide association study of sexual maturation in males and females highlights a role for body mass and menarche loci in male puberty
