# Supplementary material for: Cross-trait multivariate GWAS confirms health implications of pubertal timing
Source: Nat Commun. 2025 Jan 18;16:799. doi: 10.1038/s41467-025-56191-4 (PMC11742396; doi:10.1038/s41467-025-56191-4)
Supplement: Supplementary file 5 — Supplementary Data 2 [file 41467_2025_56191_MOESM5_ESM.xlsx]

## Sheet: ST02. LD score rg
Supplementary Data 2. Linkage disequilibrium score regression (LDSC) estimates of heritability and genetic correlations of puberty timing phenotypes
LD Score heritability (diagonal) and Genetic correlations (off-diagonal) with standard error (in parentheses)
Phenotype	age of voice	age of first facial hair	age of menarche	pubertal height growth
age of voice	0.0682 (0.0049)	0.8628 (0.0537)	0.6999 (0.0397)	0.4128 (0.0609)
age of first facial hair	0.8628 (0.0537)	0.1208 (0.0066)	0.5693 (0.0323)	0.2669 (0.052)
age of menarche	0.6999 (0.0397)	0.5693 (0.0323)	0.2029 (0.0083)	0.3272 (0.0425)
pubertal height growth	0.4128 (0.0609)	0.2669 (0.052)	0.3272 (0.0425)	0.4187 (0.0478)
Notes: heritabilty and genetic correlations estimates (standard error of estimates in parentheses); LD score regression (LDSR/LDSC) genetic correlation estimates using LDSC function and “eur_w_ld_chr/” LD Scores files calculated by Bulik-Sullivan et al. [1–2], including only HapMap3 SNPs with MAF > 0.01; with standard errors estimated using a block jackknife over SNPs (in GenomicSEM R Package, ve…
References
1. Bulik-Sullivan, B. et al. LD Score regression distinguishes confounding from polygenicity in genome-wide association studies. Nat. Genet. 47, 291–295 (2015).
