# Supplementary material for: Cross-trait multivariate GWAS confirms health implications of pubertal timing
Source: Nat Commun. 2025 Jan 18;16:799. doi: 10.1038/s41467-025-56191-4 (PMC11742396; doi:10.1038/s41467-025-56191-4)
Supplement: Supplementary file 6 — Supplementary Data 3 [file 41467_2025_56191_MOESM6_ESM.xlsx]

## Sheet: ST03 EFA
Supplementary Data 3. Exploratory factor analysis (EFA)
Factor loadings and variance explained by each latent factor
	One Factor Model
	Factor 1	Uniqueness
age of voice*	0.998	0.005
age of first facial hair*	0.864	0.252661
age of menarche	0.701	0.508473
pubertal height growth	0.413	0.829812
SS loadings	2.404
Proportion of Variance	0.601
Notes: Running multivariable LDSC, then exploratory factor analysis (EFA) with promax rotation using the factanal function (R stats package, version 4.2.0 (incorporated in Genomics SEM package)), outside of Genomic SEM, informing subsequent confirmatory factor analyis [1]
References
1. Grotzinger, A. et al. Genomic structural equation modelling provides insights into the multivariate genetic architecture of complex traits. Nat.Hum.Beh. 3, 513–525 (2019).
