# Supplementary material for: Cross-trait multivariate GWAS confirms health implications of pubertal timing
Source: Nat Commun. 2025 Jan 18;16:799. doi: 10.1038/s41467-025-56191-4 (PMC11742396; doi:10.1038/s41467-025-56191-4)
Supplement: Supplementary file 7 — Supplementary Data 4 [file 41467_2025_56191_MOESM7_ESM.xlsx]

## Sheet: ST04. CFA
Supplementary Data 4. Confirmatory factor analysis (CFA) for common factor and two factor models
Panel A. Common-factor model
Model fit statistics
		χ2	df	P χ2	AIC		CFI	SRMR
		6.92755	2	0.0313114	22.9276		0.998498	0.0261001
Parameter estimates
Parameter	LHS	Operator	RHS	Unstand Estimate	Unstand SE		STD Estimate	STD SE	P-value							63.9799	2	1.2792e-14	79.9799	0.980639	0.0468054
1	F1	=~	age of voice	0.26803	0.00905881		1.02658	0.0346961	2.14655e-192
2	F1	=~	age of first facial hair	0.283581	0.0100127		0.81592	0.0288087	1.85212e-176
3	F1	=~	age of menarche	0.314197	0.0139237		0.697559	0.0309125	9.42891e-113
4	F1	=~	pubertal height growth	0.259837	0.0315085		0.401537	0.0486913	1.62991e-16
5	age of voice	~~	age of voice	-0.00367202	0.00311749		-0.053867	0.0457324	0.238846
7	age of first facial hair	~~	age of first facial hair	0.0403796	0.00407829		0.334275	0.0337613	4.11697e-23
8	age of menarche	~~	age of menarche	0.104162	0.00823651		0.513411	0.0405977	1.17247e-36
9	pubertal height growth	~~	pubertal height growth	0.351233	0.0444417		0.838768	0.10613	2.71787e-15
10	F1	~~	F1	1				1	NA
Notes: Confirmatory factor analysis (CFA) of genetic covariance matrix using weighted least squares estimation implemented in Genomic SEM [1]; exploratory factor analysies indicated possible two factor model, with possible cross-loading of LIFESPAN on both factors; follow-up CFA models using Genomic SEM performed; LIFESPAN originally estimated to have negative residual variance (i.e., a Heywood c…
References
1. Grotzinger, A., et al. Genomic structural equation modelling provides insights into the multivariate genetic architecture of complex traits. Nat.Hum.Beh. 3, 513–525 (2019).
Abbreviations: χ2 — Index of fit of Genomic SEM model (Goodness-of-fit χ2 two-sided test). Pχ2 —nominal P value of two-sided goodness-of-fit χ2 test. df —Degrees of freedon of two-sided χ2 goodness-of-fit test. AIC —Akaike information criterion. CFI — Comparative fit index - look for > 0.9. SRMR— Squared root mean residual - look for < 0.8. =~ — Genomic SEM operator. LHS/RHS — Left and right hand…
