# Supplementary material for: Cross-trait multivariate GWAS confirms health implications of pubertal timing
Source: Nat Commun. 2025 Jan 18;16:799. doi: 10.1038/s41467-025-56191-4 (PMC11742396; doi:10.1038/s41467-025-56191-4)
Supplement: Supplementary file 8 — Supplementary Data 5 [file 41467_2025_56191_MOESM8_ESM.xlsx]

## Sheet: ST05. GSEM QC  
Supplementary Data 5. Summary of quality control (QC) filtering applied to input GWAS summary statistics prior to multivariate GSEM analysis
GWAS Phenotype	Abbreviation	Variants prior to QC steps	Inadmissible alleles	SNPs before remaining QC	Variable quality	MAF	Multiallelics or duplicates	Not matched with 1000 Genomes Phase 3 European reference panel	Allele mismatch	SNPs remaining after QC	Input GWAS QC | Imputation
age of voice	voice	12755898	0	12728089	0	0	27807	4503187	27	8224875	HRC plus UK10K & 1000 Genomes reference panels
age of first facial hair	hair	12756088	0	12728279	0	0	27807	4503377	27	8224875	HRC plus UK10K & 1000 Genomes reference panels
age of menarche	menarche	10548752	0	10430522	33683	0	118228	3119216	64	7277559	1000 genomes Phase 3, MAF > 0.005
pubertal height growth	PHG	2479701	0	2141955	0	0	337744	58561	315	2083079	HapMap Phase II , MAF > 0.01
Notes: Inadmissible alleles — INDELs and variants with non-A/C/G/T alleles removed; Variable quality — variants removed due to effect values estimated at exactly 0 (compromising matrix inversion necessary for Genomic SEM); MAF — variants with MAF < 0.01 removed; SNPs with low MAF prone to error as fewer samples within genotype cluster [1], and LD score standard errors for these variants tend to b…
References:
1. Pongpanich, M., Sullivan, P.F. & Tzeng, J.Y. A quality control algorithm for filtering SNPs in genome-wide association studies. Bioinformatics. 26(14), 1731-7 (2010).
2. Bulik-Sullivan, B. et al. LD Score regression distinguishes confounding from polygenicity in genome-wide association studies. Nat. Genet. 47, 291–295 (2015).
3. Bulik-Sullivan, B. et al., An atlas of genetic correlations across human diseases and traits.. Nat. Genet. 47, 1236–1241.
