# Supplementary material for: Cross-trait multivariate GWAS confirms health implications of pubertal timing
Source: Nat Commun. 2025 Jan 18;16:799. doi: 10.1038/s41467-025-56191-4 (PMC11742396; doi:10.1038/s41467-025-56191-4)
Supplement: Supplementary file 9 — Supplementary Data 6 [file 41467_2025_56191_MOESM9_ESM.xlsx]

## Sheet: ST06. Lead SNPs annot.
Supplementary Data. Characterization and annotation of lead variants (genome-wide significant P < 5x10-8) from multivariate puberty timing GWAS (mvpuberty)
Novel (Lead SNP > 1 Mb from previously reported loci, P-value 5x10-8)	rsID	genome locus	chromosome	position	nIndSigSNPs	IndSigSNPs (LD r2 < 0.6)	Non effect allele	effect allele	MAF	P-value	Beta	SE	nearestGene	distance from SNP to gene	SNP function	CADD	RDB	minChrState	commonChrState	Q	Q_df	Q_pval
hair	rs11121667	1	1	11038476	1	rs11121667	T	C	0.2366	1.37e-16	-0.0205314	0.00248351	C1orf127	0	intronic	0.12	7	5	5	139.196	3	5.63489e-30
hair/menarche	rs2697985	2	1	14133419	3	rs2697985;rs2744682;rs2744677	C	G	0.1789	1.63e-13	0.0197845	0.00268222	PRDM2	0	intronic	0.461	5	4	5	2.21152	3	0.529682
menarche	rs17449243	3	1	21174429	2	rs17449243;rs1076032	C	T	0.1541	9.57e-10	-0.0169477	0.00277089	EIF4G3	0	intronic	7.166	3a	4	4	9.71177	3	0.021182
menarche	rs11209331	4	1	41456689	3	rs11209331;rs12047657;rs12041533	C	T	0.4105	1.04e-12	0.0149369	0.0020964	CTPS1	0	intronic	1.521	5	4	4	13.2451	3	0.00413541
menarche	rs2105029	5	1	43933689	5	rs2105029;rs12069733;rs2782639;rs673253;rs4660740	C	T	0.4026	1.3e-09	0.0124752	0.00205591	HYI-AS1	11022	intergenic	3.778	NA	5	15	1.66096	3	0.645648
menarche	rs631248	5	1	44071221	7	rs631248;rs669446;rs4660740;rs3791041;rs12069733;rs2782639;rs673253	A	G	0.2624	3.8e-16	0.0195483	0.0024001	PTPRF	0	exonic	9.242	5	4	4	2.15451	3	0.540965
hair/menarche/voice	rs6690625	6	1	66077590	2	rs6690625;rs10749753	G	T	0.2197	1.97e-13	0.0193064	0.00262643	LEPR	0	intronic	1.499	7	4	15	8.9288	3	0.0302526
menarche	rs2815752	7	1	72812440	6	rs2815752;rs1993709;rs12026130;rs975480;rs2126077;rs9424977	A	G	0.3588	2.71e-17	0.0175016	0.00206912	RPL31P12	44927	intergenic	8.112	NA	5	15	7.976	3	0.0465104
voice/menarche	rs7514705	8	1	75006720	3	rs7514705;rs12028841;rs274607	C	T	0.4513	1.81e-24	-0.021578	0.00211368	FPGT-TNNI3K:TNNI3K	00:00:00	intronic	7.167	NA	5	15	10.4149	3	0.0153493
menarche	rs11165924	9	1	98375448	3	rs11165924;rs4274102;rs1473474	G	A	0.3082	2.5e-12	0.0152037	0.00217089	DPYD	00:00:00	intronic	4.899	7	2	15	3.11959	3	0.373551
menarche	rs2154403	9	1	98465528	3	rs2154403;rs1198575;rs4274102	A	G	0.165	2.46e-10	0.0171882	0.00271564	MIR137HG	0	ncRNA_intronic	4.046	NA	5	15	1.39435	3	0.706861
menarche	rs1537955	10	1	102476312	4	rs1537955;rs10449717;rs12563004;rs7550957	C	T	0.3429	1.2e-12	0.0153756	0.00216409	OLheight3	13725	intergenic	0.122	NA	9	15	1.52491	3	0.676532
menarche	rs466639	11	1	165394882	8	rs466639;rs285480;rs2194899;rs3753898;rs7536062;rs157861;rs157862;rs10918179	C	T	0.1213	6.91e-19	-0.0255652	0.00288013	RXRG	0	intronic	8.501	7	5	15	35.8204	3	8.17262e-08
hair/menarche	rs543874	12	1	177889480	12	rs543874;rs561634;rs8030;rs591120;rs10798583;rs1889981;rs12135579;rs4652270;rs4081366;rs10913445;rs10913446;rs1359940	G	A	0.1869	1.06e-29	0.0296244	0.00261734	SEC16B	3610	intergenic	15.31	7	5	15	12.1226	3	0.00697472
hair/menarche	rs3828137	12	1	177920754	6	rs3828137;rs10913445;rs561634;rs8030;rs591120;rs10798583	A	G	0.4085	2.05e-09	-0.0121013	0.00201892	SEC16B:RP4-798P15.3	00:00:00	ncRNA_intronic	7.689	NA	4	15	8.01161	3	0.0457723
hair/menarche/voice	rs2553731	13	1	199809292	6	rs2553731;rs10919753;rs17664308;rs1991245;rs10919791;rs3790843	G	A	0.4642	5.31e-18	0.0187266	0.00216578	RP11-567B20.1	36813	intergenic	2.937	7	14	15	3.99689	3	0.2618
hair/menarche	rs2510	14	1	204161591	3	rs2510;rs12568353;rs10900555	C	T	0.2555	2.85e-12	0.0161615	0.00231377	KISS1	0	intronic	3.666	5	5	14	3.20181	3	0.361545
menarche	rs823094	15	1	205689807	1	rs823094	G	T	0.4095	3.88e-09	-0.0119091	0.00202222	NUCKS1	0	intronic	4.807	6	4	4	14.7424	3	0.00205058
hair	rs12144559	16	1	243723214	2	rs12144559;rs2291410	A	C	0.335	1.11e-11	-0.015023	0.00221185	AKT3	0	intronic	3.359	5	2	5	7.05411	3	0.070193
menarche	rs2685230	17	2	437664	2	rs2685230;rs2685258	G	A	0.3469	6.77e-12	0.014307	0.00208483	AC105393.2	15360	intergenic	0.425	4	1	15	6.41811	3	0.0929484
menarche	rs12995480	17	2	629881	5	rs12995480;rs6720683;rs10188118;rs13029479;rs11685767	C	T	0.174	5.2e-27	0.0294299	0.00273462	TMEM18	2002-07-16	intergenic	3.672	7	5	15	9.33228	3	0.0251842
New	rs7587651	18	2	10368606	1	rs7587651	T	C	0.3638	1e-08	0.0120064	0.00209507	C2orf48	16754	intergenic	0.868	5	5	15	0.446086	3	0.930566
hair	rs1260326	19	2	27730940	1	rs1260326	C	T	0.4105	5.48e-11	0.0137107	0.00209094	GCKR	0	exonic	13.22	5	5	15	5.38252	3	0.145837
hair	rs12994085	19	2	27952406	1	rs12994085	T	C	0.2525	4.18e-08	-0.013029	0.0023762	AC074091.13	13806	intergenic	0.664	4	2	15	8.55418	3	0.0358448
hair	rs12714305	20	2	30590774	1	rs12714305	C	T	0.2584	1.98e-08	0.0132599	0.00236206	AC109642.1	15476	intergenic	4.954	5	5	15	16.636	3	0.000839604
hair	rs17011935	21	2	32567840	2	rs17011935;rs12994364	G	C	0.1133	9.51e-11	-0.021213	0.0032764	BIRC6	1939-01-10	intergenic	0.413	5	1	15	12.0265	3	0.00729293
menarche/height	rs4672110	22	2	56576447	6	rs4672110;rs2193481;rs17047830;rs11886381;rs17268806;rs4672109	C	G	0.1799	4.86e-20	-0.0235579	0.00256985	RP11-482H16.1:CCDC85A	00:00:00	ncRNA_intronic	3.524	6	5	15	24.0424	3	2.44761e-05
New	rs2674036	23	2	59830697	1	rs2674036	C	T	0.2286	3.13e-08	-0.0133543	0.00241323	RP11-444A22.1:AC007131.2	00:00:00	ncRNA_intronic	6.377	6	9	15	0.246597	3	0.969738
menarche	rs13019832	24	2	60710571	1	rs13019832	A	G	0.4245	4.42e-08	-0.0113858	0.0020803	BCL11A	0	intronic	3.996	4	2	7	2.51079	3	0.473344
hair/menarche	rs3856522	25	2	61405865	2	rs3856522;rs12465865	G	C	0.1789	1.08e-12	0.0192659	0.00270584	AHSA2	0	UTR5	5.422	4	1	2	5.61462	3	0.131942
menarche	rs2723065	26	2	65279414	1	rs2723065	G	A	0.3867	3.38e-09	-0.0121919	0.00206229	CEP68	4085	intergenic	3.767	NA	5	15	4.76282	3	0.190012
hair	rs694637	27	2	67684712	4	rs694637;rs966779;rs1032158;rs605980	C	T	0.3976	1.19e-08	-0.0118732	0.00208276	ETAA1	47034	intergenic	4.843	NA	5	15	10.0205	3	0.0183927
hair/menarche	rs1522928	28	2	73525537	2	rs1522928;rs7609407	T	C	0.0666	7.26e-11	-0.0268976	0.00412841	RNU6-111P	1900-09-29	upstream	1.272	5	7	14	3.4507	3	0.327213
menarche	rs6758290	29	2	105864826	2	rs6758290;rs11677719	C	T	0.4791	3.85e-15	0.0156198	0.00198733	RP11-332H14.1	1034	intergenic	4.253	5	5	15	10.7708	3	0.0130321
New	rs4076654	30	2	121155824	2	rs4076654;rs6712151	T	A	0.4026	2.32e-09	-0.0127626	0.0021366	INHBB	46439	intergenic	1.534	4	2	14	4.18651	3	0.242016
menarche	rs1384660	31	2	142299735	4	rs1384660;rs7574682;rs978602;rs7568338	A	G	0.17	8.45e-11	-0.0169511	0.00261092	LRP1B	0	intronic	1.7	6	14	15	3.94375	3	0.267603
menarche	rs1036526	32	2	153519524	4	rs1036526;rs17328643;rs4664605;rs6738344	G	A	0.1809	8.25e-12	0.0180348	0.0026389	PRPF40A	0	intronic	3.846	NA	4	4	2.35025	3	0.502963
hair/menarche/voice	rs1568182	33	2	156507159	1	rs1568182	G	T	0.0169	4.07e-09	0.0398405	0.00677417	RNU6-546P	2776-06-14	intergenic	0.621	7	15	15	6.66516	3	0.0833718
hair/menarche/voice	rs1283773	33	2	156524611	2	rs1283773;rs16839578	A	G	0.1203	1.57e-14	0.024538	0.00319436	RNU6-546P	337571	intergenic	13	NA	15	15	3.72858	3	0.292303
hair/menarche/voice	rs12993572	33	2	156592672	2	rs12993572;rs16839578	C	T	0.2247	5.89e-10	0.0145865	0.00235514	AC093375.1	275456	intergenic	5.335	7	9	15	13.4152	3	0.00381951
hair/menarche/voice	rs1520343	33	2	156667454	2	rs1520343;rs16839578	A	C	0.3519	3.77e-11	-0.0140677	0.00212737	AC093375.1	2449-06-03	intergenic	2.648	7	9	15	0.885014	3	0.829043
hair/menarche/voice	rs17236969	33	2	156752459	2	rs17236969;rs16839578	T	C	0.1431	1.04e-18	-0.0267325	0.00302712	AC093375.1	115669	intergenic	3.204	6	15	15	4.1252	3	0.248258
hair/menarche/voice	rs13410664	33	2	157106683	2	rs13410664;rs10164555	C	T	0.06362	2.2e-12	0.0287311	0.00409219	NR4A2	74260	intergenic	0.366	7	5	15	3.59548	3	0.308588
hair/menarche/voice	rs16840221	33	2	157168951	2	rs16840221;rs1528454	C	G	0.08648	1.47e-08	-0.0201414	0.0035554	NR4A2	11992	intergenic	1.941	7	7	15	1.65103	3	0.647876
hair/menarche/voice	rs4664837	34	2	157590976	1	rs4664837	G	C	0.2913	4.57e-08	0.0121259	0.00221789	RPLP0P7	43241	intergenic	13.02	6	5	15	7.18687	3	0.0661742
menarche	rs970953	35	2	164514239	1	rs970953	C	T	0.2704	2.08e-10	-0.0144688	0.00227662	FIGN	00:00:00	intronic	8.959	NA	2	15	3.04926	3	0.384092
hair	rs7582977	36	2	175205513	1	rs7582977	C	T	0.07853	3.45e-10	-0.0229057	0.0036491	SP9	2292	intergenic	5.017	4	1	12	2.92001	3	0.404123
New	rs17400325	37	2	178565913	1	rs17400325	C	T	0.06759	9.42e-09	0.0253974	0.00442397	PDE11A:AC012499.1	00:00:00	exonic	29	7	5	15	1.24692	3	0.741774
menarche	rs842564	38	2	184289731	1	rs842564	G	T	0.2197	3.82e-10	0.0154143	0.00246184	LIN28AP1	163956	intergenic	4.027	6	5	15	8.35338	3	0.039246
hair/menarche	rs1378403	39	2	199419373	4	rs1378403;rs17229285;rs6434987;rs4355104	A	G	0.3718	2.16e-08	0.0116538	0.0020815	PLCL1:AC019330.1	00:00:00	ncRNA_intronic	7.686	7	14	15	3.32451	3	0.344247
hair/menarche	rs6757941	39	2	199572092	5	rs6757941;rs6434987;rs16830466;rs4355104;rs17229285	T	G	0.4911	2.7e-12	-0.014137	0.00202174	AC019330.1	0	ncRNA_intronic	5.612	7	5	15	1.78113	3	0.61905
hair/menarche	rs1518073	39	2	199645024	6	rs1518073;rs13025012;rs6434987;rs1518085;rs10497821;rs16830466	G	C	0.3688	7.47e-21	0.0197742	0.00211106	AC019330.1	7943	intergenic	0.685	6	5	15	18.9039	3	0.000286191
hair/menarche	rs3913345	39	2	199888022	11	rs3913345;rs4410227;rs2084735;rs1374360;rs2881208;rs17266097;rs12693892;rs1376132;rs13030809;rs1526070;rs12477735	A	G	0.2763	3.91e-22	-0.0216814	0.00224131	AC018717.1	0	ncRNA_intronic	2.069	5	9	15	8.71812	3	0.0332832
hair/menarche	rs895526	39	2	200162425	6	rs895526;rs17266097;rs13030809;rs2084735;rs1374360;rs2881208	C	T	0.175	6.05e-11	-0.0169666	0.00259327	SATB2	00:00:00	intronic	4.402	7	4	15	3.90432	3	0.271983
hair/menarche	rs17197938	39	2	200200185	6	rs17197938;rs17266097;rs12693892;rs1526070;rs4410227;rs2084735	T	C	0.2266	2.55e-11	0.0159489	0.00239097	SATB2	0	intronic	1.13	7	4	15	7.1359	3	0.0676902
menarche	rs13426118	40	2	203255485	1	rs13426118	C	A	0.1421	1.01e-10	0.0191011	0.00295415	BMPR2	0	intronic	1.983	7	4	15	5.08719	3	0.165523
menarche	rs1356379	41	2	209622211	1	rs1356379	T	C	0.1014	2.64e-12	-0.0226235	0.00323388	PTH2R	0	intronic	5.079	NA	7	15	8.51272	3	0.0365226
menarche	rs1984874	42	3	24715105	1	rs1984874	T	C	0.496	8.07e-14	-0.0147367	0.00197301	AC133680.1	14304	intergenic	2.228	NA	5	15	13.3868	3	0.00387059
menarche	rs13084037	43	3	49214066	4	rs13084037;rs11130211;rs17304079;rs10865954	A	G	0.2107	1.11e-18	0.0217821	0.0024688	KLHDC8B	148	downstream	7.625	4	4	5	3.91185	3	0.271141
hair/menarche	rs2526747	43	3	50082914	6	rs2526747;rs17304079;rs17225749;rs11919418;rs2236950;rs11130211	G	C	0.4314	1.26e-14	0.0154623	0.00200542	RBM6	0	intronic	0.242	1f	4	5	8.23288	3	0.0414361
hair/menarche	rs4611808	43	3	51469107	7	rs4611808;rs6778196;rs12492113;rs414171;rs13088462;rs3856932;rs17051762	T	C	0.1153	1.53e-16	0.0257451	0.00311894	VPRBP	0	intronic	0.149	6	4	5	3.87291	3	0.275518
New	rs2137182	44	3	68594889	1	rs2137182	T	C	0.3042	5.26e-09	-0.0128733	0.00220483	FAM19A1	112	downstream	1.12	7	9	15	0.662802	3	0.881916
menarche	rs7642134	45	3	86916882	3	rs7642134;rs1436639;rs2660776	G	A	0.4175	8.41e-16	-0.0160525	0.00199457	VGLL3	70236	intergenic	3.97	5	7	15	17.2339	3	0.000632621
hair/menarche	rs1402444	46	3	114115262	1	rs1402444	T	C	0.0666	4.22e-10	0.0276246	0.00442311	ZBTB20	0	intronic	1.363	NA	5	15	10.8467	3	0.0125845
hair/menarche	rs7623878	47	3	114589921	1	rs7623878	A	C	0.09145	1.15e-09	0.0214638	0.00352627	ZBTB20	0	intronic	2.302	7	5	15	5.20521	3	0.157373
menarche	rs4687858	48	3	117482687	9	rs4687858;rs4325949;rs9821162;rs17722838;rs4579045;rs9851198;rs7647501;rs4687991;rs4687856	A	T	0.2316	4.66e-08	0.0129218	0.00236493	LSAMP:RP11-384F7.2	00:00:00	ncRNA_intronic	15.45	5	5	15	5.14456	3	0.161513
menarche	rs10934420	48	3	117552111	14	rs10934420;rs17722838;rs13325341;rs7646668;rs4579045;rs9851198;rs7647501;rs4687991;rs4687856;rs4325949;rs9821162;rs6805393;rs13076169;rs6438419	C	T	0.4821	2.67e-26	-0.021905	0.00206454	LSAMP:RP11-384F7.2	00:00:00	ncRNA_intronic	5.233	7	5	15	13.3213	3	0.00399084
menarche	rs2811473	49	3	127884937	3	rs2811473;rs2811514;rs2955103	C	A	0.1561	1.32e-10	-0.0178878	0.0027843	EEFSEC	0	intronic	7.457	5	4	5	2.48197	3	0.478559
menarche	rs582780	50	3	172121443	1	rs582780	G	A	0.3787	6.12e-11	0.0136235	0.00208285	FNDC3B	1987	intergenic	1.808	5	4	15	14.0142	3	0.0028859
hair/voice	rs16832681	51	3	181512532	1	rs16832681	A	G	0.2734	3.69e-24	0.025448	0.0025098	SOX2-OT	0	ncRNA_intronic	0.084	5	5	15	106.226	3	7.11823e-23
menarche	rs865809	52	3	183997735	2	rs865809;rs6773786	G	A	0.2137	4.36e-12	-0.0168327	0.00243075	EIF2B5:ECE2	00:00:00	intronic	1.388	5	5	14	4.45872	3	0.216002
menarche	rs2300922	53	3	185651469	3	rs2300922;rs2113430;rs10049246	T	C	0.4046	4.06e-15	-0.0155508	0.00198019	TRA2B	0	intronic	1.466	5	1	2	15.7422	3	0.00128067
menarche	rs10513801	53	3	185822353	1	rs10513801	G	T	0.1382	1.54e-09	-0.0170917	0.00282963	ETV5	0	intronic	14.82	5	2	14	15.6154	3	0.00135956
menarche	rs13131747	54	4	28730306	1	rs13131747	T	C	0.2734	9.86e-09	-0.0125902	0.00219606	RN7SL101P	17211	intergenic	2.118	6	9	15	12.0802	3	0.00711357
menarche	rs10938397	55	4	45182527	3	rs10938397;rs348495;rs13144044	G	A	0.4205	5.62e-18	0.0177949	0.00205957	RP11-362I1.1	128857	intergenic	1.669	7	5	15	6.27848	3	0.0988201
hair/menarche/voice	rs12646184	56	4	95183216	6	rs12646184;rs6823404;rs6856971;rs1593552;rs7697295;rs17021364	T	C	0.3837	9.05e-21	-0.0202926	0.00217111	SMARCAD1	0	intronic	3.078	7	4	5	1.2609	3	0.738437
hair/menarche/voice	rs7662107	57	4	104258396	4	rs7662107;rs17033609;rs6821248;rs2866642	T	C	0.2763	1.26e-16	-0.019612	0.00236939	RP11-328K4.1	0	ncRNA_intronic	1.812	7	9	15	4.92746	3	0.177187
hair/menarche/voice	rs3733632	57	4	104640935	3	rs3733632;rs7665931;rs2086646	G	A	0.166	4.06e-16	-0.0222817	0.00273844	TACR3	0	UTR5	4.74	NA	1	1	15.7086	3	0.00130114
menarche	rs4864201	58	4	130731284	1	rs4864201	C	T	0.3588	3.33e-09	-0.0125415	0.0021205	RP11-422J15.1	0	ncRNA_intronic	3.362	7	9	15	0.191145	3	0.979006
menarche	rs6884303	59	5	43152799	1	rs6884303	C	T	0.3241	8.66e-09	0.0121776	0.00211597	ZNF131	0	intronic	0.512	6	2	5	11.056	3	0.011427
menarche	rs1363966	60	5	52725551	1	rs1363966	G	A	0.3201	1.29e-08	0.0123404	0.00216989	RP11-289K10.1	1942-04-29	intergenic	5.153	4	5	15	3.57914	3	0.310642
New	rs3922468	61	5	95613007	2	rs3922468;rs13158163	A	G	0.3449	1.77e-08	0.0120108	0.00213218	CTD-2337A12.1:RP11-254I22.2	00:00:00	ncRNA_intronic	5.186	7	5	15	6.98408	3	0.0724071
menarche	rs247530	62	5	110880342	1	rs247530	T	C	0.2366	1.43e-08	0.0132849	0.002343	STARD4-AS1	0	ncRNA_intronic	5.284	7	5	15	12.7596	3	0.00518636
New	rs12173082	63	5	132389687	1	rs12173082	G	C	0.2316	6.36e-09	-0.0139059	0.00239462	HSPA4	0	intronic	5.401	5	1	7	2.87216	3	0.411758
hair/menarche/voice	rs13179411	64	5	133900513	10	rs13179411;rs246344;rs17713112;rs6871635;rs1476097;rs6891492;rs329115;rs329120;rs10056247;rs329309	T	G	0.159	3.32e-24	-0.0297936	0.0029354	JADE2	0	intronic	0.547	5	4	4	4.24348	3	0.236345
hair/menarche/voice	rs2589400	64	5	133913553	1	rs2589400	G	A	0.3052	1.12e-09	-0.0136258	0.00223681	JADE2	0	intronic	8.423	4	3	4	2.41361	3	0.491106
hair	rs3777147	65	5	135666489	1	rs3777147	C	G	0.1262	3.02e-11	-0.0206196	0.00310276	TRPC7	0	intronic	0.591	5	7	15	4.63791	3	0.200314
menarche	rs740077	66	5	137760083	2	rs740077;rs11741807	C	A	0.2565	2.94e-13	0.0173491	0.00237755	KDM3B	0	intronic	4.488	NA	4	4	6.87015	3	0.0761537
menarche	rs7719067	67	5	153538241	2	rs7719067;rs12658319	G	A	0.4414	6.9e-11	-0.0131309	0.0020131	MFAP3	0	intergenic	2.256	5	5	15	2.64514	3	0.449632
menarche	rs11741790	68	5	156759177	6	rs11741790;rs12656549;rs7724666;rs3844;rs11745505;rs1220305	A	G	0.2058	5.28e-13	-0.0183083	0.00253648	CYFIP2	0	intronic	1.947	5	4	4	4.78971	3	0.187859
hair/voice	rs2961853	69	5	165932048	2	rs2961853;rs2961854	C	T	0.4622	3.97e-14	0.0160914	0.00212798	CTB-63M22.1	122443	intergenic	1.748	6	7	15	7.63155	3	0.0542729
menarche	rs13175544	70	5	167294665	1	rs13175544	C	A	0.1103	4.66e-08	-0.0177905	0.00325615	TENM2	0	intronic	14.55	7	4	15	1.18362	3	0.756937
menarche	rs2770957	71	5	180656734	3	rs2770957;rs17657699;rs943957	G	C	0.2207	6e-11	0.0158676	0.00242488	TRIM41:CTC-338M12.7	00:00:00	ncRNA_intronic	1.887	7	2	4	2.14097	3	0.543668
menarche	rs12663002	72	6	28441634	4	rs12663002;rs911178;rs1233691;rs2531831	T	C	0.1282	3.69e-11	-0.0200689	0.0030333	OR2E1P	17715	intergenic	0.759	5	5	14	1.37849	3	0.710584
hair/menarche	rs2479724	73	6	41890982	6	rs2479724;rs10947996;rs10947997;rs6920885;rs13197439;rs11962743	C	T	0.4573	6.38e-18	0.0177512	0.002058	BYSL	0	intronic	4.227	6	1	7	3.22596	3	0.358081
menarche	rs4715210	74	6	50897251	1	rs4715210	T	C	0.164	3.74e-10	0.0168375	0.00268773	FTH1P5	16281	intergenic	1.429	5	5	15	3.38504	3	0.335981
menarche	rs222452	75	6	52905501	1	rs222452	C	T	0.2038	3.64e-09	-0.0150787	0.00255583	ICK	0	intronic	4.946	NA	4	4	11.7214	3	0.00840091
menarche	rs4715482	76	6	54666243	8	rs4715482;rs6934538;rs12192659;rs9370333;rs1963697;rs7766546;rs11751491;rs2174145	C	A	0.4771	1.47e-14	-0.0154844	0.00201359	RNU6-1023P	14952	intergenic	2.426	7	1	15	10.2418	3	0.0166184
menarche	rs17685338	77	6	56850869	3	rs17685338;rs13190784;rs746010	A	C	0.175	2.41e-14	0.0204218	0.00267775	BEND6	0	intronic	2.243	7	5	15	2.60779	3	0.456126
menarche	rs9250	78	6	76425288	3	rs9250;rs3798425;rs7747947	G	A	0.328	1.03e-13	-0.015953	0.00214512	SENP6	0	exonic	7.84	6	4	4	1.77028	3	0.621424
menarche	rs7757654	79	6	77173780	1	rs7757654	T	C	0.2952	3.88e-09	0.0125522	0.00213132	RNU6-261P	16973	intergenic	8.205	6	5	15	10.2793	3	0.0163352
menarche	rs9343545	80	6	77755836	1	rs9343545	A	G	0.1859	5.65e-12	0.0175084	0.00254184	RP11-354K4.2	270258	intergenic	0.95	5	7	15	8.7386	3	0.0329761
New	rs11754643	81	6	84313180	1	rs11754643	T	C	0.2286	1.96e-10	-0.0154151	0.002422	SNAP91	0	intronic	4.737	7	5	15	2.26632	3	0.519003
hair/menarche/voice	rs6925239	82	6	99795428	3	rs6925239;rs11154866;rs6909059	C	A	0.1581	3.48e-08	0.0150849	0.00273517	FAXC	0	intronic	12.16	5	1	14	3.84015	3	0.27925
hair/menarche/voice	rs10223892	82	6	99973893	1	rs10223892	A	G	0.1899	4.89e-08	0.0141592	0.00259545	TSTD3	0	ncRNA_intronic	0.131	7	4	5	2.18355	3	0.535197
hair/menarche/voice	rs9389578	82	6	100112101	6	rs9389578;rs6902345;rs4431442;rs12198721;rs6909059;rs500526	T	C	0.2326	1.95e-19	0.0229048	0.00254044	Y_RNA	1959-11-23	intergenic	0.199	7	14	15	0.675399	3	0.878974
hair/menarche/voice	rs2894889	82	6	100161940	4	rs2894889;rs6902345;rs12198721;rs500526	T	A	0.328	3.36e-11	-0.013453	0.00202917	Y_RNA	71716	intergenic	3.7	6	14	15	25.6968	3	1.10383e-05
hair/menarche/voice	rs6917474	82	6	100176760	4	rs6917474;rs6902345;rs4431442;rs11154866	C	T	0.2942	3.77e-10	0.013152	0.0020999	Y_RNA	86536	intergenic	0.066	7	14	15	13.7509	3	0.00326462
hair/menarche/voice	rs13204362	82	6	100231709	3	rs13204362;rs12198721;rs4431442	G	A	0.171	1.11e-08	0.0150837	0.00264016	MCHR2	136076	intergenic	0.345	5	14	15	6.63076	3	0.0846457
menarche	rs13196561	83	6	100760170	1	rs13196561	A	C	0.2157	1.14e-08	0.0132942	0.00232878	SIM1	72720	intergenic	0.523	6	5	15	22.8894	3	4.25853e-05
menarche	rs108422	83	6	101039279	5	rs108422;rs2771415;rs2180338;rs9322076;rs240771	C	G	0.4612	5.73e-12	-0.0139701	0.00202868	ASCC3	0	intronic	9.763	6	5	5	2.26394	3	0.519465
hair/menarche/voice	rs9391249	84	6	105343433	8	rs9391249;rs7762076;rs9373782;rs6923490;rs4945713;rs4946651;rs12212292;rs9486021	A	T	0.4831	6.38e-16	0.0165465	0.00204739	RP11-809N15.3	33434	intergenic	2.632	6	13	15	4.18719	3	0.241947
hair/menarche/voice	rs17065381	84	6	105345025	3	rs17065381;rs314277;rs7762076	C	T	0.07157	2.42e-20	-0.0379661	0.00410808	RP11-809N15.3	35026	intergenic	16.1	3a	14	15	4.99207	3	0.172379
hair/menarche/voice	rs9391253	84	6	105367616	7	rs9391253;rs4946651;rs9404590;rs314277;rs7762076;rs9373782;rs6923490	T	A	0.3429	1.41e-76	-0.0509566	0.00275134	LINC00577	16552	intergenic	3.664	7	7	15	17.9098	3	0.000459108
hair/menarche/voice	rs170276	84	6	105482834	3	rs170276;rs4946651;rs314277	A	G	0.2525	2.29e-12	0.0162167	0.00231147	LIN28B	0	intronic	0.341	7	5	15	6.33874	3	0.0962438
hair/menarche/voice	rs221639	84	6	105532843	1	rs221639	A	C	0.07455	3.18e-12	0.0269996	0.00387406	LIN28B	1635	intergenic	0.071	7	5	15	7.06807	3	0.0697596
hair/menarche/voice	rs1149297	84	6	105656760	2	rs1149297;rs1149293	T	C	0.1481	4.98e-10	0.0176696	0.00284082	AL359709.2	11948	intergenic	2.752	7	5	15	1.51232	3	0.679429
hair/menarche	rs6914292	85	6	106006902	2	rs6914292;rs9372095	T	C	0.4304	4.78e-10	-0.012794	0.0020549	RP3-359N14.2	53639	intergenic	12.66	6	5	15	35.1754	3	1.11862e-07
hair	rs6568401	85	6	106188818	2	rs6568401;rs9480594	T	C	0.2684	1.19e-09	0.0142904	0.00234974	RP3-359N14.1	72944	intergenic	14.3	3a	5	15	53.5668	3	1.38804e-11
menarche	rs6911407	86	6	108867031	3	rs6911407;rs3813498;rs9398172	A	C	0.4324	3.13e-14	-0.0161117	0.00212201	RP11-697G4.4	5189	intergenic	4.577	5	5	15	2.73358	3	0.434551
menarche	rs2184968	87	6	126760994	1	rs2184968	C	T	0.4543	9.61e-09	0.0109708	0.00191215	MIR588	44782	intergenic	3.536	7	14	15	54.5199	3	8.69215e-12
menarche	rs6913095	88	6	128363579	1	rs6913095	G	T	0.167	1.21e-10	-0.0174185	0.00270542	PTPRK:RP11-103C16.2	00:00:00	ncRNA_intronic	0.527	6	4	15	1.14073	3	0.767251
menarche	rs11155530	89	6	148276339	1	rs11155530	A	G	0.3588	8.34e-09	0.0121289	0.0021052	RP11-307P5.1	1265	intergenic	0.639	4	5	15	4.59844	3	0.203676
menarche	rs1079866	90	7	41470093	2	rs1079866;rs4141153	G	C	0.1402	9.48e-16	-0.0223098	0.00277712	AC005027.3	236672	intergenic	0.56	6	5	15	37.0036	3	4.59342e-08
hair	rs7781162	91	7	46072348	2	rs7781162;rs11761054	C	G	0.1223	1.34e-10	-0.0204727	0.00318761	AC073115.7	31850	intergenic	1.184	7	2	15	44.1302	3	1.41606e-09
voice/menarche	rs2267812	92	7	74138121	2	rs2267812;rs13238568	C	A	0.1938	1.77e-13	0.0188536	0.00255988	GTF2I:AC083884.8:STAG3L2	00:00:00	ncRNA_intronic	4.389	NA	3	5	6.19854	3	0.10234
menarche	rs17207196	93	7	75101065	1	rs17207196	T	C	0.4443	1.27e-11	-0.0139776	0.00206404	POM121C	0	intronic	2.402	5	4	5	6.57517	3	0.0867445
menarche	rs1899689	94	7	121964349	1	rs1899689	T	C	0.3797	1.97e-08	-0.011385	0.00202778	CADPS2	0	intronic	2.013	7	5	15	4.89021	3	0.180015
New	rs11556924	95	7	129663496	1	rs11556924	T	C	0.3767	2.24e-09	-0.0124618	0.00208415	RP11-306G20.1:ZC3HC1	00:00:00	exonic	28	1f	3	4	0.441936	3	0.93145
hair/voice	rs7801167	96	7	130764475	1	rs7801167	A	G	0.2555	3.39e-08	0.0135019	0.00244591	LINC-PINT	00:00:00	ncRNA_intronic	1.886	3a	4	5	16.0696	3	0.00109731
hair/voice	rs10954315	96	7	130991609	5	rs10954315;rs10268409;rs4731799;rs11773254;rs10954312	A	G	0.4583	3.75e-22	-0.0211986	0.00219045	MKLN1	0	intronic	2.109	5	5	9	118.27	3	1.81955e-25
menarche	rs12707076	97	7	132729814	1	rs12707076	C	G	0.3936	2.94e-08	-0.0112708	0.00203263	CHCHD3	0	intronic	1.025	4	2	5	5.72278	3	0.125905
menarche	rs2688327	98	8	3768344	1	rs2688327	A	T	0.3062	3.23e-08	0.0117204	0.00212011	CSMD1	00:00:00	intronic	2.742	7	7	15	13.3411	3	0.00395406
menarche	rs7828501	99	8	4560081	13	rs7828501;rs2617056;rs12680757;rs17418550;rs10094500;rs2725000;rs2617022;rs6558897;rs2617020;rs720665;rs1478267;rs2859568;rs4529488	G	A	0.4682	1.51e-18	-0.0176391	0.00200701	CSMD1	0	intronic	3.944	6	9	15	17.2675	3	0.000622621
menarche	rs17418584	99	8	4575431	10	rs17418584;rs2725000;rs6558897;rs1478267;rs2859568;rs4529488;rs2617056;rs12680757;rs17418550;rs10094500	G	A	0.1153	7.68e-10	0.0194197	0.00315694	CSMD1	0	intronic	2.615	7	5	15	6.39433	3	0.0939245
menarche	rs4266671	99	8	4829193	1	rs4266671	G	A	0.3877	1.09e-09	0.0123655	0.00202878	CSMD1	0	intronic	2.652	7	9	15	10.1178	3	0.0175905
New	rs12056794	100	8	9553915	1	rs12056794	G	A	0.06859	3.66e-09	0.0233844	0.00396433	TNKS	0	intronic	2.582	7	4	5	1.63393	3	0.65172
menarche	rs6185	101	8	25280800	1	rs6185	G	C	0.2425	5.05e-10	-0.0144884	0.00233023	GNRH1	0	exonic	12.21	7	4	4	11.4758	3	0.00941237
menarche	rs16918378	102	8	53877882	2	rs16918378;rs16918237	C	T	0.1322	4.49e-10	0.0186487	0.00299046	RP11-182E14.1	9788	intergenic	1.22	5	7	15	11.1758	3	0.0108123
menarche	rs12549420	102	8	54024806	1	rs12549420	T	G	0.2386	4.17e-08	-0.0126037	0.00229853	RP11-162D9.1	50092	intergenic	0.086	6	9	15	11.1979	3	0.0107023
hair/voice	rs12541902	103	8	60623348	2	rs12541902;rs17252576	C	A	0.3012	3.11e-12	0.0160724	0.00230512	RP11-960H2.2	49257	intergenic	2.136	6	5	15	8.04993	3	0.044991
menarche/height	rs1865294	104	8	77610042	1	rs1865294	G	A	0.16	1.01e-08	0.0159626	0.0027866	ZFHX4	0	intronic	9.172	3a	2	15	2.09847	3	0.552222
menarche/height	rs2167733	104	8	78110734	5	rs2167733;rs7828279;rs10087864;rs6473008;rs7824146	A	G	0.2913	1.26e-18	0.0197464	0.00224151	AC105242.1	88317	intergenic	2.749	NA	7	15	26.2545	3	8.436e-06
menarche/height	rs264816	104	8	78416303	3	rs264816;rs6473008;rs7824146	G	T	0.2296	2.35e-10	-0.0153097	0.00241619	RP11-38H17.1	0	ncRNA_intronic	3.958	3a	7	15	0.474152	3	0.924532
menarche	rs2129464	104	8	78763315	1	rs2129464	C	T	0.325	2.2e-09	0.0123017	0.00205642	RP11-91P17.1	297020	intergenic	4.192	NA	15	15	20.4716	3	0.000135522
menarche	rs2976181	105	8	87344470	2	rs2976181;rs6471352	T	C	0.3002	2.04e-10	0.0138168	0.00217304	CTD-2284J15.1	1032	intergenic	8.333	NA	5	15	11.4356	3	0.00958937
menarche	rs1469039	106	8	140651779	3	rs1469039;rs3780053;rs2545462	A	G	0.164	2.5e-10	-0.0169001	0.00267103	KCNK9	0	intronic	0.245	NA	8	15	6.96522	3	0.0730145
menarche	rs2760394	107	9	1677119	3	rs2760394;rs702183;rs3120608	A	G	0.3201	2.15e-12	0.015044	0.00214169	RP11-443B9.1	300664	intergenic	2.152	4	5	15	5.31834	3	0.149917
menarche	rs10975978	108	9	7018817	2	rs10975978;rs7026804	G	A	0.1014	1.21e-10	-0.0218538	0.00339463	KDM4C	0	intronic	7.544	5	4	5	1.71558	3	0.633475
menarche	rs913588	108	9	7174673	3	rs913588;rs10758841;rs2381570	A	G	0.4751	1.1e-17	0.0176574	0.00206198	KDM4C	00:00:00	exonic	16.97	7	4	5	2.92511	3	0.403317
menarche	rs10512009	109	9	73801266	1	rs10512009	T	C	0.2425	1.05e-09	0.0142071	0.00232813	TRPM3	0	intronic	1.014	NA	5	15	2.6832	3	0.443089
menarche	rs12339716	110	9	75910400	1	rs12339716	T	C	0.05666	3.71e-08	-0.0229053	0.00416141	AL449083.1	4256	intergenic	1.115	7	14	15	5.14094	3	0.161763
menarche	rs2007888	110	9	76375693	1	rs2007888	A	G	0.1561	4.91e-08	-0.0152587	0.0027974	RNA5SP286	9699	intergenic	1.926	NA	9	15	4.51243	3	0.211184
menarche	rs10781204	111	9	76847282	3	rs10781204;rs10869385;rs10781193	C	T	0.16	3.2e-13	0.0198851	0.00272937	RP11-171A24.2	139164	intergenic	3.312	5	9	15	1.94214	3	0.584501
menarche	rs4877603	112	9	83260515	1	rs4877603	G	A	0.3767	1.73e-09	0.0122704	0.00203797	MTND2P9	79637	intergenic	2.244	6	9	15	8.37413	3	0.0388804
menarche	rs2378662	113	9	86707289	5	rs2378662;rs17086809;rs10868097;rs6559768;rs11788077	A	G	0.4553	1.96e-20	0.0194763	0.00210225	RP11-158D2.2	0	ncRNA_intronic	0.694	7	13	15	1.50438	3	0.681259
menarche	rs10512144	113	9	86751792	1	rs10512144	C	T	0.1262	2.27e-08	0.0169088	0.00302469	RP11-158D2.2	42299	intergenic	4.976	2b	2	14	6.55777	3	0.0874118
menarche	rs1571536	114	9	92215638	1	rs1571536	C	T	0.4732	3.84e-09	0.0115287	0.00195704	GADD45G	4289	intergenic	5.142	5	5	14	15.3552	3	0.00153696
hair/menarche/voice	rs7867775	115	9	108428454	1	rs7867775	G	C	0.4225	3.7e-08	0.0115063	0.00209036	TAL2	1908-06-12	intergenic	0.99	7	5	15	1.98363	3	0.575811
hair/menarche/voice	rs4742978	115	9	108725567	4	rs4742978;rs4742982;rs990303;rs1516890	C	T	0.1034	2.78e-08	-0.0175189	0.00315389	RP11-6F6.1	98067	intergenic	7.074	7	5	15	0.33312	3	0.953684
hair/menarche/voice	rs16925120	115	9	108778899	5	rs16925120;rs4742982;rs10816372;rs971417;rs9299118	A	G	0.16	1.5e-19	0.0254712	0.00281608	RP11-6F6.1	44735	intergenic	1.084	7	7	15	3.863	3	0.276643
hair/menarche/voice	rs10124823	115	9	108904105	2	rs10124823;rs2417697	G	A	0.0338	1.66e-10	0.0323934	0.00506925	RP11-6F6.1	76998	intergenic	6.203	5	5	15	11.3514	3	0.00996996
hair/menarche/voice	rs1516883	115	9	108907267	11	rs1516883;rs1516890;rs10739221;rs1484378;rs1876376;rs6477480;rs10816372;rs990303;rs9409077;rs9299118;rs9409083	A	G	0.3231	8.8e-53	0.0391571	0.00256082	RP11-6F6.1	2119-06-20	intergenic	2.625	NA	5	15	18.2483	3	0.00039091
hair/menarche/voice	rs974712	115	9	109151075	4	rs974712;rs10739221;rs1484378;rs1876376	A	C	0.06759	4.66e-15	0.0323504	0.0041285	RP11-308N19.1	0	ncRNA_intronic	12	NA	9	15	8.76249	3	0.0326213
menarche	rs11792861	116	9	111809295	2	rs11792861;rs4978763	C	A	0.2922	9.74e-11	0.0139019	0.00214835	TMEM245	0	intronic	9.87	6	4	4	12.7187	3	0.00528623
hair/menarche/voice	rs10980854	117	9	114050357	1	rs10980854	A	G	0.04771	1.05e-08	-0.0264949	0.0046304	RP11-202G18.1	3240	intergenic	3.373	7	5	15	8.20219	3	0.0420127
hair/menarche/voice	rs7019815	117	9	114131684	2	rs7019815;rs10441737	G	T	0.4354	8.02e-09	0.011659	0.00202134	KIAA0368	0	intronic	8.218	7	4	4	4.09391	3	0.2515
hair/menarche/voice	rs17795846	117	9	114188227	1	rs17795846	C	T	0.05169	1.65e-09	0.0256577	0.00425575	KIAA0368	0	intronic	4.33	7	4	4	3.51843	3	0.31838
hair/menarche/voice	rs12003641	117	9	114279497	2	rs12003641;rs10441737	T	C	0.08052	4.42e-33	-0.0471422	0.00393443	ZNF483	7941	intergenic	5.453	7	5	15	9.94291	3	0.0190577
menarche	rs10217141	118	9	127403935	1	rs10217141	T	C	0.4662	1.18e-09	-0.0120727	0.00198466	NR6A1	00:00:00	intronic	0.373	5	5	15	8.04553	3	0.0450801
menarche	rs511744	119	11	219089	2	rs511744;rs7946581	C	T	0.2962	3.9e-10	0.0138982	0.00222088	SIRT3	00:00:00	intronic	8.52	5	4	5	4.29812	3	0.23102
menarche	rs16937956	120	11	8404501	6	rs16937956;rs7108993;rs4929947;rs4758350;rs4758063;rs7112091	G	A	0.3936	1.55e-15	-0.0166052	0.00208265	STK33	8916	intergenic	7.75	2b	5	15	4.52818	3	0.20979
menarche	rs6486116	121	11	13319838	7	rs6486116;rs1982350;rs7947951;rs1562438;rs4757126;rs1384014;rs900144	C	A	0.2744	1.84e-20	0.0212298	0.0022899	ARNTL	0	intronic	2.918	4	4	7	7.37665	3	0.0608141
menarche	rs4359170	122	11	16596152	2	rs4359170;rs7127877	T	A	0.339	1.46e-09	0.0129072	0.00213406	SOX6	0	intronic	7.376	6	5	15	1.68265	3	0.640798
voice/menarche	rs7481311	123	11	27583129	2	rs7481311;rs7127507	C	T	0.2058	4.65e-08	-0.0132156	0.00241865	BDNF-AS	0	ncRNA_intronic	4.257	7	5	15	2.78963	3	0.42521
voice/menarche	rs6484320	123	11	27703188	3	rs6484320;rs7127507;rs4923455	A	T	0.2336	1.71e-16	0.0210636	0.00255589	BDNF-AS:BDNF	00:00:00	ncRNA_intronic	7.423	5	5	15	2.4622	3	0.482162
voice/menarche	rs4923522	124	11	28137953	1	rs4923522	C	T	0.4364	5.93e-09	0.0118418	0.00203508	METTL15	0	intronic	5.408	6	4	5	0.500824	3	0.91871
menarche	rs7942595	125	11	43747800	5	rs7942595;rs4755737;rs2679051;rs2679053;rs7928523	A	G	0.4652	8.06e-12	0.0140879	0.00206041	HSD17B12	0	intronic	5.065	3a	4	5	0.802888	3	0.848776
hair/voice	rs3824915	126	11	44331509	2	rs3824915;rs1828656	G	C	0.4682	3.34e-19	-0.0197658	0.00220679	ALX4	0	exonic	24.5	2b	1	11	65.5547	3	3.81683e-14
New	rs714417	127	11	45247176	1	rs714417	C	T	0.328	5.61e-09	0.0129166	0.00221634	PRDM11:CTD-2560E9.3	00:00:00	ncRNA_intronic	0.096	NA	4	4	3.90262	3	0.272173
menarche	rs953230	128	11	46064974	3	rs953230;rs950105;rs7108186	A	G	0.3191	5.92e-14	-0.0166488	0.0022169	PHF21A	0	intronic	8.833	5	4	5	4.58306	3	0.205
menarche	rs2256187	129	11	77919768	1	rs2256187	A	G	0.1759	1.66e-10	-0.0168476	0.00263666	USP35	0	intronic	0.09	NA	4	4	8.409	3	0.0382737
menarche	rs4754779	130	11	101436997	4	rs4754779;rs1938856;rs7108449;rs1939426	G	C	0.3638	8.57e-15	-0.0156344	0.00201504	TRPC6	0	intronic	1.888	6	5	15	23.8244	3	2.71793e-05
menarche	rs4936323	131	11	115091119	1	rs4936323	G	T	0.2714	3.04e-08	-0.0124481	0.00224727	CADM1	0	intronic	4.18	5	5	15	3.26674	3	0.352299
menarche	rs1815811	132	11	119059404	1	rs1815811	A	G	0.4284	2.81e-08	0.0109807	0.00197753	PDZD3	0	exonic	3.657	5	5	15	5.5574	3	0.135245
hair/menarche/voice	rs1916039	133	11	122750426	1	rs1916039	G	A	0.2674	8.17e-09	-0.0135165	0.00234464	C11orf63	2964	intergenic	10.19	7	5	14	4.87004	3	0.181565
hair/menarche/voice	rs1461503	133	11	122845075	6	rs1461503;rs1870761;rs6589964;rs1343784;rs4502006;rs4129007	C	A	0.4433	2.92e-39	-0.0299065	0.00228136	BSX	3202	intergenic	12.25	5	13	13	20.0126	3	0.000168723
hair/menarche/voice	rs7944480	133	11	122894748	4	rs7944480;rs4502006;rs4129007;rs6589964	G	T	0.3569	8.72e-10	-0.0128951	0.00210318	RP11-335F8.2	5378	intergenic	0.619	5	5	15	2.49772	3	0.475704
New	rs4394914	134	12	33837788	1	rs4394914	G	A	0.4732	3.17e-08	0.0111579	0.00201711	RP13-359K18.1	32999	intergenic	3.182	6	9	15	2.2711	3	0.518081
New	rs7309053	135	12	38444776	1	rs7309053	T	G	0.3847	6.47e-09	-0.0119896	0.0020657	RP11-297L6.2	27554	intergenic	1.434	2b	5	9	5.22578	3	0.155991
menarche	rs7955374	136	12	47880149	1	rs7955374	T	C	0.1243	3.01e-08	-0.0166859	0.00301151	RP1-90J4.3	643	downstream	8.463	7	9	15	7.54688	3	0.0563661
menarche	rs1054442	137	12	49389320	3	rs1054442;rs11168936;rs6580706	C	A	0.3608	7.22e-12	0.0138555	0.00202174	DDN:RP11-386G11.3	00:00:00	ncRNA_intronic	10.27	NA	1	12	14.4915	3	0.00230707
menarche	rs7132908	138	12	50263148	5	rs7132908;rs836968;rs4075681;rs4898534;rs10875982	A	G	0.3569	2.33e-18	0.0183071	0.00209458	FAIM2	0	UTR3	19.54	4	2	7	11.099	3	0.0112024
New	rs10876864	139	12	56401085	1	rs10876864	A	G	0.4085	4.81e-08	0.0110628	0.00202684	IKZF4	357	upstream	0.254	1f	1	1	0.708535	3	0.871195
New	rs3894415	140	12	57376840	1	rs3894415	T	C	0.1282	3.2e-08	-0.017726	0.00320536	GPR182	11389	intergenic	0.938	5	5	15	2.4241	3	0.489165
menarche	rs10860153	141	12	97541532	1	rs10860153	G	A	0.3588	2.18e-08	0.0117014	0.00209063	RP11-541G9.1	0	ncRNA_intronic	5.647	5	5	15	10.2553	3	0.0165159
menarche	rs3764002	142	12	108618630	1	rs3764002	T	C	0.2594	4.93e-09	0.0134014	0.00229098	WSCD2	0	exonic	28.1	7	4	15	1.39397	3	0.706949
hair	rs10774710	143	12	114130442	1	rs10774710	A	G	0.3976	2.78e-10	-0.013212	0.00209371	RP11-438N16.1	0	ncRNA_intronic	2.489	5	7	14	1.15117	3	0.764737
hair	rs668622	144	12	121198299	5	rs668622;rs7961554;rs7953249;rs2708081;rs504403	A	G	0.4254	1.18e-12	0.014931	0.0021006	RP11-173P15.7	0	ncRNA_intronic	2.156	1b	2	5	2.17355	3	0.537176
menarche	rs9603603	145	13	40300328	3	rs9603603;rs7326566;rs7984958	G	T	0.3608	3.14e-10	-0.0132305	0.00210281	COG6	00:00:00	intronic	5.642	6	4	5	2.26124	3	0.519988
menarche	rs9568131	146	13	49493085	2	rs9568131;rs11148126	C	T	0.2247	1.56e-09	-0.0146022	0.00241817	AL161421.1	11170	intergenic	3.391	7	14	15	1.62023	3	0.654811
menarche	rs1543872	147	13	74620238	5	rs1543872;rs9573345;rs9565073;rs9318238;rs7329599	C	G	0.3082	1.46e-11	-0.0145464	0.00215443	KLF12	0	intronic	0.505	7	5	15	5.52164	3	0.13735
menarche	rs9522262	148	13	112186283	6	rs9522262;rs9560114;rs4771758;rs2481118;rs9522289;rs7324250	G	C	0.4801	4.73e-16	0.0164181	0.00202237	RP11-65D24.2	54264	intergenic	0.765	4	5	13	8.17721	3	0.0424878
menarche	rs12878738	149	14	60935281	2	rs12878738;rs4442732	T	C	0.3072	1.15e-11	0.0137	0.00201874	C14orf39	0	intronic	13.11	6	13	15	67.8364	3	1.24008e-14
menarche	rs4905068	150	14	93924160	4	rs4905068;rs1242764;rs3783890;rs4900182	G	A	0.2883	2.52e-13	0.0162028	0.00221418	UNC79	0	intronic	0.521	7	5	15	4.1807	3	0.242602
menarche	rs3736952	151	14	100796478	1	rs3736952	T	C	0.1909	3.06e-08	-0.0135005	0.00243781	SLC25A47	0	UTR3	0.503	5	5	5	5.47062	3	0.140407
menarche	rs11624049	151	14	100852820	1	rs11624049	T	C	0.2724	1.15e-15	-0.0183309	0.00228845	WDR25	0	intronic	3.352	1f	2	5	8.46719	3	0.0372815
menarche	rs7140556	151	14	101036458	2	rs7140556;rs6575793	A	C	0.2594	1.35e-09	-0.013975	0.00230573	BEGAIN	0	intronic	6.542	1f	7	13	0.486273	3	0.921897
menarche	rs11620937	151	14	101151012	1	rs11620937	G	C	0.3419	1.54e-08	0.0121268	0.00214374	RP11-566J3.2	1913-02-10	intergenic	0.31	1f	5	15	0.67029	3	0.880169
menarche	rs11853016	152	15	23788330	1	rs11853016	G	A	0.3877	1.01e-11	0.0137986	0.00202774	MIR4508	18878	intergenic	6.47	6	9	15	10.1108	3	0.0176471
hair/voice	rs12913832	153	15	28365618	4	rs12913832;rs12591531;rs2238289;rs7495174	G	A	0.3638	1.01e-36	-0.0324573	0.00256415	HERC2	0	intronic	15.81	5	4	4	179.782	3	9.8304e-39
menarche	rs11630578	154	15	47874860	3	rs11630578;rs9888736;rs17328497	C	G	0.3221	5.78e-09	-0.0125925	0.00216259	SEMA6D	0	intronic	1.052	7	5	15	2.71171	3	0.438242
hair/menarche/voice	rs17270153	155	15	60749843	1	rs17270153	G	A	0.0825	5.1e-16	-0.0287756	0.00354861	NARG2	0	intronic	1.925	3a	2	5	3.43272	3	0.329594
hair/menarche/voice	rs3743266	155	15	60781513	5	rs3743266;rs12440452;rs4438244;rs9630426;rs17270160	C	T	0.3449	1.42e-22	0.0217498	0.00222467	RP11-219B17.1:RORA	00:00:00	ncRNA_intronic	9.414	NA	4	15	1.70732	3	0.635309
menarche	rs997295	156	15	68016343	7	rs997295;rs12905397;rs16951275;rs12903168;rs11071952;rs17241808;rs11637445	T	G	0.4095	6.26e-13	0.0143093	0.00198884	MAP2K5	0	intronic	20.7	6	5	15	28.9757	3	2.26595e-06
New	rs5742915	157	15	74336633	1	rs5742915	C	T	0.4384	1.45e-08	-0.0114296	0.00201668	PML	0	exonic	8.73	5	3	5	4.80723	3	0.186469
hair/menarche	rs4932397	158	15	89036291	3	rs4932397;rs7182912;rs11073788	C	G	0.2545	8.03e-12	-0.0155391	0.00227248	RP11-97O12.7	0	ncRNA_intronic	2.574	5	4	5	3.44094	3	0.328504
hair/menarche	rs12915845	158	15	89042467	4	rs12915845;rs1000587;rs2028388;rs7182912	T	C	0.4404	7.6e-24	0.0214284	0.00212823	RP11-97O12.7	00:00:00	ncRNA_intronic	17.77	1f	4	5	3.57934	3	0.310616
hair	rs4966020	159	15	99284680	1	rs4966020	A	G	0.3429	1.73e-08	-0.012115	0.00214907	IGF1R	0	intronic	1.468	6	5	5	8.96032	3	0.0298232
hair/menarche/voice	rs246185	160	16	14395432	5	rs246185;rs30233;rs30226;rs30214;rs30243	C	T	0.328	1.93e-41	-0.0333817	0.00247558	RP11-65J21.3	712	upstream	1.517	NA	1	1	19.392	3	0.000226836
menarche	rs3803573	161	16	15138413	1	rs3803573	T	C	0.3012	3.51e-10	-0.0138034	0.00219993	PDXDC1:NTAN1	00:00:00	intronic	0.479	1f	4	5	9.6752	3	0.0215387
menarche	rs11639988	162	16	19944363	1	rs11639988	G	A	0.1322	8.23e-10	-0.0175011	0.00285017	AC134300.1	42443	intergenic	2.796	6	5	15	10.2098	3	0.0168647
menarche	rs4483850	163	16	20375776	1	rs4483850	T	A	0.4592	3.94e-09	-0.0117885	0.00200262	PDILT	0	intronic	2.894	6	7	15	2.28829	3	0.514767
menarche	rs2289292	164	16	30097630	6	rs2289292;rs7201780;rs7202714;rs12933766;rs12716973;rs11649149	T	C	0.339	1.56e-11	-0.0144654	0.00214554	TBX6	00:00:00	exonic	3.299	2b	3	5	6.05703	3	0.108868
hair/menarche	rs17817449	165	16	53813367	3	rs17817449;rs4783819;rs2058908	G	T	0.4145	4.11e-25	0.0217873	0.00210468	FTO	0	intronic	14.84	5	5	15	6.0775	3	0.1079
menarche	rs6499240	166	16	69686912	9	rs6499240;rs4608327;rs11075742;rs4985452;rs8047818;rs11866219;rs889400;rs9302604;rs33063	G	A	0.4225	9.72e-24	0.0208059	0.00207139	NFAT5	0	intronic	1.181	6	4	4	19.5977	3	0.000205649
menarche	rs12445830	166	16	70502493	3	rs12445830;rs4985452;rs8047818	A	G	0.08748	1.28e-09	0.0215373	0.00354853	FUK	0	intronic	0.69	5	4	5	7.88845	3	0.0483742
hair/voice	rs12922197	167	16	89744809	1	rs12922197	C	G	0.08549	1.7e-10	-0.0229683	0.00359647	CDK10	2335	intergenic	1.386	4	5	15	42.6239	3	2.95777e-09
hair/menarche/voice	rs17746351	168	17	43162776	8	rs17746351;rs2239923;rs1053733;rs713101;rs12603813;rs4627401;rs8070221;rs4792966	G	C	0.3976	7.38e-14	-0.0155038	0.00207246	NMT1	0	intronic	3.246	7	4	4	8.27876	3	0.0405885
hair/menarche/voice	rs12946454	168	17	43208121	7	rs12946454;rs8070221;rs4792966;rs2239923;rs1053733;rs713101;rs12603813	T	A	0.2833	1.61e-09	0.0137353	0.00227664	PLCD3	0	intronic	3.417	4	1	7	13.9293	3	0.003003
hair/voice	rs17426174	168	17	43830938	9	rs17426174;rs12944712;rs242944;rs7210728;rs3785880;rs2435200;rs8067056;rs1230101;rs12938476	C	G	0.2396	1.07e-24	-0.0274043	0.00267096	CRHR1:RP11-105N13.4	00:00:00	ncRNA_intronic	2.675	6	5	14	45.3909	3	7.64155e-10
hair/voice	rs199528	168	17	44843136	8	rs199528;rs1563304;rs12944712;rs242944;rs7210728;rs3785880;rs2435200;rs8067056	T	C	0.2207	8.32e-23	-0.0267841	0.00272458	WNT3	0	intronic	0.646	1f	4	5	43.5511	3	1.8797e-09
menarche	rs11867780	169	17	49609158	1	rs11867780	T	C	0.2932	4.21e-14	-0.0156929	0.00207731	RPL7P48	28563	intergenic	10.72	7	14	15	40.7388	3	7.42876e-09
hair/menarche	rs2787487	170	17	53209382	3	rs2787487;rs1008523;rs17817628	C	G	0.4185	1.13e-14	-0.0160998	0.00208446	STXBP4	0	intronic	0.176	6	5	15	1.83422	3	0.607517
hair/menarche	rs11079161	170	17	53405927	1	rs11079161	C	G	0.4284	9.97e-11	-0.013361	0.00206591	RP11-515O17.3	774	upstream	0.823	7	5	15	7.83116	3	0.0496331
hair/voice	rs9907841	171	17	55231043	3	rs9907841;rs12936050;rs4794701	A	G	0.494	1.86e-16	0.0180847	0.00219719	AKAP1	32332	intergenic	8.265	4	7	15	80.4377	3	2.47251e-17
menarche	rs11654508	172	17	78771947	1	rs11654508	G	A	0.2217	6.17e-09	0.0136004	0.00233999	RPTOR	00:00:00	intronic	2.022	5	4	5	2.54232	3	0.467692
menarche	rs9319617	173	17	79192446	1	rs9319617	C	T	0.498	1.98e-08	-0.0112041	0.00199578	AZI1	0	intronic	0.448	1f	4	5	2.33457	3	0.50593
menarche	rs12607903	174	18	3817134	3	rs12607903;rs3985697;rs3786436	T	C	0.2833	7.28e-18	0.0191981	0.00222963	DLGAP1	0	intronic	4.196	2b	2	15	22.132	3	6.12335e-05
menarche	rs2668767	175	18	44785302	10	rs2668767;rs10164176;rs1434513;rs17787324;rs2571034;rs4986228;rs2571016;rs1434527;rs2684839;rs9952628	C	T	0.4026	2.64e-23	-0.0202224	0.00203333	SKOR2	9747	intergenic	5.051	NA	12	13	18.6483	3	0.000323215
menarche	rs9947662	175	18	44860264	5	rs9947662;rs2571016;rs2684839;rs10164176;rs17787324	A	G	0.2455	2.45e-08	0.0128638	0.00230667	CTD-2130O13.1	0	ncRNA_intronic	0.067	6	7	15	2.08318	3	0.555323
New	rs12456065	176	18	57674133	1	rs12456065	A	T	0.2247	2.93e-08	0.0137073	0.00247179	SDCCAG3P1	1908-06-16	intergenic	3.445	7	5	15	7.06965	3	0.0697106
menarche	rs7259484	177	19	1813207	1	rs7259484	G	A	0.2177	3.39e-08	0.0130539	0.00236493	ATP8B3	931	upstream	6.091	2b	1	2	10.3226	3	0.016014
menarche	rs169080	178	19	4980864	6	rs169080;rs10409229;rs11085110;rs2620848;rs2123731;rs262566	C	T	0.3708	1.29e-11	-0.0142133	0.00209941	KDM4B	0	intronic	2.999	NA	5	5	1.55081	3	0.670593
menarche	rs652260	179	19	7900562	1	rs652260	T	C	0.4583	2.53e-10	-0.0125503	0.00198416	EVI5L	0	intronic	8.961	NA	5	15	6.06474	3	0.108502
menarche	rs12610468	180	19	9989470	7	rs12610468;rs7245830;rs7250025;rs7246906;rs4804474;rs2010457;rs16996255	T	C	0.4652	1.54e-19	-0.0181609	0.00200855	OLheight2	0	intronic	1.621	6	5	15	10.1466	3	0.0173601
menarche	rs11667487	181	19	18351207	1	rs11667487	T	C	0.2863	3.76e-09	0.0132827	0.0022534	PDE4C	0	intronic	5.519	6	5	14	2.13944	3	0.543975
menarche	rs10221489	182	19	18826975	3	rs10221489;rs11880870;rs709679	T	C	0.3549	9.85e-13	-0.0150796	0.00211419	CRTC1	0	intronic	7.94	1f	4	5	3.31846	3	0.345082
menarche	rs11666850	183	19	31040983	2	rs11666850;rs10421376	T	C	0.172	6.79e-12	0.0190284	0.00277302	ZNF536	0	intronic	4.293	6	4	15	10.3034	3	0.0161552
menarche	rs29939	184	19	34310800	4	rs29939;rs2546057;rs415237;rs412311	G	A	0.332	1.1e-10	0.0138476	0.00214624	KCTD15	4131	intergenic	6.227	4	1	2	1.33882	3	0.719936
menarche	rs107068	185	19	36204690	3	rs107068;rs3787051;rs2280743	G	A	0.4791	1.01e-12	-0.0145801	0.00204529	ZBTB32	0	intronic	4.663	1f	1	15	4.71225	3	0.194121
menarche	rs17638853	185	19	36234652	3	rs17638853;rs3787051;rs2280743	C	T	0.05467	7.03e-09	-0.0253831	0.00438372	AD000671.6:U2AF1L4	00:00:00	intronic	8.595	7	1	5	4.7584	3	0.190368
menarche	rs12609406	186	19	47611128	1	rs12609406	G	A	0.3121	1.62e-12	0.0150448	0.00212975	ZC3H4	0	intronic	4.323	3a	1	7	17.967	3	0.000446801
menarche	rs602662	187	19	49206985	1	rs602662	A	G	0.4682	8.72e-09	-0.0115411	0.00200577	FUT2	0	exonic	22.5	5	4	5	9.92848	3	0.019184
New	rs8110135	188	19	58998464	2	rs8110135;rs3794968	A	G	0.2594	4.97e-10	-0.0145016	0.00233144	SLC27A5	0	intronic	8.78	1f	5	15	4.18907	3	0.241759
menarche	rs852069	189	20	17122593	1	rs852069	G	A	0.3777	2.14e-08	-0.0111395	0.00198921	RNU6-27P	45561	intergenic	7.545	6	5	15	28.725	3	2.55802e-06
menarche	rs10470054	190	20	20351669	1	rs10470054	C	G	0.1153	3.24e-09	0.0177201	0.00299388	INSM1	78	downstream	3.293	2b	1	13	3.69928	3	0.295821
menarche	rs4911442	191	20	33355046	4	rs4911442;rs17122844;rs1205339;rs6059961	A	G	0.08748	2.48e-12	0.0228674	0.0032647	NCOA6	0	intronic	3.412	7	4	4	4.2966	3	0.231167
hair	rs17265513	192	20	39832628	1	rs17265513	C	T	0.1948	1.59e-08	-0.0146375	0.00258994	ZHX3	0	exonic	22	7	4	4	11.783	3	0.00816485
hair/menarche/voice	rs3827103	193	20	54824029	3	rs3827103;rs2870730;rs6123568	A	G	0.07654	1.62e-13	-0.0281903	0.0038215	MC3R	00:00:00	exonic	20.9	7	7	14	1.02976	3	0.794051
hair/menarche/voice	rs6014658	193	20	54833538	3	rs6014658;rs1409224;rs13043968	T	C	0.2525	1.87e-15	-0.0203854	0.00256423	MC3R	8666	intergenic	2.884	6	5	15	11.0418	3	0.0115018
menarche	rs12482030	194	21	37718587	1	rs12482030	T	G	0.1421	2.97e-09	-0.0172911	0.00291425	MORC3	0	intronic	2.175	7	4	4	6.80834	3	0.078264
menarche	rs2836950	195	21	40604429	7	rs2836950;rs2836992;rs2836997;rs2142113;rs2836918;rs2836921;rs6517522	G	C	0.3956	4.78e-14	0.0157705	0.00209223	BRWD1	0	intronic	11.28	6	4	5	9.2816	3	0.025772
menarche	rs2249651	195	21	40719027	5	rs2249651;rs2836992;rs2836997;rs2836921;rs6517522	G	A	0.1342	1.39e-09	-0.0175644	0.00290007	HMGN1	0	intronic	3.241	3a	1	5	3.26242	3	0.352908
hair/menarche	rs12160956	196	22	45743242	4	rs12160956;rs5766632;rs16993867;rs9614457	A	G	0.3499	4.87e-14	-0.0164405	0.00218176	SMC1B	0	intronic	6.828	6	4	5	15.0314	3	0.00179001
menarche	rs8136272	197	22	49678782	1	rs8136272	T	A	0.2515	4.31e-08	0.0121658	0.00222105	RPL35P8	68608	intergenic	1.135	5	7	15	13.5425	3	0.00359898
Indicates SNP with Q heterogeneity Pvalue < 0.00019 (Bonferroni adjusted threshold -- 0.05/266 Lead SNPs )
Notes: Characterization and annotation implemented using FUMA GWAS SNP2GENE (https://fuma.ctglab.nl/) [1]. Novel—lead SNP position > 1 Mb from loci previously reported in input aging-related GWASs. rsID—lead SNP of the locus (LD r2 < 0.1, P-value < 5x10-8). Chromosome (CHR) and base pair (BP) positions reported for human genome build 37 (GRCh37). IndSigSNPs—independent significant SNPS (LD R2 < 0…
Tests: Cochran Q heterogeneity tests are two-sided χ2 tests (with degrees of freedom specified) and are assessed at Bonferroni adjusted threshold P < 0.00019 (comparing 266 lead SNPs); P values of MR effect estimates derived from two-sided Wald tests.
Reference
1. Watanabe, K., Taskesen, E., van Bochoven, A. & D. Posthuma. Functional mapping and annotation of genetic associations with FUMA. Nat. Commun. 8:1826. (2017).
