# Supplementary material for: Cross-trait multivariate GWAS confirms health implications of pubertal timing
Source: Nat Commun. 2025 Jan 18;16:799. doi: 10.1038/s41467-025-56191-4 (PMC11742396; doi:10.1038/s41467-025-56191-4)
Supplement: Supplementary file 10 — Supplementary Data 7 [file 41467_2025_56191_MOESM10_ESM.xlsx]

## Sheet: ST07. Lead SNPs cf.
Supplementary Data 7. Lead multivariate puberty timing GWAS (mvpuberty) SNPs annotated in the four input puberty timing-related GWASs
Indicates SNP with P-value > conventional genome wide statistical significance (P-value=5x10-8)
P values are derived from GWAS for each SNP on each pubertal traits.
mvpuberty														age of voice broke									age of first facial hair									age of menarche									pubertal height growth
GWAS	SNP	Chr	Pos	Nearest gene	Genomic locus	Effect allele	Other allele	MAF	Beta	SE	Z	Pvalue		Chr	Pos	Effect allele	Other allele	Beta	SE	Pvalue	Sample size		Chr	Pos	Effect allele	Other allele	Beta	SE	Pvalue	Sample size		Chr	Pos	Effect allele	Other allele	Beta	SE	Pvalue	Sample size		Chr	Pos	Effect allele	Other allele	Beta	SE	Pvalue	Sample size
mvpuberty	rs11121667	1	11038476	C1orf127	1	C	T	0.2366	-0.0205314	0.00248351	-8.26709	1.37e-16		1	11038476	T	C	0.0042	0.001345	0.001787	164394		1	11038476	T	C	0.02472	0.001801	7.879e-43	171805		1	11038476	C	T	0.0076	0.00542192	0.161	252514		1	10961063	C	T	-0.0088642	0.0145754	0.552168	13959
mvpuberty	rs2697985	1	14133419	PRDM2	2	G	C	0.1789	0.0197845	0.00268222	7.37616	1.63e-13		1	14133419	G	C	0.005937	0.001442	3.846e-05	162050		1	14133419	G	C	0.01047	0.001935	6.337e-08	169364		1	14133419	G	C	-0.031	0.00551516	1.89998e-08	252514		1	14006006	C	G	0.0315346	0.014707	0.0360896	13960
mvpuberty	rs17449243	1	21174429	EIF4G3	3	T	C	0.1541	-0.0169477	0.00277089	-6.11634	9.57e-10		1	21174429	C	T	0.002837	0.001608	0.07769	164394		1	21174429	C	T	0.006124	0.002155	0.004488	171805		1	21174429	T	C	0.049	0.00687581	1.02991e-12	252514		1	21047016	C	T	0.0177316	0.0179769	0.33494	13952
mvpuberty	rs11209331	1	41456689	CTPS1	4	T	C	0.4105	0.0149369	0.0020964	7.12501	1.04e-12		1	41456689	C	T	-0.00456	0.001138	6.178e-05	160975		1	41456689	C	T	-0.006922	0.001526	5.709e-06	168222		1	41456689	T	C	-0.023	0.00432364	1.03999e-07	252514		1	41229276	C	T	0.061347	0.0126666	2.21623e-06	13954
mvpuberty	rs2105029	1	43933689	HYI-AS1	5	T	C	0.4026	0.0124752	0.00205591	6.06795	1.3e-09		1	43933689	C	T	-0.003159	0.001148	0.005939	160368		1	43933689	C	T	-0.005295	0.001538	0.0005769	167606		1	43933689	T	C	-0.025	0.00449963	2.76001e-08	252514		1	43706276	C	T	0.0241952	0.0124662	0.0578008	13960
mvpuberty	rs631248	1	44071221	PTPRF	5	G	A	0.2624	0.0195483	0.0024001	8.14478	3.8e-16		1	44071221	G	A	0.005456	0.00135	5.308e-05	163759		1	44071221	G	A	0.008437	0.001808	3.082e-06	171148		1	44071221	G	A	-0.042	0.00527871	1.77011e-15	252514		1	43843808	G	A	-0.00301272	0.0149401	0.843726	13960
mvpuberty	rs6690625	1	66077590	LEPR	6	T	G	0.2197	0.0193064	0.00262643	7.35083	1.97e-13		1	66077590	G	T	-0.007885	0.001412	2.351e-08	163690		1	66077590	G	T	-0.0125	0.001894	4.143e-11	171071		1	66077590	T	G	-0.02	0.00530666	0.000163999	252514		1	65850178	G	T	0.0215046	0.014489	0.146823	13958
mvpuberty	rs2815752	1	72812440	RPL31P12	7	G	A	0.3588	0.0175016	0.00206912	8.45849	2.71e-17		1	72812440	G	A	0.003205	0.001138	0.004851	164394		1	72812440	G	A	0.007323	0.001525	1.573e-06	171805		1	72812440	G	A	-0.039	0.00433198	2.19989e-19	252514		1	72585028	G	A	-0.0261809	0.0124335	0.0395634	13958
mvpuberty	rs7514705	1	75006720	FPGT-TNNI3K:TNNI3K	8	T	C	0.4513	-0.021578	0.00211368	-10.2087	1.81e-24		1	75006720	T	C	-0.006112	0.001124	5.471e-08	163885		1	75006720	T	C	-0.006309	0.001508	2.848e-05	171275		1	75006720	T	C	0.048	0.00438424	6.77018e-28	252514		1	74779308	C	T	-0.0448811	0.0124345	0.000419293	13960
mvpuberty	rs11165924	1	98375448	DPYD	9	A	G	0.3082	0.0152037	0.00217089	7.00342	2.5e-12		1	98375448	G	A	-0.004085	0.001197	0.0006447	161146		1	98375448	G	A	-0.004975	0.001604	0.001921	168410		1	98375448	A	G	-0.034	0.00469178	4.26973e-13	252514		1	98148036	G	A	0.0117195	0.0138442	0.40794	13948
mvpuberty	rs2154403	1	98465528	MIR137HG	9	G	A	0.165	0.0171882	0.00271564	6.32935	2.46e-10		1	98465528	G	A	0.004272	0.001506	0.004548	163878		1	98465528	G	A	0.008283	0.00202	4.116e-05	171262		1	98465528	G	A	-0.033	0.00581283	1.37e-08	252514		1	98238116	G	A	-0.0169295	0.0153695	0.281584	13960
mvpuberty	rs1537955	1	102476312	OLFM3	10	T	C	0.3429	0.0153756	0.00216409	7.10485	1.2e-12		1	102476312	C	T	-0.004616	0.001206	0.0001294	162857		1	102476312	C	T	-0.005618	0.001617	0.0005109	170196		1	102476312	T	C	-0.032	0.00464962	5.88979e-12	252514		1	102248900	C	T	0.00970274	0.0127	0.455157	13960
mvpuberty	rs466639	1	165394882	RXRG	11	T	C	0.1213	-0.0255652	0.00288013	-8.8764	6.91e-19		1	165394882	T	C	-0.0009227	0.001693	0.5858	163940		1	165394882	T	C	-0.005314	0.00227	0.01926	171325		1	165394882	T	C	0.081	0.00640064	1.05003e-36	252514		1	163661506	C	T	-0.0181513	0.0181372	0.327922	13959
mvpuberty	rs543874	1	177889480	SEC16B	12	A	G	0.1869	0.0296244	0.00261734	11.3185	1.06e-29		1	177889480	G	A	-0.006464	0.001379	2.786e-06	164394		1	177889480	G	A	-0.01081	0.001849	5.058e-09	171805		1	177889480	A	G	-0.069	0.0053727	9.44931e-38	252514		1	176156103	G	A	0.058713	0.0150747	0.000140983	13960
mvpuberty	rs3828137	1	177920754	SEC16B:RP4-798P15.3	12	G	A	0.4085	-0.0121013	0.00201892	-5.99396	2.05e-09		1	177920754	A	G	0.001926	0.001151	0.09425	160209		1	177920754	A	G	0.005712	0.00154	0.0002084	167421		1	177920754	G	A	0.028	0.00438985	1.78999e-10	252514		1	176187377	G	A	-0.00583832	0.012462	0.646969	13950
mvpuberty	rs2553731	1	199809292	RP11-567B20.1	13	A	G	0.4642	0.0187266	0.00216578	8.64656	5.31e-18		1	199809292	A	G	0.007488	0.001127	3.012e-11	161817		1	199809292	A	G	0.008349	0.00151	3.19e-08	169102		1	199809292	A	G	-0.028	0.00429833	7.30971e-11	252514		1	198075915	G	A	0.00542582	0.0121327	0.661987	13960
mvpuberty	rs2510	1	204161591	KISS1	14	T	C	0.2555	0.0161615	0.00231377	6.98495	2.85e-12		1	204161591	C	T	-0.003528	0.001295	0.006435	164394		1	204161591	C	T	-0.007388	0.001735	2.071e-05	171805		1	204161591	T	C	-0.033	0.0049272	2.11982e-11	252514		1	202428214	C	T	0.025214	0.0142557	0.0838241	13946
mvpuberty	rs823094	1	205689807	NUCKS1	15	T	G	0.4095	-0.0119091	0.00202222	-5.88913	3.88e-09		1	205689807	G	T	0.0022	0.001133	0.05221	162378		1	205689807	G	T	0.004884	0.001519	0.001301	169698		1	205689807	T	G	0.023	0.00421442	4.83003e-08	252514		1	203956430	G	T	-0.0550375	0.0121317	9.27837e-06	13959
mvpuberty	rs12144559	1	243723214	AKT3	16	C	A	0.335	-0.015023	0.00221185	-6.79207	1.11e-11		1	243723214	C	A	-0.004974	0.001202	3.503e-05	163910		1	243723214	C	A	-0.01004	0.001611	4.643e-10	171302		1	243723214	C	A	0.019	0.00469495	5.19003e-05	252514		1	241789837	C	A	0.0165454	0.0129048	0.210092	13960
mvpuberty	rs2685230	2	437664	AC105393.2	17	A	G	0.3469	0.014307	0.00208483	6.86245	6.77e-12		2	437664	G	A	-0.002916	0.001155	0.01161	164394		2	437664	G	A	-0.005861	0.001547	0.0001521	171805		2	437664	A	G	-0.03	0.00444835	1.53993e-11	252514		2	427664	G	A	0.0373457	0.0126005	0.00376879	13943
mvpuberty	rs12995480	2	629881	TMEM18	17	T	C	0.174	0.0294299	0.00273462	10.762	5.2e-27		2	629881	T	C	0.006805	0.001478	4.146e-06	163729		2	629881	T	C	0.009466	0.001982	1.784e-06	171107		2	629881	T	C	-0.07	0.00557007	3.19963e-36	252514		2	619881	C	T	0.0370757	0.0160117	0.0236122	13960
mvpuberty	rs7587651	2	10368606	C2orf48	18	C	T	0.3638	0.0120064	0.00209507	5.73079	1e-08		2	10368606	T	C	-0.003305	0.00117	0.004753	159345		2	10368606	T	C	-0.005009	0.001571	0.001429	166529		2	10368606	C	T	-0.024	0.00456705	1.47999e-07	252514		2	10286057	C	T	-0.0127449	0.0125004	0.318926	13942
mvpuberty	rs1260326	2	27730940	GCKR	19	T	C	0.4105	0.0137107	0.00209094	6.55719	5.48e-11		2	27730940	T	C	0.004303	0.001138	0.0001565	164394		2	27730940	T	C	0.008721	0.001525	1.085e-08	171805		2	27730940	T	C	-0.019	0.00424095	7.46002e-06	252514		2	27584444	C	T	0.000322573	0.0124631	0.979814	13933
mvpuberty	rs12994085	2	27952406	AC074091.13	19	C	T	0.2525	-0.013029	0.0023762	-5.48314	4.18e-08		2	27952406	C	T	-0.004516	0.001321	0.0006284	163456		2	27952406	C	T	-0.009433	0.001771	9.995e-08	170825		2	27952406	C	T	0.016	0.00497516	0.00129999	252514		2	27805910	C	T	-0.0102396	0.0140019	0.474678	13959
mvpuberty	rs12714305	2	30590774	AC109642.1	20	T	C	0.2584	0.0132599	0.00236206	5.61368	1.98e-08		2	30590774	C	T	-0.004255	0.001312	0.001179	162014		2	30590774	C	T	-0.01132	0.001759	1.242e-10	169329		2	30590774	T	C	-0.013	0.00491577	0.00817994	252514		2	30444278	C	T	-0.00297776	0.0144732	0.840599	13945
mvpuberty	rs17011935	2	32567840	BIRC6	21	C	G	0.1133	-0.021213	0.0032764	-6.47449	9.51e-11		2	32567840	G	C	0.006335	0.001796	0.0004192	163677		2	32567840	G	C	0.01579	0.002405	5.145e-11	171046		2	32567840	C	G	0.026	0.00696686	0.000189998	252514		2	32421344	C	G	0.0148628	0.0186509	0.435974	13955
mvpuberty	rs4672110	2	56576447	RP11-482H16.1:CCDC85A	22	G	C	0.1799	-0.0235579	0.00256985	-9.16703	4.86e-20		2	56576447	C	G	0.003306	0.0015	0.02748	163668		2	56576447	C	G	0.004472	0.002011	0.02616	171042		2	56576447	G	C	0.07	0.00567141	5.33949e-35	252514		2	56429951	C	G	-0.0106933	0.0151717	0.490824	13960
mvpuberty	rs2674036	2	59830697	RP11-444A22.1:AC007131.2	23	T	C	0.2286	-0.0133543	0.00241323	-5.53381	3.13e-08		2	59830697	T	C	-0.003965	0.001353	0.003391	162650		2	59830697	T	C	-0.005556	0.001812	0.002174	169991		2	59830697	T	C	0.025	0.00511884	1.03999e-06	252514		2	59684201	C	T	-0.0169438	0.0143421	0.248143	13959
mvpuberty	rs13019832	2	60710571	BCL11A	24	G	A	0.4245	-0.0113858	0.0020803	-5.47313	4.42e-08		2	60710571	A	G	0.004718	0.001135	3.22e-05	162795		2	60710571	A	G	0.006239	0.001521	4.118e-05	170142		2	60710571	G	A	0.014	0.00436508	0.00133999	252514		2	60564075	G	A	0.0138047	0.0124718	0.279246	13949
mvpuberty	rs3856522	2	61405865	AHSA2	25	C	G	0.1789	0.0192659	0.00270584	7.12013	1.08e-12		2	61405865	G	C	-0.004779	0.001547	0.002007	164194		2	61405865	G	C	-0.007894	0.002075	0.0001422	171588		2	61405865	C	G	-0.039	0.00587069	3.06973e-11	252514		2	61259369	C	G	-0.0588656	0.0173905	0.000938476	13960
mvpuberty	rs2723065	2	65279414	CEP68	26	A	G	0.3867	-0.0121919	0.00206229	-5.91181	3.38e-09		2	65279414	G	A	0.003438	0.001149	0.002759	164394		2	65279414	G	A	0.005035	0.00154	0.001074	171805		2	65279414	A	G	0.025	0.00431781	7.03996e-09	252514		2	65132918	G	A	0.0136963	0.0126038	0.288107	13959
mvpuberty	rs694637	2	67684712	ETAA1	27	T	C	0.3976	-0.0118732	0.00208276	-5.70071	1.19e-08		2	67684712	T	C	-0.003893	0.00113	0.0005744	164149		2	67684712	T	C	-0.008748	0.001515	7.792e-09	171546		2	67684712	T	C	0.012	0.00433976	0.00568997	252514		2	67538216	C	T	-0.0206828	0.0122304	0.0983147	13960
mvpuberty	rs1522928	2	73525537	RNU6-111P	28	C	T	0.0666	-0.0268976	0.00412841	-6.51524	7.26e-11		2	73525537	T	C	0.006371	0.002394	0.007797	163118		2	73525537	T	C	0.01207	0.003212	0.0001704	170446		2	73525537	C	T	0.061	0.00935945	7.1499e-11	252514		2	73379045	C	T	-0.00591618	0.0295357	0.844757	13946
mvpuberty	rs6758290	2	105864826	RP11-332H14.1	29	T	C	0.4791	0.0156198	0.00198733	7.85973	3.85e-15		2	105864826	T	C	0.003147	0.001119	0.004923	163195		2	105864826	T	C	0.003786	0.0015	0.01161	170546		2	105864826	T	C	-0.041	0.00440844	1.39991e-20	252514		2	105231258	C	T	0.0255664	0.0129778	0.0541432	13936
mvpuberty	rs4076654	2	121155824	INHBB	30	A	T	0.4026	-0.0127626	0.0021366	-5.97331	2.32e-09		2	121155824	T	A	0.005065	0.001181	1.79e-05	158312		2	121155824	T	A	0.007807	0.00158	7.778e-07	165449		2	121155824	A	T	0.016	0.00437973	0.000259	252514		2	120872294	T	A	0.00123903	0.0127117	0.924089	13957
mvpuberty	rs1384660	2	142299735	LRP1B	31	G	A	0.17	-0.0169511	0.00261092	-6.49239	8.45e-11		2	142299735	A	G	0.003518	0.00144	0.0146	163501		2	142299735	A	G	0.006052	0.00193	0.001709	170864		2	142299735	G	A	0.038	0.005522	5.9197e-12	252514		2	142016205	G	A	0.021225	0.0151172	0.169913	13960
mvpuberty	rs1036526	2	153519524	PRPF40A	32	A	G	0.1809	0.0180348	0.0026389	6.8342	8.25e-12		2	153519524	A	G	0.005092	0.001471	0.0005382	164185		2	153519524	A	G	0.006162	0.001972	0.001784	171585		2	153519524	A	G	-0.04	0.00580072	5.36043e-12	252514		2	153227770	G	A	0.0106959	0.0168909	0.535903	13960
mvpuberty	rs1568182	2	156507159	RNU6-546P	33	T	G	0.0169	0.0398405	0.00677417	5.88124	4.07e-09		2	156507159	T	G	0.01241	0.003188	9.857e-05	164344		2	156507159	T	G	0.02562	0.00427	1.98e-09	171752		2	156507159	T	G	-0.031	0.0122964	0.0117001	252514		2	156215405	G	T	0.028118	0.0390288	0.481262	13960
mvpuberty	rs1283773	2	156524611	RNU6-546P	33	G	A	0.1203	0.024538	0.00319436	7.68164	1.57e-14		2	156524611	G	A	0.009477	0.001635	6.842e-09	162647		2	156524611	G	A	0.01208	0.00219	3.451e-08	169983		2	156524611	G	A	-0.03	0.00615656	1.09999e-06	252514		2	156232857	G	A	-0.0380269	0.0173792	0.0324517	13960
mvpuberty	rs12993572	2	156592672	AC093375.1	33	T	C	0.2247	0.0145865	0.00235514	6.19345	5.89e-10		2	156592672	C	T	-0.001912	0.001378	0.1652	164180		2	156592672	C	T	-0.002306	0.001846	0.2115	171583		2	156592672	T	C	-0.042	0.0051769	4.93969e-16	252514		2	156300918	C	T	0.0156702	0.014753	0.299121	13960
mvpuberty	rs1520343	2	156667454	AC093375.1	33	C	A	0.3519	-0.0140677	0.00212737	-6.6127	3.77e-11		2	156667454	C	A	-0.004071	0.001165	0.0004751	162188		2	156667454	C	A	-0.00714	0.001563	4.902e-06	169511		2	156667454	C	A	0.025	0.00453646	3.57001e-08	252514		2	156375700	C	A	0.00783784	0.0126407	0.544428	13960
mvpuberty	rs17236969	2	156752459	AC093375.1	33	C	T	0.1431	-0.0267325	0.00302712	-8.831	1.04e-18		2	156752459	T	C	0.01011	0.001528	3.748e-11	163861		2	156752459	T	C	0.01404	0.002047	7.026e-12	171247		2	156752459	C	T	0.034	0.00611739	2.72998e-08	252514		2	156460705	C	T	0.0387071	0.0193469	0.0505049	13958
mvpuberty	rs13410664	2	157106683	NR4A2	33	T	C	0.06362	0.0287311	0.00409219	7.02096	2.2e-12		2	157106683	C	T	-0.007283	0.002253	0.001225	164383		2	157106683	C	T	-0.01015	0.003018	0.0007718	171795		2	157106683	T	C	-0.063	0.0085863	2.18022e-13	252514		2	156814929	C	T	0.00701774	0.0264675	0.795484	13960
mvpuberty	rs16840221	2	157168951	NR4A2	33	G	C	0.08648	-0.0201414	0.0035554	-5.66503	1.47e-08		2	157168951	C	G	0.00483	0.002004	0.01593	163824		2	157168951	C	G	0.007814	0.002683	0.003582	171213		2	157168951	G	C	0.043	0.00779277	3.42997e-08	252514		2	156877197	C	G	-0.0330126	0.0217665	0.138185	13960
mvpuberty	rs4664837	2	157590976	RPLP0P7	34	C	G	0.2913	0.0121259	0.00221789	5.46733	4.57e-08		2	157590976	C	G	0.003526	0.001233	0.004223	163507		2	157590976	C	G	0.007081	0.001651	1.799e-05	170876		2	157590976	C	G	-0.021	0.00469822	7.82997e-06	252514		2	157299222	C	G	0.0207674	0.0134119	0.130118	13953
mvpuberty	rs970953	2	164514239	FIGN	35	T	C	0.2704	-0.0144688	0.00227662	-6.35541	2.08e-10		2	164514239	T	C	-0.003599	0.001275	0.004781	161012		2	164514239	T	C	-0.007075	0.001709	3.466e-05	168279		2	164514239	T	C	0.029	0.00489086	3.03997e-09	252514		2	164222485	C	T	0.00253371	0.0135557	0.85502	13950
mvpuberty	rs7582977	2	175205513	SP9	36	T	C	0.07853	-0.0229057	0.0036491	-6.27709	3.45e-10		2	175205513	C	T	0.005967	0.001938	0.00208	163034		2	175205513	C	T	0.01296	0.002601	6.245e-07	170397		2	175205513	T	C	0.038	0.00786143	1.33999e-06	252514		2	174913759	C	T	-0.0277402	0.0263282	0.303023	13959
mvpuberty	rs17400325	2	178565913	PDE11A:AC012499.1	37	T	C	0.06759	0.0253974	0.00442397	5.74086	9.42e-09		2	178565913	C	T	-0.008935	0.0028	0.001417	164394		2	178565913	C	T	-0.01393	0.003746	0.000201	171805		2	178565913	T	C	-0.049	0.0109764	8.04007e-06	252514		2	178274159	C	T	0.0452653	0.0270253	0.101575	13956
mvpuberty	rs842564	2	184289731	LIN28AP1	38	T	G	0.2197	0.0154143	0.00246184	6.26127	3.82e-10		2	184289731	T	G	0.004311	0.001418	0.002361	163467		2	184289731	T	G	0.004218	0.001899	0.02639	170838		2	184289731	T	G	-0.039	0.00560468	3.44033e-12	252514		2	183997976	G	T	-0.0149799	0.0153526	0.340177	13959
mvpuberty	rs1378403	2	199419373	PLCL1:AC019330.1	39	G	A	0.3718	0.0116538	0.0020815	5.59874	2.16e-08		2	199419373	A	G	-0.00354	0.001164	0.002354	164394		2	199419373	A	G	-0.00463	0.001559	0.002987	171805		2	199419373	G	A	-0.026	0.00485324	8.45006e-08	252514		2	199127618	G	A	0.0105462	0.0133595	0.440296	13927
mvpuberty	rs6757941	2	199572092	AC019330.1	39	G	T	0.4911	-0.014137	0.00202174	-6.99248	2.7e-12		2	199572092	T	G	0.003821	0.00112	0.0006449	163703		2	199572092	T	G	0.005165	0.001502	0.0005825	171078		2	199572092	G	T	0.03	0.00437724	7.19946e-12	252514		2	199280337	G	T	0.0192867	0.0121208	0.119841	13956
mvpuberty	rs1518073	2	199645024	AC019330.1	39	C	G	0.3688	0.0197742	0.00211106	9.36695	7.47e-21		2	199645024	G	C	-0.004818	0.001179	4.388e-05	162624		2	199645024	G	C	-0.004813	0.00158	0.002315	169955		2	199645024	C	G	-0.053	0.00461051	1.38995e-30	252514		2	199353269	C	G	0.0100909	0.013154	0.453306	13958
mvpuberty	rs3913345	2	199888022	AC018717.1	39	G	A	0.2763	-0.0216814	0.00224131	-9.67352	3.91e-22		2	199888022	A	G	0.004657	0.001215	0.0001271	163338		2	199888022	A	G	0.008192	0.001628	4.832e-07	170717		2	199888022	G	A	0.052	0.00477754	1.36994e-27	252514		2	199596267	G	A	0.00809385	0.0128351	0.537597	13959
mvpuberty	rs895526	2	200162425	SATB2	39	T	C	0.175	-0.0169666	0.00259327	-6.54255	6.05e-11		2	200162425	T	C	-0.00351	0.001428	0.01397	164144		2	200162425	T	C	-0.006675	0.001915	0.0004914	171544		2	200162425	T	C	0.037	0.00559112	3.65006e-11	252514		2	199870670	C	T	-0.0325399	0.0165997	0.0553439	13959
mvpuberty	rs17197938	2	200200185	SATB2	39	C	T	0.2266	0.0159489	0.00239097	6.67047	2.55e-11		2	200200185	T	C	-0.003466	0.001323	0.008766	161985		2	200200185	T	C	-0.008874	0.001772	5.526e-07	169286		2	200200185	C	T	-0.032	0.00525216	1.10999e-09	252514		2	199908430	C	T	0.00602872	0.0141028	0.676026	13957
mvpuberty	rs13426118	2	203255485	BMPR2	40	A	C	0.1421	0.0191011	0.00295415	6.46586	1.01e-10		2	203255485	C	A	-0.005232	0.001713	0.002254	163968		2	203255485	C	A	-0.004655	0.002296	0.04258	171356		2	203255485	A	C	-0.046	0.00665369	4.73042e-12	252514		2	202963730	C	A	0.030492	0.018343	0.104173	13960
mvpuberty	rs1356379	2	209622211	PTH2R	41	C	T	0.1014	-0.0226235	0.00323388	-6.99578	2.64e-12		2	209622211	T	C	0.004961	0.001782	0.005381	164224		2	209622211	T	C	0.006636	0.00239	0.005493	171630		2	209622211	C	T	0.056	0.00693298	6.62064e-16	252514		2	209330456	C	T	-0.00284236	0.0196283	0.887427	13943
mvpuberty	rs1984874	3	24715105	AC133680.1	42	C	T	0.496	-0.0147367	0.00197301	-7.46916	8.07e-14		3	24715105	T	C	0.002031	0.001145	0.07618	157228		3	24715105	T	C	0.003585	0.001534	0.01942	164333		3	24715105	C	T	0.041	0.00439588	1.08993e-20	252514		3	24690109	C	T	0.0203984	0.012729	0.117232	13958
mvpuberty	rs13084037	3	49214066	KLHDC8B	43	G	A	0.2107	0.0217821	0.0024688	8.82294	1.11e-18		3	49214066	G	A	0.005082	0.001334	0.0001397	164370		3	49214066	G	A	0.009284	0.001788	2.064e-07	171779		3	49214066	G	A	-0.045	0.00500476	2.44006e-19	252514		3	49189070	G	A	-0.0174947	0.0151819	0.25997	13959
mvpuberty	rs2526747	3	50082914	RBM6	43	C	G	0.4314	0.0154623	0.00200542	7.71023	1.26e-14		3	50082914	C	G	0.002553	0.001121	0.0228	164375		3	50082914	C	G	0.006823	0.001503	5.613e-06	171786		3	50082914	C	G	-0.035	0.00423949	1.51008e-16	252514		3	50057918	C	G	-0.0132848	0.0121198	0.283941	13960
mvpuberty	rs4611808	3	51469107	VPRBP	43	C	T	0.1153	0.0257451	0.00311894	8.25447	1.53e-16		3	51469107	C	T	0.00723	0.00162	8.139e-06	164340		3	51469107	C	T	0.01352	0.00217	4.582e-10	171746		3	51469107	C	T	-0.043	0.00621813	4.66982e-12	252514		3	51444147	C	T	0.00184925	0.017534	0.917883	13950
mvpuberty	rs2137182	3	68594889	FAM19A1	44	C	T	0.3042	-0.0128733	0.00220483	-5.83871	5.26e-09		3	68594889	T	C	0.004246	0.001213	0.0004664	163666		3	68594889	T	C	0.006725	0.001626	3.555e-05	171044		3	68594889	C	T	0.021	0.00472129	8.67002e-06	252514		3	68677579	C	T	0.00537171	0.0135349	0.698035	13953
mvpuberty	rs7642134	3	86916882	VGLL3	45	A	G	0.4175	-0.0160525	0.00199457	-8.0481	8.41e-16		3	86916882	A	G	-0.002306	0.00115	0.04486	164394		3	86916882	A	G	-0.003483	0.001541	0.02377	171805		3	86916882	A	G	0.044	0.00435828	5.77032e-24	252514		3	86999572	G	A	-0.0333402	0.0124012	0.00859322	13948
mvpuberty	rs1402444	3	114115262	ZBTB20	46	C	T	0.0666	0.0276246	0.00442311	6.2455	4.22e-10		3	114115262	C	T	0.0118	0.002519	2.83e-06	163370		3	114115262	C	T	0.02066	0.003375	9.278e-10	170754		3	114115262	C	T	-0.03	0.0101702	0.00318002	252514		3	115597952	C	T	-0.0245406	0.0284421	0.398971	13958
mvpuberty	rs7623878	3	114589921	ZBTB20	47	C	A	0.09145	0.0214638	0.00352627	6.08684	1.15e-09		3	114589921	C	A	0.007089	0.001981	0.0003462	164225		3	114589921	C	A	0.006272	0.002654	0.01811	171621		3	114589921	C	A	-0.045	0.00730534	7.27998e-10	252514		3	116072611	C	A	0.00776316	0.0228108	0.739367	13960
mvpuberty	rs4687858	3	117482687	LSAMP:RP11-384F7.2	48	T	A	0.2316	0.0129218	0.00236493	5.46392	4.66e-08		3	117482687	T	A	0.003359	0.001329	0.01151	161918		3	117482687	T	A	0.005044	0.001783	0.00466	169205		3	117482687	T	A	-0.028	0.00498463	1.93999e-08	252514		3	118965377	T	A	0.0155184	0.014108	0.282252	13960
mvpuberty	rs10934420	3	117552111	LSAMP:RP11-384F7.2	48	T	C	0.4821	-0.021905	0.00206454	-10.6101	2.67e-26		3	117552111	C	T	0.005269	0.001116	2.329e-06	163610		3	117552111	C	T	0.007024	0.001495	2.627e-06	170992		3	117552111	T	C	0.053	0.00419685	1.46994e-36	252514		3	119034801	C	T	0.00142377	0.0120949	0.908385	13940
mvpuberty	rs2811473	3	127884937	EEFSEC	49	A	C	0.1561	-0.0178878	0.0027843	-6.42451	1.32e-10		3	127884937	C	A	0.004913	0.001559	0.001624	160784		3	127884937	C	A	0.005768	0.002087	0.005711	168002		3	127884937	A	C	0.038	0.00590467	1.22999e-10	252514		3	129367627	C	A	-0.0263044	0.01665	0.122508	13960
mvpuberty	rs582780	3	172121443	FNDC3B	50	A	G	0.3787	0.0136235	0.00208285	6.54081	6.12e-11		3	172121443	G	A	-0.003544	0.001145	0.001972	159084		3	172121443	G	A	-0.005517	0.001535	0.0003264	166229		3	172121443	A	G	-0.025	0.00451522	3.07999e-08	252514		3	173604137	G	A	0.0622515	0.0128684	2.27745e-06	13936
mvpuberty	rs16832681	3	181512532	SOX2-OT	51	G	A	0.2734	0.025448	0.0025098	10.1395	3.69e-24		3	181512532	A	G	-0.007413	0.001314	1.676e-08	161544		3	181512532	A	G	-0.0255	0.00176	1.417e-47	168821		3	181512532	G	A	-0.012	0.00574414	0.0367003	252514		3	182995226	G	A	-0.03659	0.0155379	0.021344	13960
mvpuberty	rs865809	3	183997735	EIF2B5:ECE2	52	A	G	0.2137	-0.0168327	0.00243075	-6.92491	4.36e-12		3	183997735	A	G	-0.004171	0.00133	0.001711	163300		3	183997735	A	G	-0.006157	0.001783	0.0005542	170672		3	183997735	A	G	0.035	0.00520663	1.79019e-11	252514		3	185480429	G	A	-0.0390233	0.0139854	0.00638491	13955
mvpuberty	rs2300922	3	185651469	TRA2B	53	C	T	0.4046	-0.0155508	0.00198019	-7.85317	4.06e-15		3	185651469	T	C	0.002099	0.001126	0.06237	163893		3	185651469	T	C	0.004074	0.00151	0.006991	171281		3	185651469	C	T	0.043	0.00431533	2.18022e-23	252514		3	187134163	C	T	0.0092637	0.012275	0.460671	13960
mvpuberty	rs10513801	3	185822353	ETV5	53	T	G	0.1382	-0.0170917	0.00282963	-6.04026	1.54e-09		3	185822353	G	T	0.001759	0.001631	0.2809	163714		3	185822353	G	T	0.003905	0.002185	0.07393	171097		3	185822353	T	G	0.047	0.00636541	1.53993e-13	252514		3	187305047	G	T	-0.0630396	0.0189017	0.00111538	13960
mvpuberty	rs13131747	4	28730306	RN7SL101P	54	C	T	0.2734	-0.0125902	0.00219606	-5.73311	9.86e-09		4	28730306	C	T	-0.001386	0.001277	0.2777	162719		4	28730306	C	T	-0.002453	0.001714	0.1523	170078		4	28730306	C	T	0.037	0.00489865	4.25011e-14	252514		4	28339404	C	T	0.00666152	0.0140196	0.642293	13960
mvpuberty	rs10938397	4	45182527	RP11-362I1.1	55	A	G	0.4205	0.0177949	0.00205957	8.64011	5.62e-18		4	45182527	G	A	-0.004754	0.001126	2.418e-05	164394		4	45182527	G	A	-0.005292	0.001509	0.0004545	171805		4	45182527	A	G	-0.041	0.00435329	4.58987e-21	252514		4	44877284	G	A	0.0163928	0.0126963	0.206895	13957
mvpuberty	rs12646184	4	95183216	SMARCAD1	56	C	T	0.3837	-0.0202926	0.00217111	-9.34662	9.05e-21		4	95183216	T	C	0.006632	0.001137	5.492e-09	164298		4	95183216	T	C	0.008439	0.001524	3.054e-08	171707		4	95183216	C	T	0.036	0.00423419	1.85994e-17	252514		4	95402239	C	T	0.00835632	0.0122431	0.504633	13960
mvpuberty	rs7662107	4	104258396	RP11-328K4.1	57	C	T	0.2763	-0.019612	0.00236939	-8.27721	1.26e-16		4	104258396	T	C	0.007166	0.001228	5.359e-09	164188		4	104258396	T	C	0.01135	0.001645	5.21e-12	171590		4	104258396	C	T	0.025	0.00469649	1.02e-07	252514		4	104477845	C	T	0.00522703	0.0131869	0.698395	13947
mvpuberty	rs3733632	4	104640935	TACR3	57	A	G	0.166	-0.0222817	0.00273844	-8.13666	4.06e-16		4	104640935	G	A	0.004739	0.001565	0.002453	163054		4	104640935	G	A	0.008452	0.002097	5.589e-05	170398		4	104640935	A	G	0.054	0.0057903	1.10002e-20	252514		4	104860384	G	A	0.030261	0.0167052	0.0766057	13950
mvpuberty	rs4864201	4	130731284	RP11-422J15.1	58	T	C	0.3588	-0.0125415	0.0021205	-5.91441	3.33e-09		4	130731284	T	C	-0.004192	0.00117	0.0003413	164394		4	130731284	T	C	-0.005476	0.001567	0.0004759	171805		4	130731284	T	C	0.021	0.0043574	1.43999e-06	252514		4	130950734	C	T	-0.0164587	0.0132403	0.224306	13948
mvpuberty	rs6884303	5	43152799	ZNF131	59	T	C	0.3241	0.0121776	0.00211597	5.75509	8.66e-09		5	43152799	T	C	0.002523	0.001218	0.03837	163846		5	43152799	T	C	0.001497	0.001633	0.3593	171227		5	43152799	T	C	-0.033	0.00457391	5.40008e-13	252514		5	43188556	C	T	0.0127448	0.0128201	0.331149	13960
mvpuberty	rs1363966	5	52725551	RP11-289K10.1	60	A	G	0.3201	0.0123404	0.00216989	5.68709	1.29e-08		5	52725551	G	A	-0.003817	0.001222	0.001795	162115		5	52725551	G	A	-0.003305	0.001638	0.0436	169422		5	52725551	A	G	-0.026	0.00460569	1.64999e-08	252514		5	52761308	G	A	0.0201357	0.0130122	0.130362	13960
mvpuberty	rs3922468	5	95613007	CTD-2337A12.1:RP11-254I22.2	61	G	A	0.3449	0.0120108	0.00213218	5.63312	1.77e-08		5	95613007	G	A	0.002819	0.001194	0.01826	161751		5	95613007	G	A	0.007543	0.0016	2.436e-06	169048		5	95613007	G	A	-0.019	0.00463845	4.20001e-05	252514		5	95638763	G	A	-0.0288399	0.0126866	0.0262792	13960
mvpuberty	rs247530	5	110880342	STARD4-AS1	62	C	T	0.2366	0.0132849	0.002343	5.67004	1.43e-08		5	110880342	T	C	-0.002805	0.001363	0.03958	158959		5	110880342	T	C	-0.001482	0.001826	0.4168	166116		5	110880342	C	T	-0.037	0.00507301	3.01995e-13	252514		5	110908241	C	T	0.00160423	0.0145467	0.914149	13959
mvpuberty	rs12173082	5	132389687	HSPA4	63	C	G	0.2316	-0.0139059	0.00239462	-5.80714	6.36e-09		5	132389687	G	C	0.004059	0.001315	0.002016	164295		5	132389687	G	C	0.008123	0.001761	3.996e-06	171704		5	132389687	C	G	0.021	0.00512394	4.15997e-05	252514		5	132417586	C	G	0.0233579	0.0139637	0.102017	13960
mvpuberty	rs13179411	5	133900513	JADE2	64	G	T	0.159	-0.0297936	0.0029354	-10.1497	3.32e-24		5	133900513	T	G	0.0093	0.001555	2.208e-09	164089		5	133900513	T	G	0.0102	0.002082	9.764e-07	171481		5	133900513	G	T	0.061	0.00585799	2.16023e-25	252514		5	133928412	G	T	0.0206657	0.016225	0.213101	13960
mvpuberty	rs2589400	5	133913553	JADE2	64	A	G	0.3052	-0.0136258	0.00223681	-6.0916	1.12e-09		5	133913553	A	G	-0.005309	0.001223	1.429e-05	161575		5	133913553	A	G	-0.00544	0.00164	0.0009097	168861		5	133913553	A	G	0.022	0.00474771	3.58996e-06	252514		5	133941452	G	A	-0.0231253	0.0131619	0.0858924	13947
mvpuberty	rs3777147	5	135666489	TRPC7	65	G	C	0.1262	-0.0206196	0.00310276	-6.64557	3.02e-11		5	135666489	C	G	0.008466	0.001629	2.023e-07	164328		5	135666489	C	G	0.01197	0.002181	4.061e-08	171736		5	135666489	G	C	0.022	0.00612857	0.000331002	252514		5	135694388	C	G	-0.0147781	0.018173	0.42665	13960
mvpuberty	rs740077	5	137760083	KDM3B	66	A	C	0.2565	0.0173491	0.00237755	7.29704	2.94e-13		5	137760083	C	A	-0.003893	0.001379	0.004768	164257		5	137760083	C	A	-0.005592	0.001849	0.002496	171665		5	137760083	A	C	-0.039	0.00513242	2.9902e-14	252514		5	137787982	C	A	0.0478833	0.0148543	0.00162912	13960
mvpuberty	rs7719067	5	153538241	MFAP3	67	A	G	0.4414	-0.0131309	0.0020131	-6.52272	6.9e-11		5	153538241	A	G	-0.002872	0.001124	0.01059	164394		5	153538241	A	G	-0.005226	0.001506	0.0005203	171805		5	153538241	A	G	0.028	0.00425685	4.77969e-11	252514		5	153518434	G	A	-0.0174005	0.0122661	0.165531	13942
mvpuberty	rs11741790	5	156759177	CYFIP2	68	G	A	0.2058	-0.0183083	0.00253648	-7.21801	5.28e-13		5	156759177	A	G	0.006174	0.001357	5.399e-06	164290		5	156759177	A	G	0.007053	0.001819	0.0001058	171692		5	156759177	G	A	0.031	0.00523651	3.22003e-09	252514		5	156691755	G	A	0.0475332	0.0149626	0.00190286	13960
mvpuberty	rs2961853	5	165932048	CTB-63M22.1	69	T	C	0.4622	0.0160914	0.00212798	7.56184	3.97e-14		5	165932048	C	T	-0.006196	0.00112	3.203e-08	163455		5	165932048	C	T	-0.01013	0.001502	1.509e-11	170827		5	165932048	T	C	-0.019	0.00442415	1.75001e-05	252514		5	165864626	C	T	0.00233341	0.0126382	0.856769	13957
mvpuberty	rs13175544	5	167294665	TENM2	70	A	C	0.1103	-0.0177905	0.00325615	-5.46367	4.66e-08		5	167294665	C	A	0.005083	0.001876	0.006754	161313		5	167294665	C	A	0.006478	0.002512	0.009929	168580		5	167294665	A	C	0.04	0.0074802	8.92011e-08	252514		5	167227243	C	A	-0.00722436	0.0199381	0.723181	13957
mvpuberty	rs2770957	5	180656734	TRIM41:CTC-338M12.7	71	C	G	0.2207	0.0158676	0.00242488	6.54366	6e-11		5	180656734	G	C	-0.003975	0.001356	0.003369	164394		5	180656734	G	C	-0.005732	0.001817	0.001611	171805		5	180656734	C	G	-0.034	0.0051997	6.20012e-11	252514		5	180589340	C	G	-0.023485	0.0145645	0.11497	13960
mvpuberty	rs12663002	6	28441634	OR2E1P	72	C	T	0.1282	-0.0200689	0.0030333	-6.6162	3.69e-11		6	28441634	T	C	0.005193	0.001711	0.00241	164394		6	28441634	T	C	0.007829	0.002292	0.0006349	171805		6	28441634	C	T	0.042	0.00644149	7.0194e-11	252514		6	28549613	C	T	0.0178131	0.017836	0.32892	13949
mvpuberty	rs2479724	6	41890982	BYSL	73	T	C	0.4573	0.0177512	0.002058	8.62544	6.38e-18		6	41890982	T	C	0.00451	0.001122	5.878e-05	163531		6	41890982	T	C	0.007611	0.001504	4.229e-07	170906		6	41890982	T	C	-0.037	0.0042768	5.08979e-18	252514		6	41998960	C	T	0.00528064	0.0121421	0.670731	13960
mvpuberty	rs4715210	6	50897251	FTH1P5	74	C	T	0.164	0.0168375	0.00268773	6.26458	3.74e-10		6	50897251	T	C	-0.004131	0.001488	0.005494	164394		6	50897251	T	C	-0.00764	0.001994	0.0001273	171805		6	50897251	C	T	-0.034	0.00560258	1.29e-09	252514		6	51005210	C	T	0.00544105	0.0157117	0.734959	13950
mvpuberty	rs222452	6	52905501	ICK	75	T	C	0.2038	-0.0150787	0.00255583	-5.89973	3.64e-09		6	52905501	T	C	-0.005476	0.001462	0.0001791	163319		6	52905501	T	C	-0.0041	0.001959	0.03637	170685		6	52905501	T	C	0.034	0.00557229	1.05e-09	252514		6	53013460	C	T	0.0274174	0.0159707	0.0933208	13943
mvpuberty	rs4715482	6	54666243	RNU6-1023P	76	A	C	0.4771	-0.0154844	0.00201359	-7.68995	1.47e-14		6	54666243	C	A	0.003364	0.001115	0.002557	164196		6	54666243	C	A	0.007447	0.001494	6.167e-07	171595		6	54666243	A	C	0.033	0.00420728	4.38026e-15	252514		6	54774202	C	A	0.0138301	0.0119834	0.259242	13948
mvpuberty	rs17685338	6	56850869	BEND6	77	C	A	0.175	0.0204218	0.00267775	7.62647	2.41e-14		6	56850869	A	C	-0.005109	0.001473	0.0005232	164384		6	56850869	A	C	-0.009453	0.001975	1.697e-06	171795		6	56850869	C	A	-0.042	0.00575995	3.05985e-13	252514		6	56958828	C	A	-0.00627568	0.0157268	0.696471	13959
mvpuberty	rs9250	6	76425288	SENP6	78	A	G	0.328	-0.015953	0.00214512	-7.43688	1.03e-13		6	76425288	G	A	0.004804	0.001151	2.985e-05	164394		6	76425288	G	A	0.006036	0.001543	9.123e-05	171805		6	76425288	A	G	0.031	0.00437603	1.39991e-12	252514		6	76482008	G	A	-0.00606902	0.0127966	0.642915	13960
mvpuberty	rs7757654	6	77173780	RNU6-261P	79	C	T	0.2952	0.0125522	0.00213132	5.88938	3.88e-09		6	77173780	T	C	-0.001593	0.001215	0.1899	163959		6	77173780	T	C	-0.002989	0.001628	0.06645	171348		6	77173780	C	T	-0.034	0.00467639	3.58014e-13	252514		6	77230499	C	T	-0.0236884	0.0129039	0.0727387	13960
mvpuberty	rs9343545	6	77755836	RP11-354K4.2	80	G	A	0.1859	0.0175084	0.00254184	6.88809	5.65e-12		6	77755836	A	G	-0.005052	0.001385	0.0002637	163923		6	77755836	A	G	-0.003739	0.001856	0.04393	171312		6	77755836	G	A	-0.04	0.00528565	3.80014e-14	252514		6	77812555	G	A	-0.0194745	0.0155635	0.221258	13959
mvpuberty	rs11754643	6	84313180	SNAP91	81	C	T	0.2286	-0.0154151	0.002422	-6.36463	1.96e-10		6	84313180	T	C	0.005983	0.001298	4.011e-06	163884		6	84313180	T	C	0.005891	0.001739	0.0007037	171271		6	84313180	C	T	0.025	0.00497383	5e-07	252514		6	84369899	C	T	0.0156334	0.0141474	0.280042	13948
mvpuberty	rs6925239	6	99795428	FAXC	82	A	C	0.1581	0.0150849	0.00273517	5.51517	3.48e-08		6	99795428	A	C	0.005719	0.001445	7.537e-05	164240		6	99795428	A	C	0.009442	0.001935	1.065e-06	171641		6	99795428	A	C	-0.016	0.005592	0.00421998	252514		6	99902149	C	A	0.0120027	0.0150657	0.43609	13960
mvpuberty	rs10223892	6	99973893	TSTD3	82	G	A	0.1899	0.0141592	0.00259545	5.45539	4.89e-08		6	99973893	A	G	-0.004981	0.001431	0.0005005	161735		6	99973893	A	G	-0.008402	0.001917	1.165e-05	169034		6	99973893	G	A	-0.02	0.0054936	0.000272001	252514		6	100080614	G	A	-0.00173032	0.0143237	0.905995	13943
mvpuberty	rs9389578	6	100112101	Y_RNA	82	C	T	0.2326	0.0229048	0.00254044	9.01608	1.95e-19		6	100112101	T	C	-0.007982	0.001331	2.001e-09	164394		6	100112101	T	C	-0.01109	0.001784	5.092e-10	171805		6	100112101	C	T	-0.035	0.00497889	2.07014e-12	252514		6	100218822	C	T	-0.0247323	0.0152619	0.113172	13951
mvpuberty	rs2894889	6	100161940	Y_RNA	82	A	T	0.328	-0.013453	0.00202917	-6.62977	3.36e-11		6	100161940	T	A	0.0009446	0.001172	0.4202	163327		6	100161940	T	A	0.002637	0.00157	0.09305	170683		6	100161940	A	T	0.042	0.00447384	6.12068e-21	252514		6	100268661	T	A	0.013245	0.0126458	0.305896	13960
mvpuberty	rs6917474	6	100176760	Y_RNA	82	T	C	0.2942	0.013152	0.0020999	6.26316	3.77e-10		6	100176760	T	C	0.001671	0.001176	0.1551	163476		6	100176760	T	C	0.00392	0.001575	0.01285	170841		6	100176760	T	C	-0.036	0.0045447	2.35017e-15	252514		6	100283481	C	T	-0.0070127	0.0126451	0.587727	13960
mvpuberty	rs13204362	6	100231709	MCHR2	82	A	G	0.171	0.0150837	0.00264016	5.71319	1.11e-08		6	100231709	G	A	-0.002877	0.001507	0.05624	162492		6	100231709	G	A	-0.005734	0.002021	0.004542	169794		6	100231709	A	G	-0.036	0.00566122	2.03002e-10	252514		6	100338430	G	A	-0.0117657	0.0157805	0.466092	13960
mvpuberty	rs13196561	6	100760170	SIM1	83	C	A	0.2157	0.0132942	0.00232878	5.70867	1.14e-08		6	100760170	A	C	0.0004718	0.001369	0.7305	161667		6	100760170	A	C	-0.002845	0.001833	0.1207	168955		6	100760170	C	A	-0.042	0.00523557	1.03992e-15	252514		6	100866891	C	A	-0.0328661	0.0151964	0.0345102	13941
mvpuberty	rs108422	6	101039279	ASCC3	83	G	C	0.4612	-0.0139701	0.00202868	-6.88629	5.73e-12		6	101039279	G	C	-0.004027	0.001122	0.0003335	163168		6	101039279	G	C	-0.004669	0.001503	0.001889	170533		6	101039279	G	C	0.029	0.00422809	6.94065e-12	252514		6	101146000	C	G	-0.0129261	0.0120276	0.293458	13960
mvpuberty	rs9391249	6	105343433	RP11-809N15.3	84	T	A	0.4831	0.0165465	0.00204739	8.08178	6.38e-16		6	105343433	T	A	0.004498	0.00113	6.832e-05	159979		6	105343433	T	A	0.005214	0.001516	0.0005853	167174		6	105343433	T	A	-0.036	0.00422623	1.61994e-17	252514		6	105450126	T	A	-0.0160691	0.0120656	0.192954	13960
mvpuberty	rs17065381	6	105345025	RP11-809N15.3	84	T	C	0.07157	-0.0379661	0.00410808	-9.24181	2.42e-20		6	105345025	C	T	0.009024	0.002345	0.0001186	162472		6	105345025	C	T	0.01311	0.003141	3.002e-05	169798		6	105345025	T	C	0.092	0.00895546	9.31966e-25	252514		6	105451718	C	T	-0.0334352	0.0243086	0.178772	13948
mvpuberty	rs9391253	6	105367616	LINC00577	84	A	T	0.3429	-0.0509566	0.00275134	-18.5207	1.41e-76		6	105367616	T	A	0.01494	0.001195	7.565e-36	163887		6	105367616	T	A	0.02164	0.001601	1.436e-41	171273		6	105367616	A	T	0.12	0.00452583	6.60693e-155	252514		6	105474309	T	A	0.00217777	0.012883	0.868748	13959
mvpuberty	rs170276	6	105482834	LIN28B	84	G	A	0.2525	0.0162167	0.00231147	7.01576	2.29e-12		6	105482834	G	A	0.004704	0.001262	0.0001939	162896		6	105482834	G	A	0.006031	0.001691	0.000361	170234		6	105482834	G	A	-0.037	0.00521623	1.31009e-12	252514		6	105589527	G	A	0.0145913	0.0139456	0.306401	13937
mvpuberty	rs221639	6	105532843	LIN28B	84	C	A	0.07455	0.0269996	0.00387406	6.96934	3.18e-12		6	105532843	C	A	0.006606	0.002228	0.003034	162696		6	105532843	C	A	0.007359	0.002983	0.01362	170017		6	105532843	C	A	-0.068	0.00858894	2.42996e-15	252514		6	105639536	C	A	0.000319844	0.0283149	0.99119	13958
mvpuberty	rs1149297	6	105656760	AL359709.2	84	C	T	0.1481	0.0176696	0.00284082	6.21989	4.98e-10		6	105656760	C	T	0.006256	0.001513	3.543e-05	164394		6	105656760	C	T	0.009784	0.002028	1.397e-06	171805		6	105656760	C	T	-0.024	0.00588283	4.51004e-05	252514		6	105763453	C	T	-0.0155698	0.0167619	0.363862	13947
mvpuberty	rs6914292	6	106006902	RP3-359N14.2	85	C	T	0.4304	-0.012794	0.0020549	-6.2261	4.78e-10		6	106006902	T	C	0.003031	0.001124	0.006999	163260		6	106006902	T	C	0.01189	0.001507	3.084e-15	170609		6	106006902	C	T	0.013	0.00413566	0.00167001	252514		6	106113595	C	T	-0.0129703	0.0122594	0.301029	13949
mvpuberty	rs6568401	6	106188818	RP3-359N14.1	85	C	T	0.2684	0.0142904	0.00234974	6.08171	1.19e-09		6	106188818	C	T	0.004514	0.001275	0.0004014	159253		6	106188818	C	T	0.01538	0.001708	2.179e-19	166401		6	106188818	C	T	-0.0071	0.00484738	0.143	252514		6	106295511	C	T	0.0230751	0.0136347	0.0980601	13958
mvpuberty	rs6911407	6	108867031	RP11-697G4.4	86	C	A	0.4324	-0.0161117	0.00212201	-7.59266	3.13e-14		6	108867031	A	C	0.005531	0.001158	1.789e-06	163506		6	108867031	A	C	0.006334	0.001551	4.421e-05	170877		6	108867031	C	A	0.028	0.00437407	1.54e-10	252514		6	108973724	C	A	0.032305	0.0123575	0.010611	13951
mvpuberty	rs2184968	6	126760994	MIR588	87	T	C	0.4543	0.0109708	0.00191215	5.73742	9.61e-09		6	126760994	C	T	-0.0006078	0.00112	0.5874	163937		6	126760994	C	T	0.002358	0.001501	0.1162	171334		6	126760994	T	C	-0.038	0.00429156	8.4004e-19	252514		6	126802687	C	T	0.062401	0.0120566	4.25332e-07	13960
mvpuberty	rs6913095	6	128363579	PTPRK:RP11-103C16.2	88	T	G	0.167	-0.0174185	0.00270542	-6.43835	1.21e-10		6	128363579	G	T	0.006071	0.001455	3.021e-05	163773		6	128363579	G	T	0.006684	0.001952	0.0006174	171169		6	128363579	T	G	0.032	0.00579601	3.37e-08	252514		6	128405272	G	T	-0.0127547	0.0171922	0.468305	13960
mvpuberty	rs11155530	6	148276339	RP11-307P5.1	89	G	A	0.3588	0.0121289	0.0021052	5.76137	8.34e-09		6	148276339	A	G	-0.004158	0.001173	0.0003913	163594		6	148276339	A	G	-0.003406	0.00157	0.03007	170978		6	148276339	G	A	-0.025	0.00438397	1.17999e-08	252514		6	148318032	G	A	0.000430014	0.0127744	0.973749	13960
mvpuberty	rs1079866	7	41470093	AC005027.3	90	C	G	0.1402	-0.0223098	0.00277712	-8.03344	9.48e-16		7	41470093	G	C	0.002747	0.001644	0.09465	164394		7	41470093	G	C	-9.413e-05	0.002205	0.966	171805		7	41470093	C	G	0.072	0.00623144	7.0194e-31	252514		7	41436618	C	G	0.0347799	0.0167088	0.041883	13958
mvpuberty	rs7781162	7	46072348	AC073115.7	91	G	C	0.1223	-0.0204727	0.00318761	-6.42261	1.34e-10		7	46072348	C	G	0.007829	0.001668	2.698e-06	163881		7	46072348	C	G	0.01979	0.002235	8.539e-19	171281		7	46072348	G	C	0.0034	0.00625934	0.587	252514		7	46038873	C	G	-0.032109	0.0180851	0.0826499	13960
mvpuberty	rs2267812	7	74138121	GTF2I:AC083884.8:STAG3L2	92	A	C	0.1938	0.0188536	0.00255988	7.36504	1.77e-13		7	74138121	C	A	-0.006204	0.001384	7.336e-06	162919		7	74138121	C	A	-0.005085	0.001854	0.006096	170273		7	74138121	A	C	-0.041	0.00557234	1.86982e-13	252514		7	73776057	C	A	0.0201175	0.0147656	0.18291	13957
mvpuberty	rs17207196	7	75101065	POM121C	93	C	T	0.4443	-0.0139776	0.00206404	-6.77196	1.27e-11		7	75101065	T	C	0.005068	0.001131	7.413e-06	164394		7	75101065	T	C	0.00467	0.001516	0.002064	171805		7	75101065	C	T	0.03	0.00469078	1.6e-10	252514		7	74939001	C	T	-0.00948099	0.0121701	0.446328	13919
mvpuberty	rs1899689	7	121964349	CADPS2	94	C	T	0.3797	-0.011385	0.00202778	-5.61452	1.97e-08		7	121964349	T	C	0.002285	0.001143	0.04554	164097		7	121964349	T	C	0.003322	0.001532	0.03011	171501		7	121964349	C	T	0.028	0.00437063	1.49001e-10	252514		7	121751585	C	T	0.00506137	0.0123635	0.689014	13947
mvpuberty	rs11556924	7	129663496	RP11-306G20.1:ZC3HC1	95	C	T	0.3767	-0.0124618	0.00208415	-5.97932	2.24e-09		7	129663496	T	C	0.003877	0.001143	0.0006936	164394		7	129663496	T	C	0.005692	0.001532	0.0002029	171805		7	129663496	C	T	0.023	0.00473996	1.22e-06	252514		7	129450732	C	T	0.0219494	0.013617	0.115098	13954
mvpuberty	rs7801167	7	130764475	LINC-PINT	96	G	A	0.2555	0.0135019	0.00244591	5.52019	3.39e-08		7	130764475	A	G	-0.005289	0.001388	0.0001382	163339		7	130764475	A	G	-0.0117	0.001857	3.02e-10	170693		7	130764475	G	A	-0.011	0.00554045	0.0470999	252514		7	130415015	G	A	-0.0176519	0.0145971	0.237159	13956
mvpuberty	rs10954315	7	130991609	MKLN1	96	G	A	0.4583	-0.0211986	0.00219045	-9.67773	3.75e-22		7	130991609	G	A	-0.006748	0.001122	1.801e-09	163900		7	130991609	G	A	-0.02199	0.001502	1.697e-48	171289		7	130991609	G	A	0.0023	0.00429153	0.592	252514		7	130642149	G	A	0.0118205	0.012169	0.342338	13960
mvpuberty	rs12707076	7	132729814	CHCHD3	97	G	C	0.3936	-0.0112708	0.00203263	-5.54491	2.94e-08		7	132729814	C	G	0.002475	0.001158	0.03249	163372		7	132729814	C	G	0.003232	0.001551	0.03717	170747		7	132729814	G	C	0.028	0.00441224	2.20999e-10	252514		7	132380354	C	G	0.00407019	0.0125934	0.752042	13959
mvpuberty	rs2688327	8	3768344	CSMD1	98	T	A	0.3062	0.0117204	0.00212011	5.52822	3.23e-08		8	3768344	T	A	0.0008319	0.001231	0.4992	162287		8	3768344	T	A	0.004087	0.00165	0.01322	169612		8	3768344	T	A	-0.033	0.00470584	2.33991e-12	252514		8	3755752	T	A	0.00791005	0.0136506	0.571079	13959
mvpuberty	rs7828501	8	4560081	CSMD1	99	A	G	0.4682	-0.0176391	0.00200701	-8.78877	1.51e-18		8	4560081	G	A	0.003924	0.001128	0.0005042	161557		8	4560081	G	A	0.003426	0.00151	0.02328	168844		8	4560081	A	G	0.047	0.00428396	5.26017e-28	252514		8	4547489	G	A	-0.00751855	0.012192	0.546616	13959
mvpuberty	rs17418584	8	4575431	CSMD1	99	A	G	0.1153	0.0194197	0.00315694	6.15143	7.68e-10		8	4575431	G	A	-0.005912	0.001783	0.0009163	160337		8	4575431	G	A	-0.004289	0.00239	0.07273	167569		8	4575431	A	G	-0.047	0.00710526	3.71963e-11	252514		8	4562839	G	A	0.0140557	0.0178173	0.440604	13949
mvpuberty	rs4266671	8	4829193	CSMD1	99	A	G	0.3877	0.0123655	0.00202878	6.09505	1.09e-09		8	4829193	G	A	-0.002229	0.001163	0.0553	161713		8	4829193	G	A	-0.003553	0.001559	0.02262	169025		8	4829193	A	G	-0.033	0.0044792	1.7398e-13	252514		8	4816601	G	A	-0.0100636	0.0126322	0.43611	13960
mvpuberty	rs12056794	8	9553915	TNKS	100	A	G	0.06859	0.0233844	0.00396433	5.8987	3.66e-09		8	9553915	G	A	-0.008901	0.002095	2.146e-05	164012		8	9553915	G	A	-0.01144	0.002808	4.629e-05	171392		8	9553915	A	G	-0.03	0.00780829	0.000122	252514		8	9591325	G	A	0.0336029	0.0213205	0.1234	13960
mvpuberty	rs6185	8	25280800	GNRH1	101	C	G	0.2425	-0.0144884	0.00233023	-6.21759	5.05e-10		8	25280800	G	C	0.003645	0.00129	0.004727	164394		8	25280800	G	C	0.007356	0.00173	2.109e-05	171805		8	25280800	C	G	0.029	0.00485748	2.37001e-09	252514		8	25336717	C	G	-0.0302946	0.0140353	0.0348696	13955
mvpuberty	rs16918378	8	53877882	RP11-182E14.1	102	T	C	0.1322	0.0186487	0.00299046	6.23608	4.49e-10		8	53877882	C	T	-0.004683	0.001742	0.007168	162627		8	53877882	C	T	-0.003372	0.002332	0.1482	169963		8	53877882	T	C	-0.05	0.00666516	6.29941e-14	252514		8	54040435	C	T	-0.00927038	0.0187106	0.628141	13959
mvpuberty	rs12549420	8	54024806	RP11-162D9.1	102	G	T	0.2386	-0.0126037	0.00229853	-5.48338	4.17e-08		8	54024806	T	G	0.001112	0.001342	0.407	164162		8	54024806	T	G	0.002666	0.001798	0.1381	171557		8	54024806	G	T	0.038	0.00528983	6.79047e-13	252514		8	54187359	G	T	0.0135239	0.0151084	0.381558	13957
mvpuberty	rs12541902	8	60623348	RP11-960H2.2	103	A	C	0.3012	0.0160724	0.00230512	6.97249	3.11e-12		8	60623348	A	C	0.007128	0.001203	3.143e-09	163497		8	60623348	A	C	0.008643	0.001613	8.408e-08	170864		8	60623348	A	C	-0.017	0.00481538	0.000415002	252514		8	60785902	C	A	0.0282486	0.0133568	0.0387039	13960
mvpuberty	rs1865294	8	77610042	ZFHX4	104	A	G	0.16	0.0159626	0.0027866	5.72834	1.01e-08		8	77610042	G	A	-0.004614	0.001566	0.003216	164061		8	77610042	G	A	-0.009341	0.002099	8.544e-06	171451		8	77610042	A	G	-0.026	0.00596545	1.31e-05	252514		8	77772597	G	A	0.0105337	0.0166931	0.537326	13960
mvpuberty	rs2167733	8	78110734	AC105242.1	104	G	A	0.2913	0.0197464	0.00224151	8.8094	1.26e-18		8	78110734	A	G	-0.004279	0.001238	0.0005465	163939		8	78110734	A	G	-0.006215	0.001658	0.0001784	171335		8	78110734	G	A	-0.043	0.00471376	7.36038e-20	252514		8	78273289	G	A	-0.086073	0.0137237	8.95267e-10	13960
mvpuberty	rs264816	8	78416303	RP11-38H17.1	104	T	G	0.2296	-0.0153097	0.00241619	-6.33629	2.35e-10		8	78416303	G	T	0.004988	0.001327	0.0001704	164145		8	78416303	G	T	0.00607	0.001778	0.0006392	171540		8	78416303	T	G	0.028	0.00504853	2.91998e-08	252514		8	78578858	G	T	-0.0154775	0.0144059	0.293599	13960
mvpuberty	rs2129464	8	78763315	RP11-91P17.1	104	T	C	0.325	0.0123017	0.00205642	5.98209	2.2e-09		8	78763315	C	T	-0.0008982	0.001191	0.4508	163380		8	78763315	C	T	-0.001324	0.001596	0.4067	170761		8	78763315	T	C	-0.039	0.00476049	2.55976e-16	252514		8	78925870	C	T	0.0361292	0.0134978	0.00888891	13957
mvpuberty	rs2976181	8	87344470	CTD-2284J15.1	105	C	T	0.3002	0.0138168	0.00217304	6.35828	2.04e-10		8	87344470	T	C	-0.002362	0.001256	0.05993	164270		8	87344470	T	C	-0.004424	0.001683	0.008582	171677		8	87344470	C	T	-0.036	0.00471864	2.35993e-14	252514		8	87413586	C	T	0.014812	0.0136125	0.287472	13959
mvpuberty	rs1469039	8	140651779	KCNK9	106	G	A	0.164	-0.0169001	0.00267103	-6.32719	2.5e-10		8	140651779	A	G	0.003391	0.001517	0.0254	157554		8	140651779	A	G	0.00418	0.002031	0.03954	164684		8	140651779	G	A	0.042	0.00568824	1.53993e-13	252514		8	140720961	G	A	0.0177714	0.0150741	0.249132	13945
mvpuberty	rs2760394	9	1677119	RP11-443B9.1	107	G	A	0.3201	0.015044	0.00214169	7.02436	2.15e-12		9	1677119	G	A	0.003256	0.001181	0.005833	159976		9	1677119	G	A	0.007752	0.001583	9.71e-07	167179		9	1677119	G	A	-0.029	0.00437091	3.25012e-11	252514		9	1667119	G	A	-0.00159268	0.0130084	0.904731	13932
mvpuberty	rs10975978	9	7018817	KDM4C	108	A	G	0.1014	-0.0218538	0.00339463	-6.43776	1.21e-10		9	7018817	G	A	0.007875	0.001827	1.633e-05	163416		9	7018817	G	A	0.01152	0.002449	2.541e-06	170780		9	7018817	A	G	0.03	0.00696218	1.63999e-05	252514		9	7008817	G	A	-0.0401974	0.0236209	0.0962107	13958
mvpuberty	rs913588	9	7174673	KDM4C	108	G	A	0.4751	0.0176574	0.00206198	8.56333	1.1e-17		9	7174673	G	A	0.005144	0.001113	3.825e-06	164394		9	7174673	G	A	0.006075	0.001492	4.665e-05	171805		9	7174673	G	A	-0.037	0.00428467	5.85059e-18	252514		9	7164673	G	A	-0.0161521	0.0120489	0.19005	13948
mvpuberty	rs10512009	9	73801266	TRPM3	109	C	T	0.2425	0.0142071	0.00232813	6.10236	1.05e-09		9	73801266	T	C	-0.004054	0.00128	0.001538	163701		9	73801266	T	C	-0.006065	0.001713	0.0004004	171077		9	73801266	C	T	-0.028	0.00487061	8.99001e-09	252514		9	72991086	C	T	0.00698161	0.0135608	0.614765	13920
mvpuberty	rs12339716	9	75910400	AL449083.1	110	C	T	0.05666	-0.0229053	0.00416141	-5.50422	3.71e-08		9	75910400	T	C	0.005785	0.002249	0.01011	164243		9	75910400	T	C	0.008165	0.003013	0.006738	171648		9	75910400	C	T	0.05	0.00860477	6.21999e-09	252514		9	75100220	C	T	-0.0204891	0.0248846	0.420886	13960
mvpuberty	rs2007888	9	76375693	RNA5SP286	110	G	A	0.1561	-0.0152587	0.0027974	-5.45462	4.91e-08		9	76375693	G	A	-0.005735	0.001517	0.0001557	163642		9	76375693	G	A	-0.009969	0.00203	9.128e-07	171024		9	76375693	G	A	0.017	0.00599904	0.00460002	252514		9	75565513	G	A	0.0181965	0.0167042	0.286931	13930
mvpuberty	rs10781204	9	76847282	RP11-171A24.2	111	T	C	0.16	0.0198851	0.00272937	7.28561	3.2e-13		9	76847282	T	C	0.006257	0.001453	1.667e-05	163653		9	76847282	T	C	0.007969	0.001949	4.345e-05	171025		9	76847282	T	C	-0.036	0.00538675	2.33991e-11	252514		9	76037102	C	T	0.000489615	0.0153253	0.975085	13960
mvpuberty	rs4877603	9	83260515	MTND2P9	112	A	G	0.3767	0.0122704	0.00203797	6.02088	1.73e-09		9	83260515	G	A	-0.002434	0.001162	0.03624	163610		9	83260515	G	A	-0.002536	0.001558	0.1037	170981		9	83260515	A	G	-0.032	0.0043872	3.01023e-13	252514		9	82450335	G	A	0.00844564	0.0123409	0.503494	13960
mvpuberty	rs2378662	9	86707289	RP11-158D2.2	113	G	A	0.4553	0.0194763	0.00210225	9.26449	1.96e-20		9	86707289	G	A	0.005482	0.001132	1.292e-06	160376		9	86707289	G	A	0.00809	0.001518	9.829e-08	167611		9	86707289	G	A	-0.039	0.0042892	9.66941e-20	252514		9	85897109	G	A	-0.0125754	0.0126273	0.330291	13959
mvpuberty	rs10512144	9	86751792	RP11-158D2.2	113	T	C	0.1262	0.0169088	0.00302469	5.59026	2.27e-08		9	86751792	C	T	-0.004844	0.001721	0.004884	162645		9	86751792	C	T	-0.004373	0.002305	0.05784	169973		9	86751792	T	C	-0.04	0.00650038	7.58001e-10	252514		9	85941612	C	T	-0.0122404	0.0186089	0.520219	13941
mvpuberty	rs1571536	9	92215638	GADD45G	114	T	C	0.4732	0.0115287	0.00195704	5.89092	3.84e-09		9	92215638	T	C	0.001297	0.001134	0.2527	159336		9	92215638	T	C	0.003122	0.001519	0.03993	166530		9	92215638	T	C	-0.033	0.00429361	1.51985e-14	252514		9	91405458	C	T	-0.0133661	0.012066	0.278863	13949
mvpuberty	rs7867775	9	108428454	TAL2	115	C	G	0.4225	0.0115063	0.00209036	5.50446	3.7e-08		9	108428454	G	C	-0.004558	0.001168	9.548e-05	157920		9	108428454	G	C	-0.004912	0.001568	0.001735	165018		9	108428454	C	G	-0.019	0.00436921	1.37e-05	252514		9	107468275	C	G	0.000814134	0.0128053	0.950442	13960
mvpuberty	rs4742978	9	108725567	RP11-6F6.1	115	T	C	0.1034	-0.0175189	0.00315389	-5.55468	2.78e-08		9	108725567	C	T	0.005422	0.001656	0.00106	164394		9	108725567	C	T	0.007146	0.002219	0.001283	171805		9	108725567	T	C	0.032	0.00669085	1.73002e-06	252514		9	107765388	C	T	-0.0118925	0.0176954	0.511191	13947
mvpuberty	rs16925120	9	108778899	RP11-6F6.1	115	G	A	0.16	0.0254712	0.00281608	9.04492	1.5e-19		9	108778899	A	G	-0.007645	0.001493	3.027e-07	163694		9	108778899	A	G	-0.009948	0.002001	6.658e-07	171074		9	108778899	G	A	-0.05	0.00560826	4.85959e-19	252514		9	107818720	G	A	0.00102425	0.016457	0.951485	13958
mvpuberty	rs10124823	9	108904105	RP11-6F6.1	115	A	G	0.0338	0.0323934	0.00506925	6.39017	1.66e-10		9	108904105	G	A	-0.00951	0.00257	0.0002155	164394		9	108904105	G	A	-0.007289	0.00344	0.03407	171805		9	108904105	A	G	-0.071	0.00989597	7.24937e-13	252514		9	107943926	G	A	-0.00903488	0.0316145	0.77996	13940
mvpuberty	rs1516883	9	108907267	RP11-6F6.1	115	G	A	0.3231	0.0391571	0.00256082	15.2908	8.8e-53		9	108907267	A	G	-0.01123	0.00121	1.749e-20	162111		9	108907267	A	G	-0.01203	0.001623	1.211e-13	169408		9	108907267	G	A	-0.099	0.0045253	4.29536e-106	252514		9	107947088	G	A	-0.0187998	0.0128988	0.154235	13960
mvpuberty	rs974712	9	109151075	RP11-308N19.1	115	C	A	0.06759	0.0323504	0.0041285	7.83587	4.66e-15		9	109151075	A	C	-0.01021	0.00229	8.152e-06	161921		9	109151075	A	C	-0.007688	0.00307	0.01226	169206		9	109151075	C	A	-0.08	0.00954313	5.1606e-17	252514		9	108190896	C	A	-0.0295907	0.031035	0.351308	13938
mvpuberty	rs11792861	9	111809295	TMEM245	116	A	C	0.2922	0.0139019	0.00214835	6.47095	9.74e-11		9	111809295	C	A	-0.001828	0.001229	0.1369	163234		9	111809295	C	A	-0.004309	0.001647	0.008872	170587		9	111809295	A	C	-0.038	0.00473153	9.64939e-16	252514		9	110849116	C	A	-0.00659866	0.0132762	0.627054	13960
mvpuberty	rs10980854	9	114050357	RP11-202G18.1	117	G	A	0.04771	-0.0264949	0.0046304	-5.72194	1.05e-08		9	114050357	A	G	0.004871	0.002601	0.06106	161890		9	114050357	A	G	0.01283	0.003485	0.0002324	169193		9	114050357	G	A	0.054	0.00910041	2.95999e-09	252514		9	113090178	G	A	-0.0277974	0.0262842	0.301218	13948
mvpuberty	rs7019815	9	114131684	KIAA0368	117	T	G	0.4354	0.011659	0.00202134	5.76797	8.02e-09		9	114131684	G	T	-0.003274	0.001123	0.003551	163626		9	114131684	G	T	-0.005144	0.001505	0.0006308	170995		9	114131684	T	G	-0.023	0.00419856	4.30002e-08	252514		9	113171505	G	T	-0.0123435	0.0123598	0.328934	13960
mvpuberty	rs17795846	9	114188227	KIAA0368	117	T	C	0.05169	0.0256577	0.00425575	6.02895	1.65e-09		9	114188227	C	T	-0.00527	0.002233	0.01827	164106		9	114188227	C	T	-0.01168	0.002992	9.446e-05	171496		9	114188227	T	C	-0.05	0.00855976	5.18e-09	252514		9	113228048	C	T	0.0179806	0.0257329	0.494571	13958
mvpuberty	rs12003641	9	114279497	ZNF483	117	C	T	0.08052	-0.0471422	0.00393443	-11.982	4.42e-33		9	114279497	T	C	0.01264	0.002023	4.115e-10	164376		9	114279497	T	C	0.02082	0.002711	1.635e-14	171787		9	114279497	C	T	0.097	0.00754367	7.71081e-38	252514		9	113319318	C	T	-0.0129537	0.0225367	0.574195	13943
mvpuberty	rs10217141	9	127403935	NR6A1	118	C	T	0.4662	-0.0120727	0.00198466	-6.08304	1.18e-09		9	127403935	C	T	-0.002981	0.001117	0.007624	163748		9	127403935	C	T	-0.002577	0.001497	0.08518	171121		9	127403935	C	T	0.03	0.00422419	1.22999e-12	252514		9	126443756	C	T	0.00182732	0.0120289	0.881946	13959
mvpuberty	rs511744	11	219089	SIRT3	119	T	C	0.2962	0.0138982	0.00222088	6.25796	3.9e-10		11	219089	T	C	0.004407	0.001233	0.0003524	164394		11	219089	T	C	0.00512	0.001653	0.001946	171805		11	219089	T	C	-0.029	0.00477768	1.28e-09	252514		11	209089	C	T	-0.0105776	0.0135607	0.445754	13933
mvpuberty	rs16937956	11	8404501	STK33	120	A	G	0.3936	-0.0166052	0.00208265	-7.97312	1.55e-15		11	8404501	G	A	0.003724	0.001167	0.001419	164003		11	8404501	G	A	0.00592	0.001565	0.0001548	171401		11	8404501	A	G	0.037	0.00438496	3.22998e-17	252514		11	8361077	G	A	-0.0268529	0.0127378	0.0393341	13960
mvpuberty	rs6486116	11	13319838	ARNTL	121	A	C	0.2744	0.0212298	0.0022899	9.27108	1.84e-20		11	13319838	A	C	0.005574	0.001237	6.572e-06	163455		11	13319838	A	C	0.007787	0.001658	2.641e-06	170825		11	13319838	A	C	-0.047	0.00470313	1.63005e-23	252514		11	13276414	C	A	-0.00389799	0.0134441	0.776842	13960
mvpuberty	rs4359170	11	16596152	SOX6	122	A	T	0.339	0.0129072	0.00213406	6.04819	1.46e-09		11	16596152	T	A	-0.00352	0.001193	0.003173	164145		11	16596152	T	A	-0.00583	0.001599	0.0002665	171538		11	16596152	A	T	-0.026	0.00462785	1.93001e-08	252514		11	16552728	T	A	-0.00109682	0.0133335	0.935907	13960
mvpuberty	rs7481311	11	27583129	BDNF-AS	123	T	C	0.2058	-0.0132156	0.00241865	-5.46406	4.65e-08		11	27583129	T	C	-0.003371	0.001326	0.01099	164394		11	27583129	T	C	-0.004119	0.001777	0.02045	171805		11	27583129	T	C	0.029	0.00505024	9.34007e-09	252514		11	27539705	C	T	-0.00670949	0.0144766	0.650496	13952
mvpuberty	rs6484320	11	27703188	BDNF-AS:BDNF	123	T	A	0.2336	0.0210636	0.00255589	8.24118	1.71e-16		11	27703188	T	A	0.008131	0.001368	2.766e-09	164394		11	27703188	T	A	0.008955	0.001835	1.061e-06	171805		11	27703188	T	A	-0.034	0.00513904	3.68978e-11	252514		11	27659764	T	A	-0.0132014	0.0151794	0.395228	13960
mvpuberty	rs4923522	11	28137953	METTL15	124	T	C	0.4364	0.0118418	0.00203508	5.81885	5.93e-09		11	28137953	T	C	0.003897	0.001121	0.0005051	164110		11	28137953	T	C	0.004726	0.001501	0.001645	171509		11	28137953	T	C	-0.022	0.00432836	3.71997e-07	252514		11	28094529	C	T	0.00745924	0.012115	0.547249	13960
mvpuberty	rs7942595	11	43747800	HSD17B12	125	G	A	0.4652	0.0140879	0.00206041	6.83745	8.06e-12		11	43747800	G	A	0.004888	0.001123	1.351e-05	163048		11	43747800	G	A	0.005671	0.001505	0.0001652	170396		11	43747800	G	A	-0.025	0.00427187	4.84998e-09	252514		11	43704376	G	A	-0.0100669	0.0121681	0.418658	13960
mvpuberty	rs3824915	11	44331509	ALX4	126	C	G	0.4682	-0.0197658	0.00220679	-8.95679	3.34e-19		11	44331509	G	C	0.007517	0.001116	1.622e-11	164394		11	44331509	G	C	0.01791	0.001496	4.857e-33	171805		11	44331509	C	G	0.0059	0.00432987	0.173	252514		11	44288085	C	G	0.00738888	0.0130145	0.578894	13949
mvpuberty	rs714417	11	45247176	PRDM11:CTD-2560E9.3	127	T	C	0.328	0.0129166	0.00221634	5.82792	5.61e-09		11	45247176	T	C	0.004977	0.001223	4.741e-05	163968		11	45247176	T	C	0.007224	0.001638	1.036e-05	171363		11	45247176	T	C	-0.016	0.00458378	0.000482003	252514		11	45203752	C	T	0.0287945	0.0131532	0.0323654	13959
mvpuberty	rs953230	11	46064974	PHF21A	128	G	A	0.3191	-0.0166488	0.0022169	-7.50995	5.92e-14		11	46064974	G	A	-0.004728	0.00124	0.0001372	162200		11	46064974	G	A	-0.00655	0.00166	8e-05	169544		11	46064974	G	A	0.036	0.00476644	4.25991e-14	252514		11	46021550	G	A	-0.00801402	0.0132457	0.55422	13960
mvpuberty	rs2256187	11	77919768	USP35	129	G	A	0.1759	-0.0168476	0.00263666	-6.38976	1.66e-10		11	77919768	A	G	0.002847	0.001538	0.06418	164059		11	77919768	A	G	0.00543	0.00206	0.008397	171457		11	77919768	G	A	0.045	0.00597374	4.96021e-14	252514		11	77597416	G	A	-0.00556259	0.0165514	0.742504	13960
mvpuberty	rs4754779	11	101436997	TRPC6	130	C	G	0.3638	-0.0156344	0.00201504	-7.75888	8.57e-15		11	101436997	C	G	-0.001195	0.001185	0.3133	163853		11	101436997	C	G	-0.003749	0.001588	0.01825	171242		11	101436997	C	G	0.047	0.00447204	7.78933e-26	252514		11	100942207	C	G	-0.00101364	0.012591	0.937272	13960
mvpuberty	rs4936323	11	115091119	CADM1	131	T	G	0.2714	-0.0124481	0.00224727	-5.53919	3.04e-08		11	115091119	G	T	0.003805	0.001255	0.002422	161994		11	115091119	G	T	0.003466	0.001681	0.03921	169308		11	115091119	T	G	0.027	0.00478016	1.62002e-08	252514		11	114596329	G	T	-0.00681564	0.0136544	0.625583	13958
mvpuberty	rs1815811	11	119059404	PDZD3	132	G	A	0.4284	0.0109807	0.00197753	5.55271	2.81e-08		11	119059404	G	A	0.001845	0.001117	0.09854	164394		11	119059404	G	A	0.003218	0.001497	0.03157	171805		11	119059404	G	A	-0.027	0.00420614	1.37e-10	252514		11	118564614	G	A	-0.0139064	0.012302	0.269145	13912
mvpuberty	rs1916039	11	122750426	C11orf63	133	A	G	0.2674	-0.0135165	0.00234464	-5.76484	8.17e-09		11	122750426	G	A	0.005383	0.001293	3.144e-05	162815		11	122750426	G	A	0.008228	0.001733	2.051e-06	170165		11	122750426	A	G	0.018	0.00500875	0.000326002	252514		11	122255636	G	A	0.00900452	0.0144221	0.541635	13960
mvpuberty	rs1461503	11	122845075	BSX	133	A	C	0.4433	-0.0299065	0.00228136	-13.1091	2.92e-39		11	122845075	A	C	-0.009602	0.001124	1.314e-17	164008		11	122845075	A	C	-0.01202	0.001507	1.486e-15	171404		11	122845075	A	C	0.06	0.00426315	5.48025e-45	252514		11	122350285	C	A	0.0256607	0.0122301	0.0402741	13960
mvpuberty	rs7944480	11	122894748	RP11-335F8.2	133	T	G	0.3569	-0.0128951	0.00210318	-6.13123	8.72e-10		11	122894748	T	G	-0.003606	0.001171	0.00207	162757		11	122894748	T	G	-0.005762	0.001568	0.0002389	170072		11	122894748	T	G	0.025	0.00436141	9.91996e-09	252514		11	122399958	G	T	0.00586992	0.0133325	0.666911	13954
mvpuberty	rs4394914	12	33837788	RP13-359K18.1	134	A	G	0.4732	0.0111579	0.00201711	5.53161	3.17e-08		12	33837788	A	G	0.003165	0.001118	0.004665	163231		12	33837788	A	G	0.006263	0.0015	2.971e-05	170585		12	33837788	A	G	-0.019	0.00429885	9.88007e-06	252514		12	33729055	G	A	-0.000834138	0.0121812	0.946628	13959
mvpuberty	rs7309053	12	38444776	RP11-297L6.2	135	G	T	0.3847	-0.0119896	0.0020657	-5.80415	6.47e-09		12	38444776	T	G	0.003037	0.001136	0.007527	163752		12	38444776	T	G	0.007645	0.001522	5.06e-07	171129		12	38444776	G	T	0.021	0.00500905	2.76001e-05	252514		12	36731043	G	T	0.0147566	0.0135089	0.285596	13955
mvpuberty	rs7955374	12	47880149	RP1-90J4.3	136	C	T	0.1243	-0.0166859	0.00301151	-5.54072	3.01e-08		12	47880149	T	C	0.002117	0.00176	0.229	160571		12	47880149	T	C	0.004531	0.002357	0.05456	167816		12	47880149	C	T	0.045	0.00663813	1.21004e-11	252514		12	46166416	C	T	0.0128686	0.0188015	0.503441	13957
mvpuberty	rs1054442	12	49389320	DDN:RP11-386G11.3	137	A	C	0.3608	0.0138555	0.00202174	6.85327	7.22e-12		12	49389320	C	A	-0.001451	0.001154	0.2084	164394		12	49389320	C	A	-0.004222	0.001546	0.006321	171805		12	49389320	A	C	-0.037	0.00450391	2.11982e-16	252514		12	47675587	C	A	0.0351174	0.0126273	0.00656171	13958
mvpuberty	rs7132908	12	50263148	FAIM2	138	G	A	0.3569	0.0183071	0.00209458	8.74022	2.33e-18		12	50263148	A	G	-0.003917	0.001146	0.0006312	164394		12	50263148	A	G	-0.006398	0.001535	3.074e-05	171805		12	50263148	G	A	-0.041	0.00443897	2.54976e-20	252514		12	48549415	G	A	-0.0504227	0.0127541	0.000111676	13956
mvpuberty	rs10876864	12	56401085	IKZF4	139	G	A	0.4085	0.0110628	0.00202684	5.45817	4.81e-08		12	56401085	G	A	0.00288	0.001128	0.01068	164394		12	56401085	G	A	0.004666	0.001512	0.002023	171805		12	56401085	G	A	-0.021	0.00417992	5.05999e-07	252514		12	54687352	G	A	-0.0142356	0.0122444	0.255744	13946
mvpuberty	rs3894415	12	57376840	GPR182	140	C	T	0.1282	-0.017726	0.00320536	-5.53012	3.2e-08		12	57376840	T	C	0.006578	0.001911	0.0005758	163879		12	57376840	T	C	0.00924	0.002565	0.0003146	171275		12	57376840	C	T	0.032	0.00717841	8.27999e-06	252514		12	55663107	C	T	-0.0109839	0.0196089	0.583983	13957
mvpuberty	rs10860153	12	97541532	RP11-541G9.1	141	A	G	0.3588	0.0117014	0.00209063	5.59705	2.18e-08		12	97541532	G	A	-0.001805	0.0012	0.1326	159475		12	97541532	G	A	-0.005298	0.001609	0.0009938	166701		12	97541532	A	G	-0.024	0.00450122	9.72008e-08	252514		12	96065663	G	A	0.046828	0.0134747	0.000682337	13956
mvpuberty	rs3764002	12	108618630	WSCD2	142	C	T	0.2594	0.0134014	0.00229098	5.84966	4.93e-09		12	108618630	T	C	-0.004146	0.001267	0.001069	164394		12	108618630	T	C	-0.004751	0.001698	0.005155	171805		12	108618630	C	T	-0.028	0.00504908	2.93002e-08	252514		12	107142760	C	T	-0.00640652	0.0136094	0.645387	13946
mvpuberty	rs10774710	12	114130442	RP11-438N16.1	143	G	A	0.3976	-0.013212	0.00209371	-6.31034	2.78e-10		12	114130442	A	G	0.004383	0.001139	0.0001197	163880		12	114130442	A	G	0.007178	0.001526	2.557e-06	171265		12	114130442	G	A	0.021	0.00454559	3.83999e-06	252514		12	112614825	G	A	0.00730095	0.0128541	0.578729	13960
mvpuberty	rs668622	12	121198299	RP11-173P15.7	144	G	A	0.4254	0.014931	0.0021006	7.10797	1.18e-12		12	121198299	G	A	0.005178	0.001126	4.255e-06	163619		12	121198299	G	A	0.008435	0.001508	2.246e-08	170995		12	121198299	G	A	-0.021	0.00431118	1.10999e-06	252514		12	119682682	G	A	-0.0101327	0.0120789	0.412191	13950
mvpuberty	rs9603603	13	40300328	COG6	145	T	G	0.3608	-0.0132305	0.00210281	-6.29183	3.14e-10		13	40300328	G	T	0.003938	0.001167	0.0007395	161059		13	40300328	G	T	0.004737	0.001564	0.002456	168325		13	40300328	T	G	0.028	0.00454311	7.13001e-10	252514		13	39198328	G	T	-0.000866879	0.012772	0.947099	13957
mvpuberty	rs9568131	13	49493085	AL161421.1	146	T	C	0.2247	-0.0146022	0.00241817	-6.03854	1.56e-09		13	49493085	C	T	0.003935	0.001341	0.003352	164394		13	49493085	C	T	0.007283	0.001797	5.079e-05	171805		13	49493085	T	C	0.028	0.00527857	1.13e-07	252514		13	48391086	C	T	-0.00169225	0.0153778	0.914332	13939
mvpuberty	rs1543872	13	74620238	KLF12	147	G	C	0.3082	-0.0145464	0.00215443	-6.75187	1.46e-11		13	74620238	G	C	-0.003442	0.0012	0.004118	162366		13	74620238	G	C	-0.004813	0.001608	0.002761	169701		13	74620238	G	C	0.034	0.00460258	1.50003e-13	252514		13	73518239	C	G	0.00197596	0.012838	0.8804	13959
mvpuberty	rs9522262	13	112186283	RP11-65D24.2	148	C	G	0.4801	0.0164181	0.00202237	8.11827	4.73e-16		13	112186283	C	G	0.004086	0.00113	0.0002972	160859		13	112186283	C	G	0.004342	0.001513	0.004101	168134		13	112186283	C	G	-0.041	0.00444095	2.64972e-20	252514		13	110984284	C	G	-0.0127693	0.013005	0.337141	13958
mvpuberty	rs12878738	14	60935281	C14orf39	149	C	T	0.3072	0.0137	0.00201874	6.78642	1.15e-11		14	60935281	C	T	0.0006038	0.001214	0.619	164267		14	60935281	C	T	-0.002247	0.001627	0.1673	171667		14	60935281	C	T	-0.053	0.00457118	4.40048e-31	252514		14	60005034	C	T	0.0359803	0.0137675	0.0106341	13960
mvpuberty	rs4905068	14	93924160	UNC79	150	A	G	0.2883	0.0162028	0.00221418	7.31774	2.52e-13		14	93924160	A	G	0.003989	0.001205	0.0009351	163958		14	93924160	A	G	0.006915	0.001615	1.858e-05	171355		14	93924160	A	G	-0.031	0.00459854	1.57e-11	252514		14	92993913	G	A	0.0372614	0.012854	0.0046059	13960
mvpuberty	rs3736952	14	100796478	SLC25A47	151	C	T	0.1909	-0.0135005	0.00243781	-5.53798	3.06e-08		14	100796478	T	C	0.002137	0.001334	0.1091	163528		14	100796478	T	C	0.005521	0.001787	0.002008	170907		14	100796478	C	T	0.032	0.00531195	1.7e-09	252514		14	99866231	C	T	0.00682343	0.0151028	0.658735	13960
mvpuberty	rs11624049	14	100852820	WDR25	151	C	T	0.2724	-0.0183309	0.00228845	-8.01016	1.15e-15		14	100852820	C	T	-0.003132	0.001332	0.01873	162973		14	100852820	C	T	-0.006032	0.001786	0.0007319	170333		14	100852820	C	T	0.046	0.00492686	9.94947e-21	252514		14	99922573	C	T	0.0160862	0.013877	0.257143	13929
mvpuberty	rs7140556	14	101036458	BEGAIN	151	C	A	0.2594	-0.013975	0.00230573	-6.061	1.35e-09		14	101036458	A	C	0.005094	0.00124	3.983e-05	163464		14	101036458	A	C	0.006492	0.001661	9.33e-05	170838		14	101036458	C	A	0.022	0.00489509	6.98007e-06	252514		14	100106211	C	A	0.0125153	0.0138717	0.377797	13960
mvpuberty	rs11620937	14	101151012	RP11-566J3.2	151	C	G	0.3419	0.0121268	0.00214374	5.65686	1.54e-08		14	101151012	C	G	0.003752	0.001202	0.001805	162005		14	101151012	C	G	0.0049	0.001612	0.002374	169311		14	101151012	C	G	-0.024	0.00466375	2.65999e-07	252514		14	100220765	C	G	-0.00386383	0.0130838	0.77282	13959
mvpuberty	rs11853016	15	23788330	MIR4508	152	A	G	0.3877	0.0137986	0.00202774	6.80494	1.01e-11		15	23788330	G	A	-0.002555	0.001157	0.02719	161695		15	23788330	G	A	-0.003229	0.001551	0.03734	168990		15	23788330	A	G	-0.036	0.00433391	9.84918e-17	252514		15	21339423	G	A	0.00605947	0.012367	0.631955	13947
mvpuberty	rs12913832	15	28365618	HERC2	153	A	G	0.3638	-0.0324573	0.00256415	-12.6581	1.01e-36		15	28365618	A	G	-0.01135	0.001333	1.727e-17	164394		15	28365618	A	G	-0.03514	0.001784	2.592e-86	171805		15	28365618	A	G	-0.0016	0.00592136	0.787	252514		15	26039213	G	A	-0.0163241	0.0173985	0.359045	13951
mvpuberty	rs11630578	15	47874860	SEMA6D	154	G	C	0.3221	-0.0125925	0.00216259	-5.82289	5.78e-09		15	47874860	C	G	0.003347	0.001232	0.006577	163290		15	47874860	C	G	0.003788	0.00165	0.02171	170643		15	47874860	G	C	0.028	0.0047019	2.59998e-09	252514		15	45662152	C	G	-0.0207058	0.013566	0.135701	13960
mvpuberty	rs17270153	15	60749843	NARG2	155	A	G	0.0825	-0.0287756	0.00354861	-8.10898	5.1e-16		15	60749843	G	A	0.007413	0.001861	6.798e-05	164126		15	60749843	G	A	0.01089	0.002497	1.303e-05	171530		15	60749843	A	G	0.059	0.00717098	1.90985e-16	252514		15	58537135	G	A	-0.0140207	0.0209963	0.513896	13960
mvpuberty	rs3743266	15	60781513	RP11-219B17.1:RORA	155	T	C	0.3449	0.0217498	0.00222467	9.77663	1.42e-22		15	60781513	C	T	-0.00645	0.001182	4.912e-08	164394		15	60781513	C	T	-0.008412	0.001585	1.109e-07	171805		15	60781513	T	C	-0.043	0.00450636	1.39991e-21	252514		15	58568805	C	T	0.0290754	0.0133757	0.0336022	13942
mvpuberty	rs997295	15	68016343	MAP2K5	156	G	T	0.4095	0.0143093	0.00198884	7.19477	6.26e-13		15	68016343	G	T	0.003041	0.001137	0.007517	163773		15	68016343	G	T	0.0001531	0.001524	0.92	171153		15	68016343	G	T	-0.042	0.00427157	8.16018e-23	252514		15	65803397	G	T	-0.00736821	0.0123909	0.561038	13960
mvpuberty	rs5742915	15	74336633	PML	157	T	C	0.4384	-0.0114296	0.00201668	-5.66751	1.45e-08		15	74336633	C	T	0.003371	0.001119	0.002578	164394		15	74336633	C	T	0.004886	0.001499	0.001119	171805		15	74336633	T	C	0.023	0.00426805	7.09006e-08	252514		15	72123686	C	T	0.015218	0.0123747	0.229309	13939
mvpuberty	rs4932397	15	89036291	RP11-97O12.7	158	G	C	0.2545	-0.0155391	0.00227248	-6.83795	8.03e-12		15	89036291	C	G	0.003921	0.001234	0.001481	164394		15	89036291	C	G	0.005787	0.001652	0.0004618	171805		15	89036291	G	C	0.035	0.00531461	4.53002e-11	252514		15	86837295	C	G	-0.0398872	0.016152	0.0157855	13947
mvpuberty	rs12915845	15	89042467	RP11-97O12.7	158	C	T	0.4404	0.0214284	0.00212823	10.0687	7.6e-24		15	89042467	T	C	-0.005572	0.001131	8.358e-07	163350		15	89042467	T	C	-0.01087	0.001516	7.661e-13	170719		15	89042467	C	T	-0.04	0.00434812	3.59998e-20	252514		15	86843471	C	T	-0.0275064	0.0124183	0.0303791	13957
mvpuberty	rs4966020	15	99284680	IGF1R	159	G	A	0.3429	-0.012115	0.00214907	-5.63733	1.73e-08		15	99284680	G	A	-0.00397	0.001169	0.0006804	163533		15	99284680	G	A	-0.008676	0.001566	3.032e-08	170909		15	99284680	G	A	0.013	0.0045875	0.00460002	252514		15	97102203	G	A	0.0245196	0.0131899	0.0691932	13958
mvpuberty	rs246185	16	14395432	RP11-65J21.3	160	T	C	0.328	-0.0333817	0.00247558	-13.4844	1.93e-41		16	14395432	C	T	0.01029	0.00121	1.765e-17	159576		16	14395432	C	T	0.02105	0.00162	1.469e-38	166756		16	14395432	T	C	0.047	0.00461099	2.1301e-24	252514		16	14302933	C	T	-0.00408571	0.0139226	0.774208	13957
mvpuberty	rs3803573	16	15138413	PDXDC1:NTAN1	161	C	T	0.3012	-0.0138034	0.00219993	-6.27447	3.51e-10		16	15138413	T	C	0.003496	0.001224	0.004282	164105		16	15138413	T	C	0.005414	0.00164	0.0009633	171509		16	15138413	C	T	0.027	0.00486717	2.90001e-08	252514		16	15045914	C	T	0.0536158	0.0130828	6.19911e-05	13960
mvpuberty	rs11639988	16	19944363	AC134300.1	162	A	G	0.1322	-0.0175011	0.00285017	-6.14035	8.23e-10		16	19944363	G	A	0.001901	0.001591	0.2321	164308		16	19944363	G	A	0.008058	0.002131	0.0001558	171717		16	19944363	A	G	0.041	0.00610427	1.85994e-11	252514		16	19851864	G	A	-0.0180543	0.0177322	0.319589	13950
mvpuberty	rs4483850	16	20375776	PDILT	163	A	T	0.4592	-0.0117885	0.00200262	-5.88652	3.94e-09		16	20375776	T	A	0.003122	0.001116	0.005169	164133		16	20375776	T	A	0.003885	0.001496	0.00941	171525		16	20375776	A	T	0.025	0.00427287	4.89001e-09	252514		16	20283277	T	A	-0.0198553	0.012101	0.108733	13959
mvpuberty	rs2289292	16	30097630	TBX6	164	C	T	0.339	-0.0144654	0.00214554	-6.74206	1.56e-11		16	30097630	T	C	0.004097	0.00119	0.0005759	162808		16	30097630	T	C	0.005019	0.001594	0.001637	170159		16	30097630	C	T	0.03	0.00480918	4.42996e-10	252514		16	30005131	C	T	0.04379	0.0130552	0.00104424	13954
mvpuberty	rs17817449	16	53813367	FTO	165	T	G	0.4145	0.0217873	0.00210468	10.3518	4.11e-25		16	53813367	G	T	-0.00491	0.001139	1.628e-05	164394		16	53813367	G	T	-0.008765	0.001527	9.478e-09	171805		16	53813367	T	G	-0.048	0.00429325	5.08979e-29	252514		16	52370868	G	T	0.0304726	0.0123984	0.0162876	13959
mvpuberty	rs6499240	16	69686912	NFAT5	166	A	G	0.4225	0.0208059	0.00207139	10.0444	9.72e-24		16	69686912	A	G	0.005189	0.001139	5.264e-06	162985		16	69686912	A	G	0.003985	0.001528	0.009082	170310		16	69686912	A	G	-0.054	0.00433595	1.33015e-35	252514		16	68244413	G	A	0.0210018	0.0121909	0.092181	13960
mvpuberty	rs12445830	16	70502493	FUK	166	G	A	0.08748	0.0215373	0.00354853	6.06937	1.28e-09		16	70502493	G	A	0.006815	0.001959	0.0005047	163401		16	70502493	G	A	0.004853	0.002629	0.06492	170770		16	70502493	G	A	-0.05	0.00764549	6.16027e-11	252514		16	69059994	G	A	0.00472862	0.0225929	0.837884	13945
mvpuberty	rs12922197	16	89744809	CDK10	167	G	C	0.08549	-0.0229683	0.00359647	-6.38633	1.7e-10		16	89744809	C	G	0.009838	0.001782	3.385e-08	163879		16	89744809	C	G	0.02015	0.002385	2.968e-17	171253		16	89744809	G	C	-0.0022	0.00717093	0.759	252514		16	88272310	C	G	-0.042308	0.0186531	0.026618	13960
mvpuberty	rs17746351	17	43162776	NMT1	168	C	G	0.3976	-0.0155038	0.00207246	-7.48087	7.38e-14		17	43162776	G	C	0.003959	0.001124	0.0004263	164246		17	43162776	G	C	0.009311	0.001506	6.314e-10	171653		17	43162776	C	G	0.026	0.00422696	7.69999e-10	252514		17	40518302	C	G	-0.00568628	0.012315	0.651719	13960
mvpuberty	rs12946454	17	43208121	PLCD3	168	A	T	0.2833	0.0137353	0.00227664	6.03315	1.61e-09		17	43208121	T	A	-0.004571	0.001259	0.0002822	164394		17	43208121	T	A	-0.008507	0.001687	4.595e-07	171805		17	43208121	A	T	-0.022	0.0047934	4.43997e-06	252514		17	40563647	T	A	-0.0358184	0.0139553	0.0121148	13959
mvpuberty	rs17426174	17	43830938	CRHR1:RP11-105N13.4	168	G	C	0.2396	-0.0274043	0.00267096	-10.2601	1.07e-24		17	43830938	C	G	0.01028	0.001333	1.235e-14	164337		17	43830938	C	G	0.0215	0.001784	1.915e-33	171747		17	43830938	G	C	0.02	0.00566923	0.000418996	252514		17	41186709	C	G	-0.0092996	0.0160758	0.571731	13960
mvpuberty	rs199528	17	44843136	WNT3	168	C	T	0.2207	-0.0267841	0.00272458	-9.83052	8.32e-23		17	44843136	T	C	0.01038	0.001358	2.175e-14	163624		17	44843136	T	C	0.02096	0.001818	1.024e-30	171000		17	44843136	C	T	0.016	0.00506101	0.00157	252514		17	42198305	C	T	0.00370644	0.016438	0.825543	13960
mvpuberty	rs11867780	17	49609158	RPL7P48	169	C	T	0.2932	-0.0156929	0.00207731	-7.55443	4.21e-14		17	49609158	T	C	0.0006576	0.001249	0.5984	158898		17	49609158	T	C	6.422e-05	0.001674	0.9694	166059		17	49609158	C	T	0.055	0.00474802	4.97966e-31	252514		17	46964157	C	T	0.00339422	0.0141202	0.814219	13958
mvpuberty	rs2787487	17	53209382	STXBP4	170	G	C	0.4185	-0.0160998	0.00208446	-7.7237	1.13e-14		17	53209382	G	C	-0.004448	0.001149	0.0001085	163955		17	53209382	G	C	-0.006977	0.00154	5.921e-06	171336		17	53209382	G	C	0.032	0.00432812	1.42988e-13	252514		17	50564381	C	G	-0.00340613	0.0123433	0.787347	13960
mvpuberty	rs11079161	17	53405927	RP11-515O17.3	170	G	C	0.4284	-0.013361	0.00206591	-6.46738	9.97e-11		17	53405927	C	G	0.004517	0.001132	6.566e-05	162548		17	53405927	C	G	0.006773	0.001517	8.02e-06	169858		17	53405927	G	C	0.024	0.004435	6.25e-08	252514		17	50760926	C	G	0.0226414	0.0123876	0.073996	13958
mvpuberty	rs9907841	17	55231043	AKAP1	171	G	A	0.494	0.0180847	0.00219719	8.23082	1.86e-16		17	55231043	G	A	0.00708	0.001124	2.97e-10	161166		17	55231043	G	A	0.01808	0.001507	3.811e-33	168439		17	55231043	G	A	-0.0015	0.00436306	0.730999	252514		17	52586042	G	A	0.0016875	0.0121382	0.891897	13948
mvpuberty	rs11654508	17	78771947	RPTOR	172	A	G	0.2217	0.0136004	0.00233999	5.81216	6.17e-09		17	78771947	G	A	-0.003182	0.001274	0.01253	163500		17	78771947	G	A	-0.004716	0.001709	0.005788	170868		17	78771947	A	G	-0.03	0.00500047	1.98002e-09	252514		17	76386542	G	A	0.0157119	0.014847	0.300908	13955
mvpuberty	rs9319617	17	79192446	AZI1	173	T	C	0.498	-0.0112041	0.00199578	-5.61387	1.98e-08		17	79192446	T	C	-0.002874	0.001125	0.01063	161999		17	79192446	T	C	-0.003661	0.001508	0.01517	169320		17	79192446	T	C	0.025	0.00428268	5.30005e-09	252514		17	76807041	C	T	-0.00618314	0.012203	0.620375	13959
mvpuberty	rs12607903	18	3817134	DLGAP1	174	C	T	0.2833	0.0191981	0.00222963	8.61046	7.28e-18		18	3817134	C	T	0.004379	0.001249	0.0004539	163552		18	3817134	C	T	0.005752	0.001674	0.0005897	170917		18	3817134	C	T	-0.049	0.00471224	2.52e-25	252514		18	3807134	C	T	0.0293688	0.0134012	0.0321799	13959
mvpuberty	rs2668767	18	44785302	SKOR2	175	T	C	0.4026	-0.0202224	0.00203333	-9.94545	2.64e-23		18	44785302	T	C	-0.003847	0.001129	0.0006539	163403		18	44785302	T	C	-0.006117	0.001513	5.277e-05	170763		18	44785302	T	C	0.053	0.00425706	1.39991e-35	252514		18	43039300	C	T	0.00405045	0.012293	0.747378	13959
mvpuberty	rs9947662	18	44860264	CTD-2130O13.1	175	G	A	0.2455	0.0128638	0.00230667	5.57679	2.45e-08		18	44860264	A	G	-0.003899	0.001269	0.002118	163272		18	44860264	A	G	-0.00436	0.001701	0.01038	170627		18	44860264	G	A	-0.026	0.00477829	5.29005e-08	252514		18	43114262	G	A	-0.00189788	0.013563	0.891196	13960
mvpuberty	rs12456065	18	57674133	SDCCAG3P1	176	T	A	0.2247	0.0137073	0.00247179	5.54551	2.93e-08		18	57674133	T	A	0.005702	0.001361	2.788e-05	162081		18	57674133	T	A	0.008004	0.001823	1.126e-05	169389		18	57674133	T	A	-0.019	0.00530546	0.000342003	252514		18	55825113	T	A	0.0209725	0.0146186	0.160794	13960
mvpuberty	rs7259484	19	1813207	ATP8B3	177	A	G	0.2177	0.0130539	0.00236493	5.5198	3.39e-08		19	1813207	G	A	-0.001553	0.001361	0.2539	164394		19	1813207	G	A	-0.002614	0.001823	0.1516	171805		19	1813207	A	G	-0.037	0.00527072	2.22024e-12	252514		19	1764207	G	A	0.0238961	0.0151991	0.124325	13956
mvpuberty	rs169080	19	4980864	KDM4B	178	T	C	0.3708	-0.0142133	0.00209941	-6.77017	1.29e-11		19	4980864	T	C	-0.003535	0.001169	0.002485	161657		19	4980864	T	C	-0.006517	0.001567	3.182e-05	168942		19	4980864	T	C	0.029	0.00456151	2.04998e-10	252514		19	4931864	C	T	-0.00971844	0.0127627	0.456645	13956
mvpuberty	rs652260	19	7900562	EVI5L	179	C	T	0.4583	-0.0125503	0.00198416	-6.32525	2.53e-10		19	7900562	C	T	-0.00225	0.001124	0.04536	163731		19	7900562	C	T	-0.003937	0.001508	0.009012	171116		19	7900562	C	T	0.031	0.00439222	1.69005e-12	252514		19	7806562	C	T	0.0227846	0.012133	0.0664088	13946
mvpuberty	rs12610468	19	9989470	OLFM2	180	C	T	0.4652	-0.0181609	0.00200855	-9.04179	1.54e-19		19	9989470	C	T	-0.003235	0.001121	0.003904	163410		19	9989470	C	T	-0.007112	0.001503	2.22e-06	170771		19	9989470	C	T	0.044	0.00427298	7.24937e-25	252514		19	9850470	C	T	0.0109572	0.0120669	0.374726	13952
mvpuberty	rs11667487	19	18351207	PDE4C	181	C	T	0.2863	0.0132827	0.0022534	5.89451	3.76e-09		19	18351207	T	C	-0.004486	0.001262	0.0003773	159156		19	18351207	T	C	-0.004388	0.001691	0.00947	166353		19	18351207	C	T	-0.027	0.00487843	3.11997e-08	252514		19	18212207	C	T	-0.00728618	0.0144494	0.622055	13952
mvpuberty	rs10221489	19	18826975	CRTC1	182	C	T	0.3549	-0.0150796	0.00211419	-7.13257	9.85e-13		19	18826975	T	C	0.003617	0.001182	0.002202	164278		19	18826975	T	C	0.005403	0.001583	0.0006404	171681		19	18826975	C	T	0.034	0.00470318	4.85959e-13	252514		19	18687975	C	T	0.0270618	0.012617	0.0360311	13960
mvpuberty	rs11666850	19	31040983	ZNF536	183	C	T	0.172	0.0190284	0.00277302	6.86198	6.79e-12		19	31040983	T	C	-0.007313	0.001506	1.206e-06	164012		19	31040983	T	C	-0.006454	0.00202	0.001398	171388		19	31040983	C	T	-0.031	0.00576341	7.49998e-08	252514		19	35732823	C	T	-0.0608616	0.0163477	0.000274167	13960
mvpuberty	rs29939	19	34310800	KCTD15	184	A	G	0.332	0.0138476	0.00214624	6.45204	1.1e-10		19	34310800	A	G	0.003939	0.001194	0.0009698	163660		19	34310800	A	G	0.005264	0.0016	0.0009993	171025		19	34310800	A	G	-0.028	0.00448284	4.20998e-10	252514		19	39002640	G	A	0.00621406	0.0125902	0.629459	13960
mvpuberty	rs107068	19	36204690	ZBTB32	185	A	G	0.4791	-0.0145801	0.00204529	-7.12865	1.01e-12		19	36204690	G	A	0.004844	0.00112	1.52e-05	163749		19	36204690	G	A	0.004627	0.001501	0.002048	171135		19	36204690	A	G	0.029	0.00413753	2.39994e-12	252514		19	40896530	G	A	-0.000438341	0.0120467	0.971625	13949
mvpuberty	rs17638853	19	36234652	AD000671.6:U2AF1L4	185	T	C	0.05467	-0.0253831	0.00438372	-5.79031	7.03e-09		19	36234652	C	T	0.00769	0.00243	0.001555	164394		19	36234652	C	T	0.007517	0.003253	0.02086	171805		19	36234652	T	C	0.059	0.00982189	1.88999e-09	252514		19	40926492	C	T	0.0104117	0.0270744	0.706968	13955
mvpuberty	rs12609406	19	47611128	ZC3H4	186	A	G	0.3121	0.0150448	0.00212975	7.06412	1.62e-12		19	47611128	A	G	0.002736	0.001231	0.02626	164242		19	47611128	A	G	0.002056	0.001649	0.2124	171653		19	47611128	A	G	-0.044	0.00474847	1.93019e-20	252514		19	52302968	G	A	0.000483382	0.0131742	0.971387	13960
mvpuberty	rs602662	19	49206985	FUT2	187	G	A	0.4682	-0.0115411	0.00200577	-5.75396	8.72e-09		19	49206985	G	A	-0.003054	0.001118	0.006295	164394		19	49206985	G	A	-0.003686	0.001498	0.01389	171805		19	49206985	G	A	0.023	0.00432077	1.02e-07	252514		19	53898797	G	A	0.0478863	0.0121876	0.000123064	13947
mvpuberty	rs8110135	19	58998464	SLC27A5	188	G	A	0.2594	-0.0145016	0.00233144	-6.22002	4.97e-10		19	58998464	A	G	0.004997	0.001259	7.177e-05	163197		19	58998464	A	G	0.008064	0.001686	1.72e-06	170544		19	58998464	G	A	0.019	0.00482812	8.30998e-05	252514		19	63690276	G	A	0.0343842	0.0137007	0.0141629	13960
mvpuberty	rs852069	20	17122593	RNU6-27P	189	A	G	0.3777	-0.0111395	0.00198921	-5.59997	2.14e-08		20	17122593	A	G	-0.0007449	0.001163	0.5217	164394		20	17122593	A	G	0.0002823	0.001559	0.8564	171805		20	17122593	A	G	0.035	0.00435019	8.58025e-16	252514		20	17070593	G	A	-0.0451643	0.0126291	0.000473698	13950
mvpuberty	rs10470054	20	20351669	INSM1	190	G	C	0.1153	0.0177201	0.00299388	5.91876	3.24e-09		20	20351669	C	G	-0.004342	0.00159	0.006326	160133		20	20351669	C	G	-0.006527	0.002131	0.002189	167341		20	20351669	G	C	-0.035	0.00619767	1.63001e-08	252514		20	20299669	C	G	0.0409876	0.0171464	0.0194606	13960
mvpuberty	rs4911442	20	33355046	NCOA6	191	G	A	0.08748	0.0228674	0.0032647	7.00445	2.48e-12		20	33355046	G	A	0.007151	0.001601	7.972e-06	164394		20	33355046	G	A	0.00923	0.002145	1.694e-05	171805		20	33355046	G	A	-0.036	0.00660132	4.94003e-08	252514		20	32818707	G	A	-0.0591725	0.019328	0.00276852	13948
mvpuberty	rs17265513	20	39832628	ZHX3	192	T	C	0.1948	-0.0146375	0.00258994	-5.65169	1.59e-08		20	39832628	C	T	0.005395	0.001397	0.0001121	164394		20	39832628	C	T	0.0112	0.001873	2.271e-09	171805		20	39832628	T	C	0.012	0.00536483	0.0253	252514		20	39266042	C	T	-0.0232145	0.0154216	0.141157	13956
mvpuberty	rs3827103	20	54824029	MC3R	193	G	A	0.07654	-0.0281903	0.0038215	-7.37677	1.62e-13		20	54824029	A	G	0.008709	0.002033	1.835e-05	164394		20	54824029	A	G	0.01487	0.002726	4.845e-08	171805		20	54824029	G	A	0.044	0.00776535	1.45999e-08	252514		20	54257436	G	A	0.0240855	0.0212199	0.267191	13942
mvpuberty	rs6014658	20	54833538	MC3R	193	C	T	0.2525	-0.0203854	0.00256423	-7.9499	1.87e-15		20	54833538	C	T	-0.008323	0.00138	1.651e-09	157904		20	54833538	C	T	-0.01174	0.00185	2.212e-10	165030		20	54833538	C	T	0.024	0.00538287	8.24992e-06	252514		20	54266945	C	T	0.0498828	0.0148309	0.00101136	13951
mvpuberty	rs12482030	21	37718587	MORC3	194	G	T	0.1421	-0.0172911	0.00291425	-5.93331	2.97e-09		21	37718587	T	G	0.004558	0.001698	0.007265	162686		21	37718587	T	G	0.0044	0.002274	0.05304	170027		21	37718587	G	T	0.043	0.0064183	2.08978e-11	252514		21	36640457	G	T	-0.00867663	0.017463	0.627174	13948
mvpuberty	rs2836950	21	40604429	BRWD1	195	C	G	0.3956	0.0157705	0.00209223	7.53766	4.78e-14		21	40604429	G	C	-0.003776	0.001164	0.001179	164394		21	40604429	G	C	-0.008289	0.00156	1.082e-07	171805		21	40604429	C	G	-0.032	0.00445838	7.10068e-13	252514		21	39526299	C	G	0.0148612	0.0124584	0.243583	13960
mvpuberty	rs2249651	21	40719027	HMGN1	195	A	G	0.1342	-0.0175644	0.00290007	-6.05654	1.39e-09		21	40719027	G	A	0.00521	0.001584	0.001008	162053		21	40719027	G	A	0.005104	0.002124	0.01624	169345		21	40719027	A	G	0.038	0.00622472	1.03001e-09	252514		21	39640897	G	A	-0.0187913	0.0176625	0.298331	13960
mvpuberty	rs12160956	22	45743242	SMC1B	196	G	A	0.3499	-0.0164405	0.00218176	-7.53544	4.87e-14		22	45743242	A	G	0.004422	0.001192	0.0002088	163964		22	45743242	A	G	0.01117	0.001597	2.765e-12	171361		22	45743242	G	A	0.026	0.00460906	1.69001e-08	252514		22	44121906	G	A	-0.0138232	0.0127538	0.289368	13960
mvpuberty	rs8136272	22	49678782	RPL35P8	197	A	T	0.2515	0.0121658	0.00222105	5.47747	4.31e-08		22	49678782	T	A	-0.001013	0.001268	0.4244	161667		22	49678782	T	A	-0.003387	0.001699	0.04613	168938		22	49678782	A	T	-0.035	0.00484819	5.22998e-13	252514		22	48064786	T	A	-0.00680069	0.0144835	0.646227	13947
