# Supplementary material for: Cross-trait multivariate GWAS confirms health implications of pubertal timing
Source: Nat Commun. 2025 Jan 18;16:799. doi: 10.1038/s41467-025-56191-4 (PMC11742396; doi:10.1038/s41467-025-56191-4)
Supplement: Supplementary file 11 — Supplementary Data 8 [file 41467_2025_56191_MOESM11_ESM.xlsx]

## Sheet: ST08. GWAS Cat lookup
Supplementary Data 8. GWAS Catalog look-up of the multivariate puberty timing GWAS lead SNPs and independent significant SNPs (performed April 8, 2024)
P values are derived from FUMA analysis for each lead SNP on GWAS Catalog traits.
Index of the locus.	rsID of reported SNP in GWAS catalog	chromosome	base pair	One of the independent significant SNPs that are in LD with the SNP.		PubMed ID		Date added to GWAS Catalog	Abbreviated journal name	PubMed URL	Title of paper	Disease or trait examined in study	Sample size and ancestry description for stage 1 of GWAS (summing across multiple Stage 1 populations, if applicable)	Sample size and ancestry description for subsequent replication(s) (summing across multiple populations, if applicable)	Cytogenetic region associated with rs number	Gene(s) reported by author	Gene(s) mapped to the strongest SNP. If the SNP is located within a gene, that gene is listed. If the SNP is intergenic, the upstream and downstream	Entrez Gene ID for nearest upstream gene to rs number, if not within gene	Entrez Gene ID for nearest downstream gene to rs number, if not within gene	base pair	SNP(s) most strongly associated with trait + risk allele (? for unknown risk allele). May also refer to a haplotype.	Strongest SNP; if a haplotype it may include more than one rs number (multiple SNPs comprising the haplotype)	SNP functional class	Reported risk/effect allele frequency associated with strongest SNP	Reported p-value for strongest SNP risk allele (linked to dbGaP Association Browser). Note that p-values are rounded to 1 significant digit (for example, a published p-value of 4.8 x 10-7 is rounded to 5 x 10-7).	negative log(P-value)	Reported odds ratio or beta-coefficient associated with strongest SNP risk allele. Note that if an OR <1 is reported this is inverted, along with the reported allele, so that all ORs included in the Catalog are >1. Appropriate unit and increase/decrease are included for beta coefficients.	Reported 95% confidence interval associated with strongest SNP risk allele, along with unit in the case of beta-coefficients. If 95% CIs are not published, they were estimated using the standard error, where available.
GenomicLocus	IndSigSNP	chr	bp	snp	DateAddedToCatalog	PMID	FirstAuth	Date	Journal	Link	Study	Trait	InitialN	ReplicationN	Region	ReportedGene	MappedGene	UpGene	DownGene	SNP_Gene_ID	Strongest	SNPs	Context	RiskAF	P	Pmlog	OrBeta	95CI
1	rs11121667	1	11033082	rs12565727	2012-08-15	22693459	Li R	2012-05-31	PLoS Genet	www.ncbi.nlm.nih.gov/pubmed/22693459	Six novel susceptibility Loci for early-onset androgenetic alopecia and their unexpected association with common diseases.	Male-pattern baldness	3,891 European ancestry cases, 8,915 European ancestry controls	NA	1p36.22	TARDBP	C1orf127			ENSG00000175262	rs12565727-A	rs12565727	intron_variant	0.789	9e-11	10.0458	1.33	[1.22-1.45]
1	rs11121667	1	11033082	rs12565727	2018-12-03	28196072	Hagenaars SP	2017-02-14	PLoS Genet	www.ncbi.nlm.nih.gov/pubmed/28196072	Genetic prediction of male pattern baldness.	Male-pattern baldness	52,874 British ancestry males		1p36.22	NR	C1orf127			ENSG00000175262	rs12565727-G	rs12565727	intron_variant	NR	8e-53	52.0969	0.11	NR unit decrease
1	rs11121667	1	11033322	rs2095921	2017-05-11	27182965	Pickrell JK	2016-05-16	Nat Genet	www.ncbi.nlm.nih.gov/pubmed/27182965	Detection and interpretation of shared genetic influences on 42 human traits.	Male-pattern baldness	9,009 European ancestry cases, 8,491 European ancestry controls	NA	1p36.22	C1orf127	C1orf127			ENSG00000175262	rs2095921-?	rs2095921	intron_variant	NR	3e-27	26.5229	1.34409	[1.27-1.42]
1	rs11121667	1	11033322	rs2095921	2018-12-03	28196072	Hagenaars SP	2017-02-14	PLoS Genet	www.ncbi.nlm.nih.gov/pubmed/28196072	Genetic prediction of male pattern baldness.	Male-pattern baldness	52,874 British ancestry males		1p36.22	NR	C1orf127			ENSG00000175262	rs2095921-G	rs2095921	intron_variant	NR	9e-53	52.0458	0.11	NR unit decrease
1	rs11121667	1	11033322	rs2095921	2019-05-15	28272467	Heilmann-Heimbach S	2017-03-08	Nat Commun	www.ncbi.nlm.nih.gov/pubmed/28272467	Meta-analysis identifies novel risk loci and yields systematic insights into the biology of male-pattern baldness.	Male-pattern baldness	10,846 European ancestry cases, 11,672 European ancestry controls	NA	1p36.22		C1orf127			ENSG00000175262	rs2095921-G	rs2095921	intron_variant	0.23	1e-29	29	0.27	[0.23-0.31] unit decrease
1	rs11121667	1	11035758	rs77578010	2020-12-10	32210231	Hollis B	2020-03-24	Nat Commun	www.ncbi.nlm.nih.gov/pubmed/32210231	Genomic analysis of male puberty timing highlights shared genetic basis with hair colour and lifespan.	Male puberty timing (age at voice breaking MTAG)	205,354 European ancestry individuals	NA	1p36.22		C1orf127			ENSG00000175262	rs77578010-A	rs77578010	intron_variant	NR	1e-20	20	0.0363034	[0.029-0.044] years increase
1	rs11121667	1	11035758	rs77578010	2020-12-10	32210231	Hollis B	2020-03-24	Nat Commun	www.ncbi.nlm.nih.gov/pubmed/32210231	Genomic analysis of male puberty timing highlights shared genetic basis with hair colour and lifespan.	Male puberty timing (late vs. average onset facial hair)	26,066 European ancestry late onset individuals, 161,175 European ancestry average onset individuals	NA	1p36.22		C1orf127			ENSG00000175262	rs77578010-A	rs77578010	intron_variant	NR	1e-36	36	0.0169467	[0.014-0.02] years increase
1	rs11121667	1	11035758	rs77578010	2020-12-10	32210231	Hollis B	2020-03-24	Nat Commun	www.ncbi.nlm.nih.gov/pubmed/32210231	Genomic analysis of male puberty timing highlights shared genetic basis with hair colour and lifespan.	Male puberty timing (early vs. average onset facial hair)	13,226 European ancestry early onset individuals, 161,175 European ancestry average onset individuals	NA	1p36.22		C1orf127			ENSG00000175262	rs77578010-A	rs77578010	intron_variant	NR	2e-15	14.699	0.00844285	[0.0063-0.0106] years decrease
1	rs11121667	1	11037051	rs6685766	2019-02-08	30595370	Kichaev G	2018-12-27	Am J Hum Genet	www.ncbi.nlm.nih.gov/pubmed/30595370	Leveraging Polygenic Functional Enrichment to Improve GWAS Power.	Hair color	approximately 452,000 European ancestry individuals	NA	1p36.22		C1orf127			ENSG00000175262	rs6685766-?	rs6685766	intron_variant	NR	4e-43	42.3979	NA
1	rs11121667	1	11037136	rs6696575	2019-02-01	30573740	Yap CX	2018-12-20	Nat Commun	www.ncbi.nlm.nih.gov/pubmed/30573740	Dissection of genetic variation and evidence for pleiotropy in male pattern baldness.	Male-pattern baldness	205,327 European ancestry males	NA	1p36.22	NR	C1orf127			ENSG00000175262	rs6696575-A	rs6696575	intron_variant	0.219774	2e-211	210.699	0.114268	[0.11-0.12] unit decrease
1	rs11121667	1	11037434	rs112115136	2019-01-30	30531825	Morgan MD	2018-12-10	Nat Commun	www.ncbi.nlm.nih.gov/pubmed/30531825	Genome-wide study of hair colour in UK Biobank explains most of the SNP heritability.	Blond vs. brown/black hair color	39,397 British ancestry blond hair individuals, 283,920 British ancestry brown or black hair individuals	NA	1p36.22	c1orf127	C1orf127			ENSG00000175262	rs112115136-A	rs112115136	intron_variant	0.2198	7e-36	35.1549	1.119	NR
1	rs11121667	1	11040069	rs7542053	2019-02-06	30595370	Kichaev G	2018-12-27	Am J Hum Genet	www.ncbi.nlm.nih.gov/pubmed/30595370	Leveraging Polygenic Functional Enrichment to Improve GWAS Power.	Balding type 1	approximately 208,000 European ancestry individuals	NA	1p36.22		C1orf127			ENSG00000175262	rs7542053-?	rs7542053	intron_variant	NR	2e-152	151.699	NA
1	rs11121667	1	11040385	rs7542354	2018-01-12	29146897	Pirastu N	2017-11-17	Nat Commun	www.ncbi.nlm.nih.gov/pubmed/29146897	GWAS for male-pattern baldness identifies 71 susceptibility loci explaining 38% of the risk.	Male-pattern baldness	25,662 British ancestry cases, 17,928 British ancestry controls	13,367 European ancestry cases, 11,851 European ancestry controls, 3,436 cases, 2,435 controls	1p36.22	DFFA	C1orf127			ENSG00000175262	rs7542354-G	rs7542354	intron_variant	NR	6e-49	48.2218	0.249395	[0.22-0.28] unit decrease
1	rs11121667	1	11040385	rs7542354	2018-12-03	28196072	Hagenaars SP	2017-02-14	PLoS Genet	www.ncbi.nlm.nih.gov/pubmed/28196072	Genetic prediction of male pattern baldness.	Male-pattern baldness	52,874 British ancestry males		1p36.22	C1orf127, TARDBP	C1orf127			ENSG00000175262	rs7542354-A	rs7542354	intron_variant	NR	6e-55	54.2218	0.116451	NR unit decrease
1	rs11121667	1	11046855	rs9430161	2012-03-10	22327514	Postel-Vinay S	2012-02-12	Nat Genet	www.ncbi.nlm.nih.gov/pubmed/22327514	Common variants near TARDBP and EGR2 are associated with susceptibility to Ewing sarcoma.	Ewing sarcoma	Up to 427 European ancestry cases, up to 4,352 European ancestry controls	661 European ancestry cases, 1,299 European ancestry controls	1p36.22	TARDBP	C1orf127 - CFL1P6	ENSG00000175262	ENSG00000215785		rs9430161-G	rs9430161	intergenic_variant	0.79	1e-20	20	2.2	[1.77-2.72]
2	rs2744682	1	14137575	rs2473234	2020-12-10	32210231	Hollis B	2020-03-24	Nat Commun	www.ncbi.nlm.nih.gov/pubmed/32210231	Genomic analysis of male puberty timing highlights shared genetic basis with hair colour and lifespan.	Male puberty timing (age at voice breaking MTAG)	205,354 European ancestry individuals	NA	1p36.21		PRDM2			ENSG00000116731	rs2473234-A	rs2473234	intron_variant	NR	5e-10	9.30103	0.0287465	[0.02-0.038] years increase
2	rs2744682	1	14137575	rs2473234	2020-12-10	32210231	Hollis B	2020-03-24	Nat Commun	www.ncbi.nlm.nih.gov/pubmed/32210231	Genomic analysis of male puberty timing highlights shared genetic basis with hair colour and lifespan.	Male puberty timing (late vs. average onset facial hair)	26,066 European ancestry late onset individuals, 161,175 European ancestry average onset individuals	NA	1p36.21		PRDM2			ENSG00000116731	rs2473234-A	rs2473234	intron_variant	NR	7e-07	6.1549	0.00781036	[0.0047-0.0109] years increase
2	rs2744682	1	14150740	rs2697963	2019-02-08	30595370	Kichaev G	2018-12-27	Am J Hum Genet	www.ncbi.nlm.nih.gov/pubmed/30595370	Leveraging Polygenic Functional Enrichment to Improve GWAS Power.	Menarche (age at onset)	approximately 242,000 European ancestry individuals	NA	1p36.21		PRDM2			ENSG00000116731	rs2697963-?	rs2697963	3_prime_UTR_variant	NR	2e-18	17.699	NA
3	rs17449243	1	21174429	rs17449243	2017-03-17	27089181	Okbay A	2016-04-18	Nat Genet	www.ncbi.nlm.nih.gov/pubmed/27089181	Genetic variants associated with subjective well-being, depressive symptoms, and neuroticism identified through genome-wide analyses.	Subjective well-being	298,420 Korculan (founder/genetic isolate), Split (founder/genetic isolate), Vis (founder/genetic isolate), Erasmus Rucphen (founder/genetic isolate) and other European ancestry individuals	NA	1p36.12	NR	EIF4G3			ENSG00000075151	rs17449243-T	rs17449243	missense_variant	0.8482	6e-06	5.22185	0.0169	[0.0096-0.0242] unit decrease
3	rs17449243	1	21174429	rs17449243	2019-02-08	30595370	Kichaev G	2018-12-27	Am J Hum Genet	www.ncbi.nlm.nih.gov/pubmed/30595370	Leveraging Polygenic Functional Enrichment to Improve GWAS Power.	Menarche (age at onset)	approximately 242,000 European ancestry individuals	NA	1p36.12		EIF4G3			ENSG00000075151	rs17449243-?	rs17449243	missense_variant	NR	5e-08	7.30103	NA
3	rs17449243	1	21385436	rs12125335	2017-03-17	27089181	Okbay A	2016-04-18	Nat Genet	www.ncbi.nlm.nih.gov/pubmed/27089181	Genetic variants associated with subjective well-being, depressive symptoms, and neuroticism identified through genome-wide analyses.	Subjective well-being	298,420 Korculan (founder/genetic isolate), Split (founder/genetic isolate), Vis (founder/genetic isolate), Erasmus Rucphen (founder/genetic isolate) and other European ancestry individuals	NA	1p36.12	NR	EIF4G3			ENSG00000075151	rs12125335-T	rs12125335	intron_variant	0.8545	7e-07	6.1549	0.0229591	[0.014-0.032] unit decrease
3	rs17449243	1	21385436	rs12125335	2019-03-28	30643251	Liu M	2019-01-14	Nat Genet	www.ncbi.nlm.nih.gov/pubmed/30643251	Association studies of up to 1.2 million individuals yield new insights into the genetic etiology of tobacco and alcohol use.	Smoking initiation (ever regular vs never regular) (MTAG)	up to 1,359,002 European ancestry individuals	NA	1p36.12	NR	EIF4G3			ENSG00000075151	rs12125335-C	rs12125335	intron_variant	0.147	2e-10	9.69897	0.010535	[0.0073-0.0138] unit increase
4	rs11209331	1	41464437	rs12408576	2019-09-05	30690781	Pei YF	2019-02-28	J Bone Miner Res	www.ncbi.nlm.nih.gov/pubmed/30690781	Joint Association Analysis Identified 18 New Loci for Bone Mineral Density.	Total body bone mineral density (MTAG)	at least 66,628 individuals	NA	1p34.2	NR	CTPS1			ENSG00000171793	rs12408576-A	rs12408576	intron_variant	0.7	6e-11	10.2218	0.03	[0.02-0.04] unit increase
4	rs11209331	1	41464437	rs12408576	2019-09-05	30690781	Pei YF	2019-02-28	J Bone Miner Res	www.ncbi.nlm.nih.gov/pubmed/30690781	Joint Association Analysis Identified 18 New Loci for Bone Mineral Density.	Heel bone mineral density (MTAG)	at least 142,487 individuals	NA	1p34.2	NR	CTPS1			ENSG00000171793	rs12408576-A	rs12408576	intron_variant	0.7	2e-09	8.69897	0.02	[0.012-0.028] unit increase
4	rs11209331	1	41493111	rs3157	2021-08-24	34021172	Christakoudi S	2021-05-21	Sci Rep	www.ncbi.nlm.nih.gov/pubmed/34021172	GWAS of allometric body-shape indices in UK Biobank identifies loci suggesting associations with morphogenesis, organogenesis, adrenal cell renewal and cancer.	Hip circumference adjusted for BMI	186,825 British ancestry men	NA	1p34.2	SCMH1	SLFNL1-AS1, SCMH1			ENSG00000281207, ENSG00000010803	rs3157-G	rs3157	3_prime_UTR_variant	NR	4e-11	10.3979	0.0202271	[0.014-0.026] unit increase
4	rs12047657	1	41493811	rs1140227	2018-02-23	29326435	Hill WD	2018-01-11	Mol Psychiatry	www.ncbi.nlm.nih.gov/pubmed/29326435	A combined analysis of genetically correlated traits identifies 187 loci and a role for neurogenesis and myelination in intelligence.	Intelligence (MTAG)	120,934 British ancestry individuals, 127,548 individuals	NA	1p34.2	SCMH1	SLFNL1-AS1, SCMH1			ENSG00000281207, ENSG00000010803	rs1140227-T	rs1140227	3_prime_UTR_variant	NR	4e-08	7.39794	0.0266032	[0.017-0.036] unit decrease
4	rs11209331	1	41509674	rs2749418	2019-02-08	30595370	Kichaev G	2018-12-27	Am J Hum Genet	www.ncbi.nlm.nih.gov/pubmed/30595370	Leveraging Polygenic Functional Enrichment to Improve GWAS Power.	Lung function (FVC)	approximately 372,000 European ancestry individuals	NA	1p34.2		SCMH1			ENSG00000010803	rs2749418-?	rs2749418	intron_variant	NR	9e-09	8.04576	NA
4	rs12047657	1	41509834	rs12729448	2021-01-13	33414549	Demange PA	2021-01-07	Nat Genet	www.ncbi.nlm.nih.gov/pubmed/33414549	Investigating the genetic architecture of noncognitive skills using GWAS-by-subtraction.	Cognitive aspects of educational attainment	257,700 European ancestry individuals	NA	1p34.2	NR	SCMH1			ENSG00000010803	rs12729448-G	rs12729448	intron_variant	0.112326	4e-09	8.39794	0.0583965	[0.039-0.078] unit increase
4	rs11209331	1	41530871	rs6686842	2008-09-17	18391952	Weedon MN	2008-04-06	Nat Genet	www.ncbi.nlm.nih.gov/pubmed/18391952	Genome-wide association analysis identifies 20 loci that influence adult height.	Height	13,665 European ancestry individuals	16,482 European ancestry individuals	1p34.2	SCMH1	SCMH1			ENSG00000010803	rs6686842-C	rs6686842	intron_variant	0.56	2e-08	7.69897	0.05	[0.02-0.08] s.d. decrease (males)
4	rs12047657	1	41534357	rs12024115	2018-11-12	30038396	Lee JJ	2018-07-23	Nat Genet	www.ncbi.nlm.nih.gov/pubmed/30038396	Gene discovery and polygenic prediction from a genome-wide association study of educational attainment in 1.1 million individuals.	Educational attainment (MTAG)	1,311,438 European ancestry individuals	NA	1p34.2	Intergenic	SCMH1			ENSG00000010803	rs12024115-T	rs12024115	intron_variant	0.1274	4e-10	9.39794	0.0123	[0.0084-0.0162] unit decrease
4	rs12047657	1	41534357	rs12024115	2018-11-12	30038396	Lee JJ	2018-07-23	Nat Genet	www.ncbi.nlm.nih.gov/pubmed/30038396	Gene discovery and polygenic prediction from a genome-wide association study of educational attainment in 1.1 million individuals.	Self-reported math ability (MTAG)	670,471 European ancestry individuals	NA	1p34.2	Intergenic	SCMH1			ENSG00000010803	rs12024115-T	rs12024115	intron_variant	0.1257	5e-17	16.301	0.0226	[0.017-0.028] unit decrease
4	rs12047657	1	41534357	rs12024115	2018-11-12	30038396	Lee JJ	2018-07-23	Nat Genet	www.ncbi.nlm.nih.gov/pubmed/30038396	Gene discovery and polygenic prediction from a genome-wide association study of educational attainment in 1.1 million individuals.	Highest math class taken	430,445 European ancestry individuals	NA	1p34.2	Intergenic	SCMH1			ENSG00000010803	rs12024115-C	rs12024115	intron_variant	0.8747	4e-09	8.39794	0.0201	[0.013-0.027] unit increase
4	rs12047657	1	41534357	rs12024115	2018-11-12	30038396	Lee JJ	2018-07-23	Nat Genet	www.ncbi.nlm.nih.gov/pubmed/30038396	Gene discovery and polygenic prediction from a genome-wide association study of educational attainment in 1.1 million individuals.	Cognitive performance (MTAG)	402,382 European ancestry individuals	NA	1p34.2	Intergenic	SCMH1			ENSG00000010803	rs12024115-T	rs12024115	intron_variant	0.127	3e-13	12.5229	0.0251	[0.018-0.032] unit decrease
4	rs12047657	1	41534357	rs12024115	2018-11-12	30038396	Lee JJ	2018-07-23	Nat Genet	www.ncbi.nlm.nih.gov/pubmed/30038396	Gene discovery and polygenic prediction from a genome-wide association study of educational attainment in 1.1 million individuals.	Highest math class taken (MTAG)	811,539 European ancestry individuals	NA	1p34.2	Intergenic	SCMH1			ENSG00000010803	rs12024115-T	rs12024115	intron_variant	0.1253	2e-16	15.699	0.0205	[0.016-0.025] unit decrease
4	rs11209331	1	41544279	rs2885697	2019-02-08	30593698	Hubel C	2018-12-28	Am J Med Genet B Neuropsychiatr Genet	www.ncbi.nlm.nih.gov/pubmed/30593698	Genomics of body fat percentage may contribute to sex bias in anorexia nervosa.	Fat-free mass	70,700 European ancestry female individuals, 85,261 European ancestry male individuals	NA	1p34.2	NR	SCMH1			ENSG00000010803	rs2885697-?	rs2885697	intron_variant	NR	6e-19	18.2218	0.3279	[0.26-0.4] unit decrease
4	rs11209331	1	41544279	rs2885697	2019-02-08	30593698	Hubel C	2018-12-28	Am J Med Genet B Neuropsychiatr Genet	www.ncbi.nlm.nih.gov/pubmed/30593698	Genomics of body fat percentage may contribute to sex bias in anorexia nervosa.	Fat-free mass	70,700 European ancestry female individuals, 85,261 European ancestry male individuals	NA	1p34.2	NR	SCMH1			ENSG00000010803	rs2885697-?	rs2885697	intron_variant	NR	2e-07	6.69897	0.1327	[0.083-0.183] unit decrease
4	rs11209331	1	41544279	rs2885697	2019-03-18	30643258	Karlsson Linner R	2019-01-14	Nat Genet	www.ncbi.nlm.nih.gov/pubmed/30643258	Genome-wide association analyses of risk tolerance and risky behaviors in over 1 million individuals identify hundreds of loci and shared genetic influences.	Adventurousness	557,923 European ancestry individuals	NA	1p34.2	SCMH1	SCMH1			ENSG00000010803	rs2885697-T	rs2885697	intron_variant	0.6692	2e-09	8.69897	0.0123884	[0.0083-0.0164] unit decrease
4	rs11209331	1	41544279	rs2885697	2019-03-18	30643258	Karlsson Linner R	2019-01-14	Nat Genet	www.ncbi.nlm.nih.gov/pubmed/30643258	Genome-wide association analyses of risk tolerance and risky behaviors in over 1 million individuals identify hundreds of loci and shared genetic influences.	General risk tolerance (MTAG)	975,353 European ancestry individuals	NA	1p34.2	SCMH1	SCMH1			ENSG00000010803	rs2885697-T	rs2885697	intron_variant	0.667	2e-08	7.69897	0.0071	[0.0046-0.0096] unit decrease
4	rs11209331	1	41544279	rs2885697	2019-02-08	30593698	Hubel C	2018-12-28	Am J Med Genet B Neuropsychiatr Genet	www.ncbi.nlm.nih.gov/pubmed/30593698	Genomics of body fat percentage may contribute to sex bias in anorexia nervosa.	Fat-free mass	70,700 European ancestry female individuals, 85,261 European ancestry male individuals	NA	1p34.2	NR	SCMH1			ENSG00000010803	rs2885697-?	rs2885697	intron_variant	NR	2e-25	24.699	0.24316	[0.2-0.29] unit decrease
4	rs11209331	1	41544279	rs2885697	2018-08-13	29892015	Roselli C	2018-06-11	Nat Genet	www.ncbi.nlm.nih.gov/pubmed/29892015	Multi-ethnic genome-wide association study for atrial fibrillation.	Atrial fibrillation	55,114 European ancestry cases, 482,295 European ancestry controls, 8,180 Japanese ancestry cases, 28,612 Japanese ancestry controls, 1,307 African American ancestry cases, 7,660 African American ancestry controls, 845 Hispanic cases, 4,177 Hispanic controls	NA	1p34.2	SCMH1	SCMH1			ENSG00000010803	rs2885697-G	rs2885697	intron_variant	0.33	2e-07	6.69897	1.04	[1.02-1.06]
4	rs11209331	1	41544279	rs2885697	2018-10-17	30061737	Nielsen JB	2018-07-30	Nat Genet	www.ncbi.nlm.nih.gov/pubmed/30061737	Biobank-driven genomic discovery yields new insight into atrial fibrillation biology.	Atrial fibrillation	60,620 European ancestry cases, 970,216 European ancestry controls	NA	1p34.2	SCMH1	SCMH1			ENSG00000010803	rs2885697-G	rs2885697	intron_variant	0.352	3e-10	9.52288	1.04	[1.03-1.06]
4	rs11209331	1	41544279	rs2885697	2020-11-04	33097823	Pei YF	2020-10-23	Commun Biol	www.ncbi.nlm.nih.gov/pubmed/33097823	The genetic architecture of appendicular lean mass characterized by association analysis in the UK Biobank study.	Appendicular lean mass	450,243 European ancestry individuals	NA	1p34.2	SCMH1	SCMH1			ENSG00000010803	rs2885697-T	rs2885697	intron_variant	0.665	9e-60	59.0458	0.0323	[0.028-0.036] unit decrease
4	rs11209331	1	41544279	rs2885697	2022-08-19	35872910	Carcel-Marquez J	2022-07-08	Front Cardiovasc Med	www.ncbi.nlm.nih.gov/pubmed/35872910	A Polygenic Risk Score Based on a Cardioembolic Stroke Multitrait Analysis Improves a Clinical Prediction Model for This Stroke Subtype.	Cardioembolic stroke (MTAG)	362,661 European ancestry individuals	NA	1p34.2		SCMH1			ENSG00000010803	rs2885697-T	rs2885697	intron_variant	NR	1e-08	8	5.67	z score decrease
4	rs11209331	1	41544279	rs2885697	2022-08-19	35872910	Carcel-Marquez J	2022-07-08	Front Cardiovasc Med	www.ncbi.nlm.nih.gov/pubmed/35872910	A Polygenic Risk Score Based on a Cardioembolic Stroke Multitrait Analysis Improves a Clinical Prediction Model for This Stroke Subtype.	Atrial fibrillation (MTAG)	1,030,836 European ancestry individuals	NA	1p34.2		SCMH1			ENSG00000010803	rs2885697-T	rs2885697	intron_variant	NR	3e-10	9.52288	0.009	[0.007-0.011] unit decrease
4	rs11209331	1	41544279	rs2885697	2022-08-30	32193382	Cole JB	2020-03-19	Nat Commun	www.ncbi.nlm.nih.gov/pubmed/32193382	Comprehensive genomic analysis of dietary habits in UK Biobank identifies hundreds of genetic associations.	Spread type: Butter and margarine spreads vs oil-based spreads (UKB data field 1428)	333,836 European ancestry individuals	NA	1p34.2		SCMH1			ENSG00000010803	rs2885697-G	rs2885697	intron_variant	0.33524	4e-08	7.39794	0.0165073	[0.011-0.022] unit increase
4	rs11209331	1	41556253	rs6600365	2015-09-24	25282103	Wood AR	2014-10-05	Nat Genet	www.ncbi.nlm.nih.gov/pubmed/25282103	Defining the role of common variation in the genomic and biological architecture of adult human height.	Height	253,288 European ancestry individuals	80,067 European ancestry individuals	1p34.2	SCMH1	SCMH1			ENSG00000010803	rs6600365-T	rs6600365	intron_variant	0.569	2e-20	19.699	0.027	[0.021-0.033] unit decrease
4	rs12047657	1	41679566	rs1032728	2019-02-08	30595370	Kichaev G	2018-12-27	Am J Hum Genet	www.ncbi.nlm.nih.gov/pubmed/30595370	Leveraging Polygenic Functional Enrichment to Improve GWAS Power.	Menarche (age at onset)	approximately 242,000 European ancestry individuals	NA	1p34.2		SCMH1			ENSG00000010803	rs1032728-?	rs1032728	intron_variant	NR	8e-08	7.09691	NA
4	rs11209331	1	41688938	rs11209718	2013-09-12	23563607	Berndt SI	2013-04-07	Nat Genet	www.ncbi.nlm.nih.gov/pubmed/23563607	Genome-wide meta-analysis identifies 11 new loci for anthropometric traits and provides insights into genetic architecture.	Height	8,097 European ancestry tall individuals, 8,099 European ancestry short individuals	4,872 European ancestry tall individuals, 4,831 European ancestry short individuals	1p34.2	SCMH1	SCMH1			ENSG00000010803	rs11209718-T	rs11209718	intron_variant	0.44	3e-09	8.52288	1.12	[NR]
4	rs12047657	1	41745035	rs16828019	2018-02-23	29326435	Hill WD	2018-01-11	Mol Psychiatry	www.ncbi.nlm.nih.gov/pubmed/29326435	A combined analysis of genetically correlated traits identifies 187 loci and a role for neurogenesis and myelination in intelligence.	Intelligence (MTAG)	120,934 British ancestry individuals, 127,548 individuals	NA	1p34.2	ENSG00000235358	SCMH1 - FOXO6	ENSG00000010803	ENSG00000204060		rs16828019-T	rs16828019	intron_variant	NR	4e-09	8.39794	0.0276946	[0.018-0.037] unit decrease
4	rs12041533	1	41750648	rs12035012	2018-09-12	29942086	Savage JE	2018-06-25	Nat Genet	www.ncbi.nlm.nih.gov/pubmed/29942086	Genome-wide association meta-analysis in 269,867 individuals identifies new genetic and functional links to intelligence.	Intelligence	269,867 European ancestry individuals	NA	1p34.2	NR	SCMH1 - FOXO6	ENSG00000010803	ENSG00000204060		rs12035012-A	rs12035012	intron_variant	NR	4e-16	15.3979	8.149	z-score decrease
4	rs12041533	1	41750648	rs12035012	2018-02-23	29326435	Hill WD	2018-01-11	Mol Psychiatry	www.ncbi.nlm.nih.gov/pubmed/29326435	A combined analysis of genetically correlated traits identifies 187 loci and a role for neurogenesis and myelination in intelligence.	Intelligence (MTAG)	120,934 British ancestry individuals, 127,548 individuals	NA	1p34.2	ENSG00000235358	SCMH1 - FOXO6	ENSG00000010803	ENSG00000204060		rs12035012-A	rs12035012	intron_variant	NR	1e-18	18	0.0318854	[0.025-0.039] unit decrease
4	rs12041533	1	41750648	rs12035012	2021-06-29	32895543	de la Fuente J	2020-09-07	Nat Hum Behav	www.ncbi.nlm.nih.gov/pubmed/32895543	A general dimension of genetic sharing across diverse cognitive traits inferred from molecular data.	Verbal-numerical reasoning	171,304 British ancestry individuals	NA	1p34.2		SCMH1 - FOXO6	ENSG00000010803	ENSG00000204060		rs12035012-?	rs12035012	intron_variant	NR	1e-14	14	NA
4	rs12041533	1	41750648	rs12035012	2022-09-05	35764056	Rao S	2022-06-28	Neuropsychobiology	www.ncbi.nlm.nih.gov/pubmed/35764056	Genetic Relationships between Attention-Deficit/Hyperactivity Disorder, Autism Spectrum Disorder, and Intelligence.	Attention deficit hyperactivity disorder or autism spectrum disorder or intelligence (pleiotropy)	20,183 European ancestry ADHD cases, 18,381 European ancestry ASD cases, up to 63,160 European ancestry controls, 269,867 European ancestry individuals with intelligence measurements	NA	1p34.2		SCMH1 - FOXO6	ENSG00000010803	ENSG00000204060		rs12035012-?	rs12035012	intron_variant	NR	1e-17	17	NA
4	rs12041533	1	41757057	rs12035913	2022-04-05	34855049	Pasman JA	2021-12-02	Behav Genet	www.ncbi.nlm.nih.gov/pubmed/34855049	Genetic Risk for Smoking: Disentangling Interplay Between Genes and Socioeconomic Status.	Educational attainment	451,800 European or unknown ancestry individuals	NA	1p34.2		SCMH1 - FOXO6	ENSG00000010803	ENSG00000204060		rs12035913-?	rs12035913	intron_variant	NR	1e-13	13	NA
4	rs12041533	1	41757718	rs1343776	2020-10-28	32242144	Revez JA	2020-04-02	Nat Commun	www.ncbi.nlm.nih.gov/pubmed/32242144	Genome-wide association study identifies 143 loci associated with 25 hydroxyvitamin D concentration.	Serum 25-Hydroxyvitamin D levels	496,946 European ancestry individuals	NA	1p34.2		SCMH1 - FOXO6	ENSG00000010803	ENSG00000204060		rs1343776-?	rs1343776	intron_variant	NR	2e-13	12.699	0.0180762	[0.013-0.023] unit increase
4	rs12041533	1	41757993	rs1343775	2018-09-17	29844566	Davies G	2018-05-29	Nat Commun	www.ncbi.nlm.nih.gov/pubmed/29844566	Study of 300,486 individuals identifies 148 independent genetic loci influencing general cognitive function.	General cognitive ability	up to 300,486 European ancestry individuals	NA	1p34.2	ENSG00000235358	SCMH1 - FOXO6	ENSG00000010803	ENSG00000204060		rs1343775-A	rs1343775	intron_variant	NR	8e-17	16.0969	8.339	z-score increase
4	rs12041533	1	41757993	rs1343775	2018-11-12	30038396	Lee JJ	2018-07-23	Nat Genet	www.ncbi.nlm.nih.gov/pubmed/30038396	Gene discovery and polygenic prediction from a genome-wide association study of educational attainment in 1.1 million individuals.	Self-reported math ability (MTAG)	670,471 European ancestry individuals	NA	1p34.2	Intergenic	SCMH1 - FOXO6	ENSG00000010803	ENSG00000204060		rs1343775-A	rs1343775	intron_variant	0.7823	2e-31	30.699	0.0253	[0.021-0.03] unit increase
4	rs12041533	1	41757993	rs1343775	2018-11-12	30038396	Lee JJ	2018-07-23	Nat Genet	www.ncbi.nlm.nih.gov/pubmed/30038396	Gene discovery and polygenic prediction from a genome-wide association study of educational attainment in 1.1 million individuals.	Cognitive performance (MTAG)	402,382 European ancestry individuals	NA	1p34.2	Intergenic	SCMH1 - FOXO6	ENSG00000010803	ENSG00000204060		rs1343775-A	rs1343775	intron_variant	0.7781	1e-29	29	0.0311	[0.026-0.037] unit increase
4	rs12041533	1	41764471	rs12028010	2019-02-06	30595370	Kichaev G	2018-12-27	Am J Hum Genet	www.ncbi.nlm.nih.gov/pubmed/30595370	Leveraging Polygenic Functional Enrichment to Improve GWAS Power.	Educational attainment (years of education)	approximately 455,000 European ancestry individuals	NA	1p34.2		SCMH1 - FOXO6	ENSG00000010803	ENSG00000204060		rs12028010-?	rs12028010	intron_variant	NR	3e-12	11.5229	NA
4	rs12041533	1	41764471	rs12028010	2018-10-19	30038396	Lee JJ	2018-07-23	Nat Genet	www.ncbi.nlm.nih.gov/pubmed/30038396	Gene discovery and polygenic prediction from a genome-wide association study of educational attainment in 1.1 million individuals.	Educational attainment (years of education)	up to 1,131,881 European ancestry individuals	NA	1p34.2		SCMH1 - FOXO6	ENSG00000010803	ENSG00000204060		rs12028010-T	rs12028010	intron_variant	0.7711	1e-22	22	0.0164	[0.013-0.02] unit increase
4	rs12041533	1	41764471	rs12028010	2018-11-12	30038396	Lee JJ	2018-07-23	Nat Genet	www.ncbi.nlm.nih.gov/pubmed/30038396	Gene discovery and polygenic prediction from a genome-wide association study of educational attainment in 1.1 million individuals.	Educational attainment (MTAG)	1,311,438 European ancestry individuals	NA	1p34.2	Intergenic	SCMH1 - FOXO6	ENSG00000010803	ENSG00000204060		rs12028010-T	rs12028010	intron_variant	0.7711	2e-30	29.699	0.0179	[0.015-0.021] unit increase
4	rs12041533	1	41764471	rs12028010	2019-02-08	30595370	Kichaev G	2018-12-27	Am J Hum Genet	www.ncbi.nlm.nih.gov/pubmed/30595370	Leveraging Polygenic Functional Enrichment to Improve GWAS Power.	White blood cell count	approximately 444,000 European ancestry individuals	NA	1p34.2		SCMH1 - FOXO6	ENSG00000010803	ENSG00000204060		rs12028010-?	rs12028010	intron_variant	NR	9e-08	7.04576	NA
4	rs12041533	1	41764471	rs12028010	2018-11-12	30038396	Lee JJ	2018-07-23	Nat Genet	www.ncbi.nlm.nih.gov/pubmed/30038396	Gene discovery and polygenic prediction from a genome-wide association study of educational attainment in 1.1 million individuals.	Highest math class taken	430,445 European ancestry individuals	NA	1p34.2	Intergenic	SCMH1 - FOXO6	ENSG00000010803	ENSG00000204060		rs12028010-T	rs12028010	intron_variant	0.7736	4e-14	13.3979	0.0205	[0.015-0.026] unit increase
4	rs12041533	1	41764471	rs12028010	2018-11-12	30038396	Lee JJ	2018-07-23	Nat Genet	www.ncbi.nlm.nih.gov/pubmed/30038396	Gene discovery and polygenic prediction from a genome-wide association study of educational attainment in 1.1 million individuals.	Highest math class taken (MTAG)	811,539 European ancestry individuals	NA	1p34.2	Intergenic	SCMH1 - FOXO6	ENSG00000010803	ENSG00000204060		rs12028010-T	rs12028010	intron_variant	0.7736	1e-35	35	0.0246	[0.021-0.029] unit increase
4	rs12041533	1	41772957	rs11209838	2021-11-02	34446935	Karlsson Linner R	2021-08-26	Nat Neurosci	www.ncbi.nlm.nih.gov/pubmed/34446935	Multivariate analysis of 1.5 million people identifies genetic associations with traits related to self-regulation and addiction.	Externalizing behaviour (multivariate analysis)	up to 53,293 European ancestry Attention-deficit/hyperactivity disorder individuals, up to 164,684 European ancestry problematic alcohol use individuals, up to 186,875 European ancestry lifetime cannabis use individuals, up to 357,187 European ancestry individuals measuring reverse-coded age at first sexual intercourse, up to 336,121 European ancestry individuals measuring number of sexual partne…	NA	1p34.2		SCMH1 - FOXO6	ENSG00000010803	ENSG00000204060		rs11209838-C	rs11209838	intron_variant	0.685	6e-11	10.2218	0.008	[0.006-0.01] unit increase
4	rs12041533	1	41772971	rs56409354	2022-07-01	35361970	Okbay A	2022-03-31	Nat Genet	www.ncbi.nlm.nih.gov/pubmed/35361970	Polygenic prediction of educational attainment within and between families from genome-wide association analyses in 3 million individuals.	Educational attainment	3,037,499 European ancestry individuals	NA	1p34.2		SCMH1 - FOXO6	ENSG00000010803	ENSG00000204060		rs56409354-A	rs56409354	intron_variant	0.2182	2e-36	35.699	0.0159882	[0.014-0.018] unit decrease
4	rs12041533	1	41773502	rs12744310	2018-01-12	29186694	Lam M	2017-11-28	Cell Rep	www.ncbi.nlm.nih.gov/pubmed/29186694	Large-Scale Cognitive GWAS Meta-Analysis Reveals Tissue-Specific Neural Expression and Potential Nootropic Drug Targets.	Cognitive ability	107,207 European ancestry individuals	NA	1p34.2	ENSG00000235358	SCMH1 - FOXO6	ENSG00000010803	ENSG00000204060		rs12744310-?	rs12744310	intron_variant	NR	8e-08	7.09691	5.36	z score decrease
4	rs12041533	1	41773502	rs12744310	2018-01-12	29186694	Lam M	2017-11-28	Cell Rep	www.ncbi.nlm.nih.gov/pubmed/29186694	Large-Scale Cognitive GWAS Meta-Analysis Reveals Tissue-Specific Neural Expression and Potential Nootropic Drug Targets.	Cognitive ability (MTAG)	436,124 European ancestry individuals	NA	1p34.2	ENSG00000235358	SCMH1 - FOXO6	ENSG00000010803	ENSG00000204060		rs12744310-?	rs12744310	intron_variant	NR	2e-10	9.69897	6.398	z score decrease
4	rs12041533	1	41773502	rs12744310	2017-07-18	28530673	Sniekers S	2017-05-22	Nat Genet	www.ncbi.nlm.nih.gov/pubmed/28530673	Genome-wide association meta-analysis of 78,308 individuals identifies new loci and genes influencing human intelligence.	Intelligence	up to 58,799 European ancestry adults, up to 19,509 European ancestry children	NA	1p34.2	SCMH1, FOXO6	SCMH1 - FOXO6	ENSG00000010803	ENSG00000204060		rs12744310-T	rs12744310	intron_variant	0.2227	1e-08	8	5.724	z score decrease
4	rs12041533	1	41773502	rs12744310	2017-07-18	28530673	Sniekers S	2017-05-22	Nat Genet	www.ncbi.nlm.nih.gov/pubmed/28530673	Genome-wide association meta-analysis of 78,308 individuals identifies new loci and genes influencing human intelligence.	Intelligence	up to 58,799 European ancestry adults, up to 19,509 European ancestry children	NA	1p34.2	SCMH1, FOXO6	SCMH1 - FOXO6	ENSG00000010803	ENSG00000204060		rs12744310-T	rs12744310	intron_variant	0.2227	4e-09	8.39794	5.876	z score decrease
4	rs12041533	1	41773502	rs12744310	2019-02-06	29520040	Coleman JRI	2018-03-08	Mol Psychiatry	www.ncbi.nlm.nih.gov/pubmed/29520040	Biological annotation of genetic loci associated with intelligence in a meta-analysis of 87,740 individuals.	Extremely high intelligence	1,247 European ancestry cases, 86,493 European ancestry controls	NA	1p34.2	FOXO6	SCMH1 - FOXO6	ENSG00000010803	ENSG00000204060		rs12744310-T	rs12744310	intron_variant	0.208	4e-08	7.39794	5.51	NR z-score decrease
4	rs12041533	1	41777199	rs34073585	2022-10-26	36150907	Hatoum AS	2022-07-14	Biol Psychiatry	www.ncbi.nlm.nih.gov/pubmed/36150907	Genome-wide Association Study Shows That Executive Functioning Is Influenced by GABAergic Processes and Is a Neurocognitive Genetic Correlate of Psychiatric Disorders.	Intelligence	216,381 European ancestry individuals	NA	1p34.2		SCMH1 - FOXO6	ENSG00000010803	ENSG00000204060		rs34073585-?	rs34073585	intron_variant	NR	8e-09	8.09691	NA
4	rs12041533	1	41777989	rs12036554	2022-03-07	34910505	van der Meer D	2021-12-15	Sci Adv	www.ncbi.nlm.nih.gov/pubmed/34910505	The genetic architecture of human cortical folding.	Vertex-wise sulcal depth	33,748 European ancestry individuals	NA	1p34.2		SCMH1 - FOXO6	ENSG00000010803	ENSG00000204060		rs12036554-G	rs12036554	intron_variant	0.21	3e-08	7.52288	5.55	z score increase
4	rs12041533	1	41781151	rs1892419	2021-01-13	33414549	Demange PA	2021-01-07	Nat Genet	www.ncbi.nlm.nih.gov/pubmed/33414549	Investigating the genetic architecture of noncognitive skills using GWAS-by-subtraction.	Cognitive aspects of educational attainment	257,700 European ancestry individuals	NA	1p34.2	NR	SCMH1 - FOXO6	ENSG00000010803	ENSG00000204060		rs1892419-T	rs1892419	intron_variant	0.223658	7e-16	15.1549	0.061086	[0.046-0.076] unit increase
4	rs12041533	1	41781151	rs1892419	2018-11-12	30038396	Lee JJ	2018-07-23	Nat Genet	www.ncbi.nlm.nih.gov/pubmed/30038396	Gene discovery and polygenic prediction from a genome-wide association study of educational attainment in 1.1 million individuals.	Cognitive performance	257,841 European ancestry individuals	NA	1p34.2	Intergenic	SCMH1 - FOXO6	ENSG00000010803	ENSG00000204060		rs1892419-T	rs1892419	intron_variant	0.7699	3e-16	15.5229	0.0276	[0.021-0.034] unit increase
4	rs12041533	1	41809640	rs12047439	2022-08-19	35915156	Tcheandjieu C	2022-08-01	Nat Med	www.ncbi.nlm.nih.gov/pubmed/35915156	Large-scale genome-wide association study of coronary artery disease in genetically diverse populations.	Coronary artery disease	190,493 European ancestry cases, 582,775 European ancestry controls, 12,117 Hispanic cases, 44,853 Hispanic controls, 27,021 African American cases, 102,305 African American controls	NA	1p34.2		SCMH1 - FOXO6	ENSG00000010803	ENSG00000204060		rs12047439-A	rs12047439	intergenic_variant	0.2343	2e-08	7.69897	0.0251	[0.016-0.034] unit increase
4	rs12041533	1	41830086	rs56044892	2017-02-24	27225129	Okbay A	2016-05-26	Nature	www.ncbi.nlm.nih.gov/pubmed/27225129	Genome-wide association study identifies 74 loci associated with educational attainment.	Educational attainment (years of education)	405,072 European ancestry individuals	NA	1p34.2	NR	FOXO6, FOXO6			ENSG00000281518, ENSG00000204060	rs56044892-T	rs56044892	intron_variant	0.2021	5e-09	8.30103	0.0162449	NR unit decrease
4	rs12041533	1	41830086	rs56044892	2020-07-08	32059762	Manousaki D	2020-02-05	Am J Hum Genet	www.ncbi.nlm.nih.gov/pubmed/32059762	Genome-wide Association Study for Vitamin D Levels Reveals 69 Independent Loci.	Serum 25-Hydroxyvitamin D levels	443,734 European ancestry individuals	NA	1p34.2	NR	FOXO6, FOXO6			ENSG00000281518, ENSG00000204060	rs56044892-T	rs56044892	intron_variant	0.2107	3e-10	9.52288	0.015388	[0.011-0.02] unit increase
5	rs2105029	1	43862158	rs839758	2020-01-28	31676860	Zhao B	2019-11-01	Nat Genet	www.ncbi.nlm.nih.gov/pubmed/31676860	Genome-wide association analysis of 19,629 individuals identifies variants influencing regional brain volumes and refines their genetic co-architecture with cognitive and mental health traits.	Brain region volumes	19,629 British ancestry individuals	NA	1p34.2	NR	SZT2			ENSG00000198198	rs839758-?	rs839758	intron_variant	NR	4e-08	7.39794	NA
5	rs2105029	1	43862158	rs839758	2021-12-14	34594039	Sakaue S	2021-09-30	Nat Genet	www.ncbi.nlm.nih.gov/pubmed/34594039	A cross-population atlas of genetic associations for 220 human phenotypes.	Diastolic blood pressure	340,162 European ancestry individuals, 145,515 East Asian ancestry individuals	NA	1p34.2		SZT2			ENSG00000198198	rs839758-G	rs839758	intron_variant	NR	1e-11	11	0.0145	[0.01-0.019] unit increase
5	rs2105029	1	43863857	rs839761	2020-01-28	31676860	Zhao B	2019-11-01	Nat Genet	www.ncbi.nlm.nih.gov/pubmed/31676860	Genome-wide association analysis of 19,629 individuals identifies variants influencing regional brain volumes and refines their genetic co-architecture with cognitive and mental health traits.	Brain region volumes	19,629 British ancestry individuals	NA	1p34.2	NR	SZT2			ENSG00000198198	rs839761-?	rs839761	intron_variant	NR	5e-09	8.30103	NA
5	rs12069733	1	43878712	rs2494997	2018-11-12	30038396	Lee JJ	2018-07-23	Nat Genet	www.ncbi.nlm.nih.gov/pubmed/30038396	Gene discovery and polygenic prediction from a genome-wide association study of educational attainment in 1.1 million individuals.	Cognitive performance (MTAG)	402,382 European ancestry individuals	NA	1p34.2	Intergenic	SZT2			ENSG00000198198	rs2494997-C	rs2494997	intron_variant	0.652	4e-11	10.3979	0.0159	[0.011-0.021] unit increase
5	rs2105029	1	43886494	rs2782643	2020-06-17	32327693	Oskarsson GR	2020-04-23	Commun Biol	www.ncbi.nlm.nih.gov/pubmed/32327693	Predicted loss and gain of function mutations in ACO1 are associated with erythropoiesis.	Hemoglobin levels	684,122 European ancestry individuals	NA	1p34.2	SZT2	SZT2			ENSG00000198198	rs2782643-T	rs2782643	missense_variant		2e-11	10.699	0.015	[NR] unit increase
5	rs2105029	1	43886494	rs2782643	2021-09-21	33230300	Surendran P	2020-11-23	Nat Genet	www.ncbi.nlm.nih.gov/pubmed/33230300	Discovery of rare variants associated with blood pressure regulation through meta-analysis of 1.3 million individuals.	Diastolic blood pressure	810,865 European ancestry individuals	354,096 European ancestry individuals	1p34.2		SZT2			ENSG00000198198	rs2782643-T	rs2782643	missense_variant	0.4158	2e-14	13.699	0.107598	[0.08-0.135] mmHg increase
5	rs2105029	1	43886494	rs2782643	2021-09-21	33230300	Surendran P	2020-11-23	Nat Genet	www.ncbi.nlm.nih.gov/pubmed/33230300	Discovery of rare variants associated with blood pressure regulation through meta-analysis of 1.3 million individuals.	Systolic blood pressure	810,865 European ancestry individuals	354,096 European ancestry individuals	1p34.2		SZT2			ENSG00000198198	rs2782643-T	rs2782643	missense_variant	0.4158	1e-16	16	0.1797	[0.14-0.22] mmHg increase
5	rs2105029	1	43886494	rs2782643	2021-09-21	33230300	Surendran P	2020-11-23	Nat Genet	www.ncbi.nlm.nih.gov/pubmed/33230300	Discovery of rare variants associated with blood pressure regulation through meta-analysis of 1.3 million individuals.	Hypertension	810,865 European ancestry individuals	354,096 European ancestry individuals	1p34.2		SZT2			ENSG00000198198	rs2782643-T	rs2782643	missense_variant	0.416	1e-10	10	6.4134	z score increase
5	rs2105029	1	43901011	rs2039531	2022-11-23	35164939	van der Meer D	2022-02-11	Biol Psychiatry	www.ncbi.nlm.nih.gov/pubmed/35164939	Boosting Schizophrenia Genetics by Utilizing Genetic Overlap With Brain Morphology.	Brain morphology (MOSTest)	33,735 white British ancestry individuals	NA	1p34.2		SZT2			ENSG00000198198	rs2039531-?	rs2039531	intron_variant	NR	4e-13	12.3979	NA
5	rs2105029	1	43917409	rs2251804	2020-09-18	32888494	Vuckovic D	2020-09-01	Cell	www.ncbi.nlm.nih.gov/pubmed/32888494	The Polygenic and Monogenic Basis of Blood Traits and Diseases.	Monocyte count	408,112 British individuals	NA	1p34.2	SZT2	SZT2, HYI			ENSG00000198198, ENSG00000178922	rs2251804-C	rs2251804	3_prime_UTR_variant	0.42489	6e-11	10.2218	0.0146211	[0.01-0.019] unit increase
5	rs2105029	1	43917409	rs2251804	2021-12-14	34594039	Sakaue S	2021-09-30	Nat Genet	www.ncbi.nlm.nih.gov/pubmed/34594039	A cross-population atlas of genetic associations for 220 human phenotypes.	Mean arterial pressure	360,863 European ancestry individuals, 145,502 East Asian ancestry individuals	NA	1p34.2		SZT2, HYI			ENSG00000198198, ENSG00000178922	rs2251804-C	rs2251804	3_prime_UTR_variant	NR	1e-13	13	0.0158	[0.012-0.02] unit increase
5	rs2105029	1	43926305	rs2782652	2019-02-08	30595370	Kichaev G	2018-12-27	Am J Hum Genet	www.ncbi.nlm.nih.gov/pubmed/30595370	Leveraging Polygenic Functional Enrichment to Improve GWAS Power.	Systolic blood pressure	approximately 422,000 European ancestry individuals	NA	1p34.2		HYI-AS1 - PTPRF	ENSG00000229348	ENSG00000142949		rs2782652-?	rs2782652	regulatory_region_variant	NR	7e-19	18.1549	NA
5	rs2105029	1	43930738	rs2842198	2021-07-27	33479212	Yao X	2021-01-21	Transl Psychiatry	www.ncbi.nlm.nih.gov/pubmed/33479212	Integrative analysis of genome-wide association studies identifies novel loci associated with neuropsychiatric disorders.	Attention deficit hyperactivity disorder (MTAG)	at least 19,099 European ancestry cases, at least 34,194 European ancestry controls	2,726 European ancestry cases, 16,299 European ancestry controls	1p34.2	NR	HYI-AS1 - PTPRF	ENSG00000229348	ENSG00000142949		rs2842198-A	rs2842198	intergenic_variant	0.3976	8e-09	8.09691	0.0719314	[0.047-0.096] unit decrease
5	rs2105029	1	43930738	rs2842198	2020-02-11	31835028	Cross-Disorder Group of the Psychiatric Genomics Consortium	2019-12-01	Cell	www.ncbi.nlm.nih.gov/pubmed/31835028	Genomic Relationships, Novel Loci, and Pleiotropic Mechanisms across Eight Psychiatric Disorders.	Anorexia nervosa, attention-deficit/hyperactivity disorder, autism spectrum disorder, bipolar disorder, major depression, obsessive-compulsive disorder, schizophrenia, or Tourette syndrome (pleiotropy)	19,009 European ancestry ADHD cases, 3,495 European ancestry anorexia cases, 18,381 European ancestry autism cases, 20,352 European ancestry bipolar disorder cases, 130,664 European ancestry major depression cases, 2,688 European ancestry OCD cases, 33,640 European ancestry schizophrenia cases, 4,645 European ancestry Tourette's cases, 494,162 European ancestry controls	NA	1p34.2	HYI, SZT2	HYI-AS1 - PTPRF	ENSG00000229348	ENSG00000142949		rs2842198-?	rs2842198	intergenic_variant		1e-08	8	NA
5	rs2105029	1	43933689	rs2105029	2022-09-05	35764056	Rao S	2022-06-28	Neuropsychobiology	www.ncbi.nlm.nih.gov/pubmed/35764056	Genetic Relationships between Attention-Deficit/Hyperactivity Disorder, Autism Spectrum Disorder, and Intelligence.	Attention deficit hyperactivity disorder or autism spectrum disorder or intelligence (pleiotropy)	20,183 European ancestry ADHD cases, 18,381 European ancestry ASD cases, up to 63,160 European ancestry controls, 269,867 European ancestry individuals with intelligence measurements	NA	1p34.2		HYI-AS1 - PTPRF	ENSG00000229348	ENSG00000142949		rs2105029-?	rs2105029	intergenic_variant	NR	1e-12	12	NA
5	rs12069733	1	43941508	rs12069733	2020-01-29	31844048	Hill WD	2019-12-16	Nat Commun	www.ncbi.nlm.nih.gov/pubmed/31844048	Genome-wide analysis identifies molecular systems and 149 genetic loci associated with income.	Household income (MTAG)	505,541 British and unknown ancestry individuals	NA	1p34.2	HYI-AS1	HYI-AS1 - PTPRF	ENSG00000229348	ENSG00000142949		rs12069733-A	rs12069733	TF_binding_site_variant	0.363	1e-08	8	0.0119698	[0.0079-0.0161] unit decrease
5	rs12069733	1	43941508	rs12069733	2022-07-01	35361970	Okbay A	2022-03-31	Nat Genet	www.ncbi.nlm.nih.gov/pubmed/35361970	Polygenic prediction of educational attainment within and between families from genome-wide association analyses in 3 million individuals.	Educational attainment	3,037,499 European ancestry individuals	NA	1p34.2		HYI-AS1 - PTPRF	ENSG00000229348	ENSG00000142949		rs12069733-A	rs12069733	TF_binding_site_variant	0.3666	1e-35	35	0.0135232	[0.011-0.016] unit decrease
5	rs12069733	1	43941508	rs12069733	2022-09-05	35764056	Rao S	2022-06-28	Neuropsychobiology	www.ncbi.nlm.nih.gov/pubmed/35764056	Genetic Relationships between Attention-Deficit/Hyperactivity Disorder, Autism Spectrum Disorder, and Intelligence.	Attention deficit hyperactivity disorder or autism spectrum disorder or intelligence (pleiotropy)	20,183 European ancestry ADHD cases, 18,381 European ancestry ASD cases, up to 63,160 European ancestry controls, 269,867 European ancestry individuals with intelligence measurements	NA	1p34.2		HYI-AS1 - PTPRF	ENSG00000229348	ENSG00000142949		rs12069733-?	rs12069733	TF_binding_site_variant	NR	3e-08	7.52288	NA
5	rs12069733	1	43941508	rs12069733	2018-11-12	30038396	Lee JJ	2018-07-23	Nat Genet	www.ncbi.nlm.nih.gov/pubmed/30038396	Gene discovery and polygenic prediction from a genome-wide association study of educational attainment in 1.1 million individuals.	Highest math class taken (MTAG)	811,539 European ancestry individuals	NA	1p34.2	Intergenic	HYI-AS1 - PTPRF	ENSG00000229348	ENSG00000142949		rs12069733-A	rs12069733	TF_binding_site_variant	0.3703	2e-14	13.699	0.0131	[0.0098-0.0164] unit decrease
5	rs2105029	1	43949718	rs2992038	2021-12-14	34594039	Sakaue S	2021-09-30	Nat Genet	www.ncbi.nlm.nih.gov/pubmed/34594039	A cross-population atlas of genetic associations for 220 human phenotypes.	Height	360,388 European ancestry individuals, 165,056 East Asian ancestry individuals	NA	1p34.2		HYI-AS1 - PTPRF	ENSG00000229348	ENSG00000142949		rs2992038-C	rs2992038	intergenic_variant	NR	5e-12	11.301	0.0105	[0.0076-0.0134] unit decrease
5	rs2105029	1	43949810	rs2992037	2018-10-19	30038396	Lee JJ	2018-07-23	Nat Genet	www.ncbi.nlm.nih.gov/pubmed/30038396	Gene discovery and polygenic prediction from a genome-wide association study of educational attainment in 1.1 million individuals.	Educational attainment (years of education)	up to 1,131,881 European ancestry individuals	NA	1p34.2		HYI-AS1 - PTPRF	ENSG00000229348	ENSG00000142949		rs2992037-A	rs2992037	intergenic_variant	0.3223	4e-23	22.3979	0.0149	[0.012-0.018] unit increase
5	rs2782639	1	43970297	rs2842192	2020-01-29	31844048	Hill WD	2019-12-16	Nat Commun	www.ncbi.nlm.nih.gov/pubmed/31844048	Genome-wide analysis identifies molecular systems and 149 genetic loci associated with income.	Household income (MTAG)	505,541 British and unknown ancestry individuals	NA	1p34.2	PTPRF	HYI-AS1 - PTPRF	ENSG00000229348	ENSG00000142949		rs2842192-A	rs2842192	intergenic_variant	0.2826	9e-11	10.0458	0.014578	[0.01-0.019] unit decrease
5	rs673253	1	43989773	rs11577403	2019-09-25	31005972	Hwang LD	2019-04-21	Am J Clin Nutr	www.ncbi.nlm.nih.gov/pubmed/31005972	New insight into human sweet taste: a genome-wide association study of the perception and intake of sweet substances.	Intake of total sugars	174,424 European ancestry individuals	NA	1p34.2	PTPRF	HYI-AS1 - PTPRF	ENSG00000229348	ENSG00000142949		rs11577403-A	rs11577403	regulatory_region_variant	0.39	2e-07	6.69897	0.89	[0.56-1.22] g/day increase
5	rs2782639	1	44005280	rs2819332	2012-11-20	22959728	Ahmeti KB	2012-09-05	Neurobiol Aging	www.ncbi.nlm.nih.gov/pubmed/22959728	Age of onset of amyotrophic lateral sclerosis is modulated by a locus on 1p34.1.	Amyotrophic lateral sclerosis (age of onset)	4,243 European ancestry cases	NA	1p34.2	PTPRF	PTPRF			ENSG00000142949	rs2819332-A	rs2819332	intron_variant	0.23	5e-06	5.30103	NA
5	rs2782639	1	44006339	rs2782639	2019-01-29	30610198	Soler Artigas M	2019-01-04	Mol Psychiatry	www.ncbi.nlm.nih.gov/pubmed/30610198	Attention-deficit/hyperactivity disorder and lifetime cannabis use: genetic overlap and causality.	Attention deficit hyperactivity disorder or cannabis use	18,345 European ancestry ADHD cases, 14,374 European ancestry cannabis use cases, 50,410 European ancestry controls	NA	1p34.2	PTPRF	PTPRF			ENSG00000142949	rs2782639-G	rs2782639	intron_variant	NR	2e-08	7.69897	1.07527	[1.05-1.1]
5	rs2782639	1	44006339	rs2782639	2022-09-05	35764056	Rao S	2022-06-28	Neuropsychobiology	www.ncbi.nlm.nih.gov/pubmed/35764056	Genetic Relationships between Attention-Deficit/Hyperactivity Disorder, Autism Spectrum Disorder, and Intelligence.	Attention deficit hyperactivity disorder or autism spectrum disorder or intelligence (pleiotropy)	20,183 European ancestry ADHD cases, 18,381 European ancestry ASD cases, up to 63,160 European ancestry controls, 269,867 European ancestry individuals with intelligence measurements	NA	1p34.2		PTPRF			ENSG00000142949	rs2782639-?	rs2782639	intron_variant	NR	6e-12	11.2218	NA
5	rs673253	1	44007648	rs2842189	2019-03-28	30643251	Liu M	2019-01-14	Nat Genet	www.ncbi.nlm.nih.gov/pubmed/30643251	Association studies of up to 1.2 million individuals yield new insights into the genetic etiology of tobacco and alcohol use.	Smoking cessation (MTAG)	up to 820,192 European ancestry individuals	NA	1p34.2	NR	PTPRF			ENSG00000142949	rs2842189-C	rs2842189	intron_variant	0.633	2e-17	16.699	0.0136285	[0.01-0.017] unit increase
5	rs673253	1	44009033	rs2782640	2020-12-14	32042192	Ruth KS	2020-02-10	Nat Med	www.ncbi.nlm.nih.gov/pubmed/32042192	Using human genetics to understand the disease impacts of testosterone in men and women.	Sex hormone-binding globulin levels adjusted for BMI	368,929 European ancestry individuals	NA	1p34.2	NR	PTPRF			ENSG00000142949	rs2782640-T	rs2782640	intron_variant	0.622178	4e-09	8.39794	0.00496639	[0.0033-0.0067] unit increase
5	rs673253	1	44009033	rs2782640	2020-12-14	32042192	Ruth KS	2020-02-10	Nat Med	www.ncbi.nlm.nih.gov/pubmed/32042192	Using human genetics to understand the disease impacts of testosterone in men and women.	Sex hormone-binding globulin levels	370,125 European ancestry individuals	NA	1p34.2	NR	PTPRF			ENSG00000142949	rs2782640-T	rs2782640	intron_variant	0.622178	5e-06	5.30103	0.00419747	[0.0023-0.0061] unit increase
5	rs673253	1	44011737	rs951740	2019-03-28	30643251	Liu M	2019-01-14	Nat Genet	www.ncbi.nlm.nih.gov/pubmed/30643251	Association studies of up to 1.2 million individuals yield new insights into the genetic etiology of tobacco and alcohol use.	Smoking initiation (ever regular vs never regular) (MTAG)	up to 1,359,002 European ancestry individuals	NA	1p34.2	NR	PTPRF			ENSG00000142949	rs951740-A	rs951740	intron_variant	0.625	1e-40	40	0.0148989	[0.013-0.017] unit increase
5	rs673253	1	44011737	rs951740	2019-03-28	30643251	Liu M	2019-01-14	Nat Genet	www.ncbi.nlm.nih.gov/pubmed/30643251	Association studies of up to 1.2 million individuals yield new insights into the genetic etiology of tobacco and alcohol use.	Smoking initiation (ever regular vs never regular)	up to 1,232,091 European ancestry individuals	NA	1p34.2	NR	PTPRF			ENSG00000142949	rs951740-A	rs951740	intron_variant	0.625	4e-29	28.3979	0.0295409	[0.024-0.035] unit increase
5	rs673253	1	44011737	rs951740	2021-11-02	34446935	Karlsson Linner R	2021-08-26	Nat Neurosci	www.ncbi.nlm.nih.gov/pubmed/34446935	Multivariate analysis of 1.5 million people identifies genetic associations with traits related to self-regulation and addiction.	Externalizing behaviour (multivariate analysis)	up to 53,293 European ancestry Attention-deficit/hyperactivity disorder individuals, up to 164,684 European ancestry problematic alcohol use individuals, up to 186,875 European ancestry lifetime cannabis use individuals, up to 357,187 European ancestry individuals measuring reverse-coded age at first sexual intercourse, up to 336,121 European ancestry individuals measuring number of sexual partne…	NA	1p34.2		PTPRF			ENSG00000142949	rs951740-G	rs951740	intron_variant	0.383	5e-30	29.301	0.014	[0.012-0.016] unit decrease
5	rs2782639	1	44012923	rs1889588	2022-04-29	34613391	Ko H	2021-10-06	Brain	www.ncbi.nlm.nih.gov/pubmed/34613391	Genome-wide association study of occupational attainment as a proxy for cognitive reserve.	Occupational attainment	248,847 European ancestry individuals	NA	1p34.2		PTPRF			ENSG00000142949	rs1889588-T	rs1889588	intron_variant	0.311	4e-08	7.39794	0.043	[0.027-0.059] unit decrease
5	rs2782639	1	44012923	rs1889588	2022-08-30	32193382	Cole JB	2020-03-19	Nat Commun	www.ncbi.nlm.nih.gov/pubmed/32193382	Comprehensive genomic analysis of dietary habits in UK Biobank identifies hundreds of genetic associations.	Principal component-derived dietary pattern 7	449,210 European ancestry individuals	NA	1p34.2		PTPRF			ENSG00000142949	rs1889588-C	rs1889588	intron_variant	0.719098	4e-11	10.3979	0.0216765	[0.015-0.028] unit decrease
5	rs673253	1	44014280	rs2842188	2018-09-12	29942086	Savage JE	2018-06-25	Nat Genet	www.ncbi.nlm.nih.gov/pubmed/29942086	Genome-wide association meta-analysis in 269,867 individuals identifies new genetic and functional links to intelligence.	Intelligence	269,867 European ancestry individuals	NA	1p34.2	NR	PTPRF			ENSG00000142949	rs2842188-T	rs2842188	intron_variant	NR	9e-09	8.04576	5.742	z-score increase
5	rs673253	1	44014280	rs2842188	2018-01-12	29186694	Lam M	2017-11-28	Cell Rep	www.ncbi.nlm.nih.gov/pubmed/29186694	Large-Scale Cognitive GWAS Meta-Analysis Reveals Tissue-Specific Neural Expression and Potential Nootropic Drug Targets.	Cognitive ability (MTAG)	436,124 European ancestry individuals	NA	1p34.2	PTPRF	PTPRF			ENSG00000142949	rs2842188-?	rs2842188	intron_variant	NR	5e-11	10.301	6.566	z score increase
5	rs673253	1	44015809	rs2819336	2018-09-17	29844566	Davies G	2018-05-29	Nat Commun	www.ncbi.nlm.nih.gov/pubmed/29844566	Study of 300,486 individuals identifies 148 independent genetic loci influencing general cognitive function.	General cognitive ability	up to 300,486 European ancestry individuals	NA	1p34.2	PTPRF	PTPRF			ENSG00000142949	rs2819336-T	rs2819336	intron_variant	NR	1e-12	12	7.077	z-score increase
5	rs673253	1	44015809	rs2819336	2021-08-20	33667223	Lesseur C	2021-03-05	PLoS Genet	www.ncbi.nlm.nih.gov/pubmed/33667223	Genome-wide association meta-analysis identifies pleiotropic risk loci for aerodigestive squamous cell cancers.	Aerodigestive squamous cell cancer (pleiotropy)	7,426 European ancestry lung squamous cell carcinoma cases, 5,452 European ancestry oral and oropharynx squamous cell carcinoma cases, 693 European ancestry laryngeal squamous cell carcinoma cases, 316 European ancestry esophageal squamous cell carcinoma cases, 61,961 European ancestry controls	NA	1p34.2	NR	PTPRF			ENSG00000142949	rs2819336-T	rs2819336	intron_variant	0.43	2e-06	5.69897	0.93	[0.89-0.97]
5	rs673253	1	44015809	rs2819336	2018-11-12	30038396	Lee JJ	2018-07-23	Nat Genet	www.ncbi.nlm.nih.gov/pubmed/30038396	Gene discovery and polygenic prediction from a genome-wide association study of educational attainment in 1.1 million individuals.	Educational attainment (MTAG)	1,311,438 European ancestry individuals	NA	1p34.2	Intergenic	PTPRF			ENSG00000142949	rs2819336-T	rs2819336	intron_variant	0.3611	2e-39	38.699	0.0179	[0.015-0.021] unit increase
5	rs673253	1	44015809	rs2819336	2022-03-15	34743297	Kulminski AM	2021-11-06	Geroscience	www.ncbi.nlm.nih.gov/pubmed/34743297	Pleiotropic predisposition to Alzheimer's disease and educational attainment: insights from the summary statistics analysis.	Alzheimer's disease or educational attainment (pleiotropy)	(see Lambert 2013 and Okbay 2016)	NA	1p34.2		PTPRF			ENSG00000142949	rs2819336-T	rs2819336	intron_variant	0.3489	1e-09	9	47.1915	z score increase
5	rs673253	1	44015809	rs2819336	2018-11-12	30038396	Lee JJ	2018-07-23	Nat Genet	www.ncbi.nlm.nih.gov/pubmed/30038396	Gene discovery and polygenic prediction from a genome-wide association study of educational attainment in 1.1 million individuals.	Cognitive performance (MTAG)	402,382 European ancestry individuals	NA	1p34.2	Intergenic	PTPRF			ENSG00000142949	rs2819336-T	rs2819336	intron_variant	0.3641	3e-22	21.5229	0.0231	[0.018-0.028] unit increase
5	rs631248	1	44022303	rs2494995	2019-08-29	31046077	Zhong VW	2019-05-02	Hum Mol Genet	www.ncbi.nlm.nih.gov/pubmed/31046077	A genome-wide association study of bitter and sweet beverage consumption.	Coffee consumption	335,909 European ancestry individuals	39,924 European ancestry individuals	1p34.2	PTPRF	PTPRF			ENSG00000142949	rs2494995-A	rs2494995	intron_variant	0.7822	4e-06	5.39794	0.0082	[0.0047-0.0117] unit increase
5	rs631248	1	44022534	rs2842176	2020-01-29	31844048	Hill WD	2019-12-16	Nat Commun	www.ncbi.nlm.nih.gov/pubmed/31844048	Genome-wide analysis identifies molecular systems and 149 genetic loci associated with income.	Household income (MTAG)	505,541 British and unknown ancestry individuals	NA	1p34.2	PTPRF	PTPRF			ENSG00000142949	rs2842176-T	rs2842176	intron_variant	0.217	2e-13	12.699	0.017819	[0.013-0.023] unit decrease
5	rs673253	1	44026040	rs11210869	2020-03-23	31900758	Han X	2020-01-03	Eur J Epidemiol	www.ncbi.nlm.nih.gov/pubmed/31900758	Using Mendelian randomization to evaluate the causal relationship between serum C-reactive protein levels and age-related macular degeneration.	C-reactive protein levels	418,642 British ancestry individuals	NA	1p34.2	NR	PTPRF			ENSG00000142949	rs11210869-A	rs11210869	intron_variant	0.629532	1e-12	12	0.014156	[0.01-0.018] unit increase
5	rs631248	1	44026656	rs12076635	2017-02-24	27225129	Okbay A	2016-05-26	Nature	www.ncbi.nlm.nih.gov/pubmed/27225129	Genome-wide association study identifies 74 loci associated with educational attainment.	Educational attainment (years of education)	405,072 European ancestry individuals	NA	1p34.2	NR	PTPRF			ENSG00000142949	rs12076635-C	rs12076635	intron_variant	0.7871	3e-11	10.5229	0.0180239	NR unit increase
5	rs631248	1	44026656	rs12076635	2019-02-06	30595370	Kichaev G	2018-12-27	Am J Hum Genet	www.ncbi.nlm.nih.gov/pubmed/30595370	Leveraging Polygenic Functional Enrichment to Improve GWAS Power.	Educational attainment (years of education)	approximately 455,000 European ancestry individuals	NA	1p34.2		PTPRF			ENSG00000142949	rs12076635-?	rs12076635	intron_variant	NR	2e-19	18.699	NA
5	rs631248	1	44026656	rs12076635	2018-10-19	30038396	Lee JJ	2018-07-23	Nat Genet	www.ncbi.nlm.nih.gov/pubmed/30038396	Gene discovery and polygenic prediction from a genome-wide association study of educational attainment in 1.1 million individuals.	Educational attainment (years of education)	up to 1,131,881 European ancestry individuals	NA	1p34.2		PTPRF			ENSG00000142949	rs12076635-C	rs12076635	intron_variant	0.7811	3e-34	33.5229	0.0207	[0.017-0.024] unit increase
5	rs673253	1	44028913	rs61769611	2019-05-21	30595370	Kichaev G	2018-12-27	Am J Hum Genet	www.ncbi.nlm.nih.gov/pubmed/30595370	Leveraging Polygenic Functional Enrichment to Improve GWAS Power.	Height	approximately 458,000 European ancestry individuals	NA	1p34.2		PTPRF			ENSG00000142949	rs61769611-?	rs61769611	intron_variant	NR	3e-16	15.5229	NA
5	rs631248	1	44029353	rs11210871	2018-09-12	29942086	Savage JE	2018-06-25	Nat Genet	www.ncbi.nlm.nih.gov/pubmed/29942086	Genome-wide association meta-analysis in 269,867 individuals identifies new genetic and functional links to intelligence.	Intelligence	269,867 European ancestry individuals	NA	1p34.2	NR	PTPRF			ENSG00000142949	rs11210871-C	rs11210871	intron_variant	NR	3e-09	8.52288	5.927	z-score decrease
5	rs631248	1	44029353	rs11210871	2018-02-23	29326435	Hill WD	2018-01-11	Mol Psychiatry	www.ncbi.nlm.nih.gov/pubmed/29326435	A combined analysis of genetically correlated traits identifies 187 loci and a role for neurogenesis and myelination in intelligence.	Intelligence (MTAG)	120,934 British ancestry individuals, 127,548 individuals	NA	1p34.2	PTPRF	PTPRF			ENSG00000142949	rs11210871-C	rs11210871	intron_variant	NR	4e-10	9.39794	0.0196877	[0.014-0.026] unit decrease
5	rs631248	1	44029353	rs11210871	2018-09-17	29844566	Davies G	2018-05-29	Nat Commun	www.ncbi.nlm.nih.gov/pubmed/29844566	Study of 300,486 individuals identifies 148 independent genetic loci influencing general cognitive function.	General cognitive ability	up to 300,486 European ancestry individuals	NA	1p34.2	PTPRF	PTPRF			ENSG00000142949	rs11210871-C	rs11210871	intron_variant	NR	4e-09	8.39794	5.89	z-score decrease
5	rs631248	1	44029353	rs11210871	2021-02-26	33563987	Tyrrell J	2021-02-09	Nat Commun	www.ncbi.nlm.nih.gov/pubmed/33563987	Genetic predictors of participation in optional components of UK Biobank.	Percentage of invited food questionnaires completed	300,639 European ancestry individuals	NA	1p34.2	NR	PTPRF			ENSG00000142949	rs11210871-C	rs11210871	intron_variant	0.3	2e-09	8.69897	0.59	[0.39-0.79] unit decrease
5	rs631248	1	44037685	rs3001723	2019-03-18	30643258	Karlsson Linner R	2019-01-14	Nat Genet	www.ncbi.nlm.nih.gov/pubmed/30643258	Genome-wide association analyses of risk tolerance and risky behaviors in over 1 million individuals identify hundreds of loci and shared genetic influences.	General risk tolerance (MTAG)	975,353 European ancestry individuals	NA	1p34.2	PTPRF	PTPRF			ENSG00000142949	rs3001723-A	rs3001723	intron_variant	0.3	7e-10	9.1549	0.0079	[0.0054-0.0104] unit increase
5	rs631248	1	44037685	rs3001723	2021-05-19	33082346	Xu K	2020-10-20	Nat Commun	www.ncbi.nlm.nih.gov/pubmed/33082346	Genome-wide association study of smoking trajectory and meta-analysis of smoking status in 842,000 individuals.	Smoking initiation	842,717 European ancestry individuals	NA	1p34.2	PTPRF	PTPRF			ENSG00000142949	rs3001723-A	rs3001723	intron_variant		2e-16	15.699	1.032	[NR]
5	rs631248	1	44037685	rs3001723	2019-04-09	30478444	Demontis D	2018-11-26	Nat Genet	www.ncbi.nlm.nih.gov/pubmed/30478444	Discovery of the first genome-wide significant risk loci for attention deficit/hyperactivity disorder.	Attention deficit hyperactivity disorder	19,099 European ancestry cases, 72 non-European ancestry cases, 1,012 Han Chinese ancestry cases, 34,194 European ancestry controls, 72 non-European ancestry controls, 925 Han Chinese ancestry controls	5,085 Icelandic ancestry cases, 5,857 cases, 131,122 Icelandic ancestry controls, 70,393 controls	1p34.2	PTPRF	PTPRF			ENSG00000142949	rs3001723-A	rs3001723	intron_variant	NR	1e-08	8	1.075	NR
5	rs631248	1	44037685	rs3001723	2019-04-18	30617275	Erzurumluoglu AM	2019-01-07	Mol Psychiatry	www.ncbi.nlm.nih.gov/pubmed/30617275	Meta-analysis of up to 622,409 individuals identifies 40 novel smoking behaviour associated genetic loci.	Smoking initiation	324,851 European ancestry individuals, 21,962 South Asian ancestry individuals	up to 275,596 European ancestry individuals	1p34.2	PTPRF	PTPRF			ENSG00000142949	rs3001723-A	rs3001723	intron_variant	0.21	7e-11	10.1549	0.0159	[0.01-0.022] unit increase (replication)
5	rs631248	1	44037685	rs3001723	2016-07-23	26198764	Goes FS	2015-07-21	Am J Med Genet B Neuropsychiatr Genet	www.ncbi.nlm.nih.gov/pubmed/26198764	Genome-wide association study of schizophrenia in Ashkenazi Jews.	Schizophrenia	592 Ashkenazi Jewish ancestry cases, 505 Ashkenazi Jewish ancestry controls, 36,989 cases, 113,075 controls	NA	1p34.2	NR	PTPRF			ENSG00000142949	rs3001723-A	rs3001723	intron_variant	NR	3e-09	8.52288	1.07	[NR]
5	rs631248	1	44037685	rs3001723	2020-02-11	31835028	Cross-Disorder Group of the Psychiatric Genomics Consortium	2019-12-01	Cell	www.ncbi.nlm.nih.gov/pubmed/31835028	Genomic Relationships, Novel Loci, and Pleiotropic Mechanisms across Eight Psychiatric Disorders.	Anorexia nervosa, attention-deficit/hyperactivity disorder, autism spectrum disorder, bipolar disorder, major depression, obsessive-compulsive disorder, schizophrenia, or Tourette syndrome (pleiotropy)	19,009 European ancestry ADHD cases, 3,495 European ancestry anorexia cases, 18,381 European ancestry autism cases, 20,352 European ancestry bipolar disorder cases, 130,664 European ancestry major depression cases, 2,688 European ancestry OCD cases, 33,640 European ancestry schizophrenia cases, 4,645 European ancestry Tourette's cases, 494,162 European ancestry controls	NA	1p34.2	PTPRF, KDM4A	PTPRF			ENSG00000142949	rs3001723-?	rs3001723	intron_variant		7e-14	13.1549	NA
5	rs631248	1	44037685	rs3001723	2022-09-05	35764056	Rao S	2022-06-28	Neuropsychobiology	www.ncbi.nlm.nih.gov/pubmed/35764056	Genetic Relationships between Attention-Deficit/Hyperactivity Disorder, Autism Spectrum Disorder, and Intelligence.	Attention deficit hyperactivity disorder or autism spectrum disorder or intelligence (pleiotropy)	20,183 European ancestry ADHD cases, 18,381 European ancestry ASD cases, up to 63,160 European ancestry controls, 269,867 European ancestry individuals with intelligence measurements	NA	1p34.2		PTPRF			ENSG00000142949	rs3001723-?	rs3001723	intron_variant	NR	2e-16	15.699	NA
5	rs631248	1	44040966	rs10789436	2019-03-18	30643258	Karlsson Linner R	2019-01-14	Nat Genet	www.ncbi.nlm.nih.gov/pubmed/30643258	Genome-wide association analyses of risk tolerance and risky behaviors in over 1 million individuals identify hundreds of loci and shared genetic influences.	Adventurousness	557,923 European ancestry individuals	NA	1p34.2	PTPRF	PTPRF			ENSG00000142949	rs10789436-T	rs10789436	intron_variant	0.22	1e-10	10	0.0150545	[0.01-0.02] unit increase
5	rs631248	1	44050856	rs3828150	2018-10-19	30038396	Lee JJ	2018-07-23	Nat Genet	www.ncbi.nlm.nih.gov/pubmed/30038396	Gene discovery and polygenic prediction from a genome-wide association study of educational attainment in 1.1 million individuals.	Educational attainment (years of education)	up to 1,131,881 European ancestry individuals	NA	1p34.2		PTPRF			ENSG00000142949	rs3828150-T	rs3828150	intron_variant	0.214	7e-17	16.1549	0.0153	[0.012-0.019] unit decrease
5	rs673253	1	44051630	rs61769642	2020-09-21	32888493	Chen MH	2020-09-01	Cell	www.ncbi.nlm.nih.gov/pubmed/32888493	Trans-ethnic and Ancestry-Specific Blood-Cell Genetics in 746,667 Individuals from 5 Global Populations.	Red blood cell count	727,624 African American or Afro-Caribbean, African ancestry, European ancestry, East Asian ancestry, Hispanic or Latin American and South Asian ancestry individuals	NA	1p34.2	NR	PTPRF			ENSG00000142949	rs61769642-A	rs61769642	intron_variant	0.342361	2e-15	14.699	NA
5	rs673253	1	44060483	rs583040	2022-05-06	35459240	Said S	2022-04-22	Nat Commun	www.ncbi.nlm.nih.gov/pubmed/35459240	Genetic analysis of over half a million people characterises C-reactive protein loci.	C-reactive protein levels	575,531 European ancestry individuals	NA	1p34.2		PTPRF			ENSG00000142949	rs583040-A	rs583040	intron_variant	NR	1e-10	10	0.0131	[0.0092-0.017] unit decrease
5	rs673253	1	44062154	rs673253	2020-05-28	32231278	Hysi PG	2020-03-30	Nat Genet	www.ncbi.nlm.nih.gov/pubmed/32231278	Meta-analysis of 542,934 subjects of European ancestry identifies new genes and mechanisms predisposing to refractive error and myopia.	Refractive error	542,934 European ancestry individuals	NA	1p34.2	SZT2, PTPRF, KDM4A, ST3GAL3, SLC6A9, KLF17	PTPRF			ENSG00000142949	rs673253-?	rs673253	intron_variant		3e-13	12.5229	NA
5	rs673253	1	44062154	rs673253	2020-01-29	31844048	Hill WD	2019-12-16	Nat Commun	www.ncbi.nlm.nih.gov/pubmed/31844048	Genome-wide analysis identifies molecular systems and 149 genetic loci associated with income.	Household income (MTAG)	505,541 British and unknown ancestry individuals	NA	1p34.2	PTPRF	PTPRF			ENSG00000142949	rs673253-T	rs673253	intron_variant	0.437	5e-12	11.301	0.0141205	[0.01-0.018] unit increase
5	rs673253	1	44062154	rs673253	2018-02-23	29326435	Hill WD	2018-01-11	Mol Psychiatry	www.ncbi.nlm.nih.gov/pubmed/29326435	A combined analysis of genetically correlated traits identifies 187 loci and a role for neurogenesis and myelination in intelligence.	Intelligence (MTAG)	120,934 British ancestry individuals, 127,548 individuals	NA	1p34.2	PTPRF	PTPRF			ENSG00000142949	rs673253-T	rs673253	intron_variant	NR	3e-11	10.5229	0.019606	[0.014-0.025] unit increase
5	rs673253	1	44062154	rs673253	2022-09-05	35764056	Rao S	2022-06-28	Neuropsychobiology	www.ncbi.nlm.nih.gov/pubmed/35764056	Genetic Relationships between Attention-Deficit/Hyperactivity Disorder, Autism Spectrum Disorder, and Intelligence.	Attention deficit hyperactivity disorder or autism spectrum disorder or intelligence (pleiotropy)	20,183 European ancestry ADHD cases, 18,381 European ancestry ASD cases, up to 63,160 European ancestry controls, 269,867 European ancestry individuals with intelligence measurements	NA	1p34.2		PTPRF			ENSG00000142949	rs673253-?	rs673253	intron_variant	NR	1e-18	18	NA
5	rs4660740	1	44068275	rs492929	2022-09-05	35764056	Rao S	2022-06-28	Neuropsychobiology	www.ncbi.nlm.nih.gov/pubmed/35764056	Genetic Relationships between Attention-Deficit/Hyperactivity Disorder, Autism Spectrum Disorder, and Intelligence.	Attention deficit hyperactivity disorder or autism spectrum disorder or intelligence (pleiotropy)	20,183 European ancestry ADHD cases, 18,381 European ancestry ASD cases, up to 63,160 European ancestry controls, 269,867 European ancestry individuals with intelligence measurements	NA	1p34.2		PTPRF			ENSG00000142949	rs492929-?	rs492929	intron_variant	NR	9e-11	10.0458	NA
5	rs631248	1	44070032	rs530373	2022-09-05	35764056	Rao S	2022-06-28	Neuropsychobiology	www.ncbi.nlm.nih.gov/pubmed/35764056	Genetic Relationships between Attention-Deficit/Hyperactivity Disorder, Autism Spectrum Disorder, and Intelligence.	Attention deficit hyperactivity disorder or autism spectrum disorder or intelligence (pleiotropy)	20,183 European ancestry ADHD cases, 18,381 European ancestry ASD cases, up to 63,160 European ancestry controls, 269,867 European ancestry individuals with intelligence measurements	NA	1p34.2		PTPRF			ENSG00000142949	rs530373-?	rs530373	intron_variant	NR	2e-08	7.69897	NA
5	rs631248	1	44071221	rs631248	2021-12-15	34560273	Shadrin AA	2021-09-21	Neuroimage	www.ncbi.nlm.nih.gov/pubmed/34560273	Vertex-wise multivariate genome-wide association study identifies 780 unique genetic loci associated with cortical morphology.	Cortical surface area	35,657 White British ancestry individuals	NA	1p34.2	NR	PTPRF			ENSG00000142949	rs631248-G	rs631248	synonymous_variant	0.2187	1e-08	8	NA
5	rs631248	1	44071221	rs631248	2022-04-05	34855049	Pasman JA	2021-12-02	Behav Genet	www.ncbi.nlm.nih.gov/pubmed/34855049	Genetic Risk for Smoking: Disentangling Interplay Between Genes and Socioeconomic Status.	Educational attainment	451,800 European or unknown ancestry individuals	NA	1p34.2		PTPRF			ENSG00000142949	rs631248-?	rs631248	synonymous_variant	NR	4e-20	19.3979	NA
5	rs631248	1	44072420	rs539096	2019-03-18	30643258	Karlsson Linner R	2019-01-14	Nat Genet	www.ncbi.nlm.nih.gov/pubmed/30643258	Genome-wide association analyses of risk tolerance and risky behaviors in over 1 million individuals identify hundreds of loci and shared genetic influences.	Number of sexual partners	370,711 European ancestry individuals	NA	1p34.2	KDM4A	PTPRF			ENSG00000142949	rs539096-A	rs539096	intron_variant	0.219	5e-12	11.301	0.0197123	[0.014-0.025] unit increase
5	rs631248	1	44072420	rs539096	2018-02-23	29326435	Hill WD	2018-01-11	Mol Psychiatry	www.ncbi.nlm.nih.gov/pubmed/29326435	A combined analysis of genetically correlated traits identifies 187 loci and a role for neurogenesis and myelination in intelligence.	Intelligence (MTAG)	120,934 British ancestry individuals, 127,548 individuals	NA	1p34.2	PTPRF	PTPRF			ENSG00000142949	rs539096-A	rs539096	intron_variant	NR	9e-09	8.04576	0.0201744	[0.013-0.027] unit decrease
5	rs631248	1	44075505	rs519669	2022-03-07	34910505	van der Meer D	2021-12-15	Sci Adv	www.ncbi.nlm.nih.gov/pubmed/34910505	The genetic architecture of human cortical folding.	Vertex-wise cortical thickness	33,748 European ancestry individuals	NA	1p34.2		PTPRF			ENSG00000142949	rs519669-G	rs519669	intron_variant	0.26	9e-09	8.04576	5.74	z score increase
5	rs631248	1	44076019	rs11210887	2019-01-29	30610198	Soler Artigas M	2019-01-04	Mol Psychiatry	www.ncbi.nlm.nih.gov/pubmed/30610198	Attention-deficit/hyperactivity disorder and lifetime cannabis use: genetic overlap and causality.	Attention deficit hyperactivity disorder or cannabis use	18,345 European ancestry ADHD cases, 14,374 European ancestry cannabis use cases, 50,410 European ancestry controls	NA	1p34.2	PTPRF	PTPRF			ENSG00000142949	rs11210887-G	rs11210887	intron_variant	NR	3e-11	10.5229	1.08696	[1.06-1.11]
5	rs631248	1	44076019	rs11210887	2019-10-04	30679032	Brazel DM	2018-12-06	Biol Psychiatry	www.ncbi.nlm.nih.gov/pubmed/30679032	Exome Chip Meta-analysis Fine Maps Causal Variants and Elucidates the Genetic Architecture of Rare Coding Variants in Smoking and Alcohol Use.	Smoking initiation (ever regular vs never regular)	up to 433,216 European ancestry individuals	NA	1p34.2	PTPRF	PTPRF			ENSG00000142949	rs11210887-A	rs11210887	intron_variant	0.7	3e-12	11.5229	0.0174	[0.013-0.022] unit decrease
5	rs631248	1	44076019	rs11210887	2016-12-21	27046643	Davies G	2016-04-05	Mol Psychiatry	www.ncbi.nlm.nih.gov/pubmed/27046643	Genome-wide association study of cognitive functions and educational attainment in UK Biobank (N=112 151).	Educational attainment	111,114 European ancestry individuals	NA	1p34.2	PTPRF	PTPRF			ENSG00000142949	rs11210887-?	rs11210887	intron_variant	NR	1e-08	8	0.0261903	[NR] unit increase
5	rs631248	1	44076019	rs11210887	2022-11-17	36324656	Baselmans B	2021-10-06	Biol Psychiatry Glob Open Sci	www.ncbi.nlm.nih.gov/pubmed/36324656	The Genetic and Neural Substrates of Externalizing Behavior.	Risk-taking behavior (multivariate analysis)	1,506,537 European ancestry individuals	NA	1p34.2		PTPRF			ENSG00000142949	rs11210887-?	rs11210887	intron_variant	NR	1e-09	9	NA
5	rs631248	1	44076469	rs549845	2019-11-26	31689377	Wootton RE	2019-11-06	Psychol Med	www.ncbi.nlm.nih.gov/pubmed/31689377	Evidence for causal effects of lifetime smoking on risk for depression and schizophrenia: a Mendelian randomisation study.	Lifetime smoking index	462,690 European ancestry individuals	NA	1p34.2		PTPRF			ENSG00000142949	rs549845-G	rs549845	intron_variant	0.301	8e-14	13.0969	0.016	[0.012-0.02] unit increase
5	rs631248	1	44076469	rs549845	2020-01-29	31844048	Hill WD	2019-12-16	Nat Commun	www.ncbi.nlm.nih.gov/pubmed/31844048	Genome-wide analysis identifies molecular systems and 149 genetic loci associated with income.	Household income (MTAG)	505,541 British and unknown ancestry individuals	NA	1p34.2	PTPRF	PTPRF			ENSG00000142949	rs549845-A	rs549845	intron_variant	0.2993	3e-11	10.5229	0.0144312	[0.01-0.019] unit increase
5	rs631248	1	44076469	rs549845	2021-07-27	33495439	Demontis D	2021-01-25	Nat Commun	www.ncbi.nlm.nih.gov/pubmed/33495439	Risk variants and polygenic architecture of disruptive behavior disorders in the context of attention-deficit/hyperactivity disorder.	Disruptive behavior disorder and attention deficit hyperactivity disorder	3,802 European ancestry cases, 31,305 European ancestry controls, 406 Han Chinese ancestry cases, 917 Han Chinese ancestry controls	NA	1p34.2	PTPRF	PTPRF			ENSG00000142949	rs549845-G	rs549845	intron_variant	0.3	2e-07	6.69897	1.147	[1.1-1.2]
5	rs673253	1	44078602	rs3791151	2021-12-14	34594039	Sakaue S	2021-09-30	Nat Genet	www.ncbi.nlm.nih.gov/pubmed/34594039	A cross-population atlas of genetic associations for 220 human phenotypes.	Red blood cell count	350,475 European ancestry individuals, 153,512 East Asian ancestry individuals	NA	1p34.2		PTPRF			ENSG00000142949	rs3791151-A	rs3791151	intron_variant	NR	6e-13	12.2218	0.0134	[0.0097-0.0171] unit increase
5	rs673253	1	44080009	rs55684236	2019-03-28	30643251	Liu M	2019-01-14	Nat Genet	www.ncbi.nlm.nih.gov/pubmed/30643251	Association studies of up to 1.2 million individuals yield new insights into the genetic etiology of tobacco and alcohol use.	Age of smoking initiation (MTAG)	up to 931,815 European ancestry individuals	NA	1p34.2	NR	PTPRF			ENSG00000142949	rs55684236-A	rs55684236	intron_variant	0.337	4e-22	21.3979	0.0149703	[0.012-0.018] unit increase
5	rs631248	1	44083110	rs571862	2021-11-02	34446935	Karlsson Linner R	2021-08-26	Nat Neurosci	www.ncbi.nlm.nih.gov/pubmed/34446935	Multivariate analysis of 1.5 million people identifies genetic associations with traits related to self-regulation and addiction.	Externalizing behaviour (multivariate analysis)	up to 53,293 European ancestry Attention-deficit/hyperactivity disorder individuals, up to 164,684 European ancestry problematic alcohol use individuals, up to 186,875 European ancestry lifetime cannabis use individuals, up to 357,187 European ancestry individuals measuring reverse-coded age at first sexual intercourse, up to 336,121 European ancestry individuals measuring number of sexual partne…	NA	1p34.2		PTPRF			ENSG00000142949	rs571862-C	rs571862	splice_region_variant	0.239	6e-20	19.2218	0.012	[0.01-0.014] unit increase
5	rs631248	1	44091274	rs2916568	2022-03-07	34910505	van der Meer D	2021-12-15	Sci Adv	www.ncbi.nlm.nih.gov/pubmed/34910505	The genetic architecture of human cortical folding.	Vertex-wise sulcal depth	33,748 European ancestry individuals	NA	1p34.2		PTPRF - KDM4A	ENSG00000142949	ENSG00000066135		rs2916568-A	rs2916568	downstream_gene_variant	0.28	1e-11	11	6.75	z score increase
5	rs631248	1	44097530	rs2970610	2017-11-10	28991256	Li Z	2017-10-09	Nat Genet	www.ncbi.nlm.nih.gov/pubmed/28991256	Genome-wide association analysis identifies 30 new susceptibility loci for schizophrenia.	Schizophrenia	7,699 Chinese ancestry cases, 35,476 European ancestry cases, 18,327 Chinese ancestry controls, 46,839 European ancestry controls	4,384 Chinese ancestry cases, 5,770 Chinese ancestry controls	1p34.2	KDM4A, MED8, PTPRF, ST3GAL3	PTPRF - KDM4A	ENSG00000142949	ENSG00000066135		rs2970610-T	rs2970610	intergenic_variant	NR	1e-12	12	1.072	[1.05-1.09]
5	rs631248	1	44097530	rs2970610	2019-02-21	30285260	Ikeda M	2018-10-03	Schizophr Bull	www.ncbi.nlm.nih.gov/pubmed/30285260	Genome-Wide Association Study Detected Novel Susceptibility Genes for Schizophrenia and Shared Trans-Populations/Diseases Genetic Effect.	Schizophrenia	14,023 East Asian ancestry cases, 33,640 European ancestry cases, 31,505 East Asian ancestry controls, 43,456 European ancestry controls	NA	1p34.2	PTPRF	PTPRF - KDM4A	ENSG00000142949	ENSG00000066135		rs2970610-T	rs2970610	intergenic_variant	NR	4e-09	8.39794	1.0703	[1.05-1.09]
5	rs631248	1	44097530	rs2970610	2019-02-21	30285260	Ikeda M	2018-10-03	Schizophr Bull	www.ncbi.nlm.nih.gov/pubmed/30285260	Genome-Wide Association Study Detected Novel Susceptibility Genes for Schizophrenia and Shared Trans-Populations/Diseases Genetic Effect.	Schizophrenia	14,023 East Asian ancestry cases, 33,640 European ancestry cases, 31,505 East Asian ancestry controls, 43,456 European ancestry controls	NA	1p34.2	PTPRF	PTPRF - KDM4A	ENSG00000142949	ENSG00000066135		rs2970610-T	rs2970610	intergenic_variant	NR	1e-10	10	1.066	[1.05-1.09]
5	rs631248	1	44097530	rs2970610	2018-12-17	29483656	Pardinas AF	2018-02-26	Nat Genet	www.ncbi.nlm.nih.gov/pubmed/29483656	Common schizophrenia alleles are enriched in mutation-intolerant genes and in regions under strong background selection.	Schizophrenia	40,675 European ancestry cases, 64,643 European ancestry controls	1,651 European ancestry cases, 4,111 cases, 142,717 European ancestry controls, 11,507 controls	1p34.2	KDM4A, PTPRF	PTPRF - KDM4A	ENSG00000142949	ENSG00000066135		rs2970610-?	rs2970610	intergenic_variant	NR	1e-11	11	1.07	[1.05-1.09]
5	rs631248	1	44097530	rs2970610	2021-10-21	34159505	Wang H	2021-06-16	Sci China Life Sci	www.ncbi.nlm.nih.gov/pubmed/34159505	Novel loci and potential mechanisms of major depressive disorder, bipolar disorder, and schizophrenia.	Schizophrenia (MTAG)	940,613 European ancestry individuals	NA	1p34.2		PTPRF - KDM4A	ENSG00000142949	ENSG00000066135		rs2970610-?	rs2970610	intergenic_variant	NR	1e-08	8	NA
5	rs631248	1	44097530	rs2970610	2022-09-27	35396580	Trubetskoy V	2022-04-08	Nature	www.ncbi.nlm.nih.gov/pubmed/35396580	Mapping genomic loci implicates genes and synaptic biology in schizophrenia.	Schizophrenia	53,386 European ancestry cases, 77,258 European ancestry controls, 14,004 East Asian ancestry cases, 16,757 East Asian ancestry controls, 6,152 African American cases, 3,918 African American controls, 1,234 Latino cases, 3,090 Latino controls	1,979 European ancestry cases, 142,626 European ancestry controls	1p34.2		PTPRF - KDM4A	ENSG00000142949	ENSG00000066135		rs2970610-T	rs2970610	intergenic_variant	0.382	4e-16	15.3979	1.06428	[1.05-1.08]
5	rs631248	1	44100084	rs11210892	2015-04-16	25056061	Ripke S	2014-07-22	Nature	www.ncbi.nlm.nih.gov/pubmed/25056061	Biological insights from 108 schizophrenia-associated genetic loci.	Schizophrenia	32,405 European ancestry cases, 42,221 European ancestry controls, 1,235 European ancestry cases and 1,235 European ancestry controls from 1235 parent-offspring trios, 1,836 East Asian ancestry cases, 3,383 East Asian ancestry controls	1,513 European ancestry cases, 66,236 European ancestry controls	1p34.2	KDM4A, PTPRF	PTPRF - KDM4A	ENSG00000142949	ENSG00000066135		rs11210892-A	rs11210892	intergenic_variant	0.323	3e-10	9.52288	1.07066	[1.05-1.09]
5	rs631248	1	44100084	rs11210892	2019-03-18	30643258	Karlsson Linner R	2019-01-14	Nat Genet	www.ncbi.nlm.nih.gov/pubmed/30643258	Genome-wide association analyses of risk tolerance and risky behaviors in over 1 million individuals identify hundreds of loci and shared genetic influences.	Smoking status (ever vs never smokers)	518,633 European ancestry individuals	NA	1p34.2	KDM4A	PTPRF - KDM4A	ENSG00000142949	ENSG00000066135		rs11210892-A	rs11210892	intergenic_variant	0.6733	4e-13	12.3979	0.0155721	[0.011-0.02] unit decrease
5	rs631248	1	44100084	rs11210892	2019-08-19	31268507	Periyasamy S	2019-07-03	JAMA Psychiatry	www.ncbi.nlm.nih.gov/pubmed/31268507	Association of Schizophrenia Risk With Disordered Niacin Metabolism in an Indian Genome-wide Association Study.	Schizophrenia	816 Indian ancestry cases, 900 Indian ancestry controls, 505 Indian ancestry cases and 871 Indian ancestry controls from 405 families, up to 36,989 European and unknown ancestry cases, up to 113,075 European and unknown ancestry controls	NA	1p34.2	NR	PTPRF - KDM4A	ENSG00000142949	ENSG00000066135		rs11210892-?	rs11210892	intergenic_variant	NR	2e-11	10.699	NA
5	rs631248	1	44100084	rs11210892	2019-12-23	31740837	Lam M	2019-11-18	Nat Genet	www.ncbi.nlm.nih.gov/pubmed/31740837	Comparative genetic architectures of schizophrenia in East Asian and European populations.	Schizophrenia	22,778 East Asian ancestry cases, 35,362 East Asian ancestry controls, 33,640 European ancestry cases, 43,456 European ancestry controls	NA	1p34.2	NR	PTPRF - KDM4A	ENSG00000142949	ENSG00000066135		rs11210892-?	rs11210892	intergenic_variant	NR	1e-15	15	1.07498	[1.06-1.09]
5	rs631248	1	44100084	rs11210892	2017-08-16	28540026	Anney RJL	2017-05-22	Mol Autism	www.ncbi.nlm.nih.gov/pubmed/28540026	Meta-analysis of GWAS of over 16,000 individuals with autism spectrum disorder highlights a novel locus at 10q24.32 and a significant overlap with schizophrenia.	Autism spectrum disorder or schizophrenia	schizophrenia cases and controls (see Ripke, 2014), up to 6,197 European ancestry ASD cases, up to 7,377 European ancestry controls, up to 1,190 ASD cases, up to 1,190 controls	NA	1p34.2	ARTN, ATP6V0B, B4GALT2, CCDC24, DPH2, IPO13, KDM4A, KDM4A-AS1, LOC101929592, MIR6079, PTPRF, SLC6A9, ST3GAL3	PTPRF - KDM4A	ENSG00000142949	ENSG00000066135		rs11210892-?	rs11210892	intergenic_variant		4e-10	9.39794	1.06383	[1.04-1.09]
5	rs631248	1	44100084	rs11210892	2020-10-07	32606422	Wu Y	2020-06-30	Transl Psychiatry	www.ncbi.nlm.nih.gov/pubmed/32606422	Multi-trait analysis for genome-wide association study of five psychiatric disorders.	Schizophrenia (MTAG)	67,764 individuals	NA	1p34.2	NR	PTPRF - KDM4A	ENSG00000142949	ENSG00000066135		rs11210892-?	rs11210892	intergenic_variant		2e-10	9.69897	NA
5	rs631248	1	44100084	rs11210892	2020-10-07	32606422	Wu Y	2020-06-30	Transl Psychiatry	www.ncbi.nlm.nih.gov/pubmed/32606422	Multi-trait analysis for genome-wide association study of five psychiatric disorders.	Schizophrenia (MTAG)	65,967 individuals	NA	1p34.2	NR	PTPRF - KDM4A	ENSG00000142949	ENSG00000066135		rs11210892-?	rs11210892	intergenic_variant		5e-11	10.301	NA
5	rs631248	1	44100084	rs11947191 x rs11210892	2020-07-28	32450446	Wang H	2020-04-29	Neurobiol Aging	www.ncbi.nlm.nih.gov/pubmed/32450446	Genome-wide interaction analysis of pathological hallmarks in Alzheimer's disease.	Total PHF-tau (SNP x SNP interaction)	1,285 individuals	NA	1p34.2	NR x NR	No mapped genes x PTPRF - KDM4A				rs11947191-? x rs11210892-?	rs11947191 x rs11210892	intergenic_variant x intergenic_variant	NR	4e-10	9.39794	NA
5	rs631248	1	44100084	rs11210892	2021-07-27	33479212	Yao X	2021-01-21	Transl Psychiatry	www.ncbi.nlm.nih.gov/pubmed/33479212	Integrative analysis of genome-wide association studies identifies novel loci associated with neuropsychiatric disorders.	Schizophrenia (MTAG)	at least 33,640 European ancestry cases, at least 43,456 European ancestry controls	NA	1p34.2	NR	PTPRF - KDM4A	ENSG00000142949	ENSG00000066135		rs11210892-A	rs11210892	intergenic_variant	0.6382	3e-08	7.52288	0.0635196	[0.041-0.086] unit decrease
5	rs631248	1	44100084	rs11210892	2022-04-05	34855049	Pasman JA	2021-12-02	Behav Genet	www.ncbi.nlm.nih.gov/pubmed/34855049	Genetic Risk for Smoking: Disentangling Interplay Between Genes and Socioeconomic Status.	Lifetime smoking	272,943 European or unknown ancestry cases, 226,795 European or unknown ancestry controls	NA	1p34.2		PTPRF - KDM4A	ENSG00000142949	ENSG00000066135		rs11210892-?	rs11210892	intergenic_variant	NR	5e-11	10.301	NA
5	rs631248	1	44111187	rs623965	2019-09-25	31005972	Hwang LD	2019-04-21	Am J Clin Nutr	www.ncbi.nlm.nih.gov/pubmed/31005972	New insight into human sweet taste: a genome-wide association study of the perception and intake of sweet substances.	Perceived intensity of sweet substances	2,443 European ancestry twins	NA	1p34.2	KDM4A	PTPRF - KDM4A	ENSG00000142949	ENSG00000066135		rs623965-G	rs623965	intergenic_variant	0.76	5e-06	5.30103	0.17	[0.092-0.248] unit increase
5	rs4660740	1	44117006	rs660899	2012-03-03	22322875	Kim SJ	2012-02-09	Circ J	www.ncbi.nlm.nih.gov/pubmed/22322875	Genetic association of short sleep duration with hypertension incidence--a 6-year follow-up in the Korean genome and epidemiology study.	Hypertension risk in short sleep duration	4,965 Korean ancestry individuals	NA	1p34.2	JMJD2A	KDM4A			ENSG00000066135	rs660899-?	rs660899	intron_variant	NR	4e-06	5.39794	7.22	[3.12-16.70]
5	rs673253	1	44121557	rs2274465	2015-04-23	25231870	Perry JR	2014-07-23	Nature	www.ncbi.nlm.nih.gov/pubmed/25231870	Parent-of-origin-specific allelic associations among 106 genomic loci for age at menarche.	Menarche (age at onset)	Up to 182,413 European ancestry females	NA	1p34.2	KDM4A, PTPRP	KDM4A			ENSG00000066135	rs2274465-C	rs2274465	intron_variant	0.66	2e-09	8.69897	0.03	[0.02-0.04] unit increase
5	rs673253	1	44121557	rs2274465	2019-02-08	30595370	Kichaev G	2018-12-27	Am J Hum Genet	www.ncbi.nlm.nih.gov/pubmed/30595370	Leveraging Polygenic Functional Enrichment to Improve GWAS Power.	Red blood cell count	approximately 445,000 European ancestry individuals	NA	1p34.2		KDM4A			ENSG00000066135	rs2274465-?	rs2274465	intron_variant	NR	1e-18	18	NA
5	rs673253	1	44121557	rs2274465	2020-09-18	32888494	Vuckovic D	2020-09-01	Cell	www.ncbi.nlm.nih.gov/pubmed/32888494	The Polygenic and Monogenic Basis of Blood Traits and Diseases.	Red blood cell count	408,112 British individuals	NA	1p34.2	KDM4A	KDM4A			ENSG00000066135	rs2274465-G	rs2274465	intron_variant	0.347354	6e-13	12.2218	0.0168037	[0.012-0.021] unit increase
5	rs669446	1	44129099	rs656131	2020-01-29	31844048	Hill WD	2019-12-16	Nat Commun	www.ncbi.nlm.nih.gov/pubmed/31844048	Genome-wide analysis identifies molecular systems and 149 genetic loci associated with income.	Household income (MTAG)	505,541 British and unknown ancestry individuals	NA	1p34.2	KDM4A	KDM4A			ENSG00000066135	rs656131-C	rs656131	intron_variant	0.3201	3e-09	8.52288	0.0128919	[0.0086-0.0172] unit increase
5	rs669446	1	44129209	rs6658300	2021-09-06	34330890	Ip HF	2021-07-30	Transl Psychiatry	www.ncbi.nlm.nih.gov/pubmed/34330890	Genetic association study of childhood aggression across raters, instruments, and age.	Childhood aggressive behavior	87,485 European ancestry individuals	NA	1p34.2		KDM4A			ENSG00000066135	rs6658300-C	rs6658300	intron_variant	0.70594	2e-06	5.69897	0.0133092	[0.0078-0.0188] unit decrease
5	rs669446	1	44129779	rs669446	2012-11-20	22959728	Ahmeti KB	2012-09-05	Neurobiol Aging	www.ncbi.nlm.nih.gov/pubmed/22959728	Age of onset of amyotrophic lateral sclerosis is modulated by a locus on 1p34.1.	Amyotrophic lateral sclerosis (age of onset)	4,243 European ancestry cases	NA	1p34.2	JMJD2A	KDM4A			ENSG00000066135	rs669446-T	rs669446	intron_variant	0.31	5e-06	5.30103	NA
5	rs4660740	1	44134077	rs3791033	2018-10-19	30038396	Lee JJ	2018-07-23	Nat Genet	www.ncbi.nlm.nih.gov/pubmed/30038396	Gene discovery and polygenic prediction from a genome-wide association study of educational attainment in 1.1 million individuals.	Educational attainment (years of education)	up to 1,131,881 European ancestry individuals	NA	1p34.2		KDM4A			ENSG00000066135	rs3791033-T	rs3791033	intron_variant	0.6703	2e-17	16.699	0.0136	[0.01-0.017] unit decrease
5	rs4660740	1	44134077	rs3791033	2021-04-27	33686288	Peyrot WJ	2021-03-08	Nat Genet	www.ncbi.nlm.nih.gov/pubmed/33686288	Identifying loci with different allele frequencies among cases of eight psychiatric disorders using CC-GWAS.	ADHD vs autism spectrum disorder (ordinary least squares (OLS))	19,099 ADHD cases, 18,381 autism spectrum disorder cases	NA	1p34.2		KDM4A			ENSG00000066135	rs3791033-?	rs3791033	intron_variant	NR	4e-09	8.39794	0.0151	NR unit decrease
5	rs4660740	1	44134077	rs3791033	2022-02-24	34728798	Sanchez-Roige S	2021-11-02	Mol Psychiatry	www.ncbi.nlm.nih.gov/pubmed/34728798	Genome-wide association study of problematic opioid prescription use in 132,113 23andMe research participants of European ancestry.	Problematic opioid prescription use	27,805 European ancestry cases, 104,308 European ancestry controls	NA	1p34.2		KDM4A			ENSG00000066135	rs3791033-T	rs3791033	intron_variant	NR	4e-08	7.39794	5.491	z score increase
5	rs4660740	1	44134077	rs3791033	2022-09-21	36071172	Wang Z	2022-09-07	Nat Genet	www.ncbi.nlm.nih.gov/pubmed/36071172	Genome-wide association analyses of physical activity and sedentary behavior provide insights into underlying mechanisms and roles in disease prevention.	Leisure screen time	526,725 European ancestry individuals	NA	1p34.2		KDM4A			ENSG00000066135	rs3791033-C	rs3791033	intron_variant	0.331	4e-16	15.3979	0.033	[0.025-0.041] unit decrease
5	rs3791041	1	44137257	rs586339	2019-02-06	30595370	Kichaev G	2018-12-27	Am J Hum Genet	www.ncbi.nlm.nih.gov/pubmed/30595370	Leveraging Polygenic Functional Enrichment to Improve GWAS Power.	Balding type 1	approximately 208,000 European ancestry individuals	NA	1p34.2		KDM4A			ENSG00000066135	rs586339-?	rs586339	missense_variant	NR	2e-08	7.69897	NA
5	rs3791041	1	44137257	rs586339	2018-11-12	30038396	Lee JJ	2018-07-23	Nat Genet	www.ncbi.nlm.nih.gov/pubmed/30038396	Gene discovery and polygenic prediction from a genome-wide association study of educational attainment in 1.1 million individuals.	Educational attainment (MTAG)	1,311,438 European ancestry individuals	NA	1p34.2	Intergenic	KDM4A			ENSG00000066135	rs586339-A	rs586339	missense_variant	0.7401	2e-31	30.699	0.0174	[0.014-0.02] unit increase
5	rs4660740	1	44140075	rs10789442	2018-11-12	30038396	Lee JJ	2018-07-23	Nat Genet	www.ncbi.nlm.nih.gov/pubmed/30038396	Gene discovery and polygenic prediction from a genome-wide association study of educational attainment in 1.1 million individuals.	Self-reported math ability (MTAG)	670,471 European ancestry individuals	NA	1p34.2	Intergenic	KDM4A			ENSG00000066135	rs10789442-A	rs10789442	intron_variant	0.6659	3e-21	20.5229	0.0179	[0.014-0.022] unit decrease
5	rs4660740	1	44140075	rs10789442	2018-11-12	30038396	Lee JJ	2018-07-23	Nat Genet	www.ncbi.nlm.nih.gov/pubmed/30038396	Gene discovery and polygenic prediction from a genome-wide association study of educational attainment in 1.1 million individuals.	Self-reported math ability	564,698 European ancestry individuals	NA	1p34.2	Intergenic	KDM4A			ENSG00000066135	rs10789442-A	rs10789442	intron_variant	0.6659	6e-14	13.2218	0.0155	[0.011-0.02] unit decrease
5	rs4660740	1	44141149	rs9787076	2022-07-01	35361970	Okbay A	2022-03-31	Nat Genet	www.ncbi.nlm.nih.gov/pubmed/35361970	Polygenic prediction of educational attainment within and between families from genome-wide association analyses in 3 million individuals.	Educational attainment	3,037,499 European ancestry individuals	NA	1p34.2		KDM4A			ENSG00000066135	rs9787076-A	rs9787076	intron_variant	0.6711	3e-61	60.5229	0.0183804	[0.016-0.021] unit decrease
5	rs4660740	1	44141149	rs9787076	2018-11-12	30038396	Lee JJ	2018-07-23	Nat Genet	www.ncbi.nlm.nih.gov/pubmed/30038396	Gene discovery and polygenic prediction from a genome-wide association study of educational attainment in 1.1 million individuals.	Highest math class taken	430,445 European ancestry individuals	NA	1p34.2	Intergenic	KDM4A			ENSG00000066135	rs9787076-A	rs9787076	intron_variant	0.6694	4e-15	14.3979	0.0189	[0.014-0.024] unit decrease
5	rs4660740	1	44141149	rs9787076	2018-11-12	30038396	Lee JJ	2018-07-23	Nat Genet	www.ncbi.nlm.nih.gov/pubmed/30038396	Gene discovery and polygenic prediction from a genome-wide association study of educational attainment in 1.1 million individuals.	Highest math class taken (MTAG)	811,539 European ancestry individuals	NA	1p34.2	Intergenic	KDM4A			ENSG00000066135	rs9787076-A	rs9787076	intron_variant	0.6694	2e-34	33.699	0.0214	[0.018-0.025] unit decrease
5	rs4660740	1	44148168	rs4660257	2019-02-08	30595370	Kichaev G	2018-12-27	Am J Hum Genet	www.ncbi.nlm.nih.gov/pubmed/30595370	Leveraging Polygenic Functional Enrichment to Improve GWAS Power.	Menarche (age at onset)	approximately 242,000 European ancestry individuals	NA	1p34.2		KDM4A			ENSG00000066135	rs4660257-?	rs4660257	intron_variant	NR	3e-19	18.5229	NA
5	rs3791041	1	44151015	rs6697354	2022-09-05	35764056	Rao S	2022-06-28	Neuropsychobiology	www.ncbi.nlm.nih.gov/pubmed/35764056	Genetic Relationships between Attention-Deficit/Hyperactivity Disorder, Autism Spectrum Disorder, and Intelligence.	Attention deficit hyperactivity disorder or autism spectrum disorder or intelligence (pleiotropy)	20,183 European ancestry ADHD cases, 18,381 European ancestry ASD cases, up to 63,160 European ancestry controls, 269,867 European ancestry individuals with intelligence measurements	NA	1p34.2		KDM4A-AS1, KDM4A			ENSG00000236200, ENSG00000066135	rs6697354-?	rs6697354	non_coding_transcript_exon_variant	NR	8e-12	11.0969	NA
5	rs4660740	1	44151911	rs113688544	2017-09-18	28604730	McKay JD	2017-06-12	Nat Genet	www.ncbi.nlm.nih.gov/pubmed/28604730	Large-scale association analysis identifies new lung cancer susceptibility loci and heterogeneity in genetic susceptibility across histological subtypes.	Squamous cell lung carcinoma	7,426 European ancestry cases, 55,627 European ancestry controls	NA	1p34.2	KDM4A	KDM4A-AS1, KDM4A			ENSG00000236200, ENSG00000066135	rs113688544-C	rs113688544	intron_variant	0.74724	4e-06	5.39794	1.10494	[1.06-1.15]
5	rs4660740	1	44171211	rs56319043	2019-01-29	30610198	Soler Artigas M	2019-01-04	Mol Psychiatry	www.ncbi.nlm.nih.gov/pubmed/30610198	Attention-deficit/hyperactivity disorder and lifetime cannabis use: genetic overlap and causality.	Attention deficit hyperactivity disorder or cannabis use	18,345 European ancestry ADHD cases, 14,374 European ancestry cannabis use cases, 50,410 European ancestry controls	NA	1p34.1	KDM4A-AS1	KDM4A-AS1			ENSG00000236200	rs56319043-C	rs56319043	intron_variant	NR	4e-09	8.39794	1.08696	[1.05-1.11]
5	rs4660740	1	44171211	rs56319043	2019-03-28	30643251	Liu M	2019-01-14	Nat Genet	www.ncbi.nlm.nih.gov/pubmed/30643251	Association studies of up to 1.2 million individuals yield new insights into the genetic etiology of tobacco and alcohol use.	Cigarettes smoked per day (MTAG)	up to 403,928 European ancestry individuals	NA	1p34.1	NR	KDM4A-AS1			ENSG00000236200	rs56319043-T	rs56319043	intron_variant	0.244	4e-08	7.39794	0.0140718	[0.0091-0.0191] unit decrease
5	rs4660740	1	44173423	rs112984125	2018-03-12	29325848	Martin J	2017-12-02	Biol Psychiatry	www.ncbi.nlm.nih.gov/pubmed/29325848	A Genetic Investigation of Sex Bias in the Prevalence of Attention-Deficit/Hyperactivity Disorder.	Attention deficit hyperactivity disorder	14,154 European ancestry male cases, 17,948 European ancestry male controls	NA	1p34.1	ST3GAL3	ST3GAL3, KDM4A-AS1			ENSG00000126091, ENSG00000236200	rs112984125-A	rs112984125	intron_variant	NR	2e-07	6.69897	0.097	[0.06-0.134] unit decrease
5	rs4660740	1	44173423	rs112984125	2021-08-20	33667223	Lesseur C	2021-03-05	PLoS Genet	www.ncbi.nlm.nih.gov/pubmed/33667223	Genome-wide association meta-analysis identifies pleiotropic risk loci for aerodigestive squamous cell cancers.	Aerodigestive squamous cell cancer (pleiotropy)	7,426 European ancestry lung squamous cell carcinoma cases, 5,452 European ancestry oral and oropharynx squamous cell carcinoma cases, 693 European ancestry laryngeal squamous cell carcinoma cases, 316 European ancestry esophageal squamous cell carcinoma cases, 61,961 European ancestry controls	NA	1p34.1	NR	ST3GAL3, KDM4A-AS1			ENSG00000126091, ENSG00000236200	rs112984125-A	rs112984125	intron_variant	0.29	4e-07	6.39794	0.92	[0.88-0.96]
5	rs4660740	1	44183923	rs112361411	2021-07-27	33479212	Yao X	2021-01-21	Transl Psychiatry	www.ncbi.nlm.nih.gov/pubmed/33479212	Integrative analysis of genome-wide association studies identifies novel loci associated with neuropsychiatric disorders.	Attention deficit hyperactivity disorder (MTAG)	at least 19,099 European ancestry cases, at least 34,194 European ancestry controls	2,726 European ancestry cases, 16,299 European ancestry controls	1p34.1	NR	ST3GAL3, ST3GAL3-AS1			ENSG00000126091, ENSG00000229444	rs112361411-T	rs112361411	intron_variant	0.2913	2e-13	12.699	0.098195	[0.072-0.124] unit decrease
5	rs4660740	1	44186812	rs11810109	2020-06-17	32317632	van de Vegte YJ	2020-04-21	Nat Commun	www.ncbi.nlm.nih.gov/pubmed/32317632	Genome-wide association studies and Mendelian randomization analyses for leisure sedentary behaviours.	Leisure sedentary behaviour (television watching)	408,815 European ancestry individuals	NA	1p34.1	NR	ST3GAL3-AS1, ST3GAL3			ENSG00000229444, ENSG00000126091	rs11810109-?	rs11810109	intron_variant		5e-12	11.301	0.0162518	[0.012-0.021] unit increase
5	rs4660740	1	44188465	rs12410155	2020-10-07	32606422	Wu Y	2020-06-30	Transl Psychiatry	www.ncbi.nlm.nih.gov/pubmed/32606422	Multi-trait analysis for genome-wide association study of five psychiatric disorders.	Attention deficit hyperactivity disorder (MTAG)	61,421 individuals	NA	1p34.1	NR	ST3GAL3, ST3GAL3-AS1			ENSG00000126091, ENSG00000229444	rs12410155-?	rs12410155	intron_variant		8e-14	13.0969	NA
5	rs4660740	1	44188465	rs12410155	2022-09-05	35764056	Rao S	2022-06-28	Neuropsychobiology	www.ncbi.nlm.nih.gov/pubmed/35764056	Genetic Relationships between Attention-Deficit/Hyperactivity Disorder, Autism Spectrum Disorder, and Intelligence.	Attention deficit hyperactivity disorder or autism spectrum disorder or intelligence (pleiotropy)	20,183 European ancestry ADHD cases, 18,381 European ancestry ASD cases, up to 63,160 European ancestry controls, 269,867 European ancestry individuals with intelligence measurements	NA	1p34.1		ST3GAL3, ST3GAL3-AS1			ENSG00000126091, ENSG00000229444	rs12410155-?	rs12410155	intron_variant	NR	2e-21	20.699	NA
5	rs4660740	1	44188719	rs12410444	2017-02-24	27225129	Okbay A	2016-05-26	Nature	www.ncbi.nlm.nih.gov/pubmed/27225129	Genome-wide association study identifies 74 loci associated with educational attainment.	Educational attainment (years of education)	405,072 European ancestry individuals	NA	1p34.1	NR	ST3GAL3-AS1, ST3GAL3			ENSG00000229444, ENSG00000126091	rs12410444-A	rs12410444	intron_variant	0.7	6e-13	12.2218	0.0174559	NR unit decrease
5	rs4660740	1	44188719	rs12410444	2020-01-29	31844048	Hill WD	2019-12-16	Nat Commun	www.ncbi.nlm.nih.gov/pubmed/31844048	Genome-wide analysis identifies molecular systems and 149 genetic loci associated with income.	Household income (MTAG)	505,541 British and unknown ancestry individuals	NA	1p34.1	ST3GAL3, RP11-184I16.4	ST3GAL3-AS1, ST3GAL3			ENSG00000229444, ENSG00000126091	rs12410444-G	rs12410444	intron_variant	0.2927	9e-12	11.0458	0.0151346	[0.011-0.019] unit increase
5	rs4660740	1	44188719	rs12410444	2019-09-04	31374203	Lam M	2019-08-01	Am J Hum Genet	www.ncbi.nlm.nih.gov/pubmed/31374203	Pleiotropic Meta-Analysis of Cognition, Education, and Schizophrenia Differentiates Roles of Early Neurodevelopmental and Adult Synaptic Pathways.	Cognitive ability, years of educational attainment or schizophrenia (pleiotropy)	328,917 individuals with educational attainment measurements, 107,207 individuals with cognitive ability measurements, 77,096 European ancestry schizophrenia cases, 43,456 European ancestry controls	NA	1p34.1	RP11-184I16.4	ST3GAL3-AS1, ST3GAL3			ENSG00000229444, ENSG00000126091	rs12410444-?	rs12410444	intron_variant	NR	7e-12	11.1549	0.0151914	[0.011-0.02] unit decrease
5	rs4660740	1	44188719	rs12410444	2021-04-27	33686288	Peyrot WJ	2021-03-08	Nat Genet	www.ncbi.nlm.nih.gov/pubmed/33686288	Identifying loci with different allele frequencies among cases of eight psychiatric disorders using CC-GWAS.	Major depressive disorder vs ADHD (ordinary least squares (OLS))	170,756 MDD cases, 19,099 ADHD cases	NA	1p34.1		ST3GAL3-AS1, ST3GAL3			ENSG00000229444, ENSG00000126091	rs12410444-?	rs12410444	intron_variant	NR	2e-10	9.69897	0.0145	NR unit increase
5	rs4660740	1	44188719	rs12410444	2022-03-15	34743297	Kulminski AM	2021-11-06	Geroscience	www.ncbi.nlm.nih.gov/pubmed/34743297	Pleiotropic predisposition to Alzheimer's disease and educational attainment: insights from the summary statistics analysis.	Alzheimer's disease or educational attainment (pleiotropy)	(see Lambert 2013 and Okbay 2016)	NA	1p34.1		ST3GAL3-AS1, ST3GAL3			ENSG00000229444, ENSG00000126091	rs12410444-A	rs12410444	intron_variant	0.7183	3e-10	9.52288	50.6469	z score increase
5	rs3791041	1	44195353	rs11947191 x rs4660260	2020-07-28	32450446	Wang H	2020-04-29	Neurobiol Aging	www.ncbi.nlm.nih.gov/pubmed/32450446	Genome-wide interaction analysis of pathological hallmarks in Alzheimer's disease.	Total PHF-tau (SNP x SNP interaction)	1,285 individuals	NA	1p34.1	NR x NR	No mapped genes x ST3GAL3				rs11947191-? x rs4660260-?	rs11947191 x rs4660260	intergenic_variant x intron_variant	NR	3e-21	20.5229	NA
5	rs3791041	1	44195353	rs11947191 x rs4660260	2020-07-28	32450446	Wang H	2020-04-29	Neurobiol Aging	www.ncbi.nlm.nih.gov/pubmed/32450446	Genome-wide interaction analysis of pathological hallmarks in Alzheimer's disease.	Neurofibrillary tangles (SNP x SNP interaction)	1,316 individuals	NA	1p34.1	NR x NR	No mapped genes x ST3GAL3				rs11947191-? x rs4660260-?	rs11947191 x rs4660260	intergenic_variant x intron_variant	NR	9e-09	8.04576	NA
5	rs4660740	1	44198531	rs6429637	2018-02-23	29326435	Hill WD	2018-01-11	Mol Psychiatry	www.ncbi.nlm.nih.gov/pubmed/29326435	A combined analysis of genetically correlated traits identifies 187 loci and a role for neurogenesis and myelination in intelligence.	Intelligence (MTAG)	120,934 British ancestry individuals, 127,548 individuals	NA	1p34.1	ST3GAL3	ST3GAL3			ENSG00000126091	rs6429637-A	rs6429637	intron_variant	NR	2e-09	8.69897	0.0188488	[0.013-0.025] unit decrease
5	rs4660740	1	44214269	rs7511800	2022-11-17	36324656	Baselmans B	2021-10-06	Biol Psychiatry Glob Open Sci	www.ncbi.nlm.nih.gov/pubmed/36324656	The Genetic and Neural Substrates of Externalizing Behavior.	Disruptive behavior (multivariate analysis)	523,150 European ancestry individuals	NA	1p34.1		ST3GAL3			ENSG00000126091	rs7511800-?	rs7511800	intron_variant	NR	8e-12	11.0969	NA
5	rs4660740	1	44214269	rs7511800	2022-09-21	35927488	Rajagopal VM	2022-08-04	Nat Genet	www.ncbi.nlm.nih.gov/pubmed/35927488	Differences in the genetic architecture of common and rare variants in childhood, persistent and late-diagnosed attention-deficit hyperactivity disorder.	Attention deficit hyperactivity disorder (childhood)	14,878 Danish ancestry cases, 38,303 Danish ancestry controls	NA	1p34.1		ST3GAL3			ENSG00000126091	rs7511800-T	rs7511800	intron_variant	0.31	7e-11	10.1549	0.91	[0.89-0.93]
5	rs4660740	1	44222570	rs11587515	2021-01-13	33414549	Demange PA	2021-01-07	Nat Genet	www.ncbi.nlm.nih.gov/pubmed/33414549	Investigating the genetic architecture of noncognitive skills using GWAS-by-subtraction.	Cognitive aspects of educational attainment	257,700 European ancestry individuals	NA	1p34.1	NR	ST3GAL3			ENSG00000126091	rs11587515-C	rs11587515	intron_variant	0.299205	4e-08	7.39794	0.0375412	[0.024-0.051] unit decrease
5	rs3791041	1	44229597	rs4660261	2018-02-23	29326435	Hill WD	2018-01-11	Mol Psychiatry	www.ncbi.nlm.nih.gov/pubmed/29326435	A combined analysis of genetically correlated traits identifies 187 loci and a role for neurogenesis and myelination in intelligence.	Intelligence (MTAG)	120,934 British ancestry individuals, 127,548 individuals	NA	1p34.1	ST3GAL3	ST3GAL3			ENSG00000126091	rs4660261-A	rs4660261	intron_variant	NR	5e-08	7.30103	0.0178379	[0.011-0.024] unit increase
5	rs4660740	1	44233662	rs6656457	2018-09-12	29942086	Savage JE	2018-06-25	Nat Genet	www.ncbi.nlm.nih.gov/pubmed/29942086	Genome-wide association meta-analysis in 269,867 individuals identifies new genetic and functional links to intelligence.	Intelligence	269,867 European ancestry individuals	NA	1p34.1	NR	ST3GAL3			ENSG00000126091	rs6656457-C	rs6656457	intron_variant	NR	3e-08	7.52288	5.517	z-score increase
5	rs3791041	1	44243283	rs12119149	2020-01-29	31844048	Hill WD	2019-12-16	Nat Commun	www.ncbi.nlm.nih.gov/pubmed/31844048	Genome-wide analysis identifies molecular systems and 149 genetic loci associated with income.	Household income (MTAG)	505,541 British and unknown ancestry individuals	NA	1p34.1	ST3GAL3	ST3GAL3			ENSG00000126091	rs12119149-T	rs12119149	intron_variant	0.2668	3e-13	12.5229	0.0165598	[0.012-0.021] unit increase
5	rs3791041	1	44243283	rs12119149	2020-01-29	31844048	Hill WD	2019-12-16	Nat Commun	www.ncbi.nlm.nih.gov/pubmed/31844048	Genome-wide analysis identifies molecular systems and 149 genetic loci associated with income.	Household income	286,301 British ancestry individuals	NA	1p34.1	ST3GAL3	ST3GAL3			ENSG00000126091	rs12119149-T	rs12119149	intron_variant	NR	5e-10	9.30103	0.012652	[0.0087-0.0166] unit increase
5	rs3791041	1	44249485	rs917294	2022-07-01	35361970	Okbay A	2022-03-31	Nat Genet	www.ncbi.nlm.nih.gov/pubmed/35361970	Polygenic prediction of educational attainment within and between families from genome-wide association analyses in 3 million individuals.	Educational attainment	3,037,499 European ancestry individuals	NA	1p34.1		ST3GAL3			ENSG00000126091	rs917294-A	rs917294	intron_variant	0.2213	2e-42	41.699	0.0172	[0.015-0.02] unit decrease
5	rs3791041	1	44319373	rs3011225	2012-11-20	22959728	Ahmeti KB	2012-09-05	Neurobiol Aging	www.ncbi.nlm.nih.gov/pubmed/22959728	Age of onset of amyotrophic lateral sclerosis is modulated by a locus on 1p34.1.	Amyotrophic lateral sclerosis (age of onset)	4,243 European ancestry cases	NA	1p34.1	ST3GAL3	ST3GAL3			ENSG00000126091	rs3011225-G	rs3011225	intron_variant	0.22	7e-08	7.1549	NA
5	rs3791041	1	44349405	rs803679	2021-07-27	34211149	Mills MC	2021-07-01	Nat Hum Behav	www.ncbi.nlm.nih.gov/pubmed/34211149	Identification of 371 genetic variants for age at first sex and birth linked to externalising behaviour.	Age at first sexual intercourse	397,338 European ancestry individuals	NA	1p34.1	ST3GAL3	ST3GAL3			ENSG00000126091	rs803679-G	rs803679	intron_variant	0.205527	7e-12	11.1549	0.0175012	[0.013-0.022] unit decrease
5	rs4660740	1	44366250	rs3791101	2022-09-05	35764056	Rao S	2022-06-28	Neuropsychobiology	www.ncbi.nlm.nih.gov/pubmed/35764056	Genetic Relationships between Attention-Deficit/Hyperactivity Disorder, Autism Spectrum Disorder, and Intelligence.	Attention deficit hyperactivity disorder or autism spectrum disorder or intelligence (pleiotropy)	20,183 European ancestry ADHD cases, 18,381 European ancestry ASD cases, up to 63,160 European ancestry controls, 269,867 European ancestry individuals with intelligence measurements	NA	1p34.1		ST3GAL3			ENSG00000126091	rs3791101-?	rs3791101	intron_variant	NR	2e-12	11.699	NA
5	rs3791041	1	44369444	rs11210935	2020-01-29	31844048	Hill WD	2019-12-16	Nat Commun	www.ncbi.nlm.nih.gov/pubmed/31844048	Genome-wide analysis identifies molecular systems and 149 genetic loci associated with income.	Household income (MTAG)	505,541 British and unknown ancestry individuals	NA	1p34.1	ST3GAL3	ST3GAL3			ENSG00000126091	rs11210935-A	rs11210935	intron_variant	0.2034	3e-11	10.5229	0.0161592	[0.011-0.021] unit increase
6	rs10749753	1	65942266	rs17412403	2022-04-11	28240269	Suhre K	2017-02-27	Nat Commun	www.ncbi.nlm.nih.gov/pubmed/28240269	Connecting genetic risk to disease end points through the human blood plasma proteome.	Leptin receptor levels	997 European ancestry individuals	338 Greater Middle Eastern (Middle Eastern, North African or Persian), South Asian ancestry, Asian ancestry individuals	1p31.3		LEPR			ENSG00000116678	rs17412403-C	rs17412403	intron_variant	NR	9e-14	13.0458	0.3282	[0.24-0.41] unit decrease
6	rs10749753	1	65944850	rs6698653	2020-03-23	31900758	Han X	2020-01-03	Eur J Epidemiol	www.ncbi.nlm.nih.gov/pubmed/31900758	Using Mendelian randomization to evaluate the causal relationship between serum C-reactive protein levels and age-related macular degeneration.	C-reactive protein levels	418,642 British ancestry individuals	NA	1p31.3	NR	LEPR			ENSG00000116678	rs6698653-T	rs6698653	intron_variant	0.522667	4e-209	208.398	0.0620907	[0.058-0.066] unit decrease
6	rs6690625	1	66070031	rs11208685	2022-05-06	35459240	Said S	2022-04-22	Nat Commun	www.ncbi.nlm.nih.gov/pubmed/35459240	Genetic analysis of over half a million people characterises C-reactive protein loci.	C-reactive protein levels	575,531 European ancestry individuals	NA	1p31.3		LEPR			ENSG00000116678	rs11208685-A	rs11208685	intron_variant	NR	2E-320	319.699	0.097	[0.091-0.103] unit increase
6	rs6690625	1	66077590	rs6690625	2020-09-21	32888493	Chen MH	2020-09-01	Cell	www.ncbi.nlm.nih.gov/pubmed/32888493	Trans-ethnic and Ancestry-Specific Blood-Cell Genetics in 746,667 Individuals from 5 Global Populations.	Hemoglobin concentration	563,946 European ancestry individuals	NA	1p31.3	NR	LEPR			ENSG00000116678	rs6690625-G	rs6690625	intron_variant	0.196688	4e-15	14.3979	0.018081	[0.014-0.023] SD unit increase
6	rs6690625	1	66077590	rs6690625	2020-09-18	32888494	Vuckovic D	2020-09-01	Cell	www.ncbi.nlm.nih.gov/pubmed/32888494	The Polygenic and Monogenic Basis of Blood Traits and Diseases.	Hemoglobin	408,112 British individuals	NA	1p31.3	LEPR	LEPR			ENSG00000116678	rs6690625-G	rs6690625	intron_variant	0.195771	4e-12	11.3979	0.0193112	[0.014-0.025] unit increase
6	rs6690625	1	66084181	rs4655739	2021-12-14	34594039	Sakaue S	2021-09-30	Nat Genet	www.ncbi.nlm.nih.gov/pubmed/34594039	A cross-population atlas of genetic associations for 220 human phenotypes.	Alanine aminotransferase levels	344,136 European ancestry individuals, 150,545 East Asian ancestry individuals	NA	1p31.3		LEPR			ENSG00000116678	rs4655739-T	rs4655739	intron_variant	NR	2e-12	11.699	0.0206	[0.015-0.026] unit increase
6	rs6690625	1	66118064	rs2186245	2020-12-10	32210231	Hollis B	2020-03-24	Nat Commun	www.ncbi.nlm.nih.gov/pubmed/32210231	Genomic analysis of male puberty timing highlights shared genetic basis with hair colour and lifespan.	Male puberty timing (age at voice breaking MTAG)	205,354 European ancestry individuals	NA	1p31.3		LEPR - NA	ENSG00000116678			rs2186245-C	rs2186245	intergenic_variant	NR	6e-22	21.2218	0.040836	[0.033-0.049] years increase
6	rs6690625	1	66118064	rs2186245	2020-12-10	32210231	Hollis B	2020-03-24	Nat Commun	www.ncbi.nlm.nih.gov/pubmed/32210231	Genomic analysis of male puberty timing highlights shared genetic basis with hair colour and lifespan.	Male puberty timing (late vs. average onset facial hair)	26,066 European ancestry late onset individuals, 161,175 European ancestry average onset individuals	NA	1p31.3		LEPR - NA	ENSG00000116678			rs2186245-C	rs2186245	intergenic_variant	NR	2e-06	5.69897	0.00678504	[0.004-0.0096] years increase
6	rs6690625	1	66118064	rs2186245	2020-12-10	32210231	Hollis B	2020-03-24	Nat Commun	www.ncbi.nlm.nih.gov/pubmed/32210231	Genomic analysis of male puberty timing highlights shared genetic basis with hair colour and lifespan.	Male puberty timing (early vs. average onset facial hair)	13,226 European ancestry early onset individuals, 161,175 European ancestry average onset individuals	NA	1p31.3		LEPR - NA	ENSG00000116678			rs2186245-C	rs2186245	intergenic_variant	NR	7e-10	9.1549	0.00710122	[0.0049-0.0093] years decrease
6	rs6690625	1	66141502	rs1938500	2021-02-19	33547301	Chen VL	2021-02-05	Nat Commun	www.ncbi.nlm.nih.gov/pubmed/33547301	Genome-wide association study of serum liver enzymes implicates diverse metabolic and liver pathology.	Alanine aminotransferase levels	390,812 European ancestry individuals	134,154 East Asian ancestry individuals	1p31.3	LEPR, PDE4B	LEPR - RN7SL854P	ENSG00000116678	ENSG00000239319		rs1938500-T	rs1938500	intergenic_variant	0.19	3e-11	10.5229	6.67	z-score increase
6	rs6690625	1	66141502	rs1938500	2021-02-19	33547301	Chen VL	2021-02-05	Nat Commun	www.ncbi.nlm.nih.gov/pubmed/33547301	Genome-wide association study of serum liver enzymes implicates diverse metabolic and liver pathology.	Aspartate aminotransferase levels	389,565 European ancestry individuals	134,182 East Asian ancestry individuals	1p31.3	LEPR, PDE4B	LEPR - RN7SL854P	ENSG00000116678	ENSG00000239319		rs1938500-T	rs1938500	intergenic_variant	0.19	9e-13	12.0458	7.15	z-score increase
6	rs6690625	1	66142530	rs4655779	2021-10-13	29878111	Kocarnik JM	2018-08-01	Hum Mol Genet	www.ncbi.nlm.nih.gov/pubmed/29878111	Discovery, fine-mapping, and conditional analyses of genetic variants associated with C-reactive protein in multiethnic populations using the Metabochip in the Population Architecture using Genomics and Epidemiology (PAGE) study.	C-reactive protein levels	15,895 Hispanic individuals, 12,817 African American individuals, 1,252 Asian or Oceanian ancestry individuals, 539 Native American ancestry individuals	NA	1p31.3	LEPR	LEPR - RN7SL854P	ENSG00000116678	ENSG00000239319		rs4655779-A	rs4655779	intergenic_variant	0.6512	4e-18	17.3979	0.0903	[0.07-0.111] unit increase
6	rs6690625	1	66142627	rs11208708	2021-12-14	34594039	Sakaue S	2021-09-30	Nat Genet	www.ncbi.nlm.nih.gov/pubmed/34594039	A cross-population atlas of genetic associations for 220 human phenotypes.	Hemoglobin	350,474 European ancestry individuals, 152,447 East Asian ancestry individuals	NA	1p31.3		LEPR - RN7SL854P	ENSG00000116678	ENSG00000239319		rs11208708-C	rs11208708	intergenic_variant	NR	3e-09	8.52288	0.0141	[0.0094-0.0188] unit increase
6	rs6690625	1	66142627	rs11208708	2021-12-14	34594039	Sakaue S	2021-09-30	Nat Genet	www.ncbi.nlm.nih.gov/pubmed/34594039	A cross-population atlas of genetic associations for 220 human phenotypes.	Mean corpuscular hemoglobin	350,472 European ancestry individuals, 128,028 East Asian ancestry individuals	NA	1p31.3		LEPR - RN7SL854P	ENSG00000116678	ENSG00000239319		rs11208708-C	rs11208708	intergenic_variant	NR	2e-19	18.699	0.0267	[0.021-0.033] unit increase
6	rs6690625	1	66144876	rs10158937	2020-09-21	32888493	Chen MH	2020-09-01	Cell	www.ncbi.nlm.nih.gov/pubmed/32888493	Trans-ethnic and Ancestry-Specific Blood-Cell Genetics in 746,667 Individuals from 5 Global Populations.	Mean corpuscular volume	696,882 African American or Afro-Caribbean, African ancestry, European ancestry, East Asian ancestry, Hispanic or Latin American and South Asian ancestry individuals	NA	1p31.3	NR	LEPR - RN7SL854P	ENSG00000116678	ENSG00000239319		rs10158937-C	rs10158937	intergenic_variant	0.303983	8e-28	27.0969	NA
6	rs6690625	1	66146246	rs12026918	2019-02-08	30595370	Kichaev G	2018-12-27	Am J Hum Genet	www.ncbi.nlm.nih.gov/pubmed/30595370	Leveraging Polygenic Functional Enrichment to Improve GWAS Power.	Mean corpuscular hemoglobin	approximately 443,000 European ancestry individuals	NA	1p31.3		LEPR - RN7SL854P	ENSG00000116678	ENSG00000239319		rs12026918-?	rs12026918	intergenic_variant	NR	2e-38	37.699	NA
6	rs6690625	1	66159001	rs11208719	2020-09-21	32888493	Chen MH	2020-09-01	Cell	www.ncbi.nlm.nih.gov/pubmed/32888493	Trans-ethnic and Ancestry-Specific Blood-Cell Genetics in 746,667 Individuals from 5 Global Populations.	Mean corpuscular hemoglobin	630,125 African American or Afro-Caribbean, African ancestry, European ancestry, East Asian ancestry, Hispanic or Latin American and South Asian ancestry individuals	NA	1p31.3	NR	LEPR - RN7SL854P	ENSG00000116678	ENSG00000239319		rs11208719-G	rs11208719	regulatory_region_variant	0.308043	1e-34	34	NA
6	rs6690625	1	66160433	rs6588156	2020-09-21	32888493	Chen MH	2020-09-01	Cell	www.ncbi.nlm.nih.gov/pubmed/32888493	Trans-ethnic and Ancestry-Specific Blood-Cell Genetics in 746,667 Individuals from 5 Global Populations.	Mean corpuscular hemoglobin concentration	642,173 African American or Afro-Caribbean, African ancestry, European ancestry, East Asian ancestry, Hispanic or Latin American and South Asian ancestry individuals	NA	1p31.3	NR	LEPR - RN7SL854P	ENSG00000116678	ENSG00000239319		rs6588156-G	rs6588156	intergenic_variant	0.687349	2e-10	9.69897	NA
6	rs6690625	1	66161698	rs6688625	2020-09-21	32888493	Chen MH	2020-09-01	Cell	www.ncbi.nlm.nih.gov/pubmed/32888493	Trans-ethnic and Ancestry-Specific Blood-Cell Genetics in 746,667 Individuals from 5 Global Populations.	Hemoglobin concentration	746,431 African American or Afro-Caribbean, African ancestry, European ancestry, East Asian ancestry, Hispanic or Latin American and South Asian ancestry individuals	NA	1p31.3	NR	LEPR - RN7SL854P	ENSG00000116678	ENSG00000239319		rs6688625-T	rs6688625	intergenic_variant	0.23902	1e-13	13	NA
6	rs6690625	1	66161698	rs6688625	2021-06-09	33972514	Pazoki R	2021-05-10	Nat Commun	www.ncbi.nlm.nih.gov/pubmed/33972514	Genetic analysis in European ancestry individuals identifies 517 loci associated with liver enzymes.	Liver enzyme levels (alanine transaminase)	437,267 European ancestry individuals	315,572 European ancestry individuals	1p31.3	LEPR	LEPR - RN7SL854P	ENSG00000116678	ENSG00000239319		rs6688625-C	rs6688625	intergenic_variant	0.823499	7e-13	12.1549	0.00369705	[0.0027-0.0047] unit decrease
6	rs6690625	1	66161698	rs6688625	2021-08-13	34315874	Ward LD	2021-07-27	Nat Commun	www.ncbi.nlm.nih.gov/pubmed/34315874	GWAS of serum ALT and AST reveals an association of SLC30A10 Thr95Ile with hypermanganesemia symptoms.	Alanine aminotransferase levels	387,859 British ancestry individuals, 10,635 Asian or Asian British individuals, 7,468 Black or Black British individuals, 2,338 Chinese ancestry individuals	NA	1p31.3	LEPR	LEPR - RN7SL854P	ENSG00000116678	ENSG00000239319		rs6688625-?	rs6688625	intergenic_variant	NR	2e-10	9.69897	0.0035	[0.0023-0.0047] unit increase
6	rs6690625	1	66161698	rs6688625	2021-08-13	34315874	Ward LD	2021-07-27	Nat Commun	www.ncbi.nlm.nih.gov/pubmed/34315874	GWAS of serum ALT and AST reveals an association of SLC30A10 Thr95Ile with hypermanganesemia symptoms.	Aspartate aminotransferase levels	386,570 British ancestry individuals, 10,617 Asian or Asian British individuals, 7,426 Black or Black British individuals, 2,321 Chinese ancestry individuals	NA	1p31.3	LEPR	LEPR - RN7SL854P	ENSG00000116678	ENSG00000239319		rs6688625-?	rs6688625	intergenic_variant	NR	2e-15	14.699	0.0027	[0.0019-0.0035] unit increase
6	rs6690625	1	66165836	rs4394621	2021-06-29	33462484	Sinnott-Armstrong N	2021-01-18	Nat Genet	www.ncbi.nlm.nih.gov/pubmed/33462484	Genetics of 35 blood and urine biomarkers in the UK Biobank.	Insulin-like growth factor 1 levels	340,567 European ancestry individuals, 5,974 African ancestry individuals, 7,283 South Asian ancestry individuals	NA	1p31.3	NR	LEPR - RN7SL854P	ENSG00000116678	ENSG00000239319		rs4394621-A	rs4394621	intergenic_variant	NR	2e-09	8.69897	0.0185	[0.012-0.025] unit decrease
6	rs6690625	1	66165836	rs4394621	2021-06-29	33462484	Sinnott-Armstrong N	2021-01-18	Nat Genet	www.ncbi.nlm.nih.gov/pubmed/33462484	Genetics of 35 blood and urine biomarkers in the UK Biobank.	Serum alkaline phosphatase levels	342,535 European ancestry individuals, 6,019 African ancestry individuals, 7,337 South Asian ancestry individuals	NA	1p31.3	NR	LEPR - RN7SL854P	ENSG00000116678	ENSG00000239319		rs4394621-A	rs4394621	intergenic_variant	NR	2e-12	11.699	0.0216	[0.016-0.028] unit increase
6	rs6690625	1	66165836	rs4394621	2021-06-29	33462484	Sinnott-Armstrong N	2021-01-18	Nat Genet	www.ncbi.nlm.nih.gov/pubmed/33462484	Genetics of 35 blood and urine biomarkers in the UK Biobank.	Aspartate aminotransferase levels	341,246 European ancestry individuals, 5,982 African ancestry individuals, 7,313 South Asian ancestry individuals	NA	1p31.3	NR	LEPR - RN7SL854P	ENSG00000116678	ENSG00000239319		rs4394621-A	rs4394621	intergenic_variant	NR	3e-19	18.5229	0.0276	[0.022-0.034] unit decrease
6	rs6690625	1	66165836	rs4394621	2021-06-29	33462484	Sinnott-Armstrong N	2021-01-18	Nat Genet	www.ncbi.nlm.nih.gov/pubmed/33462484	Genetics of 35 blood and urine biomarkers in the UK Biobank.	C-reactive protein levels	341,805 European ancestry individuals, 6,006 African ancestry individuals, 7,316 South Asian ancestry individuals	NA	1p31.3	NR	LEPR - RN7SL854P	ENSG00000116678	ENSG00000239319		rs4394621-A	rs4394621	intergenic_variant	NR	9e-276	275.046	0.1088	[0.1-0.11] unit increase
6	rs6690625	1	66165836	rs4394621	2021-06-29	33462484	Sinnott-Armstrong N	2021-01-18	Nat Genet	www.ncbi.nlm.nih.gov/pubmed/33462484	Genetics of 35 blood and urine biomarkers in the UK Biobank.	Alanine aminotransferase levels	342,387 European ancestry individuals, 6,017 African ancestry individuals, 7,325 South Asian ancestry individuals	NA	1p31.3	NR	LEPR - RN7SL854P	ENSG00000116678	ENSG00000239319		rs4394621-A	rs4394621	intergenic_variant	NR	3e-13	12.5229	0.0224	[0.016-0.028] unit decrease
6	rs6690625	1	66165836	rs4394621	2021-06-29	33462484	Sinnott-Armstrong N	2021-01-18	Nat Genet	www.ncbi.nlm.nih.gov/pubmed/33462484	Genetics of 35 blood and urine biomarkers in the UK Biobank.	Serum albumin levels	313,032 European ancestry individuals, 5,573 African ancestry individuals, 6,687 South Asian ancestry individuals	NA	1p31.3	NR	LEPR - RN7SL854P	ENSG00000116678	ENSG00000239319		rs4394621-A	rs4394621	intergenic_variant	NR	7e-10	9.1549	0.0198	[0.014-0.026] unit decrease
6	rs6690625	1	66168566	rs10889576	2022-08-04	35710981	Liu H	2022-06-16	Nat Genet	www.ncbi.nlm.nih.gov/pubmed/35710981	Epigenomic and transcriptomic analyses define core cell types, genes and targetable mechanisms for kidney disease.	Estimated glomerular filtration rate (creatinine)	1,205,871 European ancestry individuals, 168,300 East Asian ancestry individuals, 63,553 African ancestry individuals, 23,509 Hispanic or Latin American individuals, 22,103 African American individuals, 21,791 Central Asian or South Asian ancestry individuals, 1,502 Middle Eastern ancestry individuals, 939 other admixed ancestry individuals, 602 Native American ancestry individuals, 150 Asian anc…	NA	1p31.3		LEPR - RN7SL854P	ENSG00000116678	ENSG00000239319		rs10889576-C	rs10889576	upstream_gene_variant	0.714	8e-10	9.09691	6.141	z score increase
7	rs975480	1	72512988	rs11209896	2017-12-01	28928442	Tian C	2017-09-19	Nat Commun	www.ncbi.nlm.nih.gov/pubmed/28928442	Genome-wide association and HLA region fine-mapping studies identify susceptibility loci for multiple common infections.	Rubella	12,000 European ancestry cases, 71,597 European ancestry controls	NA	1p31.1	NR	NEGR1			ENSG00000172260	rs11209896-?	rs11209896	intron_variant	NR	2e-06	5.69897	0.0747	[0.044-0.105] unit decrease
7	rs975480	1	72513121	rs12564163	2021-02-26	33563987	Tyrrell J	2021-02-09	Nat Commun	www.ncbi.nlm.nih.gov/pubmed/33563987	Genetic predictors of participation in optional components of UK Biobank.	Participation in an health questionnaire (not invited vs invited)	336,633 European ancestry cases, 114,464 European ancestry controls	NA	1p31.1	NR	NEGR1			ENSG00000172260	rs12564163-T	rs12564163	intron_variant	0.577883	2e-10	9.69897	1.006	[1.004, 1.008]
7	rs975480	1	72513186	rs1905976	2019-02-08	30595370	Kichaev G	2018-12-27	Am J Hum Genet	www.ncbi.nlm.nih.gov/pubmed/30595370	Leveraging Polygenic Functional Enrichment to Improve GWAS Power.	Lung function (FEV1/FVC)	approximately 370,000 European ancestry individuals	NA	1p31.1		NEGR1			ENSG00000172260	rs1905976-?	rs1905976	intron_variant	NR	1e-08	8	NA
7	rs975480	1	72514701	rs2422134	2019-03-18	30643256	Baselmans BML	2019-01-14	Nat Genet	www.ncbi.nlm.nih.gov/pubmed/30643256	Multivariate genome-wide analyses of the well-being spectrum.	Depressive symptoms	1,067,913 European ancestry individuals	228,033 European ancestry individuals	1p31.1	NR	NEGR1			ENSG00000172260	rs2422134-C	rs2422134	intron_variant	0.502957	1e-08	8	0.00710707	[0.0046-0.0096] unit decrease
7	rs975480	1	72516287	rs1026997	2018-02-23	29326435	Hill WD	2018-01-11	Mol Psychiatry	www.ncbi.nlm.nih.gov/pubmed/29326435	A combined analysis of genetically correlated traits identifies 187 loci and a role for neurogenesis and myelination in intelligence.	Intelligence (MTAG)	120,934 British ancestry individuals, 127,548 individuals	NA	1p31.1	NEGR1	NEGR1			ENSG00000172260	rs1026997-T	rs1026997	intron_variant	NR	1e-09	9	0.0177433	[0.012-0.023] unit increase
7	rs975480	1	72553122	rs11209909	2022-08-04	35585065	May-Wilson S	2022-05-18	Nat Commun	www.ncbi.nlm.nih.gov/pubmed/35585065	Large-scale GWAS of food liking reveals genetic determinants and genetic correlations with distinct neurophysiological traits.	Butternut squash liking	148,949 European ancestry individuals	NA	1p31.1		NEGR1			ENSG00000172260	rs11209909-T	rs11209909	intron_variant	0.4602	2e-09	8.69897	0.022577	[0.015-0.03] unit increase
7	rs975480	1	72553891	rs12085418	2022-07-01	35361970	Okbay A	2022-03-31	Nat Genet	www.ncbi.nlm.nih.gov/pubmed/35361970	Polygenic prediction of educational attainment within and between families from genome-wide association analyses in 3 million individuals.	Educational attainment	3,037,499 European ancestry individuals	NA	1p31.1		NEGR1			ENSG00000172260	rs12085418-T	rs12085418	intron_variant	0.4893	2e-16	15.699	0.00860649	[0.0066-0.0107] unit decrease
7	rs975480	1	72554093	rs2821260	2018-02-23	29326435	Hill WD	2018-01-11	Mol Psychiatry	www.ncbi.nlm.nih.gov/pubmed/29326435	A combined analysis of genetically correlated traits identifies 187 loci and a role for neurogenesis and myelination in intelligence.	Intelligence (MTAG)	120,934 British ancestry individuals, 127,548 individuals	NA	1p31.1	NEGR1	NEGR1			ENSG00000172260	rs2821260-T	rs2821260	intron_variant	NR	3e-16	15.5229	0.0244349	[0.019-0.03] unit decrease
7	rs975480	1	72554833	rs7541651	2022-08-05	35835914	Watanabe K	2022-07-14	Nat Genet	www.ncbi.nlm.nih.gov/pubmed/35835914	Genome-wide meta-analysis of insomnia prioritizes genes associated with metabolic and psychiatric pathways.	Insomnia	593,724 European ancestry cases, 1,771,286 European ancestry controls	NA	1p31.1		NEGR1			ENSG00000172260	rs7541651-A	rs7541651	intron_variant	NR	6e-16	15.2218	0.007	[0.005-0.009] unit decrease
7	rs2126077	1	72559740	rs727726	2020-04-17	31669095	Zhu Z	2019-10-24	J Allergy Clin Immunol	www.ncbi.nlm.nih.gov/pubmed/31669095	Shared Genetic and Experimental Links between Obesity-Related Traits and Asthma Subtypes in UK Biobank.	Body mass index	457,822 European ancestry individuals	NA	1p31.1	NR	NEGR1			ENSG00000172260	rs727726-?	rs727726	intron_variant	NR	1e-16	16	NA
7	rs2126077	1	72565460	rs2220253	2018-11-16	30072576	Emilsson V	2018-08-02	Science	www.ncbi.nlm.nih.gov/pubmed/30072576	Co-regulatory networks of human serum proteins link genetics to disease.	Blood protein levels	3,200 European ancestry individuals	NA	1p31.1	NEGR1	NEGR1			ENSG00000172260	rs2220253-T	rs2220253	intron_variant	0.545469	1e-09	9	0.147717	[0.1-0.2] unit increase
7	rs2126077	1	72565460	rs2220253	2018-11-16	30072576	Emilsson V	2018-08-02	Science	www.ncbi.nlm.nih.gov/pubmed/30072576	Co-regulatory networks of human serum proteins link genetics to disease.	Blood protein levels	3,200 European ancestry individuals	NA	1p31.1	NEGR1	NEGR1			ENSG00000172260	rs2220253-T	rs2220253	intron_variant	0.545469	3e-08	7.52288	0.132757	[0.086-0.18] unit increase
7	rs2126077	1	72571364	rs1486091	2018-09-12	29942086	Savage JE	2018-06-25	Nat Genet	www.ncbi.nlm.nih.gov/pubmed/29942086	Genome-wide association meta-analysis in 269,867 individuals identifies new genetic and functional links to intelligence.	Intelligence	269,867 European ancestry individuals	NA	1p31.1	NR	NEGR1			ENSG00000172260	rs1486091-T	rs1486091	intron_variant	NR	1e-16	16	8.265	z-score decrease
7	rs2126077	1	72571364	rs1486091	2022-09-05	35764056	Rao S	2022-06-28	Neuropsychobiology	www.ncbi.nlm.nih.gov/pubmed/35764056	Genetic Relationships between Attention-Deficit/Hyperactivity Disorder, Autism Spectrum Disorder, and Intelligence.	Attention deficit hyperactivity disorder or autism spectrum disorder or intelligence (pleiotropy)	20,183 European ancestry ADHD cases, 18,381 European ancestry ASD cases, up to 63,160 European ancestry controls, 269,867 European ancestry individuals with intelligence measurements	NA	1p31.1		NEGR1			ENSG00000172260	rs1486091-?	rs1486091	intron_variant	NR	1e-19	19	NA
7	rs2126077	1	72577950	rs67474621	2018-09-17	29844566	Davies G	2018-05-29	Nat Commun	www.ncbi.nlm.nih.gov/pubmed/29844566	Study of 300,486 individuals identifies 148 independent genetic loci influencing general cognitive function.	General cognitive ability	up to 300,486 European ancestry individuals	NA	1p31.1	NEGR1	NEGR1			ENSG00000172260	rs67474621-A	rs67474621	intron_variant	NR	6e-13	12.2218	7.192	z-score decrease
7	rs2126077	1	72578709	rs12402629	2021-07-27	33479212	Yao X	2021-01-21	Transl Psychiatry	www.ncbi.nlm.nih.gov/pubmed/33479212	Integrative analysis of genome-wide association studies identifies novel loci associated with neuropsychiatric disorders.	Autism spectrum disorder (MTAG)	at least 18,381 European ancestry cases, at least 27,969 European ancestry controls	NA	1p31.1	NR	NEGR1			ENSG00000172260	rs12402629-T	rs12402629	intron_variant	0.5258	4e-08	7.39794	0.0665492	[0.043-0.09] unit decrease
7	rs2126077	1	72590193	rs2821239	2019-09-18	31151762	Gelernter J	2019-04-08	Biol Psychiatry	www.ncbi.nlm.nih.gov/pubmed/31151762	Genome-wide Association Study of Maximum Habitual Alcohol Intake in >140,000 U.S. European and African American Veterans Yields Novel Risk Loci.	Maximum habitual alcohol consumption	126,936 European ancestry individuals, 17,029 African American individuals	NA	1p31.1	NR	NEGR1			ENSG00000172260	rs2821239-A	rs2821239	intron_variant	NR	8e-07	6.09691	0.11811	[0.071-0.165] unit increase
7	rs2126077	1	72610879	rs12133604	2018-02-23	29326435	Hill WD	2018-01-11	Mol Psychiatry	www.ncbi.nlm.nih.gov/pubmed/29326435	A combined analysis of genetically correlated traits identifies 187 loci and a role for neurogenesis and myelination in intelligence.	Intelligence (MTAG)	120,934 British ancestry individuals, 127,548 individuals	NA	1p31.1	NEGR1	NEGR1			ENSG00000172260	rs12133604-T	rs12133604	intron_variant	NR	9e-17	16.0458	0.0256051	[0.02-0.032] unit increase
7	rs2126077	1	72618544	rs2422136	2019-03-18	30643258	Karlsson Linner R	2019-01-14	Nat Genet	www.ncbi.nlm.nih.gov/pubmed/30643258	Genome-wide association analyses of risk tolerance and risky behaviors in over 1 million individuals identify hundreds of loci and shared genetic influences.	Number of sexual partners	370,711 European ancestry individuals	NA	1p31.1	NEGR1	NEGR1			ENSG00000172260	rs2422136-A	rs2422136	intron_variant	0.496	3e-11	10.5229	0.0157754	[0.011-0.02] unit increase
7	rs2126077	1	72619961	rs2422137	2019-09-12	31409800	Pazoki R	2019-08-13	Nat Commun	www.ncbi.nlm.nih.gov/pubmed/31409800	GWAS for urinary sodium and potassium excretion highlights pathways shared with cardiovascular traits.	Urinary sodium excretion	446,237 European ancestry individuals	7,612 African ancestry individuals, 10,095 South Asian ancestry individuals	1p31.1	NEGR1	NEGR1			ENSG00000172260	rs2422137-C	rs2422137	intron_variant	0.545986	2e-09	8.69897	0.00750123	[0.0051-0.0099] unit increase
7	rs2126077	1	72627031	rs11209928	2020-01-29	31844048	Hill WD	2019-12-16	Nat Commun	www.ncbi.nlm.nih.gov/pubmed/31844048	Genome-wide analysis identifies molecular systems and 149 genetic loci associated with income.	Household income (MTAG)	505,541 British and unknown ancestry individuals	NA	1p31.1	NEGR1	NEGR1			ENSG00000172260	rs11209928-A	rs11209928	intron_variant	0.497	2e-08	7.69897	0.0114335	[0.0075-0.0154] unit increase
7	rs2126077	1	72712607	rs2126077	2022-02-15	35078996	Gudjonsson A	2022-01-25	Nat Commun	www.ncbi.nlm.nih.gov/pubmed/35078996	A genome-wide association study of serum proteins reveals shared loci with common diseases.	Serum levels of protein NEGR1	5,365 Icelandic ancestry individuals	NA	1p31.1		NEGR1			ENSG00000172260	rs2126077-A	rs2126077	intron_variant	0.4867	2e-13	12.699	0.135269	[0.099-0.171] unit decrease
7	rs2126077	1	72714003	rs1194281	2022-08-05	35835914	Watanabe K	2022-07-14	Nat Genet	www.ncbi.nlm.nih.gov/pubmed/35835914	Genome-wide meta-analysis of insomnia prioritizes genes associated with metabolic and psychiatric pathways.	Insomnia	593,724 European ancestry cases, 1,771,286 European ancestry controls	NA	1p31.1		NEGR1			ENSG00000172260	rs1194281-T	rs1194281	intron_variant	NR	8e-22	21.0969	0.009	[0.007-0.011] unit increase
7	rs2126077	1	72714003	rs1194281	2022-08-05	35835914	Watanabe K	2022-07-14	Nat Genet	www.ncbi.nlm.nih.gov/pubmed/35835914	Genome-wide meta-analysis of insomnia prioritizes genes associated with metabolic and psychiatric pathways.	Insomnia	390,751 European ancestry female cases, 1,018,386 European ancestry female controls	NA	1p31.1		NEGR1			ENSG00000172260	rs1194281-T	rs1194281	intron_variant	NR	6e-17	16.2218	0.01	[0.008-0.012] unit increase
7	rs9424977	1	72717743	rs1776012	2020-02-27	31888951	Schlauch KA	2019-12-30	G3 (Bethesda)	www.ncbi.nlm.nih.gov/pubmed/31888951	A Comprehensive Genome-Wide and Phenome-Wide Examination of BMI and Obesity in a Northern Nevadan Cohort.	Body mass index	5,994 non-diabetic individuals, 651 diabetic individuals	NA	1p31.1	NEGR1	NEGR1			ENSG00000172260	rs1776012-G	rs1776012	intron_variant	0.4774	9e-06	5.04576	0.4848	[0.27-0.7] unit decrease
7	rs9424977	1	72717743	rs1776012	2020-02-27	31888951	Schlauch KA	2019-12-30	G3 (Bethesda)	www.ncbi.nlm.nih.gov/pubmed/31888951	A Comprehensive Genome-Wide and Phenome-Wide Examination of BMI and Obesity in a Northern Nevadan Cohort.	Obesity (extreme)	984 cases, 2,012 controls	NA	1p31.1	NEGR1	NEGR1			ENSG00000172260	rs1776012-A	rs1776012	intron_variant	0.5264	1e-07	7	1.35777	[1.24-1.47]
7	rs1993709	1	72721237	rs202141514	2022-08-05	35835914	Watanabe K	2022-07-14	Nat Genet	www.ncbi.nlm.nih.gov/pubmed/35835914	Genome-wide meta-analysis of insomnia prioritizes genes associated with metabolic and psychiatric pathways.	Insomnia	390,751 European ancestry female cases, 1,018,386 European ancestry female controls	NA	1p31.1		NEGR1			ENSG00000172260	rs202141514-T	rs202141514	intron_variant	NR	2e-15	14.699	0.012	[0.0081-0.0159] unit increase
7	rs1993709	1	72723211	rs61765646	2018-07-11	29497042	Verweij N	2018-03-01	Nat Commun	www.ncbi.nlm.nih.gov/pubmed/29497042	Genetic study links components of the autonomous nervous system to heart-rate profile during exercise.	Heart rate response to recovery post exercise (10 sec)	5,4137 European ancestry individuals, 1,744 Asian individuals, 1,445 African individuals, 468 admixed individuals, 1,024 individuals	NA	1p31.1	NEGR1	NEGR1			ENSG00000172260	rs61765646-T	rs61765646	intron_variant	0.813206	1e-13	13	0.0557609	[0.041-0.07] unit decrease
7	rs9424977	1	72735458	rs12137231	2018-02-23	29326435	Hill WD	2018-01-11	Mol Psychiatry	www.ncbi.nlm.nih.gov/pubmed/29326435	A combined analysis of genetically correlated traits identifies 187 loci and a role for neurogenesis and myelination in intelligence.	Intelligence (MTAG)	120,934 British ancestry individuals, 127,548 individuals	NA	1p31.1	NEGR1	NEGR1			ENSG00000172260	rs12137231-T	rs12137231	intron_variant	NR	2e-13	12.699	0.0215089	[0.016-0.027] unit increase
7	rs9424977	1	72744144	rs3101340	2018-08-16	29899525	Klimentidis YC	2018-06-13	Int J Obes (Lond)	www.ncbi.nlm.nih.gov/pubmed/29899525	Genome-wide association study of habitual physical activity in over 377,000 UK Biobank participants identifies multiple variants including CADM2 and APOE.	Vigorous physical activity	98,060 European ancestry active cases, 162,995 European ancestry inactive controls	NA	1p31.1	NEGR1	NEGR1			ENSG00000172260	rs3101340-G	rs3101340	intron_variant	0.49	1e-09	9	1.04
7	rs9424977	1	72744996	rs1870676	2018-09-12	29942086	Savage JE	2018-06-25	Nat Genet	www.ncbi.nlm.nih.gov/pubmed/29942086	Genome-wide association meta-analysis in 269,867 individuals identifies new genetic and functional links to intelligence.	Intelligence	269,867 European ancestry individuals	NA	1p31.1	NR	NEGR1			ENSG00000172260	rs1870676-T	rs1870676	intron_variant	NR	5e-09	8.30103	5.862	z-score decrease
7	rs9424977	1	72744996	rs1870676	2022-09-05	35764056	Rao S	2022-06-28	Neuropsychobiology	www.ncbi.nlm.nih.gov/pubmed/35764056	Genetic Relationships between Attention-Deficit/Hyperactivity Disorder, Autism Spectrum Disorder, and Intelligence.	Attention deficit hyperactivity disorder or autism spectrum disorder or intelligence (pleiotropy)	20,183 European ancestry ADHD cases, 18,381 European ancestry ASD cases, up to 63,160 European ancestry controls, 269,867 European ancestry individuals with intelligence measurements	NA	1p31.1		NEGR1			ENSG00000172260	rs1870676-?	rs1870676	intron_variant	NR	2e-09	8.69897	NA
7	rs9424977	1	72747844	rs3101341	2020-07-08	32066663	Niarchou M	2020-02-03	Transl Psychiatry	www.ncbi.nlm.nih.gov/pubmed/32066663	Genome-wide association study of dietary intake in the UK biobank study and its associations with schizophrenia and other traits.	Meat-related diet	154,123 European ancestry men, 181,453 European ancestry women	NA	1p31.1	NEGR1	NEGR1			ENSG00000172260	rs3101341-?	rs3101341	intron_variant	NR	6e-09	8.22185	0.0141587	[0.0094-0.0189] unit increase
7	rs2815752	1	72748669	rs3101339	2022-10-24	36168886	Thareja G	2022-09-28	Hum Mol Genet	www.ncbi.nlm.nih.gov/pubmed/36168886	Differences and commonalities in the genetic architecture of protein quantitative trait loci in European and Arab populations.	Neuronal growth regulator 1 levels	2,935 Qatari ancestry individuals	NA	1p31.1		NEGR1 - RPL31P12	ENSG00000172260	ENSG00000284996		rs3101339-A	rs3101339	upstream_gene_variant	0.274957	1e-11	11	0.206265	[0.15-0.27] unit increase
7	rs1993709	1	72750470	rs34361149	2021-12-14	34594039	Sakaue S	2021-09-30	Nat Genet	www.ncbi.nlm.nih.gov/pubmed/34594039	A cross-population atlas of genetic associations for 220 human phenotypes.	Body mass index	359,983 European ancestry individuals, 163,835 East Asian ancestry individuals	NA	1p31.1		NEGR1 - RPL31P12	ENSG00000172260	ENSG00000284996		rs34361149-A	rs34361149	intron_variant	NR	2e-26	25.699	0.0309	[0.025-0.037] unit decrease
7	rs2815752	1	72750500	rs11209943	2018-09-17	29844566	Davies G	2018-05-29	Nat Commun	www.ncbi.nlm.nih.gov/pubmed/29844566	Study of 300,486 individuals identifies 148 independent genetic loci influencing general cognitive function.	General cognitive ability	up to 300,486 European ancestry individuals	NA	1p31.1	NEGR1	NEGR1 - RPL31P12	ENSG00000172260	ENSG00000284996		rs11209943-A	rs11209943	intron_variant	NR	6e-11	10.2218	6.546	z-score decrease
7	rs2815752	1	72750500	rs11209943	2021-01-26	32376654	Richardson TG	2020-05-06	BMJ	www.ncbi.nlm.nih.gov/pubmed/32376654	Use of genetic variation to separate the effects of early and later life adiposity on disease risk: mendelian randomisation study.	Body size at age 10	453,169 European ancestry individuals	NA	1p31.1	NEGR1	NEGR1 - RPL31P12	ENSG00000172260	ENSG00000284996		rs11209943-A	rs11209943	intron_variant	0.396432	9e-38	37.0458	0.0183431	[0.016-0.021] unit decrease
7	rs2815752	1	72750500	rs11209943	2020-12-10	32210231	Hollis B	2020-03-24	Nat Commun	www.ncbi.nlm.nih.gov/pubmed/32210231	Genomic analysis of male puberty timing highlights shared genetic basis with hair colour and lifespan.	Male puberty timing (early vs. average onset facial hair)	13,226 European ancestry early onset individuals, 161,175 European ancestry average onset individuals	NA	1p31.1		NEGR1 - RPL31P12	ENSG00000172260	ENSG00000284996		rs11209943-A	rs11209943	intron_variant	NR	1e-06	6	0.00430866	[0.0025-0.0061] years decrease
7	rs2815752	1	72750500	rs11209943	2019-02-08	30595370	Kichaev G	2018-12-27	Am J Hum Genet	www.ncbi.nlm.nih.gov/pubmed/30595370	Leveraging Polygenic Functional Enrichment to Improve GWAS Power.	Menarche (age at onset)	approximately 242,000 European ancestry individuals	NA	1p31.1		NEGR1 - RPL31P12	ENSG00000172260	ENSG00000284996		rs11209943-?	rs11209943	intron_variant	NR	3e-21	20.5229	NA
7	rs2815752	1	72751185	rs3101336	2017-08-10	28443625	Justice AE	2017-04-26	Nat Commun	www.ncbi.nlm.nih.gov/pubmed/28443625	Genome-wide meta-analysis of 241,258 adults accounting for smoking behaviour identifies novel loci for obesity traits.	BMI (adjusted for smoking behaviour)	98,173 European ancestry women, 64,373 European ancestry men, 5,829 European ancestry individuals, 10,500 African American/Afro-Caribbean ancestry women, 2,706 African American/Afro-Caribbean ancestry men, 1,030 Indian Asian ancestry women, 7,648 Indian Asian ancestry men, 1,793 Filipino ancestry women, 2,944 Hispanic/Latino ancestry women, 1,764 Hispanic/Latino ancestry men	21,496 European ancestry women, 24,385 European ancestry men, 118,364 European ancestry individuals, 2,326 African American/Afro-Caribbean ancestry women, 855 African American/Afro-Caribbean ancestry men	1p31.1	NEGR1	NEGR1 - RPL31P12	ENSG00000172260	ENSG00000284996		rs3101336-T	rs3101336	intron_variant	0.3916	2e-12	11.699	0.0332	[0.024-0.042] kg/m2 decrease
7	rs2815752	1	72751185	rs3101336	2017-08-10	28443625	Justice AE	2017-04-26	Nat Commun	www.ncbi.nlm.nih.gov/pubmed/28443625	Genome-wide meta-analysis of 241,258 adults accounting for smoking behaviour identifies novel loci for obesity traits.	BMI (adjusted for smoking behaviour)	98,173 European ancestry women, 64,373 European ancestry men, 5,829 European ancestry individuals, 10,500 African American/Afro-Caribbean ancestry women, 2,706 African American/Afro-Caribbean ancestry men, 1,030 Indian Asian ancestry women, 7,648 Indian Asian ancestry men, 1,793 Filipino ancestry women, 2,944 Hispanic/Latino ancestry women, 1,764 Hispanic/Latino ancestry men	21,496 European ancestry women, 24,385 European ancestry men, 118,364 European ancestry individuals, 2,326 African American/Afro-Caribbean ancestry women, 855 African American/Afro-Caribbean ancestry men	1p31.1	NEGR1	NEGR1 - RPL31P12	ENSG00000172260	ENSG00000284996		rs3101336-T	rs3101336	intron_variant	0.3916	1e-15	15	0.0274	[0.021-0.034] kg/m2 decrease
7	rs2815752	1	72751185	rs3101336	2017-08-10	28443625	Justice AE	2017-04-26	Nat Commun	www.ncbi.nlm.nih.gov/pubmed/28443625	Genome-wide meta-analysis of 241,258 adults accounting for smoking behaviour identifies novel loci for obesity traits.	BMI (adjusted for smoking behaviour)	98,173 European ancestry women, 64,373 European ancestry men, 5,829 European ancestry individuals, 10,500 African American/Afro-Caribbean ancestry women, 2,706 African American/Afro-Caribbean ancestry men, 1,030 Indian Asian ancestry women, 7,648 Indian Asian ancestry men, 1,793 Filipino ancestry women, 2,944 Hispanic/Latino ancestry women, 1,764 Hispanic/Latino ancestry men	21,496 European ancestry women, 24,385 European ancestry men, 118,364 European ancestry individuals, 2,326 African American/Afro-Caribbean ancestry women, 855 African American/Afro-Caribbean ancestry men	1p31.1	NEGR1	NEGR1 - RPL31P12	ENSG00000172260	ENSG00000284996		rs3101336-T	rs3101336	intron_variant	0.3916	5e-07	6.30103	0.023	[0.014-0.032] kg/m2 decrease
7	rs2815752	1	72751185	rs3101336	2015-04-23	25231870	Perry JR	2014-07-23	Nature	www.ncbi.nlm.nih.gov/pubmed/25231870	Parent-of-origin-specific allelic associations among 106 genomic loci for age at menarche.	Menarche (age at onset)	Up to 182,413 European ancestry females	NA	1p31.1	NEGR1	NEGR1 - RPL31P12	ENSG00000172260	ENSG00000284996		rs3101336-T	rs3101336	intron_variant	0.4	5e-13	12.301	0.04	[0.03-0.05] unit increase
7	rs2815752	1	72751185	rs3101336	2018-12-17	26961502	Wood AR	2016-03-10	Diabetologia	www.ncbi.nlm.nih.gov/pubmed/26961502	Variants in the FTO and CDKAL1 loci have recessive effects on risk of obesity and type 2 diabetes, respectively.	Body mass index	29,925 British ancestry cases, 89,763 British ancestry controls	NA	1p31.1	NEGR1	NEGR1 - RPL31P12	ENSG00000172260	ENSG00000284996		rs3101336-C	rs3101336	intron_variant	NR	7e-11	10.1549	0.027	[0.019-0.035] unit increase
7	rs2815752	1	72751185	rs3101336	2019-11-05	30239722	Pulit SL	2018-09-14	Hum Mol Genet	www.ncbi.nlm.nih.gov/pubmed/30239722	Meta-analysis of genome-wide association studies for body fat distribution in 694,649 individuals of European ancestry.	Body mass index	806,834 European ancestry individuals	NA	1p31.1	NA	NEGR1 - RPL31P12	ENSG00000172260	ENSG00000284996		rs3101336-T	rs3101336	intron_variant	0.3825	5e-54	53.301	0.0254	[0.022-0.029] unit decrease
7	rs2815752	1	72751185	rs3101336	2016-01-27	25673413	Locke AE	2015-02-12	Nature	www.ncbi.nlm.nih.gov/pubmed/25673413	Genetic studies of body mass index yield new insights for obesity biology.	Body mass index	up to 104,666 European ancestry male individuals, up to 132,115 European ancestry female individuals, 370 African American male individuals, 517 African American female individuals, 512 Hispanic male individuals, 764 Hispanic female individuals	up to 48,274 European ancestry male individuals, up to 39,864 European ancestry female individuals, 2,441 African American or Afro-Caribbean male individuals, 6,314 African American or Afro-Caribbean female individuals, 919 Filipino male individuals, 828 Filipino female individuals, 205 Seychellois male individuals, 287 Seychellois female individuals, 2,964 South Asian ancestry male individuals, …	1p31.1	NEGR1	NEGR1 - RPL31P12	ENSG00000172260	ENSG00000284996		rs3101336-C	rs3101336	intron_variant	0.614	2e-16	15.699	0.035	[0.026-0.043] kg/m2 increase
7	rs2815752	1	72751185	rs3101336	2016-01-27	25673413	Locke AE	2015-02-12	Nature	www.ncbi.nlm.nih.gov/pubmed/25673413	Genetic studies of body mass index yield new insights for obesity biology.	Body mass index	up to 104,666 European ancestry male individuals, up to 132,115 European ancestry female individuals, 370 African American male individuals, 517 African American female individuals, 512 Hispanic male individuals, 764 Hispanic female individuals	up to 48,274 European ancestry male individuals, up to 39,864 European ancestry female individuals, 2,441 African American or Afro-Caribbean male individuals, 6,314 African American or Afro-Caribbean female individuals, 919 Filipino male individuals, 828 Filipino female individuals, 205 Seychellois male individuals, 287 Seychellois female individuals, 2,964 South Asian ancestry male individuals, …	1p31.1	NEGR1	NEGR1 - RPL31P12	ENSG00000172260	ENSG00000284996		rs3101336-C	rs3101336	intron_variant	0.613	3e-26	25.5229	0.033	[0.027-0.039] kg/m2 increase
7	rs2815752	1	72751185	rs3101336	2016-01-27	25673413	Locke AE	2015-02-12	Nature	www.ncbi.nlm.nih.gov/pubmed/25673413	Genetic studies of body mass index yield new insights for obesity biology.	Body mass index	up to 104,666 European ancestry male individuals, up to 132,115 European ancestry female individuals, 370 African American male individuals, 517 African American female individuals, 512 Hispanic male individuals, 764 Hispanic female individuals	up to 48,274 European ancestry male individuals, up to 39,864 European ancestry female individuals, 2,441 African American or Afro-Caribbean male individuals, 6,314 African American or Afro-Caribbean female individuals, 919 Filipino male individuals, 828 Filipino female individuals, 205 Seychellois male individuals, 287 Seychellois female individuals, 2,964 South Asian ancestry male individuals, …	1p31.1	NEGR1	NEGR1 - RPL31P12	ENSG00000172260	ENSG00000284996		rs3101336-C	rs3101336	intron_variant	0.611	6e-26	25.2218	0.032	[0.026-0.038] kg/m2 increase
7	rs2815752	1	72751185	rs3101336	2016-01-27	25673413	Locke AE	2015-02-12	Nature	www.ncbi.nlm.nih.gov/pubmed/25673413	Genetic studies of body mass index yield new insights for obesity biology.	Body mass index	up to 104,666 European ancestry male individuals, up to 132,115 European ancestry female individuals, 370 African American male individuals, 517 African American female individuals, 512 Hispanic male individuals, 764 Hispanic female individuals	up to 48,274 European ancestry male individuals, up to 39,864 European ancestry female individuals, 2,441 African American or Afro-Caribbean male individuals, 6,314 African American or Afro-Caribbean female individuals, 919 Filipino male individuals, 828 Filipino female individuals, 205 Seychellois male individuals, 287 Seychellois female individuals, 2,964 South Asian ancestry male individuals, …	1p31.1	NEGR1	NEGR1 - RPL31P12	ENSG00000172260	ENSG00000284996		rs3101336-C	rs3101336	intron_variant	0.611	9e-17	16.0458	0.033	[0.026-0.041] kg/m2 increase
7	rs2815752	1	72751185	rs3101336	2016-09-28	26604143	Felix JF	2015-11-24	Hum Mol Genet	www.ncbi.nlm.nih.gov/pubmed/26604143	Genome-wide association analysis identifies three new susceptibility loci for childhood body mass index.	Childhood body mass index	34,744 European ancestry children	11,313 European ancestry children	1p31.1	NR	NEGR1 - RPL31P12	ENSG00000172260	ENSG00000284996		rs3101336-C	rs3101336	intron_variant	NR	4e-08	7.39794	NA
7	rs2815752	1	72751185	rs3101336	2017-08-10	28443625	Justice AE	2017-04-26	Nat Commun	www.ncbi.nlm.nih.gov/pubmed/28443625	Genome-wide meta-analysis of 241,258 adults accounting for smoking behaviour identifies novel loci for obesity traits.	BMI in smokers	19,883 European ancestry women, up to 16,928 European ancestry men, up to 973 European ancestry individuals, 1,701 African American/Afro-Caribbean ancestry women, 903 African American/Afro-Caribbean ancestry men, 10 Indian Asian ancestry women, 957 Indian Asian ancestry men, 267 Filipino ancestry women, 475 Hispanic/Latino ancestry women, 446 Hispanic/Latino ancestry men	5,485 European ancestry women, 6,471 European ancestry men, 13,416 European ancestry individuals, 253 African American/Afro-Caribbean ancestry women, 208 African American/Afro-Caribbean ancestry men	1p31.1	NEGR1	NEGR1 - RPL31P12	ENSG00000172260	ENSG00000284996		rs3101336-T	rs3101336	intron_variant	0.3916	4e-08	7.39794	0.0389	[0.025-0.053] kg/m2 decrease
7	rs2815752	1	72751185	rs3101336	2017-08-10	28443625	Justice AE	2017-04-26	Nat Commun	www.ncbi.nlm.nih.gov/pubmed/28443625	Genome-wide meta-analysis of 241,258 adults accounting for smoking behaviour identifies novel loci for obesity traits.	BMI in non-smokers	77,279 European ancestry women, 47,280 European ancestry men, 4,856 European ancestry individuals, 8,799 African American/Afro-Caribbean ancestry women, 1,803 African American/Afro-Caribbean ancestry men, 1,020 Indian Asian ancestry women, 6,691 Indian Asian ancestry men, 1,526 Filipino ancestry women, 2,469 Hispanic/Latino ancestry women, 1,318 Hispanic/Latino ancestry men	16,011 European ancestry women, 17,912 European ancestry men, 105,218 European ancestry individuals, 2,073 African American/Afro-Caribbean ancestry women, 647 African American/Afro-Caribbean ancestry men	1p31.1	NEGR1	NEGR1 - RPL31P12	ENSG00000172260	ENSG00000284996		rs3101336-T	rs3101336	intron_variant	0.3916	8e-09	8.09691	0.0315	[0.021-0.042] kg/m2 decrease
7	rs2815752	1	72751185	rs3101336	2017-08-10	28443625	Justice AE	2017-04-26	Nat Commun	www.ncbi.nlm.nih.gov/pubmed/28443625	Genome-wide meta-analysis of 241,258 adults accounting for smoking behaviour identifies novel loci for obesity traits.	BMI in non-smokers	77,279 European ancestry women, 47,280 European ancestry men, 4,856 European ancestry individuals, 8,799 African American/Afro-Caribbean ancestry women, 1,803 African American/Afro-Caribbean ancestry men, 1,020 Indian Asian ancestry women, 6,691 Indian Asian ancestry men, 1,526 Filipino ancestry women, 2,469 Hispanic/Latino ancestry women, 1,318 Hispanic/Latino ancestry men	16,011 European ancestry women, 17,912 European ancestry men, 105,218 European ancestry individuals, 2,073 African American/Afro-Caribbean ancestry women, 647 African American/Afro-Caribbean ancestry men	1p31.1	NEGR1	NEGR1 - RPL31P12	ENSG00000172260	ENSG00000284996		rs3101336-T	rs3101336	intron_variant	0.3916	2e-10	9.69897	0.0251	[0.017-0.033] kg/m2 decrease
7	rs2815752	1	72751185	rs3101336	2017-08-10	28443625	Justice AE	2017-04-26	Nat Commun	www.ncbi.nlm.nih.gov/pubmed/28443625	Genome-wide meta-analysis of 241,258 adults accounting for smoking behaviour identifies novel loci for obesity traits.	Body mass index (joint analysis main effects and smoking interaction)	98,173 European ancestry women, 64,373 European ancestry men, 5,829 European ancestry individuals, 10,500 African American/Afro-Caribbean ancestry women, 2,706 African American/Afro-Caribbean ancestry men, 1,030 Indian Asian ancestry women, 7,648 Indian Asian ancestry men, 1,793 Filipino ancestry women, 2,944 Hispanic/Latino ancestry women, 1,764 Hispanic/Latino ancestry men	21,496 European ancestry women, 24,385 European ancestry men, 118,364 European ancestry individuals, 2,326 African American/Afro-Caribbean ancestry women, 855 African American/Afro-Caribbean ancestry men	1p31.1	NEGR1	NEGR1 - RPL31P12	ENSG00000172260	ENSG00000284996		rs3101336-T	rs3101336	intron_variant	0.3916	3e-16	15.5229	NA
7	rs2815752	1	72751185	rs3101336	2017-08-10	28443625	Justice AE	2017-04-26	Nat Commun	www.ncbi.nlm.nih.gov/pubmed/28443625	Genome-wide meta-analysis of 241,258 adults accounting for smoking behaviour identifies novel loci for obesity traits.	Body mass index (joint analysis main effects and smoking interaction)	98,173 European ancestry women, 64,373 European ancestry men, 5,829 European ancestry individuals, 10,500 African American/Afro-Caribbean ancestry women, 2,706 African American/Afro-Caribbean ancestry men, 1,030 Indian Asian ancestry women, 7,648 Indian Asian ancestry men, 1,793 Filipino ancestry women, 2,944 Hispanic/Latino ancestry women, 1,764 Hispanic/Latino ancestry men	21,496 European ancestry women, 24,385 European ancestry men, 118,364 European ancestry individuals, 2,326 African American/Afro-Caribbean ancestry women, 855 African American/Afro-Caribbean ancestry men	1p31.1	NEGR1	NEGR1 - RPL31P12	ENSG00000172260	ENSG00000284996		rs3101336-T	rs3101336	intron_variant	0.3916	8e-12	11.0969	NA
7	rs2815752	1	72751185	rs3101336	2017-08-10	28443625	Justice AE	2017-04-26	Nat Commun	www.ncbi.nlm.nih.gov/pubmed/28443625	Genome-wide meta-analysis of 241,258 adults accounting for smoking behaviour identifies novel loci for obesity traits.	Body mass index (joint analysis main effects and smoking interaction)	98,173 European ancestry women, 64,373 European ancestry men, 5,829 European ancestry individuals, 10,500 African American/Afro-Caribbean ancestry women, 2,706 African American/Afro-Caribbean ancestry men, 1,030 Indian Asian ancestry women, 7,648 Indian Asian ancestry men, 1,793 Filipino ancestry women, 2,944 Hispanic/Latino ancestry women, 1,764 Hispanic/Latino ancestry men	21,496 European ancestry women, 24,385 European ancestry men, 118,364 European ancestry individuals, 2,326 African American/Afro-Caribbean ancestry women, 855 African American/Afro-Caribbean ancestry men	1p31.1	NEGR1	NEGR1 - RPL31P12	ENSG00000172260	ENSG00000284996		rs3101336-T	rs3101336	intron_variant	0.3916	4e-07	6.39794	NA
7	rs2815752	1	72751185	rs3101336	2017-10-27	28892062	Akiyama M	2017-09-11	Nat Genet	www.ncbi.nlm.nih.gov/pubmed/28892062	Genome-wide association study identifies 112 new loci for body mass index in the Japanese population.	Body mass index	up to 72,390 Japanese ancestry women, up to 85,894 Japanese ancestry men	up to 10,048 Japanese ancestry women, up to 5,098 Japanese ancestry men, up to 181,999 European ancestry women, up to 140,155 European ancestry controls	1p31.1	NEGR1, LINC01360	NEGR1 - RPL31P12	ENSG00000172260	ENSG00000284996		rs3101336-C	rs3101336	intron_variant	0.63	1e-29	29	0.032	[0.026-0.038] unit increase
7	rs2815752	1	72751185	rs3101336	2018-02-23	29326435	Hill WD	2018-01-11	Mol Psychiatry	www.ncbi.nlm.nih.gov/pubmed/29326435	A combined analysis of genetically correlated traits identifies 187 loci and a role for neurogenesis and myelination in intelligence.	Intelligence (MTAG)	120,934 British ancestry individuals, 127,548 individuals	NA	1p31.1	NEGR1	NEGR1 - RPL31P12	ENSG00000172260	ENSG00000284996		rs3101336-T	rs3101336	intron_variant	NR	3e-17	16.5229	0.0251995	[0.019-0.031] unit decrease
7	rs2815752	1	72751185	rs3101336	2013-09-12	23563607	Berndt SI	2013-04-07	Nat Genet	www.ncbi.nlm.nih.gov/pubmed/23563607	Genome-wide meta-analysis identifies 11 new loci for anthropometric traits and provides insights into genetic architecture.	Obesity	93,015 European ancestry overweight individuals, 32,858 European ancestry class I obese individuals, 9,889 European ancestry class II obese individuals, 2,896 European ancestry class III obese individuals, up to 65,840 European ancestry controls	65,332 European ancestry overweight individuals, 22,373 European ancestry class I obese individuals, 5,476 European ancestry class II obese individuals, 1,162 European ancestry class III obese individuals, up to 39,294 European ancestry controls	1p31.1	NEGR1	NEGR1 - RPL31P12	ENSG00000172260	ENSG00000284996		rs3101336-C	rs3101336	intron_variant	0.61	1e-13	13	1.12	[NR]
7	rs2815752	1	72751185	rs3101336	2013-10-24	23563609	Wheeler E	2013-04-07	Nat Genet	www.ncbi.nlm.nih.gov/pubmed/23563609	Genome-wide SNP and CNV analysis identifies common and low-frequency variants associated with severe early-onset obesity.	Obesity (early onset extreme)	1,509 European ancestry cases, 5,380 European ancestry controls	971 European ancestry cases, 1,990 European ancestry controls	1p31.1	NEGR1	NEGR1 - RPL31P12	ENSG00000172260	ENSG00000284996		rs3101336-C	rs3101336	intron_variant	0.6	2e-08	7.69897	1.21	[1.13-1.29]
7	rs2815752	1	72751185	rs3101336	2021-03-22	33491310	Warner ET	2021-02-01	Obesity (Silver Spring)	www.ncbi.nlm.nih.gov/pubmed/33491310	A Genome-Wide Association Study of Childhood Body Fatness.	Childhood body fatness	34,401 European ancestry individuals	NA	1p31.1	NR	NEGR1 - RPL31P12	ENSG00000172260	ENSG00000284996		rs3101336-?	rs3101336	intron_variant	NR	4e-07	6.39794	7.48	NR z score decrease
7	rs2815752	1	72751185	rs3101336	2018-09-28	30108127	Hoffmann TJ	2018-08-14	Genetics	www.ncbi.nlm.nih.gov/pubmed/30108127	A Large Multi-ethnic Genome-Wide Association Study of Adult Body Mass Index Identifies Novel Loci.	Body mass index	315,347 European ancestry individuals, 8,322 Hispanic/Latino individuals, 7,290 East Asian ancestry individuals, 3,069 African American individuals, 459 South Asian ancestry individuals	431,743 European ancestry individuals, 9,275 South Asian ancestry individuals, 8,261 African British individuals, 1,822 East Asian ancestry individuals, 7,620 individuals	1p31.1	NR	NEGR1 - RPL31P12	ENSG00000172260	ENSG00000284996		rs3101336-T	rs3101336	intron_variant	NR	7e-36	35.1549	0.032	[NR] unit decrease
7	rs2815752	1	72751185	rs3101336	2022-08-04	35585065	May-Wilson S	2022-05-18	Nat Commun	www.ncbi.nlm.nih.gov/pubmed/35585065	Large-scale GWAS of food liking reveals genetic determinants and genetic correlations with distinct neurophysiological traits.	F-healthy breakfast food liking (derived food-liking factor)	143,879 European ancestry individuals	NA	1p31.1		NEGR1 - RPL31P12	ENSG00000172260	ENSG00000284996		rs3101336-C	rs3101336	intron_variant	0.6038	2e-12	11.699	0.094795	[0.068-0.121] unit increase
7	rs1993709	1	72751552	rs2613499	2020-09-14	32541925	Vujkovic M	2020-06-15	Nat Genet	www.ncbi.nlm.nih.gov/pubmed/32541925	Discovery of 318 new risk loci for type 2 diabetes and related vascular outcomes among 1.4 million participants in a multi-ancestry meta-analysis.	Type 2 diabetes	148,726 European ancestry cases, 24,646 African American cases, 8,616 Hispanic cases, 46,511 Asian ancestry cases, 965,732 European ancestry controls, 31,446 African American controls, 11,829 Hispanic controls, 169,776 Asian ancestry controls	NA	1p31.1	NR	NEGR1 - RPL31P12	ENSG00000172260	ENSG00000284996		rs2613499-G	rs2613499	intron_variant	0.199	1e-11	11	0.0363	[0.026-0.047] unit decrease
7	rs1993709	1	72751552	rs2613499	2021-01-26	32376654	Richardson TG	2020-05-06	BMJ	www.ncbi.nlm.nih.gov/pubmed/32376654	Use of genetic variation to separate the effects of early and later life adiposity on disease risk: mendelian randomisation study.	Adult body size	453,169 European ancestry individuals		1p31.1	NEGR1	NEGR1 - RPL31P12	ENSG00000172260	ENSG00000284996		rs2613499-A	rs2613499	intron_variant	0.808963	1e-26	26	0.0185702	[0.015-0.022] unit increase
7	rs1993709	1	72752073	rs12740789	2018-07-11	29497042	Verweij N	2018-03-01	Nat Commun	www.ncbi.nlm.nih.gov/pubmed/29497042	Genetic study links components of the autonomous nervous system to heart-rate profile during exercise.	Heart rate response to recovery post exercise (20 sec)	5,4137 European ancestry individuals, 1,744 Asian individuals, 1,445 African individuals, 468 admixed individuals, 1,024 individuals	NA	1p31.1	NEGR1	NEGR1 - RPL31P12	ENSG00000172260	ENSG00000284996		rs12740789-G	rs12740789	intron_variant	0.82089	1e-09	9	0.046075	[0.031-0.061] unit decrease
7	rs1993709	1	72752073	rs12740789	2019-03-28	30643251	Liu M	2019-01-14	Nat Genet	www.ncbi.nlm.nih.gov/pubmed/30643251	Association studies of up to 1.2 million individuals yield new insights into the genetic etiology of tobacco and alcohol use.	Smoking initiation (ever regular vs never regular)	up to 1,232,091 European ancestry individuals	NA	1p31.1	NR	NEGR1 - RPL31P12	ENSG00000172260	ENSG00000284996		rs12740789-A	rs12740789	intron_variant	0.178	1e-17	17	0.0284973	[0.022-0.035] unit decrease
7	rs1993709	1	72752073	rs12740789	2021-11-02	34446935	Karlsson Linner R	2021-08-26	Nat Neurosci	www.ncbi.nlm.nih.gov/pubmed/34446935	Multivariate analysis of 1.5 million people identifies genetic associations with traits related to self-regulation and addiction.	Externalizing behaviour (multivariate analysis)	up to 53,293 European ancestry Attention-deficit/hyperactivity disorder individuals, up to 164,684 European ancestry problematic alcohol use individuals, up to 186,875 European ancestry lifetime cannabis use individuals, up to 357,187 European ancestry individuals measuring reverse-coded age at first sexual intercourse, up to 336,121 European ancestry individuals measuring number of sexual partne…	NA	1p31.1		NEGR1 - RPL31P12	ENSG00000172260	ENSG00000284996		rs12740789-G	rs12740789	intron_variant	0.803	6e-20	19.2218	0.014	[0.01-0.018] unit increase
7	rs1993709	1	72752073	rs12740789	2022-08-05	35835914	Watanabe K	2022-07-14	Nat Genet	www.ncbi.nlm.nih.gov/pubmed/35835914	Genome-wide meta-analysis of insomnia prioritizes genes associated with metabolic and psychiatric pathways.	Insomnia	222,753 European ancestry male cases, 993,280 European ancestry male controls	NA	1p31.1		NEGR1 - RPL31P12	ENSG00000172260	ENSG00000284996		rs12740789-A	rs12740789	intron_variant	NR	1e-15	15	0.014	[0.01-0.018] unit decrease
7	rs2815752	1	72752230	rs2815765	2018-10-17	30013184	Waage J	2018-07-16	Nat Genet	www.ncbi.nlm.nih.gov/pubmed/30013184	Genome-wide association and HLA fine-mapping studies identify risk loci and genetic pathways underlying allergic rhinitis.	Allergic rhinitis	59,762 European and unknown ancestry cases, 152,358 European and unknown ancestry controls	60,720 European ancestry cases, 618,527 European ancestry controls	1p31.1	LRRIQ3, NEGR1	NEGR1 - RPL31P12	ENSG00000172260	ENSG00000284996		rs2815765-C	rs2815765	intron_variant	0.6344	9e-15	14.0458	1.04167	[1.03-1.05]
7	rs1993709	1	72752939	rs2613498	2019-02-06	30595370	Kichaev G	2018-12-27	Am J Hum Genet	www.ncbi.nlm.nih.gov/pubmed/30595370	Leveraging Polygenic Functional Enrichment to Improve GWAS Power.	Body mass index	approximately 458,000 European ancestry individuals	NA	1p31.1		NEGR1 - RPL31P12	ENSG00000172260	ENSG00000284996		rs2613498-?	rs2613498	intron_variant	NR	4e-40	39.3979	NA
7	rs1993709	1	72752939	rs2613498	2019-02-08	30595370	Kichaev G	2018-12-27	Am J Hum Genet	www.ncbi.nlm.nih.gov/pubmed/30595370	Leveraging Polygenic Functional Enrichment to Improve GWAS Power.	Cardiovascular disease	approximately 459,000 European ancestry individuals	NA	1p31.1		NEGR1 - RPL31P12	ENSG00000172260	ENSG00000284996		rs2613498-?	rs2613498	intron_variant	NR	8e-09	8.09691	NA
7	rs1993709	1	72754314	rs61765651	2020-01-08	31504550	Bradfield JP	2019-07-05	Hum Mol Genet	www.ncbi.nlm.nih.gov/pubmed/31504550	A Trans-ancestral Meta-Analysis of Genome-Wide Association Studies Reveals Loci Associated with Childhood Obesity.	Childhood obesity	8,613 European ancestry cases, 3,213 African American cases, 69 Moroccan ancestry cases, 986 Hispanic/Latino cases, 124 East Asian ancestry cases, 12,696 European ancestry controls, 1,392 African American controls, 64 Moroccan ancestry controls, 993 Hispanic/Latino controls, 454 East Asian ancestry controls	NA	1p31.1	NR	NEGR1 - RPL31P12	ENSG00000172260	ENSG00000284996		rs61765651-T	rs61765651	intron_variant	NR	4e-07	6.39794	0.1346	[0.083-0.187] unit decrease
7	rs1993709	1	72754314	rs61765651	2020-04-17	31669095	Zhu Z	2019-10-24	J Allergy Clin Immunol	www.ncbi.nlm.nih.gov/pubmed/31669095	Shared Genetic and Experimental Links between Obesity-Related Traits and Asthma Subtypes in UK Biobank.	Body mass index	457,822 European ancestry individuals	NA	1p31.1	NR	NEGR1 - RPL31P12	ENSG00000172260	ENSG00000284996		rs61765651-?	rs61765651	intron_variant	NR	2e-38	37.699	NA
7	rs1993709	1	72754314	rs61765651	2022-08-05	35835914	Watanabe K	2022-07-14	Nat Genet	www.ncbi.nlm.nih.gov/pubmed/35835914	Genome-wide meta-analysis of insomnia prioritizes genes associated with metabolic and psychiatric pathways.	Insomnia	593,724 European ancestry cases, 1,771,286 European ancestry controls	NA	1p31.1		NEGR1 - RPL31P12	ENSG00000172260	ENSG00000284996		rs61765651-T	rs61765651	intron_variant	NR	9e-29	28.0458	0.014	[0.012-0.016] unit decrease
7	rs1993709	1	72754314	rs61765651	2020-10-30	33045005	Vogelezang S	2020-10-12	PLoS Genet	www.ncbi.nlm.nih.gov/pubmed/33045005	Novel loci for childhood body mass index and shared heritability with adult cardiometabolic traits.	Childhood body mass index	39,620 European ancestry individuals	NA	1p31.1	NEGR1	NEGR1 - RPL31P12	ENSG00000172260	ENSG00000284996		rs61765651-C	rs61765651	intron_variant	0.83	1e-08	8	0.058	[0.038-0.078] unit increase
7	rs1993709	1	72754788	rs2613496	2019-03-28	30643251	Liu M	2019-01-14	Nat Genet	www.ncbi.nlm.nih.gov/pubmed/30643251	Association studies of up to 1.2 million individuals yield new insights into the genetic etiology of tobacco and alcohol use.	Smoking initiation (ever regular vs never regular) (MTAG)	up to 1,359,002 European ancestry individuals	NA	1p31.1	NR	NEGR1 - RPL31P12	ENSG00000172260	ENSG00000284996		rs2613496-C	rs2613496	intron_variant	0.821	4e-17	16.3979	0.0118521	[0.0091-0.0146] unit increase
7	rs1993709	1	72754788	rs2613496	2022-11-17	34887591	Graham SE	2021-12-09	Nature	www.ncbi.nlm.nih.gov/pubmed/34887591	The power of genetic diversity in genome-wide association studies of lipids.	High density lipoprotein cholesterol levels	40,963 South Asian ancestry individuals, 48,057 Hispanic individuals, 99,432 Admixed African or African ancestry individuals, 146,492 East Asian ancestry individuals, 1,320,016 European ancestry individuals	NA	1p31.1		NEGR1 - RPL31P12	ENSG00000172260	ENSG00000284996		rs2613496-?	rs2613496	intron_variant	NR	2e-12	11.699	NA
7	rs1993709	1	72754788	rs2613496	2022-11-17	34887591	Graham SE	2021-12-09	Nature	www.ncbi.nlm.nih.gov/pubmed/34887591	The power of genetic diversity in genome-wide association studies of lipids.	High density lipoprotein cholesterol levels	1,320,016 European ancestry individuals	NA	1p31.1		NEGR1 - RPL31P12	ENSG00000172260	ENSG00000284996		rs2613496-C	rs2613496	intron_variant	0.816177	2e-09	8.69897	0.0141294	[0.011-0.018] unit decrease
7	rs2815752	1	72755105	rs2568952	2021-07-27	33479212	Yao X	2021-01-21	Transl Psychiatry	www.ncbi.nlm.nih.gov/pubmed/33479212	Integrative analysis of genome-wide association studies identifies novel loci associated with neuropsychiatric disorders.	Neuropsychiatric disorders	19,099 European ancestry attention deficit hyperactivity disorder cases, 18,381 European ancestry autism spectrum disorder cases, 20,352 European ancestry bipolar disorder cases, 170,756 European ancestry major depressive disorder cases, 33,640 European ancestry schizophrenia cases, 466,420 European ancestry controls	NA	1p31.1	NR	NEGR1 - RPL31P12	ENSG00000172260	ENSG00000284996		rs2568952-C	rs2568952	intron_variant	NR	5e-11	10.301	6.568	NR z score decrease
7	rs2815752	1	72756049	rs17526367	2018-01-12	29186694	Lam M	2017-11-28	Cell Rep	www.ncbi.nlm.nih.gov/pubmed/29186694	Large-Scale Cognitive GWAS Meta-Analysis Reveals Tissue-Specific Neural Expression and Potential Nootropic Drug Targets.	Cognitive ability	107,207 European ancestry individuals	NA	1p31.1	NEGR1	NEGR1 - RPL31P12	ENSG00000172260	ENSG00000284996		rs17526367-?	rs17526367	intron_variant	NR	5e-10	9.30103	6.227	z score decrease
7	rs2815752	1	72756049	rs17526367	2018-01-12	29186694	Lam M	2017-11-28	Cell Rep	www.ncbi.nlm.nih.gov/pubmed/29186694	Large-Scale Cognitive GWAS Meta-Analysis Reveals Tissue-Specific Neural Expression and Potential Nootropic Drug Targets.	Cognitive ability (MTAG)	436,124 European ancestry individuals	NA	1p31.1	NEGR1	NEGR1 - RPL31P12	ENSG00000172260	ENSG00000284996		rs17526367-?	rs17526367	intron_variant	NR	4e-13	12.3979	7.27	z score decrease
7	rs2815752	1	72756049	rs17526367	2018-02-23	29326435	Hill WD	2018-01-11	Mol Psychiatry	www.ncbi.nlm.nih.gov/pubmed/29326435	A combined analysis of genetically correlated traits identifies 187 loci and a role for neurogenesis and myelination in intelligence.	Intelligence (MTAG)	120,934 British ancestry individuals, 127,548 individuals	NA	1p31.1	NEGR1	NEGR1 - RPL31P12	ENSG00000172260	ENSG00000284996		rs17526367-T	rs17526367	intron_variant	NR	2e-18	17.699	0.0304842	[0.024-0.037] unit decrease
7	rs2815752	1	72758984	rs2613492	2021-06-29	32895543	de la Fuente J	2020-09-07	Nat Hum Behav	www.ncbi.nlm.nih.gov/pubmed/32895543	A general dimension of genetic sharing across diverse cognitive traits inferred from molecular data.	Verbal-numerical reasoning	171,304 British ancestry individuals	NA	1p31.1		NEGR1 - RPL31P12	ENSG00000172260	ENSG00000284996		rs2613492-?	rs2613492	intron_variant	NR	8e-14	13.0969	NA
7	rs2815752	1	72762169	rs2568955	2017-02-24	27225129	Okbay A	2016-05-26	Nature	www.ncbi.nlm.nih.gov/pubmed/27225129	Genome-wide association study identifies 74 loci associated with educational attainment.	Educational attainment (years of education)	405,072 European ancestry individuals	NA	1p31.1	NR	NEGR1 - RPL31P12	ENSG00000172260	ENSG00000284996		rs2568955-T	rs2568955	intron_variant	0.2488	6e-10	9.22185	0.0159594	NR unit decrease
7	rs2815752	1	72762169	rs2568955	2018-10-19	30038396	Lee JJ	2018-07-23	Nat Genet	www.ncbi.nlm.nih.gov/pubmed/30038396	Gene discovery and polygenic prediction from a genome-wide association study of educational attainment in 1.1 million individuals.	Educational attainment (years of education)	up to 1,131,881 European ancestry individuals	NA	1p31.1		NEGR1 - RPL31P12	ENSG00000172260	ENSG00000284996		rs2568955-T	rs2568955	intron_variant	0.2481	3e-24	23.5229	0.0165	[0.013-0.02] unit decrease
7	rs1993709	1	72764289	rs2815757	2019-06-25	30804565	Jansen PR	2019-02-25	Nat Genet	www.ncbi.nlm.nih.gov/pubmed/30804565	Genome-wide analysis of insomnia in 1,331,010 individuals identifies new risk loci and functional pathways.	Insomnia	651,923 European ancestry males, 679,087 European ancestry females	NA	1p31.1	NR	NEGR1 - RPL31P12	ENSG00000172260	ENSG00000284996		rs2815757-T	rs2815757	intron_variant	0.8089	2e-13	12.699	1.057	[1.04-1.07]
7	rs1993709	1	72764289	rs2815757	2019-06-25	30804565	Jansen PR	2019-02-25	Nat Genet	www.ncbi.nlm.nih.gov/pubmed/30804565	Genome-wide analysis of insomnia in 1,331,010 individuals identifies new risk loci and functional pathways.	Insomnia	651,923 European ancestry males, 679,087 European ancestry females	NA	1p31.1	NA	NEGR1 - RPL31P12	ENSG00000172260	ENSG00000284996		rs2815757-T	rs2815757	intron_variant	0.8089	4e-10	9.39794	1.08	[1.06-1.1]
7	rs2815752	1	72764376	rs2568956	2020-07-08	32066663	Niarchou M	2020-02-03	Transl Psychiatry	www.ncbi.nlm.nih.gov/pubmed/32066663	Genome-wide association study of dietary intake in the UK biobank study and its associations with schizophrenia and other traits.	Oily fish consumption	335,576 European ancestry individuals	NA	1p31.1	NEGR1	NEGR1 - RPL31P12	ENSG00000172260	ENSG00000284996		rs2568956-?	rs2568956	intron_variant	NR	2e-08	7.69897	0.0139906	[0.0091-0.0188] unit decrease
7	rs2815752	1	72764376	rs2568956	2020-07-08	32066663	Niarchou M	2020-02-03	Transl Psychiatry	www.ncbi.nlm.nih.gov/pubmed/32066663	Genome-wide association study of dietary intake in the UK biobank study and its associations with schizophrenia and other traits.	Pork consumption	335,576 European ancestry individuals	NA	1p31.1	NEGR1	NEGR1 - RPL31P12	ENSG00000172260	ENSG00000284996		rs2568956-?	rs2568956	intron_variant	NR	2e-08	7.69897	0.0125973	[0.0077-0.0175] unit increase
7	rs2815752	1	72765116	rs2568958	2019-11-05	30239722	Pulit SL	2018-09-14	Hum Mol Genet	www.ncbi.nlm.nih.gov/pubmed/30239722	Meta-analysis of genome-wide association studies for body fat distribution in 694,649 individuals of European ancestry.	Body mass index	434,794 European ancestry female individuals	NA	1p31.1	NA	NEGR1 - RPL31P12	ENSG00000172260	ENSG00000284996		rs2568958-A	rs2568958	intron_variant	0.6177	1e-53	53	0.0253	[0.022-0.028] unit increase
7	rs2815752	1	72765116	rs2568958	2013-09-12	23563607	Berndt SI	2013-04-07	Nat Genet	www.ncbi.nlm.nih.gov/pubmed/23563607	Genome-wide meta-analysis identifies 11 new loci for anthropometric traits and provides insights into genetic architecture.	Obesity	93,015 European ancestry overweight individuals, 32,858 European ancestry class I obese individuals, 9,889 European ancestry class II obese individuals, 2,896 European ancestry class III obese individuals, up to 65,840 European ancestry controls	65,332 European ancestry overweight individuals, 22,373 European ancestry class I obese individuals, 5,476 European ancestry class II obese individuals, 1,162 European ancestry class III obese individuals, up to 39,294 European ancestry controls	1p31.1	NEGR1	NEGR1 - RPL31P12	ENSG00000172260	ENSG00000284996		rs2568958-A	rs2568958	intron_variant	0.61	4e-16	15.3979	1.06	[NR]
7	rs2815752	1	72765116	rs2568958	2013-09-12	23563607	Berndt SI	2013-04-07	Nat Genet	www.ncbi.nlm.nih.gov/pubmed/23563607	Genome-wide meta-analysis identifies 11 new loci for anthropometric traits and provides insights into genetic architecture.	Body mass index	7,962 European ancestry high body mass index individuals, 8,106 European ancestry low body mass index individuals	4,900 European ancestry high body mass index individuals, 4,891 European ancestry low body mass index individuals	1p31.1	NEGR1	NEGR1 - RPL31P12	ENSG00000172260	ENSG00000284996		rs2568958-A	rs2568958	intron_variant	0.6	2e-14	13.699	1.16	[NR]
7	rs2815752	1	72765116	rs2568958	2009-01-15	19079260	Thorleifsson G	2008-12-14	Nat Genet	www.ncbi.nlm.nih.gov/pubmed/19079260	Genome-wide association yields new sequence variants at seven loci that associate with measures of obesity.	Weight	72,598 European ancestry individuals, 1,160 African American individuals	Up to 11,036 European ancestry individuals, 32,615 individuals	1p31.1	NEGR1	NEGR1 - RPL31P12	ENSG00000172260	ENSG00000284996		rs2568958-A	rs2568958	intron_variant	0.58	2e-08	7.69897	3.37	[2.19-4.55] percentage SD increase
7	rs2815752	1	72765116	rs2568958	2009-01-15	19079260	Thorleifsson G	2008-12-14	Nat Genet	www.ncbi.nlm.nih.gov/pubmed/19079260	Genome-wide association yields new sequence variants at seven loci that associate with measures of obesity.	Body mass index	72,598 European ancestry individuals, 1,160 African American individuals	Up to 11,036 European ancestry individuals, 32,615 individuals	1p31.1	NEGR1	NEGR1 - RPL31P12	ENSG00000172260	ENSG00000284996		rs2568958-A	rs2568958	intron_variant	0.58	1e-11	11	3.77	[2.67-4.87] % SD increase
7	rs2815752	1	72765116	rs2568958	2019-03-19	30718901	Howard DM	2019-02-04	Nat Neurosci	www.ncbi.nlm.nih.gov/pubmed/30718901	Genome-wide meta-analysis of depression identifies 102 independent variants and highlights the importance of the prefrontal brain regions.	Depression	118,811 European ancestry cases, 327,427 European ancestry controls, 127,552 cases, 233,763 controls	414,055 European ancestry cases, 892,299 European ancestry controls	1p31.1	NR	NEGR1 - RPL31P12	ENSG00000172260	ENSG00000284996		rs2568958-A	rs2568958	intron_variant	0.6156	4e-52	51.3979	1.034	[1.03-1.039]
7	rs2815752	1	72765116	rs2568958	2019-03-18	30643256	Baselmans BML	2019-01-14	Nat Genet	www.ncbi.nlm.nih.gov/pubmed/30643256	Multivariate genome-wide analyses of the well-being spectrum.	Depressive symptoms	1,067,913 European ancestry individuals	228,033 European ancestry individuals	1p31.1	NR	NEGR1 - RPL31P12	ENSG00000172260	ENSG00000284996		rs2568958-A	rs2568958	intron_variant	0.612019	3e-19	18.5229	0.0114017	[0.0089-0.0139] unit increase
7	rs2815752	1	72765116	rs2568958	2021-12-14	34594039	Sakaue S	2021-09-30	Nat Genet	www.ncbi.nlm.nih.gov/pubmed/34594039	A cross-population atlas of genetic associations for 220 human phenotypes.	Weight	360,116 European ancestry individuals, 165,419 East Asian ancestry individuals	NA	1p31.1		NEGR1 - RPL31P12	ENSG00000172260	ENSG00000284996		rs2568958-A	rs2568958	intron_variant	NR	4e-23	22.3979	0.0193	[0.016-0.023] unit increase
7	rs1993709	1	72808551	rs11209947	2019-02-28	30677029	Riveros-McKay F	2019-01-24	PLoS Genet	www.ncbi.nlm.nih.gov/pubmed/30677029	Genetic architecture of human thinness compared to severe obesity.	Obesity (extreme)	1,456 British ancestry obese children, 6,460 European ancestry control adults	up to 7,526 British ancestry obese individuals, at least 4,405 obese individuals, up to 20,720 British ancestry controls, 61,166 controls	1p31.1	NEGR1	RPL31P12 - NA	ENSG00000284996			rs11209947-A	rs11209947	intron_variant	0.72178	5e-20	19.301	1.17	[1.13-1.21]
7	rs2815752	1	72811904	rs11209948	2019-02-08	30593698	Hubel C	2018-12-28	Am J Med Genet B Neuropsychiatr Genet	www.ncbi.nlm.nih.gov/pubmed/30593698	Genomics of body fat percentage may contribute to sex bias in anorexia nervosa.	Body fat percentage	70,700 European ancestry female individuals, 85,261 European ancestry male individuals	NA	1p31.1	NR	RPL31P12 - NA	ENSG00000284996			rs11209948-?	rs11209948	intron_variant	NR	2e-07	6.69897	0.11132	[0.069-0.153] unit increase
7	rs2815752	1	72811904	rs11209948	2019-02-08	30593698	Hubel C	2018-12-28	Am J Med Genet B Neuropsychiatr Genet	www.ncbi.nlm.nih.gov/pubmed/30593698	Genomics of body fat percentage may contribute to sex bias in anorexia nervosa.	Body fat percentage	70,700 European ancestry female individuals, 85,261 European ancestry male individuals	NA	1p31.1	NR	RPL31P12 - NA	ENSG00000284996			rs11209948-?	rs11209948	intron_variant	NR	2e-07	6.69897	0.13699	[0.085-0.189] unit increase
7	rs2815752	1	72811904	rs11209948	2018-08-03	27479909	Hyde CL	2016-08-01	Nat Genet	www.ncbi.nlm.nih.gov/pubmed/27479909	Identification of 15 genetic loci associated with risk of major depression in individuals of European descent.	Major depressive disorder	84,847 European ancestry cases, 241,266 European ancestry controls	45,773 European ancestry cases, 106,354 European ancestry controls	1p31.1	NEGR1	RPL31P12 - NA	ENSG00000284996			rs11209948-T	rs11209948	intron_variant	0.638888	8e-11	10.0969	0.0357	[0.024-0.047] unit increase
7	rs2815752	1	72812249	rs2568960	2022-08-05	35835914	Watanabe K	2022-07-14	Nat Genet	www.ncbi.nlm.nih.gov/pubmed/35835914	Genome-wide meta-analysis of insomnia prioritizes genes associated with metabolic and psychiatric pathways.	Insomnia	593,724 European ancestry cases, 1,771,286 European ancestry controls	NA	1p31.1		RPL31P12 - RNU6-1246P	ENSG00000284996	ENSG00000212366		rs2568960-A	rs2568960	intron_variant	NR	2e-35	34.699	0.012	[0.01-0.014] unit decrease
7	rs2815752	1	72812249	rs2568960	2022-11-18	34924174	Mitchell BL	2021-11-02	Biol Psychiatry	www.ncbi.nlm.nih.gov/pubmed/34924174	The Australian Genetics of Depression Study: New Risk Loci and Dissecting Heterogeneity Between Subtypes.	Depression	13,318 European ancestry cases, 12,684 European ancestry controls, 246,363 cases, 561,190 controls	NA	1p31.1		RPL31P12 - RNU6-1246P	ENSG00000284996	ENSG00000212366		rs2568960-?	rs2568960	intron_variant	NR	1e-27	27	0.0013	unit decrease
7	rs2815752	1	72812249	rs2568960	2022-08-05	35835914	Watanabe K	2022-07-14	Nat Genet	www.ncbi.nlm.nih.gov/pubmed/35835914	Genome-wide meta-analysis of insomnia prioritizes genes associated with metabolic and psychiatric pathways.	Insomnia	222,753 European ancestry male cases, 993,280 European ancestry male controls	NA	1p31.1		RPL31P12 - RNU6-1246P	ENSG00000284996	ENSG00000212366		rs2568960-A	rs2568960	intron_variant	NR	8e-14	13.0969	0.01	[0.008-0.012] unit decrease
7	rs2815752	1	72812249	rs2568960	2022-08-05	35835914	Watanabe K	2022-07-14	Nat Genet	www.ncbi.nlm.nih.gov/pubmed/35835914	Genome-wide meta-analysis of insomnia prioritizes genes associated with metabolic and psychiatric pathways.	Insomnia	390,751 European ancestry female cases, 1,018,386 European ancestry female controls	NA	1p31.1		RPL31P12 - RNU6-1246P	ENSG00000284996	ENSG00000212366		rs2568960-A	rs2568960	intron_variant	NR	2e-23	22.699	0.012	[0.01-0.014] unit decrease
7	rs2815752	1	72812440	rs2815752	2010-11-17	20935630	Speliotes EK	2010-10-10	Nat Genet	www.ncbi.nlm.nih.gov/pubmed/20935630	Association analyses of 249,796 individuals reveal 18 new loci associated with body mass index.	Body mass index	Up to 123,865 European ancestry individuals	Up to 125,931 European ancestry individuals	1p31.1	NEGR1	RPL31P12 - NA	ENSG00000284996			rs2815752-A	rs2815752	intron_variant	0.61	2e-22	21.699	0.13	[0.09-0.17] kg/m2 increase
7	rs2815752	1	72812440	rs2815752	2009-01-12	19079261	Willer CJ	2008-12-14	Nat Genet	www.ncbi.nlm.nih.gov/pubmed/19079261	Six new loci associated with body mass index highlight a neuronal influence on body weight regulation.	Body mass index	32,387 European ancestry individuals	59,082 European ancestry individuals	1p31.1	NEGR1	RPL31P12 - NA	ENSG00000284996			rs2815752-A	rs2815752	intron_variant	0.62	6e-08	7.22185	0.1	[0.04-0.16] kg/m2 increase
7	rs2815752	1	72812747	rs2568961	2021-07-27	33479212	Yao X	2021-01-21	Transl Psychiatry	www.ncbi.nlm.nih.gov/pubmed/33479212	Integrative analysis of genome-wide association studies identifies novel loci associated with neuropsychiatric disorders.	Major depressive disorder (MTAG)	at least 170,756 European ancestry cases, at least 329,443 European ancestry controls	NA	1p31.1	NR	RPL31P12 - GAPDHP24	ENSG00000284996	ENSG00000185221		rs2568961-T	rs2568961	intron_variant	0.6042	1e-17	17	0.0361518	[0.028-0.044] unit increase
7	rs2815752	1	72813218	rs1432639	2018-07-11	29700475	Wray NR	2018-04-26	Nat Genet	www.ncbi.nlm.nih.gov/pubmed/29700475	Genome-wide association analyses identify 44 risk variants and refine the genetic architecture of major depression.	Depression	135,458 European ancestry cases, 344,901 European ancestry controls	NA	1p31.1	NEGR1	RPL31P12 - NA	ENSG00000284996			rs1432639-A	rs1432639	intron_variant	0.63	5e-15	14.301	1.04	[1.03-1.05]
7	rs1993709	1	72814783	rs2815749	2021-07-27	34187846	Ong JS	2021-06-29	Gut	www.ncbi.nlm.nih.gov/pubmed/34187846	Multitrait genetic association analysis identifies 50 new risk loci for gastro-oesophageal reflux, seven new loci for Barrett's oesophagus and provides insights into clinical heterogeneity in reflux diagnosis.	Gastroesophageal reflux disease	129,080 European ancestry cases, 473,524 European ancestry controls	462,753 cases, 1,127,474 controls	1p31.1	NEGR1	RPL31P12 - NA	ENSG00000284996			rs2815749-A	rs2815749	intron_variant	0.2	1e-10	10	0.039	unit decrease
7	rs1993709	1	72819884	rs2613500	2019-09-23	31501611	Karlsson T	2019-09-09	Nat Med	www.ncbi.nlm.nih.gov/pubmed/31501611	Contribution of genetics to visceral adiposity and its relation to cardiovascular and metabolic disease.	Predicted visceral adipose tissue	325,153 British ancestry individuals	NA	1p31.1	NR	RPL31P12 - NA	ENSG00000284996			rs2613500-T	rs2613500	intron_variant	0.1975	5e-18	17.301	0.02689	[0.021-0.033] unit decrease
7	rs2815752	1	72823713	rs990871	2018-07-24	26426971	Winkler TW	2015-10-01	PLoS Genet	www.ncbi.nlm.nih.gov/pubmed/26426971	The Influence of Age and Sex on Genetic Associations with Adult Body Size and Shape: A Large-Scale Genome-Wide Interaction Study.	Body mass index	up to 309,889 European ancestry individuals	NA	1p31.1	NR	RPL31P12 - NA	ENSG00000284996			rs990871-T	rs990871	intron_variant	0.613177	1e-33	33	0.0333145	unit increase
7	rs2815752	1	72823713	rs990871	2012-08-17	22589738	Fox CS	2012-05-10	PLoS Genet	www.ncbi.nlm.nih.gov/pubmed/22589738	Genome-wide association for abdominal subcutaneous and visceral adipose reveals a novel locus for visceral fat in women.	Subcutaneous adipose tissue	5,560 European ancestry female individuals, 4,997 European ancestry male individuals	NA	1p31.1	NEGR1	RPL31P12 - NA	ENSG00000284996			rs990871-T	rs990871	intron_variant	0.61	4e-06	5.39794	NA
7	rs2815752	1	72824860	rs6687024	2018-07-19	29728651	Li X	2018-04-27	Neuropsychopharmacology	www.ncbi.nlm.nih.gov/pubmed/29728651	Common variants on 6q16.2, 12q24.31 and 16p13.3 are associated with major depressive disorder.	Major depressive disorder	84,847 European ancestry cases, 241,266 European ancestry controls, 5,303 Han Chinese ancestry cases, 5,337 Han Chinese ancestry controls	2,659 European ancestry cases, 17,237 European ancestry controls	1p31.1	NR	RPL31P12 - RNU6-1246P	ENSG00000284996	ENSG00000212366		rs6687024-T	rs6687024	intron_variant	0.623	4e-08	7.39794	1.034	[NR]
7	rs2815752	1	72824860	rs6687024	2022-10-03	34426670	Merino J	2021-08-23	Nat Hum Behav	www.ncbi.nlm.nih.gov/pubmed/34426670	Genetic analysis of dietary intake identifies new loci and functional links with metabolic traits.	Dietary macronutrient intake (multi-trait analysis)	282,271 European ancestry individuals	NA	1p31.1		RPL31P12 - RNU6-1246P	ENSG00000284996	ENSG00000212366		rs6687024-T	rs6687024	intron_variant	0.608	2e-10	9.69897	NA
7	rs2815752	1	72825144	rs6699744	2020-07-08	32066663	Niarchou M	2020-02-03	Transl Psychiatry	www.ncbi.nlm.nih.gov/pubmed/32066663	Genome-wide association study of dietary intake in the UK biobank study and its associations with schizophrenia and other traits.	Fish- and plant-related diet	154,123 European ancestry men, 181,453 European ancestry women	NA	1p31.1	NEGR1	RPL31P12 - NA	ENSG00000284996			rs6699744-?	rs6699744	intron_variant	NR	2e-12	11.699	0.0176817	[0.013-0.023] unit decrease
7	rs2815752	1	72825144	rs6699744	2020-05-29	32231276	Cai N	2020-03-30	Nat Genet	www.ncbi.nlm.nih.gov/pubmed/32231276	Minimal phenotyping yields genome-wide association signals of low specificity for major depression.	Help-seeking from a GP	113,262 British ancestry cases, 219,360 British ancestry controls	NA	1p31.1	NR	RPL31P12 - NA	ENSG00000284996			rs6699744-T	rs6699744	intron_variant	0.612	7e-14	13.1549	1.04167	[1.03-1.05]
7	rs2815752	1	72825144	rs6699744	2018-07-19	29662059	Howard DM	2018-04-16	Nat Commun	www.ncbi.nlm.nih.gov/pubmed/29662059	Genome-wide association study of depression phenotypes in UK Biobank identifies variants in excitatory synaptic pathways.	Depression (broad)	113,769 British ancestry cases, 208,811 British ancestry controls	NA	1p31.1	NR	RPL31P12 - NA	ENSG00000284996			rs6699744-T	rs6699744	intron_variant	0.612	2e-13	12.699	0.0089	[0.0065-0.0113] unit increase
7	rs1993709	1	72835410	rs2613505	2019-11-04	30239722	Pulit SL	2018-09-14	Hum Mol Genet	www.ncbi.nlm.nih.gov/pubmed/30239722	Meta-analysis of genome-wide association studies for body fat distribution in 694,649 individuals of European ancestry.	Waist-hip ratio	697,734 European ancestry individuals	NA	1p31.1	NA	RPL31P12 - RNU6-1246P	ENSG00000284996	ENSG00000212366		rs2613505-T	rs2613505	intron_variant	0.8197	1e-13	13	0.0161	[0.012-0.02] unit increase
7	rs1993709	1	72835410	rs2613505	2022-11-17	34887591	Graham SE	2021-12-09	Nature	www.ncbi.nlm.nih.gov/pubmed/34887591	The power of genetic diversity in genome-wide association studies of lipids.	Triglyceride levels	40,963 South Asian ancestry individuals, 48,057 Hispanic individuals, 99,432 Admixed African or African ancestry individuals, 146,492 East Asian ancestry individuals, 1,320,016 European ancestry individuals	NA	1p31.1		RPL31P12 - RNU6-1246P	ENSG00000284996	ENSG00000212366		rs2613505-?	rs2613505	intron_variant	NR	4e-11	10.3979	NA
7	rs1993709	1	72835410	rs2613505	2022-11-17	34887591	Graham SE	2021-12-09	Nature	www.ncbi.nlm.nih.gov/pubmed/34887591	The power of genetic diversity in genome-wide association studies of lipids.	Triglyceride levels	1,320,016 European ancestry individuals	NA	1p31.1		RPL31P12 - RNU6-1246P	ENSG00000284996	ENSG00000212366		rs2613505-T	rs2613505	intron_variant	0.810705	3e-10	9.52288	0.0139303	[0.01-0.017] unit increase
7	rs2815752	1	72837239	rs7531118	2020-08-17	31926635	Coleman JRI	2019-11-01	Biol Psychiatry	www.ncbi.nlm.nih.gov/pubmed/31926635	The Genetics of the Mood Disorder Spectrum: Genome-wide Association Analyses of More Than 185,000 Cases and 439,000 Controls.	Bipolar disorder or major depressive disorder	164,933 European ancestry major depressive disorder cases, 20,352 European ancestry bipolar disorder cases, 439,741 European ancestry controls	NA	1p31.1	NR	RPL31P12 - RNU6-1246P	ENSG00000284996	ENSG00000212366		rs7531118-C	rs7531118	intron_variant	NR	1e-16	16	1.04167
7	rs2815752	1	72837239	rs7531118	2017-05-23	25673412	Shungin D	2015-02-12	Nature	www.ncbi.nlm.nih.gov/pubmed/25673412	New genetic loci link adipose and insulin biology to body fat distribution.	Waist circumference	up to 56,910 European ancestry men, up to 86,570 European ancestry women	up to 36,570 European ancestry men, 30,172 European ancestry women, 915 Filipino ancestry men, 735 Filipino ancestry women, 2,351 African American/Afro-Caribbean ancestry men, 6,258 African American/Afro-Caribbean ancestry women, 2,285 South Asian ancestry men, 506 South Asian ancestry women, 195 Seychellois ancestry men, 266 Seychellois ancestry women	1p31.1	NEGR1	RPL31P12 - RNU6-1246P	ENSG00000284996	ENSG00000212366		rs7531118-T	rs7531118	intron_variant	0.4436	2e-10	9.69897	0.0287	[0.02-0.038] unit decrease
7	rs2815752	1	72837239	rs7531118	2017-05-23	25673412	Shungin D	2015-02-12	Nature	www.ncbi.nlm.nih.gov/pubmed/25673412	New genetic loci link adipose and insulin biology to body fat distribution.	Waist circumference	up to 56,910 European ancestry men, up to 86,570 European ancestry women	up to 36,570 European ancestry men, 30,172 European ancestry women, 915 Filipino ancestry men, 735 Filipino ancestry women, 2,351 African American/Afro-Caribbean ancestry men, 6,258 African American/Afro-Caribbean ancestry women, 2,285 South Asian ancestry men, 506 South Asian ancestry women, 195 Seychellois ancestry men, 266 Seychellois ancestry women	1p31.1	NEGR1	RPL31P12 - RNU6-1246P	ENSG00000284996	ENSG00000212366		rs7531118-T	rs7531118	intron_variant	0.4436	1e-14	14	0.0268	[0.02-0.034] unit decrease
7	rs2815752	1	72837239	rs7531118	2017-05-23	25673412	Shungin D	2015-02-12	Nature	www.ncbi.nlm.nih.gov/pubmed/25673412	New genetic loci link adipose and insulin biology to body fat distribution.	Waist circumference	up to 56,910 European ancestry men, up to 86,570 European ancestry women	up to 36,570 European ancestry men, 30,172 European ancestry women, 915 Filipino ancestry men, 735 Filipino ancestry women, 2,351 African American/Afro-Caribbean ancestry men, 6,258 African American/Afro-Caribbean ancestry women, 2,285 South Asian ancestry men, 506 South Asian ancestry women, 195 Seychellois ancestry men, 266 Seychellois ancestry women	1p31.1	NEGR1	RPL31P12 - RNU6-1246P	ENSG00000284996	ENSG00000212366		rs7531118-T	rs7531118	intron_variant	0.4436	1e-07	7	0.0256	[0.016-0.035] unit decrease
7	rs2815752	1	72837239	rs7531118	2017-05-23	25673412	Shungin D	2015-02-12	Nature	www.ncbi.nlm.nih.gov/pubmed/25673412	New genetic loci link adipose and insulin biology to body fat distribution.	Hip circumference	up to 56,910 European ancestry men, up to 86,570 European ancestry women	up to 36,570 European ancestry men, 30,172 European ancestry women, 915 Filipino ancestry men, 735 Filipino ancestry women, 2,351 African American/Afro-Caribbean ancestry men, 6,258 African American/Afro-Caribbean ancestry women, 2,285 South Asian ancestry men, 506 South Asian ancestry women, 195 Seychellois ancestry men, 266 Seychellois ancestry women	1p31.1	NEGR1	RPL31P12 - RNU6-1246P	ENSG00000284996	ENSG00000212366		rs7531118-T	rs7531118	intron_variant	0.4418	4e-11	10.3979	0.0241	[0.017-0.031] unit decrease
7	rs2815752	1	72837239	rs7531118	2019-07-17	28552196	Tachmazidou I	2017-06-01	Am J Hum Genet	www.ncbi.nlm.nih.gov/pubmed/28552196	Whole-Genome Sequencing Coupled to Imputation Discovers Genetic Signals for Anthropometric Traits.	Weight	1,249 whole genome sequenced European ancestry individuals, 3,559 whole genome sequenced individuals, 46,819 European ancestry individuals, 472 Carlantino (founder/genetic isolate) individuals, 1,172 Friuli Venezia Giulia (founder/genetic isolate) individuals, 1,051 Mylopotamos (founder/genetic isolate) individuals, 942 Pomak (founder/genetic isolate) individuals, 1,779 Val Borbera (founder/genet…	179,022 European ancestry individuals	1p31.1	RPL31P12	RPL31P12 - RNU6-1246P	ENSG00000284996	ENSG00000212366		rs7531118-T	rs7531118	intron_variant	0.4609	7e-07	6.1549	0.032	[0.019-0.045] unit decrease
7	rs2815752	1	72837239	rs7531118	2018-09-12	29942086	Savage JE	2018-06-25	Nat Genet	www.ncbi.nlm.nih.gov/pubmed/29942086	Genome-wide association meta-analysis in 269,867 individuals identifies new genetic and functional links to intelligence.	Intelligence	269,867 European ancestry individuals	NA	1p31.1	NR	RPL31P12 - RNU6-1246P	ENSG00000284996	ENSG00000212366		rs7531118-T	rs7531118	intron_variant	NR	1e-16	16	8.287	z-score decrease
7	rs2815752	1	72837239	rs7531118	2019-07-17	28552196	Tachmazidou I	2017-06-01	Am J Hum Genet	www.ncbi.nlm.nih.gov/pubmed/28552196	Whole-Genome Sequencing Coupled to Imputation Discovers Genetic Signals for Anthropometric Traits.	Body mass index	1,249 whole genome sequenced European ancestry individuals, 3,538 whole genome sequenced individuals, 46,635 European ancestry individuals, 472 Carlantino (founder/genetic isolate) individuals, 1,170 Friuli Venezia Giulia (founder/genetic isolate) individuals, 1,019 Mylopotamos (founder/genetic isolate) individuals, 932 Pomak (founder/genetic isolate) individuals, 1,778 Val Borbera (founder/genet…	209,191 European ancestry individuals	1p31.1	RPL31P12	RPL31P12 - RNU6-1246P	ENSG00000284996	ENSG00000212366		rs7531118-T	rs7531118	intron_variant	0.4609	4e-07	6.39794	0.0329	[0.02-0.046] unit decrease
7	rs2815752	1	72837239	rs7531118	2017-05-23	25673412	Shungin D	2015-02-12	Nature	www.ncbi.nlm.nih.gov/pubmed/25673412	New genetic loci link adipose and insulin biology to body fat distribution.	Hip circumference	up to 56,910 European ancestry men, up to 86,570 European ancestry women	up to 36,570 European ancestry men, 30,172 European ancestry women, 915 Filipino ancestry men, 735 Filipino ancestry women, 2,351 African American/Afro-Caribbean ancestry men, 6,258 African American/Afro-Caribbean ancestry women, 2,285 South Asian ancestry men, 506 South Asian ancestry women, 195 Seychellois ancestry men, 266 Seychellois ancestry women	1p31.1	NEGR1	RPL31P12 - RNU6-1246P	ENSG00000284996	ENSG00000212366		rs7531118-T	rs7531118	intron_variant	0.4418	6e-10	9.22185	0.0295	[0.02-0.039] unit decrease
7	rs2815752	1	72837239	rs7531118	2017-08-18	28448500	Graff M	2017-04-27	PLoS Genet	www.ncbi.nlm.nih.gov/pubmed/28448500	Genome-wide physical activity interactions in adiposity - A meta-analysis of 200,452 adults.	Body mass index in physically active individuals	1,957 African American women, 1,773 Filipino ancestry women, 305 Indian ancestry women, 67,609 European ancestry women, 1,206 African American men, 2,029 Indian ancestry men, 43,399 European ancestry men, at least 4,819 European ancestry individuals	4,807 African American women, 12,347 European ancestry women, 265 African American men, 14,540 European ancestry men	1p31.1	KRT8P21, NEGR1	RPL31P12 - RNU6-1246P	ENSG00000284996	ENSG00000212366		rs7531118-C	rs7531118	intron_variant	0.5332	1e-06	6	0.0255	[0.015-0.036] kg/m2 increase
7	rs2815752	1	72837239	rs7531118	2017-08-18	28448500	Graff M	2017-04-27	PLoS Genet	www.ncbi.nlm.nih.gov/pubmed/28448500	Genome-wide physical activity interactions in adiposity - A meta-analysis of 200,452 adults.	Body mass index	2,518 African American women, 86,278 European ancestry women, 1,773 Filipino ancestry women, 1,030 Indian ancestry women, 1,457 African American men, 55,137 European ancestry men, 7,648 Indian ancestry men, 5,527 European ancestry individuals	6,244 African American women, 17,531 European ancestry women, 329 African American men, 19,956 European ancestry men	1p31.1	KRT8P21, NEGR1	RPL31P12 - RNU6-1246P	ENSG00000284996	ENSG00000212366		rs7531118-C	rs7531118	intron_variant	0.5392	8e-10	9.09691	0.029	[0.02-0.038] kg/m2 increase
7	rs2815752	1	72837239	rs7531118	2013-09-12	23563607	Berndt SI	2013-04-07	Nat Genet	www.ncbi.nlm.nih.gov/pubmed/23563607	Genome-wide meta-analysis identifies 11 new loci for anthropometric traits and provides insights into genetic architecture.	Obesity	93,015 European ancestry overweight individuals, 32,858 European ancestry class I obese individuals, 9,889 European ancestry class II obese individuals, 2,896 European ancestry class III obese individuals, up to 65,840 European ancestry controls	65,332 European ancestry overweight individuals, 22,373 European ancestry class I obese individuals, 5,476 European ancestry class II obese individuals, 1,162 European ancestry class III obese individuals, up to 39,294 European ancestry controls	1p31.1	NEGR1	RPL31P12 - RNU6-1246P	ENSG00000284996	ENSG00000212366		rs7531118-C	rs7531118	intron_variant	0.56	2e-17	16.699	1.08	[NR]
7	rs2815752	1	72837239	rs7531118	2020-02-11	31835028	Cross-Disorder Group of the Psychiatric Genomics Consortium	2019-12-01	Cell	www.ncbi.nlm.nih.gov/pubmed/31835028	Genomic Relationships, Novel Loci, and Pleiotropic Mechanisms across Eight Psychiatric Disorders.	Anorexia nervosa, attention-deficit/hyperactivity disorder, autism spectrum disorder, bipolar disorder, major depression, obsessive-compulsive disorder, schizophrenia, or Tourette syndrome (pleiotropy)	19,009 European ancestry ADHD cases, 3,495 European ancestry anorexia cases, 18,381 European ancestry autism cases, 20,352 European ancestry bipolar disorder cases, 130,664 European ancestry major depression cases, 2,688 European ancestry OCD cases, 33,640 European ancestry schizophrenia cases, 4,645 European ancestry Tourette's cases, 494,162 European ancestry controls	NA	1p31.1	NEGR1	RPL31P12 - RNU6-1246P	ENSG00000284996	ENSG00000212366		rs7531118-?	rs7531118	intron_variant		1e-15	15	NA
7	rs2815752	1	72837239	rs7531118	2021-10-21	34159505	Wang H	2021-06-16	Sci China Life Sci	www.ncbi.nlm.nih.gov/pubmed/34159505	Novel loci and potential mechanisms of major depressive disorder, bipolar disorder, and schizophrenia.	Major depressive disorder (MTAG)	119,754 European ancestry individuals	NA	1p31.1		RPL31P12 - RNU6-1246P	ENSG00000284996	ENSG00000212366		rs7531118-?	rs7531118	intron_variant	NR	1e-08	8	NA
7	rs2815752	1	72837239	rs7531118	2021-09-30	34045744	Levey DF	2021-05-27	Nat Neurosci	www.ncbi.nlm.nih.gov/pubmed/34045744	Bi-ancestral depression GWAS in the Million Veteran Program and meta-analysis in >1.2 million individuals highlight new therapeutic directions.	Major depressive disorder	340,591 European ancestry cases, 813,676 European ancestry controls	455,350 cases, 887,428 controls	1p31.1		RPL31P12 - RNU6-1246P	ENSG00000284996	ENSG00000212366		rs7531118-?	rs7531118	intron_variant	NR	9e-29	28.0458	0.0339	unit decrease
7	rs2815752	1	72837239	rs7531118	2022-09-05	35764056	Rao S	2022-06-28	Neuropsychobiology	www.ncbi.nlm.nih.gov/pubmed/35764056	Genetic Relationships between Attention-Deficit/Hyperactivity Disorder, Autism Spectrum Disorder, and Intelligence.	Attention deficit hyperactivity disorder or autism spectrum disorder or intelligence (pleiotropy)	20,183 European ancestry ADHD cases, 18,381 European ancestry ASD cases, up to 63,160 European ancestry controls, 269,867 European ancestry individuals with intelligence measurements	NA	1p31.1		RPL31P12 - RNU6-1246P	ENSG00000284996	ENSG00000212366		rs7531118-?	rs7531118	intron_variant	NR	1e-17	17	NA
7	rs2815752	1	72837239	rs7531118	2022-10-26	36150907	Hatoum AS	2022-07-14	Biol Psychiatry	www.ncbi.nlm.nih.gov/pubmed/36150907	Genome-wide Association Study Shows That Executive Functioning Is Influenced by GABAergic Processes and Is a Neurocognitive Genetic Correlate of Psychiatric Disorders.	Intelligence	216,381 European ancestry individuals	NA	1p31.1		RPL31P12 - RNU6-1246P	ENSG00000284996	ENSG00000212366		rs7531118-?	rs7531118	intron_variant	NR	2e-14	13.699	NA
7	rs2815752	1	72837490	rs11209951	2017-08-18	28448500	Graff M	2017-04-27	PLoS Genet	www.ncbi.nlm.nih.gov/pubmed/28448500	Genome-wide physical activity interactions in adiposity - A meta-analysis of 200,452 adults.	Body mass index	2,518 African American women, 86,278 European ancestry women, 1,773 Filipino ancestry women, 1,030 Indian ancestry women, 1,457 African American men, 55,137 European ancestry men, 7,648 Indian ancestry men, 5,527 European ancestry individuals	6,244 African American women, 17,531 European ancestry women, 329 African American men, 19,956 European ancestry men	1p31.1	KRT8P21, NEGR1	RPL31P12 - NA	ENSG00000284996			rs11209951-T	rs11209951	intron_variant	0.6138	6e-09	8.22185	0.0313	[0.021-0.042] kg/m2 increase
7	rs2815752	1	72837490	rs11209951	2017-08-18	28448500	Graff M	2017-04-27	PLoS Genet	www.ncbi.nlm.nih.gov/pubmed/28448500	Genome-wide physical activity interactions in adiposity - A meta-analysis of 200,452 adults.	Body mass index (joint analysis main effects and physical activity interaction)	2,518 African American women, 86,278 European ancestry women, 1,773 Filipino ancestry women, 1,030 Indian ancestry women, 1,457 African American men, 55,137 European ancestry men, 7,648 Indian ancestry men, 5,527 European ancestry individuals	6,244 African American women, 17,531 European ancestry women, 329 African American men, 19,956 European ancestry men	1p31.1	KRT8P21, NEGR1	RPL31P12 - NA	ENSG00000284996			rs11209951-?	rs11209951	intron_variant	NR	8e-11	10.0969	NA
7	rs2815752	1	72837490	rs11209951	2017-08-18	28448500	Graff M	2017-04-27	PLoS Genet	www.ncbi.nlm.nih.gov/pubmed/28448500	Genome-wide physical activity interactions in adiposity - A meta-analysis of 200,452 adults.	Body mass index	2,518 African American women, 86,278 European ancestry women, 1,773 Filipino ancestry women, 1,030 Indian ancestry women, 1,457 African American men, 55,137 European ancestry men, 7,648 Indian ancestry men, 5,527 European ancestry individuals	6,244 African American women, 17,531 European ancestry women, 329 African American men, 19,956 European ancestry men	1p31.1	KRT8P21, NEGR1	RPL31P12 - NA	ENSG00000284996			rs11209951-T	rs11209951	intron_variant	0.6168	7e-11	10.1549	0.0326	[0.023-0.042] kg/m2 increase
7	rs2815752	1	72837490	rs11209951	2017-08-18	28448500	Graff M	2017-04-27	PLoS Genet	www.ncbi.nlm.nih.gov/pubmed/28448500	Genome-wide physical activity interactions in adiposity - A meta-analysis of 200,452 adults.	Body mass index	2,518 African American women, 86,278 European ancestry women, 1,773 Filipino ancestry women, 1,030 Indian ancestry women, 1,457 African American men, 55,137 European ancestry men, 7,648 Indian ancestry men, 5,527 European ancestry individuals	6,244 African American women, 17,531 European ancestry women, 329 African American men, 19,956 European ancestry men	1p31.1	KRT8P21, NEGR1	RPL31P12 - NA	ENSG00000284996			rs11209951-T	rs11209951	intron_variant	0.6168	3e-16	15.5229	0.032	[0.024-0.04] kg/m2 increase
7	rs2815752	1	72837490	rs11209951	2017-08-18	28448500	Graff M	2017-04-27	PLoS Genet	www.ncbi.nlm.nih.gov/pubmed/28448500	Genome-wide physical activity interactions in adiposity - A meta-analysis of 200,452 adults.	Body mass index	2,518 African American women, 86,278 European ancestry women, 1,773 Filipino ancestry women, 1,030 Indian ancestry women, 1,457 African American men, 55,137 European ancestry men, 7,648 Indian ancestry men, 5,527 European ancestry individuals	6,244 African American women, 17,531 European ancestry women, 329 African American men, 19,956 European ancestry men	1p31.1	KRT8P21, NEGR1	RPL31P12 - NA	ENSG00000284996			rs11209951-T	rs11209951	intron_variant	0.6138	7e-16	15.1549	0.0297	[0.022-0.037] kg/m2 increase
7	rs2815752	1	72837490	rs11209951	2017-08-18	28448500	Graff M	2017-04-27	PLoS Genet	www.ncbi.nlm.nih.gov/pubmed/28448500	Genome-wide physical activity interactions in adiposity - A meta-analysis of 200,452 adults.	Body mass index (joint analysis main effects and physical activity interaction)	2,518 African American women, 86,278 European ancestry women, 1,773 Filipino ancestry women, 1,030 Indian ancestry women, 1,457 African American men, 55,137 European ancestry men, 7,648 Indian ancestry men, 5,527 European ancestry individuals	6,244 African American women, 17,531 European ancestry women, 329 African American men, 19,956 European ancestry men	1p31.1	KRT8P21, NEGR1	RPL31P12 - NA	ENSG00000284996			rs11209951-?	rs11209951	intron_variant	NR	7e-16	15.1549	NA
7	rs2815752	1	72837490	rs11209951	2017-08-18	28448500	Graff M	2017-04-27	PLoS Genet	www.ncbi.nlm.nih.gov/pubmed/28448500	Genome-wide physical activity interactions in adiposity - A meta-analysis of 200,452 adults.	Body mass index (joint analysis main effects and physical activity interaction)	2,518 African American women, 86,278 European ancestry women, 1,773 Filipino ancestry women, 1,030 Indian ancestry women, 1,457 African American men, 55,137 European ancestry men, 7,648 Indian ancestry men, 5,527 European ancestry individuals	6,244 African American women, 17,531 European ancestry women, 329 African American men, 19,956 European ancestry men	1p31.1	KRT8P21, NEGR1	RPL31P12 - NA	ENSG00000284996			rs11209951-?	rs11209951	intron_variant	NR	1e-15	15	NA
7	rs2815752	1	72837490	rs11209951	2017-08-18	28448500	Graff M	2017-04-27	PLoS Genet	www.ncbi.nlm.nih.gov/pubmed/28448500	Genome-wide physical activity interactions in adiposity - A meta-analysis of 200,452 adults.	Body mass index in physically active individuals	1,957 African American women, 1,773 Filipino ancestry women, 305 Indian ancestry women, 67,609 European ancestry women, 1,206 African American men, 2,029 Indian ancestry men, 43,399 European ancestry men, at least 4,819 European ancestry individuals	4,807 African American women, 12,347 European ancestry women, 265 African American men, 14,540 European ancestry men	1p31.1	KRT8P21, NEGR1	RPL31P12 - NA	ENSG00000284996			rs11209951-T	rs11209951	intron_variant	0.6182	2e-06	5.69897	0.0296	[0.017-0.042] kg/m2 increase
7	rs2815752	1	72837490	rs11209951	2017-08-18	28448500	Graff M	2017-04-27	PLoS Genet	www.ncbi.nlm.nih.gov/pubmed/28448500	Genome-wide physical activity interactions in adiposity - A meta-analysis of 200,452 adults.	Body mass index in physically inactive individuals	561 African American women, 352 Filipino ancestry women, 725 Indian ancestry women, 19,366 European ancestry women, 251 African American men, 4,654 Indian ancestry men, 11,727 European ancestry men, 959 European ancestry individuals	1,437 African American women, 5,184 European ancestry women, 64 African American men, 5,416 European ancestry men	1p31.1	KRT8P21, NEGR1	RPL31P12 - NA	ENSG00000284996			rs11209951-T	rs11209951	intron_variant	0.6124	8e-07	6.09691	0.0401	[0.024-0.056] unit increase
7	rs2815752	1	72837490	rs11209951	2017-08-18	28448500	Graff M	2017-04-27	PLoS Genet	www.ncbi.nlm.nih.gov/pubmed/28448500	Genome-wide physical activity interactions in adiposity - A meta-analysis of 200,452 adults.	Body mass index in physically active individuals	1,957 African American women, 1,773 Filipino ancestry women, 305 Indian ancestry women, 67,609 European ancestry women, 1,206 African American men, 2,029 Indian ancestry men, 43,399 European ancestry men, at least 4,819 European ancestry individuals	4,807 African American women, 12,347 European ancestry women, 265 African American men, 14,540 European ancestry men	1p31.1	KRT8P21, NEGR1	RPL31P12 - NA	ENSG00000284996			rs11209951-T	rs11209951	intron_variant	0.6138	9e-11	10.0458	0.0268	[0.019-0.035] kg/m2 increase
7	rs2815752	1	72837490	rs11209951	2017-08-18	28448500	Graff M	2017-04-27	PLoS Genet	www.ncbi.nlm.nih.gov/pubmed/28448500	Genome-wide physical activity interactions in adiposity - A meta-analysis of 200,452 adults.	Body mass index (joint analysis main effects and physical activity interaction)	2,518 African American women, 86,278 European ancestry women, 1,773 Filipino ancestry women, 1,030 Indian ancestry women, 1,457 African American men, 55,137 European ancestry men, 7,648 Indian ancestry men, 5,527 European ancestry individuals	6,244 African American women, 17,531 European ancestry women, 329 African American men, 19,956 European ancestry men	1p31.1	KRT8P21, NEGR1	RPL31P12 - NA	ENSG00000284996			rs11209951-?	rs11209951	intron_variant	NR	6e-08	7.22185	NA
7	rs2815752	1	72837490	rs11209951	2017-08-18	28448500	Graff M	2017-04-27	PLoS Genet	www.ncbi.nlm.nih.gov/pubmed/28448500	Genome-wide physical activity interactions in adiposity - A meta-analysis of 200,452 adults.	Body mass index (joint analysis main effects and physical activity interaction)	2,518 African American women, 86,278 European ancestry women, 1,773 Filipino ancestry women, 1,030 Indian ancestry women, 1,457 African American men, 55,137 European ancestry men, 7,648 Indian ancestry men, 5,527 European ancestry individuals	6,244 African American women, 17,531 European ancestry women, 329 African American men, 19,956 European ancestry men	1p31.1	KRT8P21, NEGR1	RPL31P12 - NA	ENSG00000284996			rs11209951-?	rs11209951	intron_variant	NR	6e-10	9.22185	NA
7	rs2815752	1	72837490	rs11209951	2017-08-18	28448500	Graff M	2017-04-27	PLoS Genet	www.ncbi.nlm.nih.gov/pubmed/28448500	Genome-wide physical activity interactions in adiposity - A meta-analysis of 200,452 adults.	Body mass index in physically inactive individuals	561 African American women, 352 Filipino ancestry women, 725 Indian ancestry women, 19,366 European ancestry women, 251 African American men, 4,654 Indian ancestry men, 11,727 European ancestry men, 959 European ancestry individuals	1,437 African American women, 5,184 European ancestry women, 64 African American men, 5,416 European ancestry men	1p31.1	KRT8P21, NEGR1	RPL31P12 - NA	ENSG00000284996			rs11209951-T	rs11209951	intron_variant	0.6147	3e-07	6.52288	0.0394	[0.024-0.054] unit increase
7	rs2815752	1	72837490	rs11209951	2017-08-18	28448500	Graff M	2017-04-27	PLoS Genet	www.ncbi.nlm.nih.gov/pubmed/28448500	Genome-wide physical activity interactions in adiposity - A meta-analysis of 200,452 adults.	Body mass index in physically active individuals	1,957 African American women, 1,773 Filipino ancestry women, 305 Indian ancestry women, 67,609 European ancestry women, 1,206 African American men, 2,029 Indian ancestry men, 43,399 European ancestry men, at least 4,819 European ancestry individuals	4,807 African American women, 12,347 European ancestry women, 265 African American men, 14,540 European ancestry men	1p31.1	KRT8P21, NEGR1	RPL31P12 - NA	ENSG00000284996			rs11209951-T	rs11209951	intron_variant	0.6157	2e-07	6.69897	0.0289	[0.018-0.04] kg/m2 increase
7	rs2815752	1	72837490	rs11209951	2017-08-18	28448500	Graff M	2017-04-27	PLoS Genet	www.ncbi.nlm.nih.gov/pubmed/28448500	Genome-wide physical activity interactions in adiposity - A meta-analysis of 200,452 adults.	Body mass index in physically active individuals	1,957 African American women, 1,773 Filipino ancestry women, 305 Indian ancestry women, 67,609 European ancestry women, 1,206 African American men, 2,029 Indian ancestry men, 43,399 European ancestry men, at least 4,819 European ancestry individuals	4,807 African American women, 12,347 European ancestry women, 265 African American men, 14,540 European ancestry men	1p31.1	KRT8P21, NEGR1	RPL31P12 - NA	ENSG00000284996			rs11209951-T	rs11209951	intron_variant	0.6168	2e-11	10.699	0.0289	[0.02-0.037] kg/m2 increase
7	rs2815752	1	72837490	rs11209951	2018-02-23	29326435	Hill WD	2018-01-11	Mol Psychiatry	www.ncbi.nlm.nih.gov/pubmed/29326435	A combined analysis of genetically correlated traits identifies 187 loci and a role for neurogenesis and myelination in intelligence.	Intelligence (MTAG)	120,934 British ancestry individuals, 127,548 individuals	NA	1p31.1	RPL31P12	RPL31P12 - NA	ENSG00000284996			rs11209951-T	rs11209951	intron_variant	NR	4e-17	16.3979	0.0250619	[0.019-0.031] unit increase
7	rs2815752	1	72837490	rs11209951	2017-08-18	28448500	Graff M	2017-04-27	PLoS Genet	www.ncbi.nlm.nih.gov/pubmed/28448500	Genome-wide physical activity interactions in adiposity - A meta-analysis of 200,452 adults.	Body mass index	2,518 African American women, 86,278 European ancestry women, 1,773 Filipino ancestry women, 1,030 Indian ancestry women, 1,457 African American men, 55,137 European ancestry men, 7,648 Indian ancestry men, 5,527 European ancestry individuals	6,244 African American women, 17,531 European ancestry women, 329 African American men, 19,956 European ancestry men	1p31.1	KRT8P21, NEGR1	RPL31P12 - NA	ENSG00000284996			rs11209951-T	rs11209951	intron_variant	0.6168	8e-08	7.09691	0.0311	[0.02-0.042] kg/m2 increase
7	rs2815752	1	72837500	rs11209952	2020-07-08	32066663	Niarchou M	2020-02-03	Transl Psychiatry	www.ncbi.nlm.nih.gov/pubmed/32066663	Genome-wide association study of dietary intake in the UK biobank study and its associations with schizophrenia and other traits.	Fish- and plant-related diet	154,123 European ancestry men, 181,453 European ancestry women	NA	1p31.1	NEGR1	RPL31P12 - NA	ENSG00000284996			rs11209952-?	rs11209952	intron_variant	NR	1e-08	8	0.0192142	[0.013-0.026] unit decrease
7	rs2815752	1	72838406	rs10789336	2013-11-03	23669352	Graff M	2013-05-12	Hum Mol Genet	www.ncbi.nlm.nih.gov/pubmed/23669352	Genome-wide analysis of BMI in adolescents and young adults reveals additional insight into the effects of genetic loci over the life course.	Body mass index	Up to 13,627 European ancestry individuals	Up to 16,253 European ancestry individuals	1p31.1	NEGR1	RPL31P12 - NA	ENSG00000284996			rs10789336-A	rs10789336	intron_variant	0.62	1e-06	6	0.042	[0.024-0.060] unit increase
7	rs1993709	1	72838529	rs1993709	2019-11-04	30239722	Pulit SL	2018-09-14	Hum Mol Genet	www.ncbi.nlm.nih.gov/pubmed/30239722	Meta-analysis of genome-wide association studies for body fat distribution in 694,649 individuals of European ancestry.	Body mass index	374,756 European ancestry male individuals	NA	1p31.1	NA	RPL31P12 - NA	ENSG00000284996			rs1993709-A	rs1993709	intron_variant	0.1805	1e-52	52	0.0317	[0.028-0.036] unit decrease
7	rs1993709	1	72838529	rs1993709	2019-02-28	30677029	Riveros-McKay F	2019-01-24	PLoS Genet	www.ncbi.nlm.nih.gov/pubmed/30677029	Genetic architecture of human thinness compared to severe obesity.	Obesity (extreme)	1,456 British ancestry obese children, 6,460 European ancestry control adults	up to 7,526 British ancestry obese individuals, at least 4,405 obese individuals, up to 20,720 British ancestry controls, 61,166 controls	1p31.1	NEGR1	RPL31P12 - NA	ENSG00000284996			rs1993709-?	rs1993709	intron_variant	NR	5e-06	5.30103	1.29	[1.16-1.44]
7	rs1993709	1	72838529	rs1993709	2019-11-04	30239722	Pulit SL	2018-09-14	Hum Mol Genet	www.ncbi.nlm.nih.gov/pubmed/30239722	Meta-analysis of genome-wide association studies for body fat distribution in 694,649 individuals of European ancestry.	Waist-hip ratio	316,772 European ancestry male individuals	NA	1p31.1	NR	RPL31P12 - NA	ENSG00000284996			rs1993709-A	rs1993709	intron_variant	0.1811	1e-13	13	0.0161	[0.012-0.02] unit decrease
7	rs1993709	1	72838529	rs1993709	2013-10-24	23563609	Wheeler E	2013-04-07	Nat Genet	www.ncbi.nlm.nih.gov/pubmed/23563609	Genome-wide SNP and CNV analysis identifies common and low-frequency variants associated with severe early-onset obesity.	Obesity (early onset extreme)	1,509 European ancestry cases, 5,380 European ancestry controls	971 European ancestry cases, 1,990 European ancestry controls	1p31.1	NEGR1	RPL31P12 - NA	ENSG00000284996			rs1993709-G	rs1993709	intron_variant	0.81	5e-13	12.301	1.38	[1.26-1.50]
7	rs1993709	1	72838529	rs1993709	2019-02-08	30595370	Kichaev G	2018-12-27	Am J Hum Genet	www.ncbi.nlm.nih.gov/pubmed/30595370	Leveraging Polygenic Functional Enrichment to Improve GWAS Power.	Neuroticism	approximately 372,000 European ancestry individuals	NA	1p31.1		RPL31P12 - NA	ENSG00000284996			rs1993709-?	rs1993709	intron_variant	NR	4e-08	7.39794	NA
7	rs1993709	1	72839774	rs2613503	2019-03-25	30804566	Lane JM	2019-02-25	Nat Genet	www.ncbi.nlm.nih.gov/pubmed/30804566	Biological and clinical insights from genetics of insomnia symptoms.	Insomnia symptoms (never/rarely vs. usually)	129,270 European ancestry cases, 108,357 European ancestry controls	17,140 European ancestry cases, 61,850 European ancestry controls	1p31.1	LOC100132353/KRT8P21	RPL31P12 - NA	ENSG00000284996			rs2613503-A	rs2613503	intron_variant	0.801866	3e-07	6.52288	1.03	[1.02-1.05]
7	rs1993709	1	72839774	rs2613503	2019-03-25	30804566	Lane JM	2019-02-25	Nat Genet	www.ncbi.nlm.nih.gov/pubmed/30804566	Biological and clinical insights from genetics of insomnia symptoms.	Insomnia symptoms (never/rarely vs. sometimes/usually)	345,022 European ancestry cases, 108,357 European ancestry controls	17,140 European ancestry cases, 61,850 European ancestry controls	1p31.1	LOC100132353/KRT8P21	RPL31P12 - NA	ENSG00000284996			rs2613503-A	rs2613503	intron_variant	0.801866	4e-08	7.39794	1.03	[1.02-1.05]
7	rs1993709	1	72839774	rs2613503	2020-09-14	32541925	Vujkovic M	2020-06-15	Nat Genet	www.ncbi.nlm.nih.gov/pubmed/32541925	Discovery of 318 new risk loci for type 2 diabetes and related vascular outcomes among 1.4 million participants in a multi-ancestry meta-analysis.	Type 2 diabetes	148,726 European ancestry cases, 965,732 European ancestry controls	NA	1p31.1	NR	RPL31P12 - NA	ENSG00000284996			rs2613503-C	rs2613503	intron_variant	0.1988	7e-11	10.1549	0.0392	[0.027-0.051] unit decrease
7	rs1993709	1	72839774	rs2613503	2018-11-26	30275531	Klarin D	2018-10-01	Nat Genet	www.ncbi.nlm.nih.gov/pubmed/30275531	Genetics of blood lipids among ~300,000 multi-ethnic participants of the Million Veteran Program.	Triglycerides	215,551 European ancestry individuals, 57,332 African American individuals, 24,743 Hispanic individuals	Up to 319,677 individuals	1p31.1	intergenic	RPL31P12 - NA	ENSG00000284996			rs2613503-A	rs2613503	intron_variant	0.8334	2e-10	9.69897	0.0178	[0.012-0.023] mg dl-1 increase
7	rs1993709	1	72861567	rs1460939	2019-03-18	30643256	Baselmans BML	2019-01-14	Nat Genet	www.ncbi.nlm.nih.gov/pubmed/30643256	Multivariate genome-wide analyses of the well-being spectrum.	Life satisfaction	80,852 European ancestry individuals	NA	1p31.1	NR	RPL31P12 - ASPM	ENSG00000284996	ENSG00000066279		rs1460939-T	rs1460939	intron_variant	0.803141	1e-08	8	0.00979768	[0.0064-0.0132] unit increase
7	rs1993709	1	72861567	rs1460939	2019-03-18	30643256	Baselmans BML	2019-01-14	Nat Genet	www.ncbi.nlm.nih.gov/pubmed/30643256	Multivariate genome-wide analyses of the well-being spectrum.	Positive affect	410,603 European ancestry individuals	NA	1p31.1	NR	RPL31P12 - ASPM	ENSG00000284996	ENSG00000066279		rs1460939-T	rs1460939	intron_variant	0.803141	6e-10	9.22185	0.00923939	[0.0063-0.0122] unit increase
7	rs12026130	1	72882343	rs7532281	2020-07-08	32066663	Niarchou M	2020-02-03	Transl Psychiatry	www.ncbi.nlm.nih.gov/pubmed/32066663	Genome-wide association study of dietary intake in the UK biobank study and its associations with schizophrenia and other traits.	Fruit consumption	335,576 European ancestry individuals	NA	1p31.1	NEGR1					rs7532281-?	rs7532281	intron_variant	NR	5e-10	9.30103	0.0153482	[0.011-0.02] unit decrease
7	rs1993709	1	72885281	rs2590942	2016-09-28	26604143	Felix JF	2015-11-24	Hum Mol Genet	www.ncbi.nlm.nih.gov/pubmed/26604143	Genome-wide association analysis identifies three new susceptibility loci for childhood body mass index.	Childhood body mass index	34,744 European ancestry children	11,313 European ancestry children	1p31.1	NEGR1	RPL31P12 - RNU6-1246P	ENSG00000284996	ENSG00000212366		rs2590942-T	rs2590942	intron_variant	0.82	2e-07	6.69897	0.047	[0.029-0.065] unit increase
7	rs1993709	1	72885281	rs2590942	2022-01-31	33910581	Zhuang Z	2021-04-29	BMC Med	www.ncbi.nlm.nih.gov/pubmed/33910581	Shared genetic etiology and causality between body fat percentage and cardiovascular diseases: a large-scale genome-wide cross-trait analysis.	Body fat percentage or coronary artery disease (MTAG)	89,297 European ancestry individuals with body fat percentage, 11,419 Korean ancestry, Indian ancestry, Jamaican ancestry individuals with body fat percentage, 61,289 European ancestry, East Asian ancestry, South Asian ancestry, African American, Hispanic cases with coronary artery disease, 134,524 European ancestry, East Asian ancestry, South Asian ancestry, African American, Hispanic controls w…	NA	1p31.1		RPL31P12 - RNU6-1246P	ENSG00000284996	ENSG00000212366		rs2590942-?	rs2590942	intron_variant	NR	6e-09	8.22185	0.0413	[0.015-0.067] unit increase
7	rs1993709	1	72900406	rs80054503	2019-03-28	30643251	Liu M	2019-01-14	Nat Genet	www.ncbi.nlm.nih.gov/pubmed/30643251	Association studies of up to 1.2 million individuals yield new insights into the genetic etiology of tobacco and alcohol use.	Smoking initiation (ever regular vs never regular)	up to 1,232,091 European ancestry individuals	NA	1p31.1	NR					rs80054503-C	rs80054503	intron_variant	0.116	3e-09	8.52288	0.0241377	[0.016-0.032] unit decrease
7	rs12026130	1	72924810	rs782219	2022-08-05	35835914	Watanabe K	2022-07-14	Nat Genet	www.ncbi.nlm.nih.gov/pubmed/35835914	Genome-wide meta-analysis of insomnia prioritizes genes associated with metabolic and psychiatric pathways.	Insomnia	222,753 European ancestry male cases, 993,280 European ancestry male controls	NA	1p31.1		RPL31P12 - RNU6-1246P	ENSG00000284996	ENSG00000212366		rs782219-A	rs782219	intron_variant	NR	2e-10	9.69897	0.009	[0.007-0.011] unit increase
7	rs12026130	1	72927346	rs7523080	2022-08-05	35835914	Watanabe K	2022-07-14	Nat Genet	www.ncbi.nlm.nih.gov/pubmed/35835914	Genome-wide meta-analysis of insomnia prioritizes genes associated with metabolic and psychiatric pathways.	Insomnia	390,751 European ancestry female cases, 1,018,386 European ancestry female controls	NA	1p31.1		RPL31P12 - RNU6-1246P	ENSG00000284996	ENSG00000212366		rs7523080-A	rs7523080	intron_variant	NR	3e-17	16.5229	0.01	[0.008-0.012] unit increase
7	rs12026130	1	72934826	rs782236	2022-08-05	35835914	Watanabe K	2022-07-14	Nat Genet	www.ncbi.nlm.nih.gov/pubmed/35835914	Genome-wide meta-analysis of insomnia prioritizes genes associated with metabolic and psychiatric pathways.	Insomnia	593,724 European ancestry cases, 1,771,286 European ancestry controls	NA	1p31.1		RPL31P12 - RNU6-1246P	ENSG00000284996	ENSG00000212366		rs782236-A	rs782236	intron_variant	NR	2e-25	24.699	0.01	[0.008-0.012] unit increase
7	rs12026130	1	72940273	rs10789340	2018-02-27	29292387	Turley P	2018-01-01	Nat Genet	www.ncbi.nlm.nih.gov/pubmed/29292387	Multi-trait analysis of genome-wide association summary statistics using MTAG.	Depressive symptoms	354,862 European ancestry individuals	NA	1p31.1	NR	RPL31P12 - RNU6-1246P	ENSG00000284996	ENSG00000212366		rs10789340-G	rs10789340	intron_variant	0.6488	1e-13	13	0.0185	[0.014-0.023] unit increase
7	rs12026130	1	72940273	rs10789340	2019-10-25	31619474	Zhu Z	2019-10-17	Eur Respir J	www.ncbi.nlm.nih.gov/pubmed/31619474	Shared Genetics of Asthma and Mental Health Disorders: A Large-Scale Genome-Wide Cross-Trait Analysis.	Asthma and major depressive disorder	46,802 European ancestry asthma cases, 59,851 European ancestry major depressive disorder cases, 460,635 European ancestry controls	NA	1p31.1	NEGR1	RPL31P12 - RNU6-1246P	ENSG00000284996	ENSG00000212366		rs10789340-?	rs10789340	intron_variant	NR	3e-08	7.52288	NA
7	rs12026130	1	72940273	rs10789340	2018-02-27	29292387	Turley P	2018-01-01	Nat Genet	www.ncbi.nlm.nih.gov/pubmed/29292387	Multi-trait analysis of genome-wide association summary statistics using MTAG.	Depressive symptoms (MTAG)	354,862 European ancestry individuals	NA	1p31.1	NR	RPL31P12 - RNU6-1246P	ENSG00000284996	ENSG00000212366		rs10789340-G	rs10789340	intron_variant	0.6488	3e-12	11.5229	0.0155	[0.011-0.02] unit increase
7	rs12026130	1	72940273	rs10789340	2019-06-25	30804565	Jansen PR	2019-02-25	Nat Genet	www.ncbi.nlm.nih.gov/pubmed/30804565	Genome-wide analysis of insomnia in 1,331,010 individuals identifies new risk loci and functional pathways.	Insomnia	651,923 European ancestry males, 679,087 European ancestry females	NA	1p31.1	NA	RPL31P12 - RNU6-1246P	ENSG00000284996	ENSG00000212366		rs10789340-G	rs10789340	intron_variant	0.6275	5e-08	7.30103	1.04275	[1.03-1.06]
7	rs12026130	1	72940273	rs10789340	2018-07-19	29662059	Howard DM	2018-04-16	Nat Commun	www.ncbi.nlm.nih.gov/pubmed/29662059	Genome-wide association study of depression phenotypes in UK Biobank identifies variants in excitatory synaptic pathways.	Depression (broad)	113,769 British ancestry cases, 208,811 British ancestry controls	NA	1p31.1	NR	RPL31P12 - RNU6-1246P	ENSG00000284996	ENSG00000212366		rs10789340-G	rs10789340	intron_variant	0.6236	2e-12	11.699	0.0086	[0.0062-0.011] unit increase
7	rs12026130	1	72940273	rs10789340	2022-10-25	34586374	Giannakopoulou O	2021-09-29	JAMA Psychiatry	www.ncbi.nlm.nih.gov/pubmed/34586374	The Genetic Architecture of Depression in Individuals of East Asian Ancestry: A Genome-Wide Association Study.	Depression	15,771 East Asian ancestry cases, 178,777 East Asian ancestry controls, 170,756 European ancestry cases, 329,443 European ancestry controls	NA	1p31.1		RPL31P12 - RNU6-1246P	ENSG00000284996	ENSG00000212366		rs10789340-A	rs10789340	intron_variant	0.2767	5e-18	17.301	0.0136684	[0.011-0.017] unit decrease
7	rs12026130	1	72940273	rs10789340	2022-08-04	35585065	May-Wilson S	2022-05-18	Nat Commun	www.ncbi.nlm.nih.gov/pubmed/35585065	Large-scale GWAS of food liking reveals genetic determinants and genetic correlations with distinct neurophysiological traits.	Porridge liking	159,122 European ancestry individuals	NA	1p31.1		RPL31P12 - RNU6-1246P	ENSG00000284996	ENSG00000212366		rs10789340-G	rs10789340	intron_variant	0.6266	1e-09	9	0.022217	[0.015-0.029] unit increase
7	rs12026130	1	72944617	rs7550173	2017-08-18	28448500	Graff M	2017-04-27	PLoS Genet	www.ncbi.nlm.nih.gov/pubmed/28448500	Genome-wide physical activity interactions in adiposity - A meta-analysis of 200,452 adults.	Body mass index	2,518 African American women, 86,278 European ancestry women, 1,773 Filipino ancestry women, 1,030 Indian ancestry women, 1,457 African American men, 55,137 European ancestry men, 7,648 Indian ancestry men, 5,527 European ancestry individuals	6,244 African American women, 17,531 European ancestry women, 329 African American men, 19,956 European ancestry men	1p31.1	KRT8P21, NEGR1					rs7550173-T	rs7550173	intron_variant	0.6316	3e-11	10.5229	0.0364	[0.026-0.047] kg/m2 increase
7	rs12026130	1	72944617	rs7550173	2017-08-18	28448500	Graff M	2017-04-27	PLoS Genet	www.ncbi.nlm.nih.gov/pubmed/28448500	Genome-wide physical activity interactions in adiposity - A meta-analysis of 200,452 adults.	Body mass index (joint analysis main effects and physical activity interaction)	2,518 African American women, 86,278 European ancestry women, 1,773 Filipino ancestry women, 1,030 Indian ancestry women, 1,457 African American men, 55,137 European ancestry men, 7,648 Indian ancestry men, 5,527 European ancestry individuals	6,244 African American women, 17,531 European ancestry women, 329 African American men, 19,956 European ancestry men	1p31.1	KRT8P21, NEGR1					rs7550173-?	rs7550173	intron_variant	NR	4e-06	5.39794	NA
7	rs12026130	1	72944617	rs7550173	2017-08-18	28448500	Graff M	2017-04-27	PLoS Genet	www.ncbi.nlm.nih.gov/pubmed/28448500	Genome-wide physical activity interactions in adiposity - A meta-analysis of 200,452 adults.	Body mass index	2,518 African American women, 86,278 European ancestry women, 1,773 Filipino ancestry women, 1,030 Indian ancestry women, 1,457 African American men, 55,137 European ancestry men, 7,648 Indian ancestry men, 5,527 European ancestry individuals	6,244 African American women, 17,531 European ancestry women, 329 African American men, 19,956 European ancestry men	1p31.1	KRT8P21, NEGR1					rs7550173-T	rs7550173	intron_variant	0.6402	2e-06	5.69897	0.0244	[0.014-0.034] kg/m2 increase
7	rs12026130	1	72944617	rs7550173	2017-08-18	28448500	Graff M	2017-04-27	PLoS Genet	www.ncbi.nlm.nih.gov/pubmed/28448500	Genome-wide physical activity interactions in adiposity - A meta-analysis of 200,452 adults.	Body mass index	2,518 African American women, 86,278 European ancestry women, 1,773 Filipino ancestry women, 1,030 Indian ancestry women, 1,457 African American men, 55,137 European ancestry men, 7,648 Indian ancestry men, 5,527 European ancestry individuals	6,244 African American women, 17,531 European ancestry women, 329 African American men, 19,956 European ancestry men	1p31.1	KRT8P21, NEGR1					rs7550173-T	rs7550173	intron_variant	0.6402	7e-13	12.1549	0.0283	[0.021-0.036] kg/m2 increase
7	rs12026130	1	72944617	rs7550173	2017-08-18	28448500	Graff M	2017-04-27	PLoS Genet	www.ncbi.nlm.nih.gov/pubmed/28448500	Genome-wide physical activity interactions in adiposity - A meta-analysis of 200,452 adults.	Body mass index	2,518 African American women, 86,278 European ancestry women, 1,773 Filipino ancestry women, 1,030 Indian ancestry women, 1,457 African American men, 55,137 European ancestry men, 7,648 Indian ancestry men, 5,527 European ancestry individuals	6,244 African American women, 17,531 European ancestry women, 329 African American men, 19,956 European ancestry men	1p31.1	KRT8P21, NEGR1					rs7550173-T	rs7550173	intron_variant	0.6316	4e-13	12.3979	0.027	[0.02-0.034] kg/m2 increase
7	rs12026130	1	72944617	rs7550173	2017-08-18	28448500	Graff M	2017-04-27	PLoS Genet	www.ncbi.nlm.nih.gov/pubmed/28448500	Genome-wide physical activity interactions in adiposity - A meta-analysis of 200,452 adults.	Body mass index (joint analysis main effects and physical activity interaction)	2,518 African American women, 86,278 European ancestry women, 1,773 Filipino ancestry women, 1,030 Indian ancestry women, 1,457 African American men, 55,137 European ancestry men, 7,648 Indian ancestry men, 5,527 European ancestry individuals	6,244 African American women, 17,531 European ancestry women, 329 African American men, 19,956 European ancestry men	1p31.1	KRT8P21, NEGR1					rs7550173-?	rs7550173	intron_variant	NR	8e-12	11.0969	NA
7	rs12026130	1	72944617	rs7550173	2017-08-18	28448500	Graff M	2017-04-27	PLoS Genet	www.ncbi.nlm.nih.gov/pubmed/28448500	Genome-wide physical activity interactions in adiposity - A meta-analysis of 200,452 adults.	Body mass index (joint analysis main effects and physical activity interaction)	2,518 African American women, 86,278 European ancestry women, 1,773 Filipino ancestry women, 1,030 Indian ancestry women, 1,457 African American men, 55,137 European ancestry men, 7,648 Indian ancestry men, 5,527 European ancestry individuals	6,244 African American women, 17,531 European ancestry women, 329 African American men, 19,956 European ancestry men	1p31.1	KRT8P21, NEGR1					rs7550173-?	rs7550173	intron_variant	NR	9e-12	11.0458	NA
7	rs12026130	1	72944617	rs7550173	2017-08-18	28448500	Graff M	2017-04-27	PLoS Genet	www.ncbi.nlm.nih.gov/pubmed/28448500	Genome-wide physical activity interactions in adiposity - A meta-analysis of 200,452 adults.	Body mass index in physically active individuals	1,957 African American women, 1,773 Filipino ancestry women, 305 Indian ancestry women, 67,609 European ancestry women, 1,206 African American men, 2,029 Indian ancestry men, 43,399 European ancestry men, at least 4,819 European ancestry individuals	4,807 African American women, 12,347 European ancestry women, 265 African American men, 14,540 European ancestry men	1p31.1	KRT8P21, NEGR1					rs7550173-T	rs7550173	intron_variant	0.643	2e-10	9.69897	0.0404	[0.028-0.053] kg/m2 increase
7	rs12026130	1	72944617	rs7550173	2017-08-18	28448500	Graff M	2017-04-27	PLoS Genet	www.ncbi.nlm.nih.gov/pubmed/28448500	Genome-wide physical activity interactions in adiposity - A meta-analysis of 200,452 adults.	Body mass index in physically active individuals	1,957 African American women, 1,773 Filipino ancestry women, 305 Indian ancestry women, 67,609 European ancestry women, 1,206 African American men, 2,029 Indian ancestry men, 43,399 European ancestry men, at least 4,819 European ancestry individuals	4,807 African American women, 12,347 European ancestry women, 265 African American men, 14,540 European ancestry men	1p31.1	KRT8P21, NEGR1					rs7550173-T	rs7550173	intron_variant	0.6316	3e-10	9.52288	0.0265	[0.018-0.035] kg/m2 increase
7	rs12026130	1	72944617	rs7550173	2017-08-18	28448500	Graff M	2017-04-27	PLoS Genet	www.ncbi.nlm.nih.gov/pubmed/28448500	Genome-wide physical activity interactions in adiposity - A meta-analysis of 200,452 adults.	Body mass index (joint analysis main effects and physical activity interaction)	2,518 African American women, 86,278 European ancestry women, 1,773 Filipino ancestry women, 1,030 Indian ancestry women, 1,457 African American men, 55,137 European ancestry men, 7,648 Indian ancestry men, 5,527 European ancestry individuals	6,244 African American women, 17,531 European ancestry women, 329 African American men, 19,956 European ancestry men	1p31.1	KRT8P21, NEGR1					rs7550173-?	rs7550173	intron_variant	NR	2e-10	9.69897	NA
7	rs12026130	1	72944617	rs7550173	2017-08-18	28448500	Graff M	2017-04-27	PLoS Genet	www.ncbi.nlm.nih.gov/pubmed/28448500	Genome-wide physical activity interactions in adiposity - A meta-analysis of 200,452 adults.	Body mass index in physically active individuals	1,957 African American women, 1,773 Filipino ancestry women, 305 Indian ancestry women, 67,609 European ancestry women, 1,206 African American men, 2,029 Indian ancestry men, 43,399 European ancestry men, at least 4,819 European ancestry individuals	4,807 African American women, 12,347 European ancestry women, 265 African American men, 14,540 European ancestry men	1p31.1	KRT8P21, NEGR1					rs7550173-T	rs7550173	intron_variant	0.6402	2e-10	9.69897	0.0281	[0.019-0.037] kg/m2 increase
7	rs12026130	1	72944617	rs7550173	2017-08-18	28448500	Graff M	2017-04-27	PLoS Genet	www.ncbi.nlm.nih.gov/pubmed/28448500	Genome-wide physical activity interactions in adiposity - A meta-analysis of 200,452 adults.	Body mass index	2,518 African American women, 86,278 European ancestry women, 1,773 Filipino ancestry women, 1,030 Indian ancestry women, 1,457 African American men, 55,137 European ancestry men, 7,648 Indian ancestry men, 5,527 European ancestry individuals	6,244 African American women, 17,531 European ancestry women, 329 African American men, 19,956 European ancestry men	1p31.1	KRT8P21, NEGR1					rs7550173-T	rs7550173	intron_variant	0.6402	4e-09	8.39794	0.0344	[0.023-0.046] kg/m2 increase
7	rs12026130	1	72944617	rs7550173	2018-09-28	30108127	Hoffmann TJ	2018-08-14	Genetics	www.ncbi.nlm.nih.gov/pubmed/30108127	A Large Multi-ethnic Genome-Wide Association Study of Adult Body Mass Index Identifies Novel Loci.	Body mass index	315,347 European ancestry individuals, 8,322 Hispanic/Latino individuals, 7,290 East Asian ancestry individuals, 3,069 African American individuals, 459 South Asian ancestry individuals	431,743 European ancestry individuals, 9,275 South Asian ancestry individuals, 8,261 African British individuals, 1,822 East Asian ancestry individuals, 7,620 individuals	1p31.1	NR					rs7550173-A	rs7550173	intron_variant	NR	3e-24	23.5229	0.027	[NR] unit decrease
7	rs1993709	1	72945128	rs782214	2019-03-18	30643256	Baselmans BML	2019-01-14	Nat Genet	www.ncbi.nlm.nih.gov/pubmed/30643256	Multivariate genome-wide analyses of the well-being spectrum.	Neuroticism	523,783 European ancestry individuals	59,206 European ancestry individuals	1p31.1	NR					rs782214-G	rs782214	intron_variant	0.196567	5e-11	10.301	0.012268	[0.0086-0.0159] unit decrease
7	rs12026130	1	72945666	rs782212	2017-03-17	27089181	Okbay A	2016-04-18	Nat Genet	www.ncbi.nlm.nih.gov/pubmed/27089181	Genetic variants associated with subjective well-being, depressive symptoms, and neuroticism identified through genome-wide analyses.	Depression	105,739 European ancestry individuals, 16,471 European ancestry major depressive disorder cases, 58,835 European ancestry controls	368,890 European ancestry individuals	1p31.1	NR					rs782212-T	rs782212	intron_variant	NR	7e-11	10.1549	6.51648	[NR] z score decrease
7	rs1993709	1	72949290	rs707444	2022-10-03	34426670	Merino J	2021-08-23	Nat Hum Behav	www.ncbi.nlm.nih.gov/pubmed/34426670	Genetic analysis of dietary intake identifies new loci and functional links with metabolic traits.	Relative fat intake	282,271 European ancestry individuals	NA	1p31.1		RPL31P12 - RNU6-1246P	ENSG00000284996	ENSG00000212366		rs707444-A	rs707444	intron_variant	0.1927	7e-09	8.1549	0.1345	[0.089-0.18] unit increase
7	rs12026130	1	72949748	rs4649957	2022-09-07	35898629	Yin B	2022-07-11	Front Psychiatry	www.ncbi.nlm.nih.gov/pubmed/35898629	Shared Genetics and Causality Between Decaffeinated Coffee Consumption and Neuropsychiatric Diseases: A Large-Scale Genome-Wide Cross-Trait Analysis and Mendelian Randomization Analysis.	Decaffeinated coffee consumption or major depression disorder	64,717 decaffeinated coffee drinking cases, 170,756 major depressive disorder cases, 594,397 controls	NA	1p31.1		RPL31P12 - RNU6-1246P	ENSG00000284996	ENSG00000212366		rs4649957-?	rs4649957	intron_variant	NR	2e-13	12.699	NA
7	rs12026130	1	72953251	rs782207	2019-03-18	30643256	Baselmans BML	2019-01-14	Nat Genet	www.ncbi.nlm.nih.gov/pubmed/30643256	Multivariate genome-wide analyses of the well-being spectrum.	Well-being spectrum (multivariate analysis)	2,083,151 European ancestry individuals	287,239 European ancestry individuals	1p31.1	NR					rs782207-A	rs782207	intron_variant	0.367749	2e-14	13.699	0.00728904	[0.0054-0.0092] unit decrease
8	rs7514705	1	74977425	rs953567	2019-11-05	30239722	Pulit SL	2018-09-14	Hum Mol Genet	www.ncbi.nlm.nih.gov/pubmed/30239722	Meta-analysis of genome-wide association studies for body fat distribution in 694,649 individuals of European ancestry.	Body mass index	434,794 European ancestry female individuals	NA	1p31.1	NA	TNNI3K, LRRC53, FPGT-TNNI3K			ENSG00000116783, ENSG00000162621, ENSG00000259030	rs953567-A	rs953567	intron_variant	0.5903	2e-28	27.699	0.0184	[0.015-0.022] unit decrease
8	rs7514705	1	74977425	rs953567	2020-04-17	31669095	Zhu Z	2019-10-24	J Allergy Clin Immunol	www.ncbi.nlm.nih.gov/pubmed/31669095	Shared Genetic and Experimental Links between Obesity-Related Traits and Asthma Subtypes in UK Biobank.	Body mass index	457,822 European ancestry individuals	NA	1p31.1	NR	TNNI3K, LRRC53, FPGT-TNNI3K			ENSG00000116783, ENSG00000162621, ENSG00000259030	rs953567-?	rs953567	intron_variant	NR	1e-18	18	NA
8	rs7514705	1	74977870	rs1040070	2017-05-11	27182965	Pickrell JK	2016-05-16	Nat Genet	www.ncbi.nlm.nih.gov/pubmed/27182965	Detection and interpretation of shared genetic influences on 42 human traits.	Menarche (age at onset)	76,831 European ancestry individuals	NA	1p31.1	FPGT, TNNI3K	FPGT-TNNI3K, TNNI3K, LRRC53			ENSG00000259030, ENSG00000116783, ENSG00000162621	rs1040070-?	rs1040070	intron_variant	NR	2e-12	11.699	0.031	[0.040-0.022] unit decrease
8	rs7514705	1	74983835	rs10493544	2020-01-08	31504550	Bradfield JP	2019-07-05	Hum Mol Genet	www.ncbi.nlm.nih.gov/pubmed/31504550	A Trans-ancestral Meta-Analysis of Genome-Wide Association Studies Reveals Loci Associated with Childhood Obesity.	Childhood obesity	8,613 European ancestry cases, 3,213 African American cases, 69 Moroccan ancestry cases, 986 Hispanic/Latino cases, 124 East Asian ancestry cases, 12,696 European ancestry controls, 1,392 African American controls, 64 Moroccan ancestry controls, 993 Hispanic/Latino controls, 454 East Asian ancestry controls	NA	1p31.1	NR	FPGT-TNNI3K, TNNI3K			ENSG00000259030, ENSG00000116783	rs10493544-T	rs10493544	intron_variant	NR	2e-11	10.699	0.1321	[0.093-0.171] unit increase
8	rs7514705	1	74983835	rs10493544	2022-11-17	36324656	Baselmans B	2021-10-06	Biol Psychiatry Glob Open Sci	www.ncbi.nlm.nih.gov/pubmed/36324656	The Genetic and Neural Substrates of Externalizing Behavior.	Risk-taking behavior (multivariate analysis)	1,506,537 European ancestry individuals	NA	1p31.1		FPGT-TNNI3K, TNNI3K			ENSG00000259030, ENSG00000116783	rs10493544-?	rs10493544	intron_variant	NR	6e-10	9.22185	NA
8	rs7514705	1	74983835	rs10493544	2022-06-20	35315439	Helgeland O	2022-03-21	Nat Metab	www.ncbi.nlm.nih.gov/pubmed/35315439	Characterization of the genetic architecture of infant and early childhood body mass index.	BMI at 8 months old	24,302 European ancestry individuals	NA	1p31.1		FPGT-TNNI3K, TNNI3K			ENSG00000259030, ENSG00000116783	rs10493544-T	rs10493544	intron_variant	0.430868	1e-08	8	0.0541369	[0.036-0.072] unit increase
8	rs7514705	1	74983835	rs10493544	2022-06-20	35315439	Helgeland O	2022-03-21	Nat Metab	www.ncbi.nlm.nih.gov/pubmed/35315439	Characterization of the genetic architecture of infant and early childhood body mass index.	BMI at 1 year old	24,551 European ancestry individuals	NA	1p31.1		FPGT-TNNI3K, TNNI3K			ENSG00000259030, ENSG00000116783	rs10493544-T	rs10493544	intron_variant	0.430744	7e-09	8.1549	0.0538075	[0.035-0.072] unit increase
8	rs7514705	1	74983835	rs10493544	2022-06-20	35315439	Helgeland O	2022-03-21	Nat Metab	www.ncbi.nlm.nih.gov/pubmed/35315439	Characterization of the genetic architecture of infant and early childhood body mass index.	BMI at 5 years old	16,902 European ancestry individuals	NA	1p31.1		FPGT-TNNI3K, TNNI3K			ENSG00000259030, ENSG00000116783	rs10493544-T	rs10493544	intron_variant	0.429358	4e-07	6.39794	0.0601365	[0.037-0.083] unit increase
8	rs7514705	1	74983835	rs10493544	2022-06-20	35315439	Helgeland O	2022-03-21	Nat Metab	www.ncbi.nlm.nih.gov/pubmed/35315439	Characterization of the genetic architecture of infant and early childhood body mass index.	BMI at 7 years old	17,212 European ancestry individuals	NA	1p31.1		FPGT-TNNI3K, TNNI3K			ENSG00000259030, ENSG00000116783	rs10493544-T	rs10493544	intron_variant	0.43154	5e-08	7.30103	0.0651591	[0.042-0.089] unit increase
8	rs7514705	1	74983835	rs10493544	2022-06-20	35315439	Helgeland O	2022-03-21	Nat Metab	www.ncbi.nlm.nih.gov/pubmed/35315439	Characterization of the genetic architecture of infant and early childhood body mass index.	BMI at 1.5 years old	21,871 European ancestry individuals	NA	1p31.1		FPGT-TNNI3K, TNNI3K			ENSG00000259030, ENSG00000116783	rs10493544-T	rs10493544	intron_variant	0.429745	2e-06	5.69897	0.0452383	[0.027-0.064] unit increase
8	rs7514705	1	74983835	rs10493544	2022-06-20	35315439	Helgeland O	2022-03-21	Nat Metab	www.ncbi.nlm.nih.gov/pubmed/35315439	Characterization of the genetic architecture of infant and early childhood body mass index.	BMI at 8 years old	14,280 European ancestry individuals	NA	1p31.1		FPGT-TNNI3K, TNNI3K			ENSG00000259030, ENSG00000116783	rs10493544-T	rs10493544	intron_variant	0.427824	6e-07	6.22185	0.0663063	[0.04-0.093] unit increase
8	rs7514705	1	74983835	rs10493544	2022-06-20	35315439	Helgeland O	2022-03-21	Nat Metab	www.ncbi.nlm.nih.gov/pubmed/35315439	Characterization of the genetic architecture of infant and early childhood body mass index.	BMI at 6 months old	11,095 European ancestry individuals	NA	1p31.1		FPGT-TNNI3K, TNNI3K			ENSG00000259030, ENSG00000116783	rs10493544-T	rs10493544	intron_variant	0.431008	1e-07	7	0.046736	[0.029-0.064] unit increase
8	rs7514705	1	74991402	rs1514177	2019-11-04	30239722	Pulit SL	2018-09-14	Hum Mol Genet	www.ncbi.nlm.nih.gov/pubmed/30239722	Meta-analysis of genome-wide association studies for body fat distribution in 694,649 individuals of European ancestry.	Body mass index	374,756 European ancestry male individuals	NA	1p31.1	NA	FPGT-TNNI3K, TNNI3K			ENSG00000259030, ENSG00000116783	rs1514177-C	rs1514177	intron_variant	0.4255	8e-30	29.0969	0.0184	[0.015-0.022] unit increase
8	rs7514705	1	74991402	rs1514177	2019-11-05	30239722	Pulit SL	2018-09-14	Hum Mol Genet	www.ncbi.nlm.nih.gov/pubmed/30239722	Meta-analysis of genome-wide association studies for body fat distribution in 694,649 individuals of European ancestry.	Body mass index	806,834 European ancestry individuals	NA	1p31.1	NA	FPGT-TNNI3K, TNNI3K			ENSG00000259030, ENSG00000116783	rs1514177-C	rs1514177	intron_variant	0.4255	8e-30	29.0969	0.0184	[0.015-0.022] unit increase
8	rs7514705	1	74991402	rs1514177	2013-09-12	23563607	Berndt SI	2013-04-07	Nat Genet	www.ncbi.nlm.nih.gov/pubmed/23563607	Genome-wide meta-analysis identifies 11 new loci for anthropometric traits and provides insights into genetic architecture.	Obesity	93,015 European ancestry overweight individuals, 32,858 European ancestry class I obese individuals, 9,889 European ancestry class II obese individuals, 2,896 European ancestry class III obese individuals, up to 65,840 European ancestry controls	65,332 European ancestry overweight individuals, 22,373 European ancestry class I obese individuals, 5,476 European ancestry class II obese individuals, 1,162 European ancestry class III obese individuals, up to 39,294 European ancestry controls	1p31.1	TNNI3K	FPGT-TNNI3K, TNNI3K			ENSG00000259030, ENSG00000116783	rs1514177-C	rs1514177	intron_variant	0.43	5e-09	8.30103	1.06	[NR]
8	rs7514705	1	74991402	rs1514177	2020-12-10	32210231	Hollis B	2020-03-24	Nat Commun	www.ncbi.nlm.nih.gov/pubmed/32210231	Genomic analysis of male puberty timing highlights shared genetic basis with hair colour and lifespan.	Male puberty timing (age at voice breaking MTAG)	205,354 European ancestry individuals	NA	1p31.1		FPGT-TNNI3K, TNNI3K			ENSG00000259030, ENSG00000116783	rs1514177-G	rs1514177	intron_variant	NR	6e-11	10.2218	0.0215181	[0.015-0.028] years increase
8	rs7514705	1	74991402	rs1514177	2020-12-10	32210231	Hollis B	2020-03-24	Nat Commun	www.ncbi.nlm.nih.gov/pubmed/32210231	Genomic analysis of male puberty timing highlights shared genetic basis with hair colour and lifespan.	Male puberty timing (early vs. average onset voice breaking)	8,245 European ancestry early onset individuals, 172,138 European ancestry average onset individuals	NA	1p31.1		FPGT-TNNI3K, TNNI3K			ENSG00000259030, ENSG00000116783	rs1514177-G	rs1514177	intron_variant	NR	2e-06	5.69897	0.00328093	[0.0019-0.0047] years decrease
8	rs7514705	1	74991596	rs1514176	2019-03-28	30643251	Liu M	2019-01-14	Nat Genet	www.ncbi.nlm.nih.gov/pubmed/30643251	Association studies of up to 1.2 million individuals yield new insights into the genetic etiology of tobacco and alcohol use.	Smoking initiation (ever regular vs never regular)	up to 1,232,091 European ancestry individuals	NA	1p31.1	NR	FPGT-TNNI3K, TNNI3K			ENSG00000259030, ENSG00000116783	rs1514176-A	rs1514176	intron_variant	0.58	8e-14	13.0969	0.0193002	[0.014-0.024] unit decrease
8	rs7514705	1	74991644	rs1514175	2019-04-18	30617275	Erzurumluoglu AM	2019-01-07	Mol Psychiatry	www.ncbi.nlm.nih.gov/pubmed/30617275	Meta-analysis of up to 622,409 individuals identifies 40 novel smoking behaviour associated genetic loci.	Smoking initiation	324,851 European ancestry individuals, 21,962 South Asian ancestry individuals	up to 275,596 European ancestry individuals	1p31.1	TNNI3K	TNNI3K, FPGT-TNNI3K			ENSG00000116783, ENSG00000259030	rs1514175-G	rs1514175	intron_variant	0.57	5e-09	8.30103	0.011	[0.0051-0.0169] unit decrease (replication)
8	rs7514705	1	74991644	rs1514175	2019-10-04	30679032	Brazel DM	2018-12-06	Biol Psychiatry	www.ncbi.nlm.nih.gov/pubmed/30679032	Exome Chip Meta-analysis Fine Maps Causal Variants and Elucidates the Genetic Architecture of Rare Coding Variants in Smoking and Alcohol Use.	Smoking initiation (ever regular vs never regular)	up to 433,216 European ancestry individuals	NA	1p31.1	TNNI3K	TNNI3K, FPGT-TNNI3K			ENSG00000116783, ENSG00000259030	rs1514175-G	rs1514175	intron_variant	0.575	2e-10	9.69897	0.0138	[0.0095-0.0181] unit decrease
8	rs7514705	1	74991644	rs1514175	2010-11-17	20935630	Speliotes EK	2010-10-10	Nat Genet	www.ncbi.nlm.nih.gov/pubmed/20935630	Association analyses of 249,796 individuals reveal 18 new loci associated with body mass index.	Body mass index	Up to 123,865 European ancestry individuals	Up to 125,931 European ancestry individuals	1p31.1	TNNI3K	TNNI3K, FPGT-TNNI3K			ENSG00000116783, ENSG00000259030	rs1514175-A	rs1514175	intron_variant	0.43	8e-14	13.0969	0.07	[0.03-0.11] kg/m2 increase
8	rs7514705	1	74991644	rs1514175	2013-11-03	23669352	Graff M	2013-05-12	Hum Mol Genet	www.ncbi.nlm.nih.gov/pubmed/23669352	Genome-wide analysis of BMI in adolescents and young adults reveals additional insight into the effects of genetic loci over the life course.	Body mass index	Up to 13,627 European ancestry individuals	Up to 16,253 European ancestry individuals	1p31.1	TNNI3K	TNNI3K, FPGT-TNNI3K			ENSG00000116783, ENSG00000259030	rs1514175-A	rs1514175	intron_variant	0.43	3e-11	10.5229	0.06	[0.042-0.078] unit increase
8	rs7514705	1	74992546	rs6604866	2017-05-23	25673412	Shungin D	2015-02-12	Nature	www.ncbi.nlm.nih.gov/pubmed/25673412	New genetic loci link adipose and insulin biology to body fat distribution.	Hip circumference	up to 56,910 European ancestry men, up to 86,570 European ancestry women	up to 36,570 European ancestry men, 30,172 European ancestry women, 915 Filipino ancestry men, 735 Filipino ancestry women, 2,351 African American/Afro-Caribbean ancestry men, 6,258 African American/Afro-Caribbean ancestry women, 2,285 South Asian ancestry men, 506 South Asian ancestry women, 195 Seychellois ancestry men, 266 Seychellois ancestry women	1p31.1	TNNI3K	TNNI3K, FPGT-TNNI3K			ENSG00000116783, ENSG00000259030	rs6604866-C	rs6604866	intron_variant	0.5564	4e-10	9.39794	0.0222	[0.015-0.029] unit decrease
8	rs7514705	1	74992546	rs6604866	2017-05-23	25673412	Shungin D	2015-02-12	Nature	www.ncbi.nlm.nih.gov/pubmed/25673412	New genetic loci link adipose and insulin biology to body fat distribution.	Hip circumference	up to 56,910 European ancestry men, up to 86,570 European ancestry women	up to 36,570 European ancestry men, 30,172 European ancestry women, 915 Filipino ancestry men, 735 Filipino ancestry women, 2,351 African American/Afro-Caribbean ancestry men, 6,258 African American/Afro-Caribbean ancestry women, 2,285 South Asian ancestry men, 506 South Asian ancestry women, 195 Seychellois ancestry men, 266 Seychellois ancestry women	1p31.1	TNNI3K	TNNI3K, FPGT-TNNI3K			ENSG00000116783, ENSG00000259030	rs6604866-C	rs6604866	intron_variant	0.5564	3e-07	6.52288	0.0239	[0.015-0.033] unit decrease
8	rs7514705	1	74993063	rs1514174	2018-07-24	26426971	Winkler TW	2015-10-01	PLoS Genet	www.ncbi.nlm.nih.gov/pubmed/26426971	The Influence of Age and Sex on Genetic Associations with Adult Body Size and Shape: A Large-Scale Genome-Wide Interaction Study.	Body mass index x age interaction	up to 112,279 European ancestry individuals aged <50, up to 197,610 European ancestry individuals aged >50	NA	1p31.1	TNNI3K, C1orf173, CRYZ, LRRIQ3, TYW3, FPGT, FPGT-TNNI3K	FPGT-TNNI3K, TNNI3K			ENSG00000259030, ENSG00000116783	rs1514174-C	rs1514174	intron_variant	0.43	3e-06	5.52288	NA
8	rs7514705	1	74993063	rs1514174	2018-07-24	26426971	Winkler TW	2015-10-01	PLoS Genet	www.ncbi.nlm.nih.gov/pubmed/26426971	The Influence of Age and Sex on Genetic Associations with Adult Body Size and Shape: A Large-Scale Genome-Wide Interaction Study.	Body mass index (age <50)	up to 51,625 European ancestry men, up to 60,654 European ancestry women	NA	1p31.1	TNNI3K, C1orf173, CRYZ, LRRIQ3, TYW3, FPGT, FPGT-TNNI3K	FPGT-TNNI3K, TNNI3K			ENSG00000259030, ENSG00000116783	rs1514174-C	rs1514174	intron_variant	0.43	3e-15	14.5229	0.039	unit increase
8	rs7514705	1	74993063	rs1514174	2018-07-24	26426971	Winkler TW	2015-10-01	PLoS Genet	www.ncbi.nlm.nih.gov/pubmed/26426971	The Influence of Age and Sex on Genetic Associations with Adult Body Size and Shape: A Large-Scale Genome-Wide Interaction Study.	Body mass index x sex x age interaction (4df test)	up to 51,625 European ancestry men aged <50, up to 60,654 European ancestry women aged <50, up to 90,988 European ancestry men aged >50, up to 106,622 European ancestry women aged >50	NA	1p31.1	TNNI3K, C1orf173, CRYZ, LRRIQ3, TYW3, FPGT, FPGT-TNNI3K	FPGT-TNNI3K, TNNI3K			ENSG00000259030, ENSG00000116783	rs1514174-C	rs1514174	intron_variant	0.43	1e-15	15	NA
8	rs7514705	1	74993063	rs1514174	2018-07-24	26426971	Winkler TW	2015-10-01	PLoS Genet	www.ncbi.nlm.nih.gov/pubmed/26426971	The Influence of Age and Sex on Genetic Associations with Adult Body Size and Shape: A Large-Scale Genome-Wide Interaction Study.	Body mass index	up to 309,889 European ancestry individuals	NA	1p31.1	TNNI3K, C1orf173, CRYZ, LRRIQ3, TYW3, FPGT, FPGT-TNNI3K	FPGT-TNNI3K, TNNI3K			ENSG00000259030, ENSG00000116783	rs1514174-C	rs1514174	intron_variant	0.43	4e-13	12.3979	NA
8	rs7514705	1	74993063	rs1514174	2013-05-31	23449627	Cousminer DL	2013-02-27	Hum Mol Genet	www.ncbi.nlm.nih.gov/pubmed/23449627	Genome-wide association and longitudinal analyses reveal genetic loci linking pubertal height growth, pubertal timing and childhood adiposity.	Pubertal anthropometrics	up to 5,043 European ancestry males, up to 5,756 European ancestry females	NA	1p31.1	TNNI3K	FPGT-TNNI3K, TNNI3K			ENSG00000259030, ENSG00000116783	rs1514174-C	rs1514174	intron_variant	0.47	6e-06	5.22185	0.08	[0.045-0.115] unit decrease
8	rs7514705	1	74993063	rs1514174	2013-09-12	23563607	Berndt SI	2013-04-07	Nat Genet	www.ncbi.nlm.nih.gov/pubmed/23563607	Genome-wide meta-analysis identifies 11 new loci for anthropometric traits and provides insights into genetic architecture.	Obesity	93,015 European ancestry overweight individuals, 32,858 European ancestry class I obese individuals, 9,889 European ancestry class II obese individuals, 2,896 European ancestry class III obese individuals, up to 65,840 European ancestry controls	65,332 European ancestry overweight individuals, 22,373 European ancestry class I obese individuals, 5,476 European ancestry class II obese individuals, 1,162 European ancestry class III obese individuals, up to 39,294 European ancestry controls	1p31.1	TNNI3K	FPGT-TNNI3K, TNNI3K			ENSG00000259030, ENSG00000116783	rs1514174-C	rs1514174	intron_variant	0.44	1e-08	8	1.04	[NR]
8	rs7514705	1	74993063	rs1514174	2019-02-08	30595370	Kichaev G	2018-12-27	Am J Hum Genet	www.ncbi.nlm.nih.gov/pubmed/30595370	Leveraging Polygenic Functional Enrichment to Improve GWAS Power.	Smoking status	approximately 458,000 European ancestry individuals	NA	1p31.1		FPGT-TNNI3K, TNNI3K			ENSG00000259030, ENSG00000116783	rs1514174-?	rs1514174	intron_variant	NR	9e-11	10.0458	NA
8	rs7514705	1	74993063	rs1514174	2022-04-05	34855049	Pasman JA	2021-12-02	Behav Genet	www.ncbi.nlm.nih.gov/pubmed/34855049	Genetic Risk for Smoking: Disentangling Interplay Between Genes and Socioeconomic Status.	Lifetime smoking	272,943 European or unknown ancestry cases, 226,795 European or unknown ancestry controls	NA	1p31.1		FPGT-TNNI3K, TNNI3K			ENSG00000259030, ENSG00000116783	rs1514174-?	rs1514174	intron_variant	NR	7e-10	9.1549	NA
8	rs7514705	1	74993063	rs1514174	2021-11-02	34446935	Karlsson Linner R	2021-08-26	Nat Neurosci	www.ncbi.nlm.nih.gov/pubmed/34446935	Multivariate analysis of 1.5 million people identifies genetic associations with traits related to self-regulation and addiction.	Externalizing behaviour (multivariate analysis)	up to 53,293 European ancestry Attention-deficit/hyperactivity disorder individuals, up to 164,684 European ancestry problematic alcohol use individuals, up to 186,875 European ancestry lifetime cannabis use individuals, up to 357,187 European ancestry individuals measuring reverse-coded age at first sexual intercourse, up to 336,121 European ancestry individuals measuring number of sexual partne…	NA	1p31.1		FPGT-TNNI3K, TNNI3K			ENSG00000259030, ENSG00000116783	rs1514174-C	rs1514174	intron_variant	0.436	5e-17	16.301	0.01	[0.008-0.012] unit increase
8	rs7514705	1	74993318	rs7526762	2017-08-18	28448500	Graff M	2017-04-27	PLoS Genet	www.ncbi.nlm.nih.gov/pubmed/28448500	Genome-wide physical activity interactions in adiposity - A meta-analysis of 200,452 adults.	Body mass index	2,518 African American women, 86,278 European ancestry women, 1,773 Filipino ancestry women, 1,030 Indian ancestry women, 1,457 African American men, 55,137 European ancestry men, 7,648 Indian ancestry men, 5,527 European ancestry individuals	6,244 African American women, 17,531 European ancestry women, 329 African American men, 19,956 European ancestry men	1p31.1	TNNI3K	FPGT-TNNI3K, TNNI3K			ENSG00000259030, ENSG00000116783	rs7526762-A	rs7526762	intron_variant	0.4599	4e-10	9.39794	0.0222	[0.015-0.029] kg/m2 increase
8	rs7514705	1	74993318	rs7526762	2017-08-18	28448500	Graff M	2017-04-27	PLoS Genet	www.ncbi.nlm.nih.gov/pubmed/28448500	Genome-wide physical activity interactions in adiposity - A meta-analysis of 200,452 adults.	Body mass index (joint analysis main effects and physical activity interaction)	2,518 African American women, 86,278 European ancestry women, 1,773 Filipino ancestry women, 1,030 Indian ancestry women, 1,457 African American men, 55,137 European ancestry men, 7,648 Indian ancestry men, 5,527 European ancestry individuals	6,244 African American women, 17,531 European ancestry women, 329 African American men, 19,956 European ancestry men	1p31.1	TNNI3K	FPGT-TNNI3K, TNNI3K			ENSG00000259030, ENSG00000116783	rs7526762-?	rs7526762	intron_variant	NR	4e-09	8.39794	NA
8	rs7514705	1	74993318	rs7526762	2017-08-18	28448500	Graff M	2017-04-27	PLoS Genet	www.ncbi.nlm.nih.gov/pubmed/28448500	Genome-wide physical activity interactions in adiposity - A meta-analysis of 200,452 adults.	Body mass index (joint analysis main effects and physical activity interaction)	2,518 African American women, 86,278 European ancestry women, 1,773 Filipino ancestry women, 1,030 Indian ancestry women, 1,457 African American men, 55,137 European ancestry men, 7,648 Indian ancestry men, 5,527 European ancestry individuals	6,244 African American women, 17,531 European ancestry women, 329 African American men, 19,956 European ancestry men	1p31.1	TNNI3K	FPGT-TNNI3K, TNNI3K			ENSG00000259030, ENSG00000116783	rs7526762-?	rs7526762	intron_variant	NR	3e-10	9.52288	NA
8	rs7514705	1	74993318	rs7526762	2017-08-18	28448500	Graff M	2017-04-27	PLoS Genet	www.ncbi.nlm.nih.gov/pubmed/28448500	Genome-wide physical activity interactions in adiposity - A meta-analysis of 200,452 adults.	Body mass index in physically active individuals	1,957 African American women, 1,773 Filipino ancestry women, 305 Indian ancestry women, 67,609 European ancestry women, 1,206 African American men, 2,029 Indian ancestry men, 43,399 European ancestry men, at least 4,819 European ancestry individuals	4,807 African American women, 12,347 European ancestry women, 265 African American men, 14,540 European ancestry men	1p31.1	TNNI3K	FPGT-TNNI3K, TNNI3K			ENSG00000259030, ENSG00000116783	rs7526762-A	rs7526762	intron_variant	0.4599	6e-08	7.22185	0.0218	[0.014-0.03] kg/m2 increase
8	rs7514705	1	74993318	rs7526762	2021-10-18	34021356	Sarnowski C	2021-05-22	Hum Reprod	www.ncbi.nlm.nih.gov/pubmed/34021356	Large trans-ethnic meta-analysis identifies AKR1C4 as a novel gene associated with age at menarche.	Menarche (age at onset)	19,028 African ancestry individuals, 3,205 South Asian ancestry individuals, 2,095 East Asian ancestry individuals, 10,661 Hispanic/Latina individuals, 3,557 individuals	NA	1p31.1	NR	FPGT-TNNI3K, TNNI3K			ENSG00000259030, ENSG00000116783	rs7526762-A	rs7526762	intron_variant	0.68	2e-07	6.69897	0.07	[0.05-0.09] unit decrease
8	rs7514705	1	74993721	rs4650277	2019-03-18	30643258	Karlsson Linner R	2019-01-14	Nat Genet	www.ncbi.nlm.nih.gov/pubmed/30643258	Genome-wide association analyses of risk tolerance and risky behaviors in over 1 million individuals identify hundreds of loci and shared genetic influences.	Smoking status (ever vs never smokers)	518,633 European ancestry individuals	NA	1p31.1	ERICH3	FPGT-TNNI3K, TNNI3K			ENSG00000259030, ENSG00000116783	rs4650277-A	rs4650277	intron_variant	0.4344	6e-12	11.2218	0.015082	[0.011-0.019] unit increase
8	rs7514705	1	74995225	rs7551507	2017-08-18	28448500	Graff M	2017-04-27	PLoS Genet	www.ncbi.nlm.nih.gov/pubmed/28448500	Genome-wide physical activity interactions in adiposity - A meta-analysis of 200,452 adults.	Body mass index (joint analysis main effects and physical activity interaction)	2,518 African American women, 86,278 European ancestry women, 1,773 Filipino ancestry women, 1,030 Indian ancestry women, 1,457 African American men, 55,137 European ancestry men, 7,648 Indian ancestry men, 5,527 European ancestry individuals	6,244 African American women, 17,531 European ancestry women, 329 African American men, 19,956 European ancestry men	1p31.1	TNNI3K	TNNI3K, FPGT-TNNI3K			ENSG00000116783, ENSG00000259030	rs7551507-?	rs7551507	intron_variant	NR	2e-08	7.69897	NA
8	rs7514705	1	74995225	rs7551507	2017-08-18	28448500	Graff M	2017-04-27	PLoS Genet	www.ncbi.nlm.nih.gov/pubmed/28448500	Genome-wide physical activity interactions in adiposity - A meta-analysis of 200,452 adults.	Body mass index	2,518 African American women, 86,278 European ancestry women, 1,773 Filipino ancestry women, 1,030 Indian ancestry women, 1,457 African American men, 55,137 European ancestry men, 7,648 Indian ancestry men, 5,527 European ancestry individuals	6,244 African American women, 17,531 European ancestry women, 329 African American men, 19,956 European ancestry men	1p31.1	TNNI3K	TNNI3K, FPGT-TNNI3K			ENSG00000116783, ENSG00000259030	rs7551507-C	rs7551507	intron_variant	0.443	5e-09	8.30103	0.0281	[0.019-0.038] kg/m2 increase
8	rs7514705	1	74995225	rs7551507	2017-08-18	28448500	Graff M	2017-04-27	PLoS Genet	www.ncbi.nlm.nih.gov/pubmed/28448500	Genome-wide physical activity interactions in adiposity - A meta-analysis of 200,452 adults.	Body mass index	2,518 African American women, 86,278 European ancestry women, 1,773 Filipino ancestry women, 1,030 Indian ancestry women, 1,457 African American men, 55,137 European ancestry men, 7,648 Indian ancestry men, 5,527 European ancestry individuals	6,244 African American women, 17,531 European ancestry women, 329 African American men, 19,956 European ancestry men	1p31.1	TNNI3K	TNNI3K, FPGT-TNNI3K			ENSG00000116783, ENSG00000259030	rs7551507-C	rs7551507	intron_variant	0.443	1e-09	9	0.0228	[0.016-0.03] kg/m2 increase
8	rs7514705	1	74995225	rs7551507	2017-08-18	28448500	Graff M	2017-04-27	PLoS Genet	www.ncbi.nlm.nih.gov/pubmed/28448500	Genome-wide physical activity interactions in adiposity - A meta-analysis of 200,452 adults.	Body mass index in physically active individuals	1,957 African American women, 1,773 Filipino ancestry women, 305 Indian ancestry women, 67,609 European ancestry women, 1,206 African American men, 2,029 Indian ancestry men, 43,399 European ancestry men, at least 4,819 European ancestry individuals	4,807 African American women, 12,347 European ancestry women, 265 African American men, 14,540 European ancestry men	1p31.1	TNNI3K	TNNI3K, FPGT-TNNI3K			ENSG00000116783, ENSG00000259030	rs7551507-C	rs7551507	intron_variant	0.4416	9e-09	8.04576	0.0305	[0.02-0.041] kg/m2 increase
8	rs7514705	1	74995225	rs7551507	2017-08-18	28448500	Graff M	2017-04-27	PLoS Genet	www.ncbi.nlm.nih.gov/pubmed/28448500	Genome-wide physical activity interactions in adiposity - A meta-analysis of 200,452 adults.	Body mass index in physically active individuals	1,957 African American women, 1,773 Filipino ancestry women, 305 Indian ancestry women, 67,609 European ancestry women, 1,206 African American men, 2,029 Indian ancestry men, 43,399 European ancestry men, at least 4,819 European ancestry individuals	4,807 African American women, 12,347 European ancestry women, 265 African American men, 14,540 European ancestry men	1p31.1	TNNI3K	TNNI3K, FPGT-TNNI3K			ENSG00000116783, ENSG00000259030	rs7551507-C	rs7551507	intron_variant	0.443	4e-08	7.39794	0.0229	[0.015-0.031] kg/m2 increase
8	rs7514705	1	74997762	rs12042908	2021-01-26	32376654	Richardson TG	2020-05-06	BMJ	www.ncbi.nlm.nih.gov/pubmed/32376654	Use of genetic variation to separate the effects of early and later life adiposity on disease risk: mendelian randomisation study.	Body size at age 10	453,169 European ancestry individuals	NA	1p31.1	TNNI3K	FPGT-TNNI3K, TNNI3K			ENSG00000259030, ENSG00000116783	rs12042908-A	rs12042908	intron_variant	0.437703	3e-84	83.5229	0.0274603	[0.025-0.03] unit increase
8	rs7514705	1	74997762	rs12042908	2018-09-28	30108127	Hoffmann TJ	2018-08-14	Genetics	www.ncbi.nlm.nih.gov/pubmed/30108127	A Large Multi-ethnic Genome-Wide Association Study of Adult Body Mass Index Identifies Novel Loci.	Body mass index	315,347 European ancestry individuals, 8,322 Hispanic/Latino individuals, 7,290 East Asian ancestry individuals, 3,069 African American individuals, 459 South Asian ancestry individuals	431,743 European ancestry individuals, 9,275 South Asian ancestry individuals, 8,261 African British individuals, 1,822 East Asian ancestry individuals, 7,620 individuals	1p31.1	NR	FPGT-TNNI3K, TNNI3K			ENSG00000259030, ENSG00000116783	rs12042908-A	rs12042908	intron_variant	NR	1e-17	17	0.022	[NR] unit increase
8	rs7514705	1	74997762	rs12042908	2020-10-30	33045005	Vogelezang S	2020-10-12	PLoS Genet	www.ncbi.nlm.nih.gov/pubmed/33045005	Novel loci for childhood body mass index and shared heritability with adult cardiometabolic traits.	Childhood body mass index	39,620 European ancestry individuals	NA	1p31.1	FPGT-TNNI3K, TNNI3K	FPGT-TNNI3K, TNNI3K			ENSG00000259030, ENSG00000116783	rs12042908-A	rs12042908	intron_variant	0.46	3e-14	13.5229	0.059	[0.043-0.075] unit increase
8	rs7514705	1	75001474	rs7525548	2019-03-28	30643251	Liu M	2019-01-14	Nat Genet	www.ncbi.nlm.nih.gov/pubmed/30643251	Association studies of up to 1.2 million individuals yield new insights into the genetic etiology of tobacco and alcohol use.	Smoking initiation (ever regular vs never regular) (MTAG)	up to 1,359,002 European ancestry individuals	NA	1p31.1	NR	TNNI3K, FPGT-TNNI3K			ENSG00000116783, ENSG00000259030	rs7525548-T	rs7525548	intron_variant	0.564	5e-19	18.301	0.0096699	[0.0075-0.0118] unit decrease
8	rs7514705	1	75001474	rs7525548	2021-07-27	34211149	Mills MC	2021-07-01	Nat Hum Behav	www.ncbi.nlm.nih.gov/pubmed/34211149	Identification of 371 genetic variants for age at first sex and birth linked to externalising behaviour.	Age at first sexual intercourse	397,338 European ancestry individuals	NA	1p31.1	TNNI3K, FPGT	TNNI3K, FPGT-TNNI3K			ENSG00000116783, ENSG00000259030	rs7525548-A	rs7525548	intron_variant	0.437398	3e-12	11.5229	0.0145196	[0.01-0.019] unit decrease
8	rs7514705	1	75002193	rs12566985	2017-08-10	28443625	Justice AE	2017-04-26	Nat Commun	www.ncbi.nlm.nih.gov/pubmed/28443625	Genome-wide meta-analysis of 241,258 adults accounting for smoking behaviour identifies novel loci for obesity traits.	BMI (adjusted for smoking behaviour)	98,173 European ancestry women, 64,373 European ancestry men, 5,829 European ancestry individuals, 10,500 African American/Afro-Caribbean ancestry women, 2,706 African American/Afro-Caribbean ancestry men, 1,030 Indian Asian ancestry women, 7,648 Indian Asian ancestry men, 1,793 Filipino ancestry women, 2,944 Hispanic/Latino ancestry women, 1,764 Hispanic/Latino ancestry men	21,496 European ancestry women, 24,385 European ancestry men, 118,364 European ancestry individuals, 2,326 African American/Afro-Caribbean ancestry women, 855 African American/Afro-Caribbean ancestry men	1p31.1	TNNI3K	FPGT-TNNI3K, TNNI3K			ENSG00000259030, ENSG00000116783	rs12566985-A	rs12566985	intron_variant	0.5312	3e-07	6.52288	0.0219	[0.013-0.03] kg/m2 decrease
8	rs7514705	1	75002193	rs12566985	2017-08-10	28443625	Justice AE	2017-04-26	Nat Commun	www.ncbi.nlm.nih.gov/pubmed/28443625	Genome-wide meta-analysis of 241,258 adults accounting for smoking behaviour identifies novel loci for obesity traits.	BMI (adjusted for smoking behaviour)	98,173 European ancestry women, 64,373 European ancestry men, 5,829 European ancestry individuals, 10,500 African American/Afro-Caribbean ancestry women, 2,706 African American/Afro-Caribbean ancestry men, 1,030 Indian Asian ancestry women, 7,648 Indian Asian ancestry men, 1,793 Filipino ancestry women, 2,944 Hispanic/Latino ancestry women, 1,764 Hispanic/Latino ancestry men	21,496 European ancestry women, 24,385 European ancestry men, 118,364 European ancestry individuals, 2,326 African American/Afro-Caribbean ancestry women, 855 African American/Afro-Caribbean ancestry men	1p31.1	TNNI3K	FPGT-TNNI3K, TNNI3K			ENSG00000259030, ENSG00000116783	rs12566985-A	rs12566985	intron_variant	0.5312	2e-08	7.69897	0.0184	[0.012-0.025] kg/m2 decrease
8	rs7514705	1	75002193	rs12566985	2017-08-10	28443625	Justice AE	2017-04-26	Nat Commun	www.ncbi.nlm.nih.gov/pubmed/28443625	Genome-wide meta-analysis of 241,258 adults accounting for smoking behaviour identifies novel loci for obesity traits.	Body mass index (joint analysis main effects and smoking interaction)	98,173 European ancestry women, 64,373 European ancestry men, 5,829 European ancestry individuals, 10,500 African American/Afro-Caribbean ancestry women, 2,706 African American/Afro-Caribbean ancestry men, 1,030 Indian Asian ancestry women, 7,648 Indian Asian ancestry men, 1,793 Filipino ancestry women, 2,944 Hispanic/Latino ancestry women, 1,764 Hispanic/Latino ancestry men	21,496 European ancestry women, 24,385 European ancestry men, 118,364 European ancestry individuals, 2,326 African American/Afro-Caribbean ancestry women, 855 African American/Afro-Caribbean ancestry men	1p31.1	TNNI3K	FPGT-TNNI3K, TNNI3K			ENSG00000259030, ENSG00000116783	rs12566985-A	rs12566985	intron_variant	0.5312	7e-09	8.1549	NA
8	rs7514705	1	75002193	rs12566985	2017-08-10	28443625	Justice AE	2017-04-26	Nat Commun	www.ncbi.nlm.nih.gov/pubmed/28443625	Genome-wide meta-analysis of 241,258 adults accounting for smoking behaviour identifies novel loci for obesity traits.	Body mass index (joint analysis main effects and smoking interaction)	98,173 European ancestry women, 64,373 European ancestry men, 5,829 European ancestry individuals, 10,500 African American/Afro-Caribbean ancestry women, 2,706 African American/Afro-Caribbean ancestry men, 1,030 Indian Asian ancestry women, 7,648 Indian Asian ancestry men, 1,793 Filipino ancestry women, 2,944 Hispanic/Latino ancestry women, 1,764 Hispanic/Latino ancestry men	21,496 European ancestry women, 24,385 European ancestry men, 118,364 European ancestry individuals, 2,326 African American/Afro-Caribbean ancestry women, 855 African American/Afro-Caribbean ancestry men	1p31.1	TNNI3K	FPGT-TNNI3K, TNNI3K			ENSG00000259030, ENSG00000116783	rs12566985-A	rs12566985	intron_variant	0.5312	8e-07	6.09691	NA
8	rs7514705	1	75002193	rs12566985	2016-01-27	25673413	Locke AE	2015-02-12	Nature	www.ncbi.nlm.nih.gov/pubmed/25673413	Genetic studies of body mass index yield new insights for obesity biology.	Body mass index	up to 104,666 European ancestry male individuals, up to 132,115 European ancestry female individuals, 370 African American male individuals, 517 African American female individuals, 512 Hispanic male individuals, 764 Hispanic female individuals	up to 48,274 European ancestry male individuals, up to 39,864 European ancestry female individuals, 2,441 African American or Afro-Caribbean male individuals, 6,314 African American or Afro-Caribbean female individuals, 919 Filipino male individuals, 828 Filipino female individuals, 205 Seychellois male individuals, 287 Seychellois female individuals, 2,964 South Asian ancestry male individuals, …	1p31.1	FPGT-TNNI3K	FPGT-TNNI3K, TNNI3K			ENSG00000259030, ENSG00000116783	rs12566985-G	rs12566985	intron_variant	0.448	1e-07	7	0.022	[0.014-0.03] kg/m2 increase
8	rs7514705	1	75002193	rs12566985	2016-01-27	25673413	Locke AE	2015-02-12	Nature	www.ncbi.nlm.nih.gov/pubmed/25673413	Genetic studies of body mass index yield new insights for obesity biology.	Body mass index	up to 104,666 European ancestry male individuals, up to 132,115 European ancestry female individuals, 370 African American male individuals, 517 African American female individuals, 512 Hispanic male individuals, 764 Hispanic female individuals	up to 48,274 European ancestry male individuals, up to 39,864 European ancestry female individuals, 2,441 African American or Afro-Caribbean male individuals, 6,314 African American or Afro-Caribbean female individuals, 919 Filipino male individuals, 828 Filipino female individuals, 205 Seychellois male individuals, 287 Seychellois female individuals, 2,964 South Asian ancestry male individuals, …	1p31.1	FPGT-TNNI3K	FPGT-TNNI3K, TNNI3K			ENSG00000259030, ENSG00000116783	rs12566985-G	rs12566985	intron_variant	0.455	2e-15	14.699	0.024	[0.018-0.03] kg/m2 increase
8	rs7514705	1	75002193	rs12566985	2016-01-27	25673413	Locke AE	2015-02-12	Nature	www.ncbi.nlm.nih.gov/pubmed/25673413	Genetic studies of body mass index yield new insights for obesity biology.	Body mass index	up to 104,666 European ancestry male individuals, up to 132,115 European ancestry female individuals, 370 African American male individuals, 517 African American female individuals, 512 Hispanic male individuals, 764 Hispanic female individuals	up to 48,274 European ancestry male individuals, up to 39,864 European ancestry female individuals, 2,441 African American or Afro-Caribbean male individuals, 6,314 African American or Afro-Caribbean female individuals, 919 Filipino male individuals, 828 Filipino female individuals, 205 Seychellois male individuals, 287 Seychellois female individuals, 2,964 South Asian ancestry male individuals, …	1p31.1	FPGT-TNNI3K	FPGT-TNNI3K, TNNI3K			ENSG00000259030, ENSG00000116783	rs12566985-G	rs12566985	intron_variant	0.446	3e-15	14.5229	0.024	[0.018-0.03] kg/m2 increase
8	rs7514705	1	75002193	rs12566985	2016-01-27	25673413	Locke AE	2015-02-12	Nature	www.ncbi.nlm.nih.gov/pubmed/25673413	Genetic studies of body mass index yield new insights for obesity biology.	Body mass index	up to 104,666 European ancestry male individuals, up to 132,115 European ancestry female individuals, 370 African American male individuals, 517 African American female individuals, 512 Hispanic male individuals, 764 Hispanic female individuals	up to 48,274 European ancestry male individuals, up to 39,864 European ancestry female individuals, 2,441 African American or Afro-Caribbean male individuals, 6,314 African American or Afro-Caribbean female individuals, 919 Filipino male individuals, 828 Filipino female individuals, 205 Seychellois male individuals, 287 Seychellois female individuals, 2,964 South Asian ancestry male individuals, …	1p31.1	FPGT-TNNI3K	FPGT-TNNI3K, TNNI3K			ENSG00000259030, ENSG00000116783	rs12566985-G	rs12566985	intron_variant	0.444	1e-11	11	0.027	[0.019-0.035] kg/m2 increase
8	rs7514705	1	75002193	rs12566985	2016-09-28	26604143	Felix JF	2015-11-24	Hum Mol Genet	www.ncbi.nlm.nih.gov/pubmed/26604143	Genome-wide association analysis identifies three new susceptibility loci for childhood body mass index.	Childhood body mass index	34,744 European ancestry children	11,313 European ancestry children	1p31.1	NR	FPGT-TNNI3K, TNNI3K			ENSG00000259030, ENSG00000116783	rs12566985-G	rs12566985	intron_variant	NR	2e-10	9.69897	NA
8	rs7514705	1	75002193	rs12566985	2017-10-27	28892062	Akiyama M	2017-09-11	Nat Genet	www.ncbi.nlm.nih.gov/pubmed/28892062	Genome-wide association study identifies 112 new loci for body mass index in the Japanese population.	Body mass index	up to 72,390 Japanese ancestry women, up to 85,894 Japanese ancestry men	up to 10,048 Japanese ancestry women, up to 5,098 Japanese ancestry men, up to 181,999 European ancestry women, up to 140,155 European ancestry controls	1p31.1	FPGT-TNNI3K, TNNI3K	FPGT-TNNI3K, TNNI3K			ENSG00000259030, ENSG00000116783	rs12566985-A	rs12566985	intron_variant	0.53	6e-19	18.2218	0.025	[0.019-0.031] unit decrease
8	rs7514705	1	75003500	rs12041852	2016-09-28	26604143	Felix JF	2015-11-24	Hum Mol Genet	www.ncbi.nlm.nih.gov/pubmed/26604143	Genome-wide association analysis identifies three new susceptibility loci for childhood body mass index.	Childhood body mass index	34,744 European ancestry children	11,313 European ancestry children	1p31.1	TNNI3K	TNNI3K, FPGT-TNNI3K			ENSG00000116783, ENSG00000259030	rs12041852-G	rs12041852	intron_variant	0.46	2e-10	9.69897	0.046	[0.032-0.06] unit increase
8	rs7514705	1	75003500	rs12041852	2021-03-22	33491310	Warner ET	2021-02-01	Obesity (Silver Spring)	www.ncbi.nlm.nih.gov/pubmed/33491310	A Genome-Wide Association Study of Childhood Body Fatness.	Childhood body fatness	34,401 European ancestry individuals	NA	1p31.1	NR	TNNI3K, FPGT-TNNI3K			ENSG00000116783, ENSG00000259030	rs12041852-?	rs12041852	intron_variant	NR	1e-13	13	9.774	NR z score decrease
8	rs7514705	1	75005067	rs7553348	2019-11-26	31689377	Wootton RE	2019-11-06	Psychol Med	www.ncbi.nlm.nih.gov/pubmed/31689377	Evidence for causal effects of lifetime smoking on risk for depression and schizophrenia: a Mendelian randomisation study.	Lifetime smoking index	462,690 European ancestry individuals	NA	1p31.1		FPGT-TNNI3K, TNNI3K			ENSG00000259030, ENSG00000116783	rs7553348-G	rs7553348	intron_variant	0.438	5e-12	11.301	0.014	[0.01-0.018] unit increase
8	rs7514705	1	75005067	rs7553348	2018-07-24	26426971	Winkler TW	2015-10-01	PLoS Genet	www.ncbi.nlm.nih.gov/pubmed/26426971	The Influence of Age and Sex on Genetic Associations with Adult Body Size and Shape: A Large-Scale Genome-Wide Interaction Study.	Body mass index	up to 309,889 European ancestry individuals	NA	1p31.1	NR	FPGT-TNNI3K, TNNI3K			ENSG00000259030, ENSG00000116783	rs7553348-A	rs7553348	intron_variant	0.557551	4e-17	16.3979	0.0228791	unit decrease
8	rs7514705	1	75005067	rs7553348	2019-02-08	30595370	Kichaev G	2018-12-27	Am J Hum Genet	www.ncbi.nlm.nih.gov/pubmed/30595370	Leveraging Polygenic Functional Enrichment to Improve GWAS Power.	Menarche (age at onset)	approximately 242,000 European ancestry individuals	NA	1p31.1		FPGT-TNNI3K, TNNI3K			ENSG00000259030, ENSG00000116783	rs7553348-?	rs7553348	intron_variant	NR	6e-39	38.2218	NA
8	rs7514705	1	75005238	rs7553158	2021-05-19	33082346	Xu K	2020-10-20	Nat Commun	www.ncbi.nlm.nih.gov/pubmed/33082346	Genome-wide association study of smoking trajectory and meta-analysis of smoking status in 842,000 individuals.	Smoking initiation	842,717 European ancestry individuals	NA	1p31.1	FPGT-TNNI3K, TNNI3K	FPGT-TNNI3K, TNNI3K			ENSG00000259030, ENSG00000116783	rs7553158-G	rs7553158	intron_variant		5e-09	8.30103	1.021	[NR]
8	rs7514705	1	75005238	rs7553158	2019-02-06	30595370	Kichaev G	2018-12-27	Am J Hum Genet	www.ncbi.nlm.nih.gov/pubmed/30595370	Leveraging Polygenic Functional Enrichment to Improve GWAS Power.	Body mass index	approximately 458,000 European ancestry individuals	NA	1p31.1		FPGT-TNNI3K, TNNI3K			ENSG00000259030, ENSG00000116783	rs7553158-?	rs7553158	intron_variant	NR	2e-19	18.699	NA
8	rs7514705	1	75005238	rs7553158	2021-01-26	32376654	Richardson TG	2020-05-06	BMJ	www.ncbi.nlm.nih.gov/pubmed/32376654	Use of genetic variation to separate the effects of early and later life adiposity on disease risk: mendelian randomisation study.	Adult body size	453,169 European ancestry individuals		1p31.1	TNNI3K	FPGT-TNNI3K, TNNI3K			ENSG00000259030, ENSG00000116783	rs7553158-G	rs7553158	intron_variant	0.437549	2e-14	13.699	0.0105556	[0.0079-0.0133] unit increase
8	rs7514705	1	75006720	rs7514705	2015-04-23	25231870	Perry JR	2014-07-23	Nature	www.ncbi.nlm.nih.gov/pubmed/25231870	Parent-of-origin-specific allelic associations among 106 genomic loci for age at menarche.	Menarche (age at onset)	Up to 182,413 European ancestry females	NA	1p31.1	TNNI3K, TYW3	FPGT-TNNI3K, TNNI3K			ENSG00000259030, ENSG00000116783	rs7514705-C	rs7514705	intron_variant	0.56	2e-16	15.699	0.04	[0.03-0.05] unit increase
8	rs7514705	1	75013054	rs3843262	2017-08-18	28448500	Graff M	2017-04-27	PLoS Genet	www.ncbi.nlm.nih.gov/pubmed/28448500	Genome-wide physical activity interactions in adiposity - A meta-analysis of 200,452 adults.	Body mass index in physically active individuals	1,957 African American women, 1,773 Filipino ancestry women, 305 Indian ancestry women, 67,609 European ancestry women, 1,206 African American men, 2,029 Indian ancestry men, 43,399 European ancestry men, at least 4,819 European ancestry individuals	4,807 African American women, 12,347 European ancestry women, 265 African American men, 14,540 European ancestry men	1p31.1	TNNI3K	TNNI3K - ERICH3	ENSG00000116783	ENSG00000178965		rs3843262-A	rs3843262	intergenic_variant	0.4341	2e-08	7.69897	0.0285	[0.019-0.038] kg/m2 increase
8	rs7514705	1	75013054	rs3843262	2017-08-18	28448500	Graff M	2017-04-27	PLoS Genet	www.ncbi.nlm.nih.gov/pubmed/28448500	Genome-wide physical activity interactions in adiposity - A meta-analysis of 200,452 adults.	Body mass index (joint analysis main effects and physical activity interaction)	2,518 African American women, 86,278 European ancestry women, 1,773 Filipino ancestry women, 1,030 Indian ancestry women, 1,457 African American men, 55,137 European ancestry men, 7,648 Indian ancestry men, 5,527 European ancestry individuals	6,244 African American women, 17,531 European ancestry women, 329 African American men, 19,956 European ancestry men	1p31.1	TNNI3K	TNNI3K - ERICH3	ENSG00000116783	ENSG00000178965		rs3843262-?	rs3843262	intergenic_variant	NR	2e-08	7.69897	NA
8	rs7514705	1	75013054	rs3843262	2017-08-18	28448500	Graff M	2017-04-27	PLoS Genet	www.ncbi.nlm.nih.gov/pubmed/28448500	Genome-wide physical activity interactions in adiposity - A meta-analysis of 200,452 adults.	Body mass index	2,518 African American women, 86,278 European ancestry women, 1,773 Filipino ancestry women, 1,030 Indian ancestry women, 1,457 African American men, 55,137 European ancestry men, 7,648 Indian ancestry men, 5,527 European ancestry individuals	6,244 African American women, 17,531 European ancestry women, 329 African American men, 19,956 European ancestry men	1p31.1	TNNI3K	TNNI3K - ERICH3	ENSG00000116783	ENSG00000178965		rs3843262-A	rs3843262	intergenic_variant	0.4276	6e-09	8.22185	0.027	[0.018-0.036] kg/m2 increase
8	rs7514705	1	75014362	rs10789396	2019-03-28	30643251	Liu M	2019-01-14	Nat Genet	www.ncbi.nlm.nih.gov/pubmed/30643251	Association studies of up to 1.2 million individuals yield new insights into the genetic etiology of tobacco and alcohol use.	Age of smoking initiation (MTAG)	up to 931,815 European ancestry individuals	NA	1p31.1	NR	TNNI3K - ERICH3	ENSG00000116783	ENSG00000178965		rs10789396-C	rs10789396	intergenic_variant	0.567	1e-10	10	0.00966569	[0.0067-0.0126] unit increase
9	rs4274102	1	98299475	rs10747488	2019-01-22	29500382	Nagel M	2018-03-02	Nat Commun	www.ncbi.nlm.nih.gov/pubmed/29500382	Item-level analyses reveal genetic heterogeneity in neuroticism.	Feeling nervous	373,121 European ancestry individuals	NA	1p21.3	DPYD	DPYD			ENSG00000188641	rs10747488-A	rs10747488	intron_variant	0.2339	2e-08	7.69897	5.6	z score increase
9	rs4274102	1	98304157	rs7552188	2019-10-15	31527586	An J	2019-09-16	Nat Commun	www.ncbi.nlm.nih.gov/pubmed/31527586	Gastroesophageal reflux GWAS identifies risk loci that also associate with subsequent severe esophageal diseases.	Gastroesophageal reflux disease	80,265 European and unknown ancestry cases, 305,011 European and unknown ancestry controls	NA	1p21.3	DPYD	DPYD			ENSG00000188641	rs7552188-T	rs7552188	intron_variant	NR	2e-10	9.69897	1.04446	[1.0308-1.058]
9	rs11165924	1	98304427	rs11165917	2022-09-27	35396580	Trubetskoy V	2022-04-08	Nature	www.ncbi.nlm.nih.gov/pubmed/35396580	Mapping genomic loci implicates genes and synaptic biology in schizophrenia.	Schizophrenia	53,386 European ancestry cases, 77,258 European ancestry controls, 14,004 East Asian ancestry cases, 16,757 East Asian ancestry controls, 6,152 African American cases, 3,918 African American controls, 1,234 Latino cases, 3,090 Latino controls	1,979 European ancestry cases, 142,626 European ancestry controls	1p21.3		DPYD			ENSG00000188641	rs11165917-A	rs11165917	intron_variant	0.784	4e-08	7.39794	0.94961	[0.93-0.97]
9	rs4274102	1	98305394	rs7526108	2019-05-02	30867560	Hill WD	2019-03-13	Mol Psychiatry	www.ncbi.nlm.nih.gov/pubmed/30867560	Genetic contributions to two special factors of neuroticism are associated with affluence, higher intelligence, better health, and longer life.	Anxiety/tension (special factor of neuroticism)	270,059 British ancestry individuals	NA	1p21.3	DPYD	DPYD			ENSG00000188641	rs7526108-G	rs7526108	intron_variant	NR	4e-09	8.39794	0.0089982	[0.006-0.012] unit increase
9	rs4274102	1	98310239	rs61787782	2021-04-16	33608531	Wu Y	2021-02-19	Nat Commun	www.ncbi.nlm.nih.gov/pubmed/33608531	GWAS of peptic ulcer disease implicates Helicobacter pylori infection, other gastrointestinal disorders and depression.	Gastroesophageal reflux disease, peptic ulcer disease and/or corresponding medications and treatment	90,175 European ancestry cases, 366,152 European ancestry controls	NA	1p21.3	NR	DPYD			ENSG00000188641	rs61787782-A	rs61787782	intron_variant	0.78	8e-10	9.09691	0.96
9	rs4274102	1	98315893	rs12072739	2019-11-05	30239722	Pulit SL	2018-09-14	Hum Mol Genet	www.ncbi.nlm.nih.gov/pubmed/30239722	Meta-analysis of genome-wide association studies for body fat distribution in 694,649 individuals of European ancestry.	Body mass index	806,834 European ancestry individuals	NA	1p21.3	NA	DPYD			ENSG00000188641	rs12072739-A	rs12072739	intron_variant	0.7762	2e-13	12.699	0.0169	[0.012-0.021] unit decrease
9	rs4274102	1	98315893	rs12072739	2019-09-23	31501611	Karlsson T	2019-09-09	Nat Med	www.ncbi.nlm.nih.gov/pubmed/31501611	Contribution of genetics to visceral adiposity and its relation to cardiovascular and metabolic disease.	Predicted visceral adipose tissue	325,153 British ancestry individuals	NA	1p21.3	NR	DPYD			ENSG00000188641	rs12072739-G	rs12072739	intron_variant	0.2251	1e-09	9	0.0180901	[0.012-0.024] unit increase
9	rs4274102	1	98315893	rs12072739	2021-01-26	32376654	Richardson TG	2020-05-06	BMJ	www.ncbi.nlm.nih.gov/pubmed/32376654	Use of genetic variation to separate the effects of early and later life adiposity on disease risk: mendelian randomisation study.	Adult body size	453,169 European ancestry individuals		1p21.3	DPYD	DPYD			ENSG00000188641	rs12072739-A	rs12072739	intron_variant	0.77558	2e-12	11.699	0.0115866	[0.0084-0.0148] unit decrease
9	rs4274102	1	98315893	rs12072739	2021-10-18	33980691	Martin S	2021-05-12	Diabetes	www.ncbi.nlm.nih.gov/pubmed/33980691	Genetic evidence for different adiposity phenotypes and their opposing influence on ectopic fat and risk of cardiometabolic disease.	Body fat percentage	442,278 European ancestry individuals	NA	1p21.3		DPYD			ENSG00000188641	rs12072739-G	rs12072739	intron_variant	0.23	7e-16	15.1549	0.014	% increase
9	rs4274102	1	98315893	rs12072739	2021-10-18	33980691	Martin S	2021-05-12	Diabetes	www.ncbi.nlm.nih.gov/pubmed/33980691	Genetic evidence for different adiposity phenotypes and their opposing influence on ectopic fat and risk of cardiometabolic disease.	Metabolic biomarkers (multivariate analysis)	389,354 European ancestry individuals	NA	1p21.3		DPYD			ENSG00000188641	rs12072739-G	rs12072739	intron_variant	0.23	6e-09	8.22185	NA
9	rs4274102	1	98315893	rs12072739	2021-10-18	33980691	Martin S	2021-05-12	Diabetes	www.ncbi.nlm.nih.gov/pubmed/33980691	Genetic evidence for different adiposity phenotypes and their opposing influence on ectopic fat and risk of cardiometabolic disease.	High density lipoprotein cholesterol levels	392,965 European ancestry individuals	NA	1p21.3		DPYD			ENSG00000188641	rs12072739-G	rs12072739	intron_variant	0.23	5e-06	5.30103	0.01	mmol/L decrease
9	rs4274102	1	98315893	rs12072739	2021-10-18	33980691	Martin S	2021-05-12	Diabetes	www.ncbi.nlm.nih.gov/pubmed/33980691	Genetic evidence for different adiposity phenotypes and their opposing influence on ectopic fat and risk of cardiometabolic disease.	Triglycerides	429,011 European ancestry individuals	NA	1p21.3		DPYD			ENSG00000188641	rs12072739-G	rs12072739	intron_variant	0.23	2e-13	12.699	0.017	mmol/L increase
9	rs4274102	1	98315893	rs12072739	2021-12-14	34594039	Sakaue S	2021-09-30	Nat Genet	www.ncbi.nlm.nih.gov/pubmed/34594039	A cross-population atlas of genetic associations for 220 human phenotypes.	Weight	360,116 European ancestry individuals, 165,419 East Asian ancestry individuals	NA	1p21.3		DPYD			ENSG00000188641	rs12072739-G	rs12072739	intron_variant	NR	5e-09	8.30103	0.0138	[0.0091-0.0185] unit increase
9	rs4274102	1	98322379	rs4379706	2019-11-05	30239722	Pulit SL	2018-09-14	Hum Mol Genet	www.ncbi.nlm.nih.gov/pubmed/30239722	Meta-analysis of genome-wide association studies for body fat distribution in 694,649 individuals of European ancestry.	Body mass index	434,794 European ancestry female individuals	NA	1p21.3	NA	DPYD			ENSG00000188641	rs4379706-T	rs4379706	non_coding_transcript_exon_variant	0.7895	4e-13	12.3979	0.0146	[0.011-0.019] unit decrease
9	rs2154403	1	98327133	rs75641275	2019-02-06	30595370	Kichaev G	2018-12-27	Am J Hum Genet	www.ncbi.nlm.nih.gov/pubmed/30595370	Leveraging Polygenic Functional Enrichment to Improve GWAS Power.	Body mass index	approximately 458,000 European ancestry individuals	NA	1p21.3		DPYD			ENSG00000188641	rs75641275-?	rs75641275	intron_variant	NR	8e-13	12.0969	NA
9	rs2154403	1	98327133	rs75641275	2019-01-18	30531941	Doherty A	2018-12-10	Nat Commun	www.ncbi.nlm.nih.gov/pubmed/30531941	GWAS identifies 14 loci for device-measured physical activity and sleep duration.	Sleep duration	91,105 European ancestry individuals	NA	1p21.3	DPYD	DPYD			ENSG00000188641	rs75641275-A	rs75641275	intron_variant	0.859	2e-10	9.69897	0.042	[0.028-0.056] SD units increase
9	rs2154403	1	98327133	rs75641275	2020-04-17	31669095	Zhu Z	2019-10-24	J Allergy Clin Immunol	www.ncbi.nlm.nih.gov/pubmed/31669095	Shared Genetic and Experimental Links between Obesity-Related Traits and Asthma Subtypes in UK Biobank.	Body mass index	457,822 European ancestry individuals	NA	1p21.3	NR	DPYD			ENSG00000188641	rs75641275-?	rs75641275	intron_variant	NR	3e-13	12.5229	NA
9	rs2154403	1	98340139	rs17379561	2020-06-17	32317632	van de Vegte YJ	2020-04-21	Nat Commun	www.ncbi.nlm.nih.gov/pubmed/32317632	Genome-wide association studies and Mendelian randomization analyses for leisure sedentary behaviours.	Leisure sedentary behaviour (television watching)	408,815 European ancestry individuals	NA	1p21.3	NR	DPYD			ENSG00000188641	rs17379561-?	rs17379561	intron_variant		1e-16	16	0.0254838	[0.019-0.032] unit decrease
9	rs2154403	1	98340139	rs17379561	2020-06-17	32317632	van de Vegte YJ	2020-04-21	Nat Commun	www.ncbi.nlm.nih.gov/pubmed/32317632	Genome-wide association studies and Mendelian randomization analyses for leisure sedentary behaviours.	Driving (hours per day)	408,815 European ancestry individuals	NA	1p21.3	NR	DPYD			ENSG00000188641	rs17379561-?	rs17379561	intron_variant		2e-08	7.69897	0.0177516	[0.012-0.024] unit decrease
9	rs4274102	1	98342685	rs12062845	2022-09-21	36071172	Wang Z	2022-09-07	Nat Genet	www.ncbi.nlm.nih.gov/pubmed/36071172	Genome-wide association analyses of physical activity and sedentary behavior provide insights into underlying mechanisms and roles in disease prevention.	Leisure screen time	526,725 European ancestry individuals	NA	1p21.3		DPYD			ENSG00000188641	rs12062845-C	rs12062845	intron_variant	0.784	2e-11	10.699	0.028	[0.02-0.036] unit decrease
9	rs4274102	1	98348885	rs1801265	2019-07-12	29273807	Turcot V	2017-12-22	Nat Genet	www.ncbi.nlm.nih.gov/pubmed/29273807	Protein-altering variants associated with body mass index implicate pathways that control energy intake and expenditure in obesity.	Body mass index	up to 449,889 European ancestry individuals, up to 29,398 South Asian ancestry individuals, up to 27,610 African American individuals, up to 8,839 East Asian individuals, up to 10,772 Hispanic ancestry individuals	up to 196,766 European ancestry individuals	1p21.3	DPYD	DPYD			ENSG00000188641	rs1801265-G	rs1801265	missense_variant	0.2334	9e-10	9.04576	0.0127	[0.0086-0.0168] unit increase
9	rs4274102	1	98371449	rs4394694	2018-01-29	29212778	van der Harst P	2017-12-06	Circ Res	www.ncbi.nlm.nih.gov/pubmed/29212778	Identification of 64 Novel Genetic Loci Provides an Expanded View on the Genetic Architecture of Coronary Artery Disease.	Coronary artery disease	34,541 cases, 261,984 controls	88,192 cases, 162,544 controls	1p21.3	DPYD	DPYD			ENSG00000188641	rs4394694-A	rs4394694	intron_variant	0.236	6e-06	5.22185	0.034	[0.018-0.05] unit increase
9	rs11165924	1	98375448	rs11165924	2015-04-23	25231870	Perry JR	2014-07-23	Nature	www.ncbi.nlm.nih.gov/pubmed/25231870	Parent-of-origin-specific allelic associations among 106 genomic loci for age at menarche.	Menarche (age at onset)	Up to 182,413 European ancestry females	NA	1p21.3	DPYD	DPYD			ENSG00000188641	rs11165924-A	rs11165924	intron_variant	0.69	2e-09	8.69897	0.03	[0.018-0.042] unit increase
9	rs11165924	1	98375448	rs11165924	2019-02-08	30595370	Kichaev G	2018-12-27	Am J Hum Genet	www.ncbi.nlm.nih.gov/pubmed/30595370	Leveraging Polygenic Functional Enrichment to Improve GWAS Power.	Menarche (age at onset)	approximately 242,000 European ancestry individuals	NA	1p21.3		DPYD			ENSG00000188641	rs11165924-?	rs11165924	intron_variant	NR	5e-09	8.30103	NA
9	rs4274102	1	98378786	rs9662870	2020-07-09	32154731	Ripatti P	2020-03-10	Circ Genom Precis Med	www.ncbi.nlm.nih.gov/pubmed/32154731	Polygenic Hyperlipidemias and Coronary Artery Disease Risk.	Triglyceride levels	324,694 British ancestry individuals	NA	1p21.3	DPYD	DPYD			ENSG00000188641	rs9662870-?	rs9662870	intron_variant	NR	9e-09	8.04576	0.0179	[0.012-0.023] unit increase
9	rs2154403	1	98395881	rs4378243	2017-02-24	27225129	Okbay A	2016-05-26	Nature	www.ncbi.nlm.nih.gov/pubmed/27225129	Genome-wide association study identifies 74 loci associated with educational attainment.	Educational attainment (years of education)	405,072 European ancestry individuals	NA	1p21.3	NR	DPYD			ENSG00000188641	rs4378243-T	rs4378243	intron_variant	0.8271	1e-09	9	0.0179302	NR unit increase
9	rs2154403	1	98395881	rs4378243	2022-11-17	34887591	Graham SE	2021-12-09	Nature	www.ncbi.nlm.nih.gov/pubmed/34887591	The power of genetic diversity in genome-wide association studies of lipids.	Triglyceride levels	40,963 South Asian ancestry individuals, 48,057 Hispanic individuals, 99,432 Admixed African or African ancestry individuals, 146,492 East Asian ancestry individuals, 1,320,016 European ancestry individuals	NA	1p21.3		DPYD			ENSG00000188641	rs4378243-?	rs4378243	intron_variant	NR	6e-12	11.2218	NA
9	rs2154403	1	98395881	rs4378243	2022-11-17	34887591	Graham SE	2021-12-09	Nature	www.ncbi.nlm.nih.gov/pubmed/34887591	The power of genetic diversity in genome-wide association studies of lipids.	Triglyceride levels	1,320,016 European ancestry individuals	NA	1p21.3		DPYD			ENSG00000188641	rs4378243-T	rs4378243	intron_variant	0.825741	1e-10	10	0.0147155	[0.011-0.018] unit decrease
9	rs2154403	1	98395881	rs4378243	2022-07-01	35361970	Okbay A	2022-03-31	Nat Genet	www.ncbi.nlm.nih.gov/pubmed/35361970	Polygenic prediction of educational attainment within and between families from genome-wide association analyses in 3 million individuals.	Educational attainment	3,037,499 European ancestry individuals	NA	1p21.3		DPYD			ENSG00000188641	rs4378243-T	rs4378243	intron_variant	0.8392	5e-30	29.301	0.0162224	[0.013-0.019] unit increase
9	rs11165924	1	98399715	rs12741167	2020-06-25	25555482	Gelernter J	2014-09-16	Biol Psychiatry	www.ncbi.nlm.nih.gov/pubmed/25555482	Genome-wide association study of nicotine dependence in American populations: identification of novel risk loci in both African-Americans and European-Americans.	Nicotine dependence symptom count	3,529 African American individuals, 4,117 European American individuals	NA	1p21.3	intergenic	DPYD, MIR137HG			ENSG00000188641, ENSG00000225206	rs12741167-A	rs12741167	non_coding_transcript_exon_variant	NR	3e-06	5.52288	NA
9	rs4274102	1	98399903	rs10875120	2019-11-04	30239722	Pulit SL	2018-09-14	Hum Mol Genet	www.ncbi.nlm.nih.gov/pubmed/30239722	Meta-analysis of genome-wide association studies for body fat distribution in 694,649 individuals of European ancestry.	Waist-hip ratio	381,152 European female individuals	NA	1p21.3	NR	MIR137HG, DPYD			ENSG00000225206, ENSG00000188641	rs10875120-T	rs10875120	intron_variant	0.7827	3e-11	10.5229	0.0142	[0.01-0.018] unit decrease
9	rs2154403	1	98404234	rs4506495	2020-03-23	31900758	Han X	2020-01-03	Eur J Epidemiol	www.ncbi.nlm.nih.gov/pubmed/31900758	Using Mendelian randomization to evaluate the causal relationship between serum C-reactive protein levels and age-related macular degeneration.	C-reactive protein levels	418,642 British ancestry individuals	NA	1p21.3	NR	DPYD, MIR137HG			ENSG00000188641, ENSG00000225206	rs4506495-T	rs4506495	intron_variant	0.834222	5e-09	8.30103	0.0164866	[0.011-0.022] unit decrease
9	rs2154403	1	98404234	rs4506495	2020-01-29	31844048	Hill WD	2019-12-16	Nat Commun	www.ncbi.nlm.nih.gov/pubmed/31844048	Genome-wide analysis identifies molecular systems and 149 genetic loci associated with income.	Household income (MTAG)	505,541 British and unknown ancestry individuals	NA	1p21.3	RP11-272L13.3	DPYD, MIR137HG			ENSG00000188641, ENSG00000225206	rs4506495-C	rs4506495	intron_variant	0.1705	4e-10	9.39794	0.0171812	[0.012-0.023] unit decrease
9	rs2154403	1	98404234	rs4506495	2018-10-19	30038396	Lee JJ	2018-07-23	Nat Genet	www.ncbi.nlm.nih.gov/pubmed/30038396	Gene discovery and polygenic prediction from a genome-wide association study of educational attainment in 1.1 million individuals.	Educational attainment (years of education)	up to 1,131,881 European ancestry individuals	NA	1p21.3		DPYD, MIR137HG			ENSG00000188641, ENSG00000225206	rs4506495-T	rs4506495	intron_variant	0.8361	6e-20	19.2218	0.0174	[0.014-0.021] unit increase
9	rs2154403	1	98417446	rs10875121	2019-02-06	30595370	Kichaev G	2018-12-27	Am J Hum Genet	www.ncbi.nlm.nih.gov/pubmed/30595370	Leveraging Polygenic Functional Enrichment to Improve GWAS Power.	Educational attainment (years of education)	approximately 455,000 European ancestry individuals	NA	1p21.3		DPYD, MIR137HG			ENSG00000188641, ENSG00000225206	rs10875121-?	rs10875121	intron_variant	NR	2e-11	10.699	NA
9	rs2154403	1	98417446	rs10875121	2018-10-19	30038396	Lee JJ	2018-07-23	Nat Genet	www.ncbi.nlm.nih.gov/pubmed/30038396	Gene discovery and polygenic prediction from a genome-wide association study of educational attainment in 1.1 million individuals.	Educational attainment (years of education)	up to 1,131,881 European ancestry individuals	NA	1p21.3		DPYD, MIR137HG			ENSG00000188641, ENSG00000225206	rs10875121-C	rs10875121	intron_variant	0.8361	4e-20	19.3979	0.0174	[0.014-0.021] unit increase
9	rs2154403	1	98417446	rs10875121	2018-11-12	30038396	Lee JJ	2018-07-23	Nat Genet	www.ncbi.nlm.nih.gov/pubmed/30038396	Gene discovery and polygenic prediction from a genome-wide association study of educational attainment in 1.1 million individuals.	Educational attainment (MTAG)	1,311,438 European ancestry individuals	NA	1p21.3	Intergenic	DPYD, MIR137HG			ENSG00000188641, ENSG00000225206	rs10875121-C	rs10875121	intron_variant	0.8361	5e-19	18.301	0.0158	[0.012-0.019] unit increase
9	rs2154403	1	98417446	rs10875121	2022-04-05	34855049	Pasman JA	2021-12-02	Behav Genet	www.ncbi.nlm.nih.gov/pubmed/34855049	Genetic Risk for Smoking: Disentangling Interplay Between Genes and Socioeconomic Status.	Educational attainment	451,800 European or unknown ancestry individuals	NA	1p21.3		DPYD, MIR137HG			ENSG00000188641, ENSG00000225206	rs10875121-?	rs10875121	intron_variant	NR	6e-10	9.22185	NA
9	rs4274102	1	98417967	rs11165934	2021-01-13	33414549	Demange PA	2021-01-07	Nat Genet	www.ncbi.nlm.nih.gov/pubmed/33414549	Investigating the genetic architecture of noncognitive skills using GWAS-by-subtraction.	Noncognitive aspects of educational attainment	510,795 European ancestry individuals	NA	1p21.3	NR	DPYD, MIR137HG			ENSG00000188641, ENSG00000225206	rs11165934-C	rs11165934	intron_variant	0.225646	3e-10	9.52288	0.0530021	[0.037-0.069] unit decrease
9	rs4274102	1	98418687	rs6664489	2019-01-28	30598549	Morris JA	2018-12-31	Nat Genet	www.ncbi.nlm.nih.gov/pubmed/30598549	An atlas of genetic influences on osteoporosis in humans and mice.	Heel bone mineral density	426,824 British ancestry individuals	NA	1p21.3	DPYD	DPYD, MIR137HG			ENSG00000188641, ENSG00000225206	rs6664489-G	rs6664489	intron_variant	0.219987	5e-11	10.301	0.0145766	[0.01-0.019] unit decrease
9	rs2154403	1	98423149	rs9659380	2019-11-04	30239722	Pulit SL	2018-09-14	Hum Mol Genet	www.ncbi.nlm.nih.gov/pubmed/30239722	Meta-analysis of genome-wide association studies for body fat distribution in 694,649 individuals of European ancestry.	Waist-hip ratio	697,734 European ancestry individuals	NA	1p21.3	NA	DPYD, MIR137HG			ENSG00000188641, ENSG00000225206	rs9659380-A	rs9659380	intron_variant	0.8372	5e-14	13.301	0.0179	[0.013-0.023] unit decrease
9	rs2154403	1	98426476	rs28582591	2022-05-06	35459240	Said S	2022-04-22	Nat Commun	www.ncbi.nlm.nih.gov/pubmed/35459240	Genetic analysis of over half a million people characterises C-reactive protein loci.	C-reactive protein levels	575,531 European ancestry individuals	NA	1p21.3		MIR137HG, DPYD			ENSG00000225206, ENSG00000188641	rs28582591-A	rs28582591	intron_variant	NR	3e-09	8.52288	0.0157	[0.011-0.021] unit increase
9	rs4274102	1	98435544	rs6703588	2019-01-22	29500382	Nagel M	2018-03-02	Nat Commun	www.ncbi.nlm.nih.gov/pubmed/29500382	Item-level analyses reveal genetic heterogeneity in neuroticism.	Feeling nervous	373,121 European ancestry individuals	NA	1p21.3	NR	MIR137HG, DPYD			ENSG00000225206, ENSG00000188641	rs6703588-A	rs6703588	intron_variant	0.2226	4e-08	7.39794	5.49	z score decrease
9	rs2154403	1	98445830	rs80289781	2019-09-04	31374203	Lam M	2019-08-01	Am J Hum Genet	www.ncbi.nlm.nih.gov/pubmed/31374203	Pleiotropic Meta-Analysis of Cognition, Education, and Schizophrenia Differentiates Roles of Early Neurodevelopmental and Adult Synaptic Pathways.	Cognitive ability, years of educational attainment or schizophrenia (pleiotropy)	328,917 individuals with educational attainment measurements, 107,207 individuals with cognitive ability measurements, 77,096 European ancestry schizophrenia cases, 43,456 European ancestry controls	NA	1p21.3	MIR137HG	DPYD, MIR137HG			ENSG00000188641, ENSG00000225206	rs80289781-?	rs80289781	intron_variant	NR	1e-21	21	0.0267793	[0.021-0.032] unit decrease
9	rs2154403	1	98456907	rs4573558	2022-03-07	34910505	van der Meer D	2021-12-15	Sci Adv	www.ncbi.nlm.nih.gov/pubmed/34910505	The genetic architecture of human cortical folding.	Vertex-wise sulcal depth	33,748 European ancestry individuals	NA	1p21.3		DPYD, MIR137HG			ENSG00000188641, ENSG00000225206	rs4573558-A	rs4573558	non_coding_transcript_exon_variant	0.16	2e-13	12.699	7.34	z score increase
9	rs2154403	1	98461132	rs9324380	2018-09-12	29942086	Savage JE	2018-06-25	Nat Genet	www.ncbi.nlm.nih.gov/pubmed/29942086	Genome-wide association meta-analysis in 269,867 individuals identifies new genetic and functional links to intelligence.	Intelligence	269,867 European ancestry individuals	NA	1p21.3	NR	MIR137HG			ENSG00000225206	rs9324380-C	rs9324380	intron_variant	NR	3e-08	7.52288	5.573	z-score increase
9	rs2154403	1	98461132	rs9324380	2018-02-23	29326435	Hill WD	2018-01-11	Mol Psychiatry	www.ncbi.nlm.nih.gov/pubmed/29326435	A combined analysis of genetically correlated traits identifies 187 loci and a role for neurogenesis and myelination in intelligence.	Intelligence (MTAG)	120,934 British ancestry individuals, 127,548 individuals	NA	1p21.3	MIR137HG	MIR137HG			ENSG00000225206	rs9324380-C	rs9324380	intron_variant	NR	2e-09	8.69897	0.0267893	[0.018-0.036] unit increase
9	rs2154403	1	98461132	rs9324380	2022-09-05	35764056	Rao S	2022-06-28	Neuropsychobiology	www.ncbi.nlm.nih.gov/pubmed/35764056	Genetic Relationships between Attention-Deficit/Hyperactivity Disorder, Autism Spectrum Disorder, and Intelligence.	Attention deficit hyperactivity disorder or autism spectrum disorder or intelligence (pleiotropy)	20,183 European ancestry ADHD cases, 18,381 European ancestry ASD cases, up to 63,160 European ancestry controls, 269,867 European ancestry individuals with intelligence measurements	NA	1p21.3		MIR137HG			ENSG00000225206	rs9324380-?	rs9324380	intron_variant	NR	2e-09	8.69897	NA
9	rs2154403	1	98475522	rs2154402	2022-03-15	34743297	Kulminski AM	2021-11-06	Geroscience	www.ncbi.nlm.nih.gov/pubmed/34743297	Pleiotropic predisposition to Alzheimer's disease and educational attainment: insights from the summary statistics analysis.	Alzheimer's disease or educational attainment (pleiotropy)	(see Lambert 2013 and Okbay 2016)	NA	1p21.3		MIR137HG			ENSG00000225206	rs2154402-T	rs2154402	intron_variant	0.1045	2e-07	6.69897	36.7603	z score increase
9	rs2154403	1	98478981	rs1938566	2020-07-21	32203549	Richardson TG	2020-03-23	PLoS Med	www.ncbi.nlm.nih.gov/pubmed/32203549	Evaluating the relationship between circulating lipoprotein lipids and apolipoproteins with risk of coronary heart disease: A multivariable Mendelian randomisation analysis.	Triglyceride levels	441,016 European ancestry individuals	NA	1p21.3	DPYD	MIR137HG			ENSG00000225206	rs1938566-C	rs1938566	intron_variant	0.165464	2e-15	14.699	0.0213189	[0.016-0.027] unit increase
9	rs2154403	1	98487333	rs9659624	2021-04-27	33686288	Peyrot WJ	2021-03-08	Nat Genet	www.ncbi.nlm.nih.gov/pubmed/33686288	Identifying loci with different allele frequencies among cases of eight psychiatric disorders using CC-GWAS.	Schizophrenia vs ADHD (ordinary least squares (OLS))	40,675 schizophrenia cases, 19,099 ADHD cases	NA	1p21.3		MIR137HG			ENSG00000225206	rs9659624-?	rs9659624	intron_variant	NR	8e-14	13.0969	0.0257	NR unit increase
9	rs4274102	1	98491248	rs4950119	2022-09-27	35396580	Trubetskoy V	2022-04-08	Nature	www.ncbi.nlm.nih.gov/pubmed/35396580	Mapping genomic loci implicates genes and synaptic biology in schizophrenia.	Schizophrenia	53,386 European ancestry cases, 77,258 European ancestry controls, 14,004 East Asian ancestry cases, 16,757 East Asian ancestry controls, 6,152 African American cases, 3,918 African American controls, 1,234 Latino cases, 3,090 Latino controls	1,979 European ancestry cases, 142,626 European ancestry controls	1p21.3		MIR137HG			ENSG00000225206	rs4950119-A	rs4950119	intron_variant	0.157	2e-20	19.699	0.91165	[0.89-0.93]
9	rs4274102	1	98497176	rs1198572	2021-04-27	33686288	Peyrot WJ	2021-03-08	Nat Genet	www.ncbi.nlm.nih.gov/pubmed/33686288	Identifying loci with different allele frequencies among cases of eight psychiatric disorders using CC-GWAS.	Schizophrenia vs anorexia nervosa (ordinary least squares (OLS))	40,675 schizophrenia cases, 16,992 anorexia nervosa cases	NA	1p21.3		MIR137HG			ENSG00000225206	rs1198572-?	rs1198572	intron_variant	NR	6e-11	10.2218	0.0216	NR unit increase
9	rs4274102	1	98502340	rs1782810	2017-08-16	28540026	Anney RJL	2017-05-22	Mol Autism	www.ncbi.nlm.nih.gov/pubmed/28540026	Meta-analysis of GWAS of over 16,000 individuals with autism spectrum disorder highlights a novel locus at 10q24.32 and a significant overlap with schizophrenia.	Autism spectrum disorder or schizophrenia	schizophrenia cases and controls (see Ripke, 2014), up to 6,197 European ancestry ASD cases, up to 7,377 European ancestry controls, up to 1,190 ASD cases, up to 1,190 controls	NA	1p21.3	DPYD-AS2, DPYD, MIR137, MIR137HG, MIR2682	MIR137HG			ENSG00000225206	rs1782810-A	rs1782810	intron_variant		1e-19	19	1.12	[1.09-1.15]
9	rs4274102	1	98502934	rs1625579	2011-10-17	21926974	Ripke S	2011-09-18	Nat Genet	www.ncbi.nlm.nih.gov/pubmed/21926974	Genome-wide association study identifies five new schizophrenia loci.	Schizophrenia	9,394 European ancestry cases, 12,462 European ancestry controls	8,442 European ancestry cases, 21,397 European ancestry controls	1p21.3	MIR137	MIR137HG			ENSG00000225206	rs1625579-T	rs1625579	intron_variant	0.8	2e-11	10.699	1.12	[1.09-1.16]
9	rs4274102	1	98502934	rs1625579	2013-06-06	23453885	Smoller JW	2013-02-27	Lancet	www.ncbi.nlm.nih.gov/pubmed/23453885	Identification of risk loci with shared effects on five major psychiatric disorders: a genome-wide analysis.	Autism spectrum disorder, attention deficit-hyperactivity disorder, bipolar disorder, major depressive disorder, and schizophrenia (combined)	6,990 European ancestry Bipolar disorder cases, 9,227 European ancestry Major depressive disorder cases, 9,379 European ancestry Schizophrenia cases, 161 European ancestry Autism spectrum disorder cases, 4,788 European ancestry Autism spectrum disorder trio cases, 840 European ancestry Attention deficit-hyperactivity disorder cases, 1,947 European ancestry Attention defcit-hyperactivity disorder …	NA	1p21.3	DPYD, MIR137	MIR137HG			ENSG00000225206	rs1625579-?	rs1625579	intron_variant	0.801	2e-11	10.699	NA
9	rs4274102	1	98507696	rs4292998	2019-02-08	30595370	Kichaev G	2018-12-27	Am J Hum Genet	www.ncbi.nlm.nih.gov/pubmed/30595370	Leveraging Polygenic Functional Enrichment to Improve GWAS Power.	Heel bone mineral density	approximately 446,000 European ancestry individuals	NA	1p21.3		MIR137HG			ENSG00000225206	rs4292998-?	rs4292998	non_coding_transcript_exon_variant	NR	3e-11	10.5229	NA
9	rs2154403	1	98507718	rs4411173	2019-01-22	29500382	Nagel M	2018-03-02	Nat Commun	www.ncbi.nlm.nih.gov/pubmed/29500382	Item-level analyses reveal genetic heterogeneity in neuroticism.	Irritable mood	366,726 European ancestry individuals	NA	1p21.3	DPYD	MIR137HG			ENSG00000225206	rs4411173-A	rs4411173	non_coding_transcript_exon_variant	0.162507	5e-09	8.30103	5.85	z score increase
9	rs4274102	1	98512127	rs2660304	2016-07-23	26198764	Goes FS	2015-07-21	Am J Med Genet B Neuropsychiatr Genet	www.ncbi.nlm.nih.gov/pubmed/26198764	Genome-wide association study of schizophrenia in Ashkenazi Jews.	Schizophrenia	592 Ashkenazi Jewish ancestry cases, 505 Ashkenazi Jewish ancestry controls, 36,989 cases, 113,075 controls	NA	1p21.3	NR	MIR137HG			ENSG00000225206	rs2660304-T	rs2660304	non_coding_transcript_exon_variant	NR	1e-17	17	1.12	[NR]
9	rs4274102	1	98512127	rs2660304	2018-12-17	29483656	Pardinas AF	2018-02-26	Nat Genet	www.ncbi.nlm.nih.gov/pubmed/29483656	Common schizophrenia alleles are enriched in mutation-intolerant genes and in regions under strong background selection.	Schizophrenia	40,675 European ancestry cases, 64,643 European ancestry controls	1,651 European ancestry cases, 4,111 cases, 142,717 European ancestry controls, 11,507 controls	1p21.3	DPYD, MIR137, MIR137HG, MIR2682	MIR137HG			ENSG00000225206	rs2660304-?	rs2660304	non_coding_transcript_exon_variant	NR	2e-18	17.699	1.11483	[1.09-1.14]
9	rs4274102	1	98512127	rs2660304	2021-07-27	33479212	Yao X	2021-01-21	Transl Psychiatry	www.ncbi.nlm.nih.gov/pubmed/33479212	Integrative analysis of genome-wide association studies identifies novel loci associated with neuropsychiatric disorders.	Schizophrenia (MTAG)	at least 33,640 European ancestry cases, at least 43,456 European ancestry controls	NA	1p21.3	NR	MIR137HG			ENSG00000225206	rs2660304-T	rs2660304	non_coding_transcript_exon_variant	0.7893	5e-13	12.301	0.0996025	[0.073-0.127] unit increase
9	rs4274102	1	98512127	rs2660304	2021-04-27	33686288	Peyrot WJ	2021-03-08	Nat Genet	www.ncbi.nlm.nih.gov/pubmed/33686288	Identifying loci with different allele frequencies among cases of eight psychiatric disorders using CC-GWAS.	Schizophrenia vs bipolar disorder (ordinary least squares (OLS))	40,675 schizophrenia cases, 20,352 bipolar disorder cases	NA	1p21.3		MIR137HG			ENSG00000225206	rs2660304-?	rs2660304	non_coding_transcript_exon_variant	NR	2e-09	8.69897	0.0141	NR unit increase
9	rs2154403	1	98520219	rs2660302	2019-01-18	30531941	Doherty A	2018-12-10	Nat Commun	www.ncbi.nlm.nih.gov/pubmed/30531941	GWAS identifies 14 loci for device-measured physical activity and sleep duration.	Sleep duration	91,105 European ancestry individuals	NA	1p21.3	MIR137	MIR137HG - NFU1P2	ENSG00000225206	ENSG00000233557		rs2660302-T	rs2660302	regulatory_region_variant	0.187959	5e-10	9.30103	0.0363624	[0.025-0.048] SD units decrease
9	rs2154403	1	98528830	rs2802532	2021-11-19	34242216	Ray D	2021-07-09	PLoS Genet	www.ncbi.nlm.nih.gov/pubmed/34242216	Pleiotropy method reveals genetic overlap between orofacial clefts at multiple novel loci from GWAS of multi-ethnic trios.	Cleft lip or cleft lip with cleft palate (pleiotropy)	300 Asian ancestry cleft lip trios, 299 European ancestry cleft lip trios, 89 Latin American cleft lip trios, 6 cleft lip trios, 875 Asian ancestry cleft lip with cleft palate trios, 679 European ancestry cleft lip with cleft palate trios, 508 Latin American cleft lip with cleft palate trios, 15 cleft lip with cleft palate trios	NA	1p21.3		MIR137HG - NFU1P2	ENSG00000225206	ENSG00000233557		rs2802532-C	rs2802532	intergenic_variant	0.09	2e-08	7.69897	NA
9	rs2154403	1	98550411	rs1198589	2017-11-10	28991256	Li Z	2017-10-09	Nat Genet	www.ncbi.nlm.nih.gov/pubmed/28991256	Genome-wide association analysis identifies 30 new susceptibility loci for schizophrenia.	Schizophrenia	7,699 Chinese ancestry cases, 35,476 European ancestry cases, 18,327 Chinese ancestry controls, 46,839 European ancestry controls	4,384 Chinese ancestry cases, 5,770 Chinese ancestry controls	1p21.3	MIR137	NFU1P2 - NA	ENSG00000233557			rs1198589-C	rs1198589	intergenic_variant	NR	1e-13	13	1.10254	[1.08-1.13]
9	rs2154403	1	98550411	rs1198589	2019-02-21	30285260	Ikeda M	2018-10-03	Schizophr Bull	www.ncbi.nlm.nih.gov/pubmed/30285260	Genome-Wide Association Study Detected Novel Susceptibility Genes for Schizophrenia and Shared Trans-Populations/Diseases Genetic Effect.	Schizophrenia	14,023 East Asian ancestry cases, 33,640 European ancestry cases, 31,505 East Asian ancestry controls, 43,456 European ancestry controls	NA	1p21.3	LOC10013269	NFU1P2 - NA	ENSG00000233557			rs1198589-C	rs1198589	intergenic_variant	NR	8e-14	13.0969	1.10497	[1.08-1.13]
9	rs4274102	1	98552832	rs1198588	2019-12-23	31740837	Lam M	2019-11-18	Nat Genet	www.ncbi.nlm.nih.gov/pubmed/31740837	Comparative genetic architectures of schizophrenia in East Asian and European populations.	Schizophrenia	22,778 East Asian ancestry cases, 35,362 East Asian ancestry controls, 33,640 European ancestry cases, 43,456 European ancestry controls	NA	1p21.3	NR	NFU1P2 - NA	ENSG00000233557			rs1198588-?	rs1198588	regulatory_region_variant	NR	1e-16	16	1.10926	[1.08-1.13]
9	rs4274102	1	98552832	rs1198588	2020-10-07	32606422	Wu Y	2020-06-30	Transl Psychiatry	www.ncbi.nlm.nih.gov/pubmed/32606422	Multi-trait analysis for genome-wide association study of five psychiatric disorders.	Schizophrenia (MTAG)	67,764 individuals	NA	1p21.3	NR	NFU1P2 - NA	ENSG00000233557			rs1198588-?	rs1198588	regulatory_region_variant		4e-16	15.3979	NA
9	rs4274102	1	98552832	rs1198588	2020-10-07	32606422	Wu Y	2020-06-30	Transl Psychiatry	www.ncbi.nlm.nih.gov/pubmed/32606422	Multi-trait analysis for genome-wide association study of five psychiatric disorders.	Schizophrenia (MTAG)	65,967 individuals	NA	1p21.3	NR	NFU1P2 - NA	ENSG00000233557			rs1198588-?	rs1198588	regulatory_region_variant		4e-16	15.3979	NA
9	rs4274102	1	98552832	rs1198588	2014-03-18	23974872	Ripke S	2013-08-25	Nat Genet	www.ncbi.nlm.nih.gov/pubmed/23974872	Genome-wide association analysis identifies 13 new risk loci for schizophrenia.	Schizophrenia	5,001 European ancestry cases, 6,243 European ancestry controls, 8,832 cases, 12,067 controls	4,801 European ancestry cases, 4,741 European ancestry controls, 2,612 European and unknown ancestry cases, 15,021 European and unknown ancestry controls, 581 trios	1p21.3	DPYD, MIR137	NFU1P2 - NA	ENSG00000233557			rs1198588-T	rs1198588	regulatory_region_variant	0.786	2e-12	11.699	1.1249	[1.09-1.16]
9	rs4274102	1	98552832	rs1198588	2012-08-14	22688191	Bergen SE	2012-06-12	Mol Psychiatry	www.ncbi.nlm.nih.gov/pubmed/22688191	Genome-wide association study in a Swedish population yields support for greater CNV and MHC involvement in schizophrenia compared with bipolar disorder.	Schizophrenia	2,111 European ancestry cases, 2,535 European ancestry controls	11,271 European ancestry cases, 14,601 European ancestry controls	1p21.3	DPYD, has-mir-137	NFU1P2 - NA	ENSG00000233557			rs1198588-?	rs1198588	regulatory_region_variant	NR	5e-07	6.30103	1.12	[NR]
9	rs1198575	1	98562260	rs1198575	2015-05-08	25201988	Rietveld CA	2014-09-08	Proc Natl Acad Sci U S A	www.ncbi.nlm.nih.gov/pubmed/25201988	Common genetic variants associated with cognitive performance identified using the proxy-phenotype method.	Educational attainment	106,736 European ancestry individuals	NA	1p21.3	intergenic	NFU1P2 - NA	ENSG00000233557			rs1198575-T	rs1198575	regulatory_region_variant	0.189	2e-06	5.69897	0.026	[NR] unit decrease
9	rs1198575	1	98562260	rs1198575	2020-06-17	32317632	van de Vegte YJ	2020-04-21	Nat Commun	www.ncbi.nlm.nih.gov/pubmed/32317632	Genome-wide association studies and Mendelian randomization analyses for leisure sedentary behaviours.	Leisure sedentary behaviour (television watching)	408,815 European ancestry individuals	NA	1p21.3	NR	NFU1P2 - NA	ENSG00000233557			rs1198575-?	rs1198575	regulatory_region_variant		2e-08	7.69897	0.0154099	[0.01-0.021] unit increase
9	rs1198575	1	98562260	rs1198575	2020-06-17	32317632	van de Vegte YJ	2020-04-21	Nat Commun	www.ncbi.nlm.nih.gov/pubmed/32317632	Genome-wide association studies and Mendelian randomization analyses for leisure sedentary behaviours.	Driving (hours per day)	408,815 European ancestry individuals	NA	1p21.3	NR	NFU1P2 - NA	ENSG00000233557			rs1198575-?	rs1198575	regulatory_region_variant		2e-11	10.699	0.0189685	[0.013-0.025] unit increase
9	rs1473474	1	98578574	rs978346	2021-06-29	32895543	de la Fuente J	2020-09-07	Nat Hum Behav	www.ncbi.nlm.nih.gov/pubmed/32895543	A general dimension of genetic sharing across diverse cognitive traits inferred from molecular data.	Cognitive traits (MTAG)	331,679 British ancestry individuals	NA	1p21.3		NFU1P2 - LINC01776	ENSG00000233557	ENSG00000226053		rs978346-?	rs978346	intergenic_variant	NR	3e-09	8.52288	NA
9	rs1473474	1	98578574	rs978346	2022-10-26	36150907	Hatoum AS	2022-07-14	Biol Psychiatry	www.ncbi.nlm.nih.gov/pubmed/36150907	Genome-wide Association Study Shows That Executive Functioning Is Influenced by GABAergic Processes and Is a Neurocognitive Genetic Correlate of Psychiatric Disorders.	Common executive function	427,037 European ancestry individuals	NA	1p21.3		NFU1P2 - LINC01776	ENSG00000233557	ENSG00000226053		rs978346-?	rs978346	intergenic_variant	NR	2e-15	14.699	NA
9	rs1473474	1	98588885	rs1473474	2018-09-12	29942086	Savage JE	2018-06-25	Nat Genet	www.ncbi.nlm.nih.gov/pubmed/29942086	Genome-wide association meta-analysis in 269,867 individuals identifies new genetic and functional links to intelligence.	Intelligence	269,867 European ancestry individuals	NA	1p21.3	NR	NFU1P2 - LINC01776	ENSG00000233557	ENSG00000226053		rs1473474-T	rs1473474	intergenic_variant	NR	1e-08	8	5.683	z-score increase
9	rs1473474	1	98588885	rs1473474	2021-01-13	33414549	Demange PA	2021-01-07	Nat Genet	www.ncbi.nlm.nih.gov/pubmed/33414549	Investigating the genetic architecture of noncognitive skills using GWAS-by-subtraction.	Cognitive aspects of educational attainment	257,700 European ancestry individuals	NA	1p21.3	NR	NFU1P2 - LINC01776	ENSG00000233557	ENSG00000226053		rs1473474-T	rs1473474	intergenic_variant	0.459245	5e-09	8.30103	0.0367322	[0.024-0.049] unit increase
9	rs1473474	1	98588885	rs1473474	2018-11-12	30038396	Lee JJ	2018-07-23	Nat Genet	www.ncbi.nlm.nih.gov/pubmed/30038396	Gene discovery and polygenic prediction from a genome-wide association study of educational attainment in 1.1 million individuals.	Cognitive performance	257,841 European ancestry individuals	NA	1p21.3	Intergenic	NFU1P2 - LINC01776	ENSG00000233557	ENSG00000226053		rs1473474-T	rs1473474	intergenic_variant	0.4364	4e-09	8.39794	0.0169	[0.011-0.023] unit increase
9	rs1473474	1	98589715	rs1843815	2018-10-19	30038396	Lee JJ	2018-07-23	Nat Genet	www.ncbi.nlm.nih.gov/pubmed/30038396	Gene discovery and polygenic prediction from a genome-wide association study of educational attainment in 1.1 million individuals.	Educational attainment (years of education)	up to 1,131,881 European ancestry individuals	NA	1p21.3		NFU1P2 - LINC01776	ENSG00000233557	ENSG00000226053		rs1843815-A	rs1843815	intergenic_variant	0.4635	4e-08	7.39794	0.0077	[0.005-0.0104] unit increase
9	rs1473474	1	98589715	rs1843815	2021-04-15	33568662	Dashti HS	2021-02-10	Nat Commun	www.ncbi.nlm.nih.gov/pubmed/33568662	Genetic determinants of daytime napping and effects on cardiometabolic health.	Daytime nap	452,633 European ancestry individuals	541,333 European ancestry individuals	1p21.3	DPYD, SNX7	NFU1P2 - LINC01776	ENSG00000233557	ENSG00000226053		rs1843815-T	rs1843815	intergenic_variant		6e-08	7.22185	0.0046	[0.0028-0.0064] unit increase
9	rs1473474	1	98589715	rs1843815	2018-11-12	30038396	Lee JJ	2018-07-23	Nat Genet	www.ncbi.nlm.nih.gov/pubmed/30038396	Gene discovery and polygenic prediction from a genome-wide association study of educational attainment in 1.1 million individuals.	Educational attainment (MTAG)	1,311,438 European ancestry individuals	NA	1p21.3	Intergenic	NFU1P2 - LINC01776	ENSG00000233557	ENSG00000226053		rs1843815-A	rs1843815	intergenic_variant	0.4635	1e-11	11	0.0089	[0.0064-0.0114] unit increase
9	rs1473474	1	98589715	rs1843815	2022-07-01	35361970	Okbay A	2022-03-31	Nat Genet	www.ncbi.nlm.nih.gov/pubmed/35361970	Polygenic prediction of educational attainment within and between families from genome-wide association analyses in 3 million individuals.	Educational attainment	3,037,499 European ancestry individuals	NA	1p21.3		NFU1P2 - LINC01776	ENSG00000233557	ENSG00000226053		rs1843815-A	rs1843815	intergenic_variant	0.4692	6e-12	11.2218	0.00722337	[0.0052-0.0093] unit increase
9	rs1473474	1	98589715	rs1843815	2018-11-12	30038396	Lee JJ	2018-07-23	Nat Genet	www.ncbi.nlm.nih.gov/pubmed/30038396	Gene discovery and polygenic prediction from a genome-wide association study of educational attainment in 1.1 million individuals.	Highest math class taken (MTAG)	811,539 European ancestry individuals	NA	1p21.3	Intergenic	NFU1P2 - LINC01776	ENSG00000233557	ENSG00000226053		rs1843815-A	rs1843815	intergenic_variant	0.4735	2e-13	12.699	0.0122	[0.0089-0.0155] unit increase
10	rs10449717	1	102430634	rs6577293	2021-09-03	34099189	Blokland GAM	2021-03-23	Biol Psychiatry	www.ncbi.nlm.nih.gov/pubmed/34099189	Sex-Dependent Shared and Nonshared Genetic Architecture Across Mood and Psychotic Disorders.	Schizophrenia, bipolar disorder or recurrent major depressive disorder x sex interaction	31,567 European ancestry schizophrenia cases,19,924 European ancestry bipolar disorder cases, 5,314 European ancestry recurrent major depressive disorder cases, 78,190 European ancestry controls, 1,836 East Asian ancestry schizophrenia cases, 3,383 East Asian ancestry controls	NA	1p21.1	OLFM3	OLFM3			ENSG00000118733	rs6577293-T	rs6577293	intron_variant	0.7673	6e-06	5.22185	0.1125	[0.064-0.161] unit increase
10	rs10449717	1	102430634	rs6577293	2021-09-03	34099189	Blokland GAM	2021-03-23	Biol Psychiatry	www.ncbi.nlm.nih.gov/pubmed/34099189	Sex-Dependent Shared and Nonshared Genetic Architecture Across Mood and Psychotic Disorders.	Schizophrenia, bipolar disorder or recurrent major depressive disorder x sex interaction	31,567 European ancestry schizophrenia cases,19,924 European ancestry bipolar disorder cases, 5,314 European ancestry recurrent major depressive disorder cases, 78,190 European ancestry controls	NA	1p21.1	OLFM3	OLFM3			ENSG00000118733	rs6577293-T	rs6577293	intron_variant	0.7652	6e-06	5.22185	0.1132	[0.064-0.162] unit increase
10	rs12563004	1	102508093	rs4133019	2019-02-08	30595370	Kichaev G	2018-12-27	Am J Hum Genet	www.ncbi.nlm.nih.gov/pubmed/30595370	Leveraging Polygenic Functional Enrichment to Improve GWAS Power.	Menarche (age at onset)	approximately 242,000 European ancestry individuals	NA	1p21.1		OLFM3 - NA	ENSG00000118733			rs4133019-?	rs4133019	intergenic_variant	NR	4e-15	14.3979	NA
11	rs157861	1	165376685	rs283694	2022-07-04	33462482	Ruhlemann MC	2021-01-18	Nat Genet	www.ncbi.nlm.nih.gov/pubmed/33462482	Genome-wide association study in 8,956 German individuals identifies influence of ABO histo-blood groups on gut microbiome.	TestASV_32 (Ruminococcaceae) abundance	8,956 German ancestry individuals	NA	1q23.3		RXRG			ENSG00000143171	rs283694-?	rs283694	intron_variant	NR	8e-06	5.09691	0.320642	[0.18-0.46] unit increase
11	rs10918179	1	165377552	rs2134095	2017-05-11	27890468	van Hulzen KJE	2016-10-18	Biol Psychiatry	www.ncbi.nlm.nih.gov/pubmed/27890468	Genetic Overlap Between Attention-Deficit/Hyperactivity Disorder and Bipolar Disorder: Evidence From Genome-wide Association Study Meta-analysis.	Bipolar disorder (age of onset <21) or attention deficit hyperactivity disorder	5,167 European ancestry bipolar disorder cases, 2,950 European ancestry ADHD cases, 1,659 European and unknown ancestry ADHD cases, 16,325 European ancestry controls, 2,942 European and unknown ancestry controls, 2,096 controls	NA	1q23.3	RXRG	RXRG			ENSG00000143171	rs2134095-?	rs2134095	synonymous_variant		7e-06	5.1549	NA
11	rs10918179	1	165380623	rs10489744	2017-05-11	27890468	van Hulzen KJE	2016-10-18	Biol Psychiatry	www.ncbi.nlm.nih.gov/pubmed/27890468	Genetic Overlap Between Attention-Deficit/Hyperactivity Disorder and Bipolar Disorder: Evidence From Genome-wide Association Study Meta-analysis.	Bipolar disorder or attention deficit hyperactivity disorder	9,650 European ancestry bipolar disorder cases, 2,950 European ancestry ADHD cases, 1,659 European and unknown ancestry ADHD cases, 16,325 European ancestry controls, 2,942 European and unknown ancestry controls, 2,096 controls	NA	1q23.3	RXRG	RXRG			ENSG00000143171	rs10489744-?	rs10489744	intron_variant	NR	2e-07	6.69897	NA
11	rs466639	1	165383761	rs157864	2021-01-05	30679421	Felsky D	2019-01-24	Nat Commun	www.ncbi.nlm.nih.gov/pubmed/30679421	Neuropathological correlates and genetic architecture of microglial activation in elderly human brain.	Proportion of activated microglia (midfrontal cortex)	225 individuals	NA	1q23.3	RXRG	RXRG			ENSG00000143171	rs157864-T	rs157864	intron_variant	0.1415	9e-06	5.04576	0.0443	NR unit increase
11	rs466639	1	165394882	rs466639	2014-07-01	21102462	Elks CE	2010-11-21	Nat Genet	www.ncbi.nlm.nih.gov/pubmed/21102462	Thirty new loci for age at menarche identified by a meta-analysis of genome-wide association studies.	Menarche (age at onset)	86,142 European ancestry female individuals, 557 Old Order Amish (founder/genetic isolate) female individuals, 1,103 Erasmus Rucphen (founder/genetic isolate) female individuals	Up to 12,813 European ancestry female individuals, 910 Val Borbera (founder/genetic isolate) female individuals, 348 Orcadian (founder/genetic isolate) female individuals, 338 Friuli Venezia Giulia (founder/genetic isolate) female individuals, 322 Carlantino (founder/genetic/isolate) female individuals	1q23.3	RXRG	RXRG			ENSG00000143171	rs466639-T	rs466639	intron_variant	0.13	1e-13	13	4.2	[3.02-5.38] week decrease
11	rs466639	1	165394882	rs466639	2015-04-23	25231870	Perry JR	2014-07-23	Nature	www.ncbi.nlm.nih.gov/pubmed/25231870	Parent-of-origin-specific allelic associations among 106 genomic loci for age at menarche.	Menarche (age at onset)	Up to 182,413 European ancestry females	NA	1q23.3	RXRG	RXRG			ENSG00000143171	rs466639-C	rs466639	intron_variant	0.87	2e-24	23.699	0.08	[0.066-0.094] unit increase
11	rs466639	1	165394882	rs466639	2018-07-12	29773799	Horikoshi M	2018-05-17	Nat Commun	www.ncbi.nlm.nih.gov/pubmed/29773799	Elucidating the genetic architecture of reproductive ageing in the Japanese population.	Menarche (age at onset)	67,029 Japanese ancestry women	73,397 European ancestry women	1q23.3	NR	RXRG			ENSG00000143171	rs466639-T	rs466639	intron_variant	0.2085	2e-06	5.69897	0.052	[0.03-0.074] year decrease
11	rs466639	1	165398744	rs157877	2018-07-12	29773799	Horikoshi M	2018-05-17	Nat Commun	www.ncbi.nlm.nih.gov/pubmed/29773799	Elucidating the genetic architecture of reproductive ageing in the Japanese population.	Menopause (age at onset)	43,861 Japanese ancestry women	32,545 European ancestry women	1q23.3	NR	RXRG			ENSG00000143171	rs157877-A	rs157877	intron_variant	0.2086	2e-06	5.69897	0.052	[0.03-0.074] year decrease
11	rs285480	1	165403903	rs285480	2015-05-15	21368711	Alliey-Rodriguez N	2011-03-02	Psychiatr Genet	www.ncbi.nlm.nih.gov/pubmed/21368711	Genome-wide association study of personality traits in bipolar patients.	Personality traits in bipolar disorder	1,951 European ancestry cases	NA	1q23.3	RXRG	RXRG			ENSG00000143171	rs285480-?	rs285480	intron_variant	NR	4e-07	6.39794	NA
11	rs2194899	1	165410785	rs2194899	2019-02-08	30595370	Kichaev G	2018-12-27	Am J Hum Genet	www.ncbi.nlm.nih.gov/pubmed/30595370	Leveraging Polygenic Functional Enrichment to Improve GWAS Power.	Menarche (age at onset)	approximately 242,000 European ancestry individuals	NA	1q23.3		RXRG			ENSG00000143171	rs2194899-?	rs2194899	intron_variant	NR	5e-44	43.301	NA
12	rs12135579	1	177777483	rs56278732	2019-07-17	28552196	Tachmazidou I	2017-06-01	Am J Hum Genet	www.ncbi.nlm.nih.gov/pubmed/28552196	Whole-Genome Sequencing Coupled to Imputation Discovers Genetic Signals for Anthropometric Traits.	Body fat mass	3,399 whole genome sequenced individuals, 11,802 European ancestry individuals	10,670 European ancestry individuals	1q25.2	RP11-63B19.1	LINC01741 - NA	ENSG00000236720			rs56278732-A	rs56278732	intron_variant	0.782	6e-06	5.22185	0.0633	[0.036-0.091] unit decrease
12	rs4652270	1	177783644	rs4652270	2020-04-17	31669095	Zhu Z	2019-10-24	J Allergy Clin Immunol	www.ncbi.nlm.nih.gov/pubmed/31669095	Shared Genetic and Experimental Links between Obesity-Related Traits and Asthma Subtypes in UK Biobank.	Body mass index	457,822 European ancestry individuals	NA	1q25.2	NR					rs4652270-?	rs4652270	intron_variant	NR	7e-09	8.1549	NA
12	rs10913445	1	177809133	rs12735657	2019-02-28	30677029	Riveros-McKay F	2019-01-24	PLoS Genet	www.ncbi.nlm.nih.gov/pubmed/30677029	Genetic architecture of human thinness compared to severe obesity.	Obesity (extreme)	1,456 British ancestry obese children, 6,460 European ancestry control adults	up to 7,526 British ancestry obese individuals, at least 4,405 obese individuals, up to 20,720 British ancestry controls, 61,166 controls	1q25.2	SEC16B	NA - SEC16B		ENSG00000120341		rs12735657-C	rs12735657	intron_variant	0.204588	7e-19	18.1549	1.15	[1.12-1.19]
12	rs543874	1	177841685	rs6670873	2020-12-10	32210231	Hollis B	2020-03-24	Nat Commun	www.ncbi.nlm.nih.gov/pubmed/32210231	Genomic analysis of male puberty timing highlights shared genetic basis with hair colour and lifespan.	Male puberty timing (late vs. average onset voice breaking)	11,334 European ancestry late onset individuals, 172,138 European ancestry average onset individuals	NA	1q25.2		NA - SEC16B		ENSG00000120341		rs6670873-C	rs6670873	intron_variant	NR	9e-06	5.04576	0.00433796	[0.0024-0.0062] years increase
12	rs543874	1	177841685	rs6670873	2020-12-10	32210231	Hollis B	2020-03-24	Nat Commun	www.ncbi.nlm.nih.gov/pubmed/32210231	Genomic analysis of male puberty timing highlights shared genetic basis with hair colour and lifespan.	Male puberty timing (age at voice breaking MTAG)	205,354 European ancestry individuals	NA	1q25.2		NA - SEC16B		ENSG00000120341		rs6670873-C	rs6670873	intron_variant	NR	9e-10	9.04576	0.0252984	[0.017-0.033] years increase
12	rs543874	1	177841685	rs6670873	2020-12-10	32210231	Hollis B	2020-03-24	Nat Commun	www.ncbi.nlm.nih.gov/pubmed/32210231	Genomic analysis of male puberty timing highlights shared genetic basis with hair colour and lifespan.	Male puberty timing (late vs. average onset facial hair)	26,066 European ancestry late onset individuals, 161,175 European ancestry average onset individuals	NA	1q25.2		NA - SEC16B		ENSG00000120341		rs6670873-C	rs6670873	intron_variant	NR	1e-06	6	0.00661959	[0.0039-0.0093] years increase
12	rs543874	1	177852580	rs633715	2014-07-01	21102462	Elks CE	2010-11-21	Nat Genet	www.ncbi.nlm.nih.gov/pubmed/21102462	Thirty new loci for age at menarche identified by a meta-analysis of genome-wide association studies.	Menarche (age at onset)	86,142 European ancestry female individuals, 557 Old Order Amish (founder/genetic isolate) female individuals, 1,103 Erasmus Rucphen (founder/genetic isolate) female individuals	Up to 12,813 European ancestry female individuals, 910 Val Borbera (founder/genetic isolate) female individuals, 348 Orcadian (founder/genetic isolate) female individuals, 338 Friuli Venezia Giulia (founder/genetic isolate) female individuals, 322 Carlantino (founder/genetic/isolate) female individuals	1q25.2	SEC16B	LINC01741 - SEC16B	ENSG00000236720	ENSG00000120341		rs633715-C	rs633715	intron_variant	0.2	2e-08	7.69897	2.6	[1.62-3.58] week decrease
12	rs543874	1	177852580	rs633715	2017-05-23	25673412	Shungin D	2015-02-12	Nature	www.ncbi.nlm.nih.gov/pubmed/25673412	New genetic loci link adipose and insulin biology to body fat distribution.	Waist circumference	up to 56,910 European ancestry men, up to 86,570 European ancestry women	up to 36,570 European ancestry men, 30,172 European ancestry women, 915 Filipino ancestry men, 735 Filipino ancestry women, 2,351 African American/Afro-Caribbean ancestry men, 6,258 African American/Afro-Caribbean ancestry women, 2,285 South Asian ancestry men, 506 South Asian ancestry women, 195 Seychellois ancestry men, 266 Seychellois ancestry women	1q25.2	SEC16B	LINC01741 - SEC16B	ENSG00000236720	ENSG00000120341		rs633715-T	rs633715	intron_variant	0.8023	2e-19	18.699	0.0507	[0.04-0.062] unit decrease
12	rs543874	1	177852580	rs633715	2017-05-23	25673412	Shungin D	2015-02-12	Nature	www.ncbi.nlm.nih.gov/pubmed/25673412	New genetic loci link adipose and insulin biology to body fat distribution.	Waist circumference	up to 56,910 European ancestry men, up to 86,570 European ancestry women	up to 36,570 European ancestry men, 30,172 European ancestry women, 915 Filipino ancestry men, 735 Filipino ancestry women, 2,351 African American/Afro-Caribbean ancestry men, 6,258 African American/Afro-Caribbean ancestry women, 2,285 South Asian ancestry men, 506 South Asian ancestry women, 195 Seychellois ancestry men, 266 Seychellois ancestry women	1q25.2	SEC16B	LINC01741 - SEC16B	ENSG00000236720	ENSG00000120341		rs633715-T	rs633715	intron_variant	0.8023	3e-23	22.5229	0.0431	[0.035-0.052] unit decrease
12	rs543874	1	177852580	rs633715	2017-05-23	25673412	Shungin D	2015-02-12	Nature	www.ncbi.nlm.nih.gov/pubmed/25673412	New genetic loci link adipose and insulin biology to body fat distribution.	Waist circumference	up to 56,910 European ancestry men, up to 86,570 European ancestry women	up to 36,570 European ancestry men, 30,172 European ancestry women, 915 Filipino ancestry men, 735 Filipino ancestry women, 2,351 African American/Afro-Caribbean ancestry men, 6,258 African American/Afro-Caribbean ancestry women, 2,285 South Asian ancestry men, 506 South Asian ancestry women, 195 Seychellois ancestry men, 266 Seychellois ancestry women	1q25.2	SEC16B	LINC01741 - SEC16B	ENSG00000236720	ENSG00000120341		rs633715-T	rs633715	intron_variant	0.8023	2e-08	7.69897	0.0341	[0.022-0.046] unit decrease
12	rs543874	1	177852580	rs633715	2017-08-18	28448500	Graff M	2017-04-27	PLoS Genet	www.ncbi.nlm.nih.gov/pubmed/28448500	Genome-wide physical activity interactions in adiposity - A meta-analysis of 200,452 adults.	Body mass index	2,518 African American women, 86,278 European ancestry women, 1,773 Filipino ancestry women, 1,030 Indian ancestry women, 1,457 African American men, 55,137 European ancestry men, 7,648 Indian ancestry men, 5,527 European ancestry individuals	6,244 African American women, 17,531 European ancestry women, 329 African American men, 19,956 European ancestry men	1q25.2	SEC16B	LINC01741 - SEC16B	ENSG00000236720	ENSG00000120341		rs633715-C	rs633715	intron_variant	0.1981	5e-24	23.301	0.0616	[0.05-0.074] kg/m2 increase
12	rs543874	1	177852580	rs633715	2017-08-18	28448500	Graff M	2017-04-27	PLoS Genet	www.ncbi.nlm.nih.gov/pubmed/28448500	Genome-wide physical activity interactions in adiposity - A meta-analysis of 200,452 adults.	Body mass index (joint analysis main effects and physical activity interaction)	2,518 African American women, 86,278 European ancestry women, 1,773 Filipino ancestry women, 1,030 Indian ancestry women, 1,457 African American men, 55,137 European ancestry men, 7,648 Indian ancestry men, 5,527 European ancestry individuals	6,244 African American women, 17,531 European ancestry women, 329 African American men, 19,956 European ancestry men	1q25.2	SEC16B	LINC01741 - SEC16B	ENSG00000236720	ENSG00000120341		rs633715-?	rs633715	intron_variant	NR	2e-27	26.699	NA
12	rs543874	1	177852580	rs633715	2017-08-18	28448500	Graff M	2017-04-27	PLoS Genet	www.ncbi.nlm.nih.gov/pubmed/28448500	Genome-wide physical activity interactions in adiposity - A meta-analysis of 200,452 adults.	Body mass index in physically inactive individuals	561 African American women, 352 Filipino ancestry women, 725 Indian ancestry women, 19,366 European ancestry women, 251 African American men, 4,654 Indian ancestry men, 11,727 European ancestry men, 959 European ancestry individuals	1,437 African American women, 5,184 European ancestry women, 64 African American men, 5,416 European ancestry men	1q25.2	SEC16B	LINC01741 - SEC16B	ENSG00000236720	ENSG00000120341		rs633715-C	rs633715	intron_variant	0.1971	5e-06	5.30103	0.06	[0.034-0.086] unit increase
12	rs543874	1	177852580	rs633715	2017-08-18	28448500	Graff M	2017-04-27	PLoS Genet	www.ncbi.nlm.nih.gov/pubmed/28448500	Genome-wide physical activity interactions in adiposity - A meta-analysis of 200,452 adults.	Body mass index in physically active individuals	1,957 African American women, 1,773 Filipino ancestry women, 305 Indian ancestry women, 67,609 European ancestry women, 1,206 African American men, 2,029 Indian ancestry men, 43,399 European ancestry men, at least 4,819 European ancestry individuals	4,807 African American women, 12,347 European ancestry women, 265 African American men, 14,540 European ancestry men	1q25.2	SEC16B	LINC01741 - SEC16B	ENSG00000236720	ENSG00000120341		rs633715-C	rs633715	intron_variant	0.1981	2e-21	20.699	0.0505	[0.04-0.061] kg/m2 increase
12	rs543874	1	177852580	rs633715	2017-10-27	28892062	Akiyama M	2017-09-11	Nat Genet	www.ncbi.nlm.nih.gov/pubmed/28892062	Genome-wide association study identifies 112 new loci for body mass index in the Japanese population.	Body mass index	up to 72,390 Japanese ancestry women, up to 85,894 Japanese ancestry men	up to 10,048 Japanese ancestry women, up to 5,098 Japanese ancestry men, up to 181,999 European ancestry women, up to 140,155 European ancestry controls	1q25.2	LOC101928778, SEC16B	LINC01741 - SEC16B	ENSG00000236720	ENSG00000120341		rs633715-C	rs633715	intron_variant	0.225	1e-33	33	0.049	[0.041-0.057] unit increase
12	rs543874	1	177852580	rs633715	2013-09-12	23563607	Berndt SI	2013-04-07	Nat Genet	www.ncbi.nlm.nih.gov/pubmed/23563607	Genome-wide meta-analysis identifies 11 new loci for anthropometric traits and provides insights into genetic architecture.	Obesity	93,015 European ancestry overweight individuals, 32,858 European ancestry class I obese individuals, 9,889 European ancestry class II obese individuals, 2,896 European ancestry class III obese individuals, up to 65,840 European ancestry controls	65,332 European ancestry overweight individuals, 22,373 European ancestry class I obese individuals, 5,476 European ancestry class II obese individuals, 1,162 European ancestry class III obese individuals, up to 39,294 European ancestry controls	1q25.2	SEC16B	LINC01741 - SEC16B	ENSG00000236720	ENSG00000120341		rs633715-C	rs633715	intron_variant	0.19	9e-23	22.0458	1.12	[NR]
12	rs543874	1	177852580	rs633715	2013-09-12	23563607	Berndt SI	2013-04-07	Nat Genet	www.ncbi.nlm.nih.gov/pubmed/23563607	Genome-wide meta-analysis identifies 11 new loci for anthropometric traits and provides insights into genetic architecture.	Obesity	93,015 European ancestry overweight individuals, 32,858 European ancestry class I obese individuals, 9,889 European ancestry class II obese individuals, 2,896 European ancestry class III obese individuals, up to 65,840 European ancestry controls	65,332 European ancestry overweight individuals, 22,373 European ancestry class I obese individuals, 5,476 European ancestry class II obese individuals, 1,162 European ancestry class III obese individuals, up to 39,294 European ancestry controls	1q25.2	SEC16B	LINC01741 - SEC16B	ENSG00000236720	ENSG00000120341		rs633715-C	rs633715	intron_variant	0.2	7e-20	19.1549	1.08	[NR]
12	rs543874	1	177852580	rs633715	2013-09-12	23563607	Berndt SI	2013-04-07	Nat Genet	www.ncbi.nlm.nih.gov/pubmed/23563607	Genome-wide meta-analysis identifies 11 new loci for anthropometric traits and provides insights into genetic architecture.	Obesity	93,015 European ancestry overweight individuals, 32,858 European ancestry class I obese individuals, 9,889 European ancestry class II obese individuals, 2,896 European ancestry class III obese individuals, up to 65,840 European ancestry controls	65,332 European ancestry overweight individuals, 22,373 European ancestry class I obese individuals, 5,476 European ancestry class II obese individuals, 1,162 European ancestry class III obese individuals, up to 39,294 European ancestry controls	1q25.2	SEC16B	LINC01741 - SEC16B	ENSG00000236720	ENSG00000120341		rs633715-C	rs633715	intron_variant	0.19	4e-19	18.3979	1.19	[NR]
12	rs543874	1	177852580	rs633715	2013-09-12	23563607	Berndt SI	2013-04-07	Nat Genet	www.ncbi.nlm.nih.gov/pubmed/23563607	Genome-wide meta-analysis identifies 11 new loci for anthropometric traits and provides insights into genetic architecture.	Body mass index	7,962 European ancestry high body mass index individuals, 8,106 European ancestry low body mass index individuals	4,900 European ancestry high body mass index individuals, 4,891 European ancestry low body mass index individuals	1q25.2	SEC16B	LINC01741 - SEC16B	ENSG00000236720	ENSG00000120341		rs633715-C	rs633715	intron_variant	0.19	5e-12	11.301	1.21	[NR]
12	rs543874	1	177852580	rs633715	2019-07-01	31217584	Wojcik GL	2019-06-19	Nature	www.ncbi.nlm.nih.gov/pubmed/31217584	Genetic analyses of diverse populations improves discovery for complex traits.	Body mass index	17,127 African American individuals, 21,955 Hispanic/Latino individuals, 4,647 Asian ancestry individuals, 3,936 Native Hawaiian ancestry individuals, 645 Native American ancestry individuals, 1,025 individuals	NA	1q25.2	NR	LINC01741 - SEC16B	ENSG00000236720	ENSG00000120341		rs633715-?	rs633715	intron_variant	NR	2e-11	10.699	0.0591228	[0.042-0.076] unit increase
12	rs543874	1	177852580	rs633715	2022-08-04	35538205	Wang SH	2022-05-10	Int J Obes (Lond)	www.ncbi.nlm.nih.gov/pubmed/35538205	Causality of abdominal obesity on cognition: a trans-ethnic Mendelian randomization study.	Body mass index	65,689 Asian ancestry individuals	NA	1q25.2		LINC01741 - SEC16B	ENSG00000236720	ENSG00000120341		rs633715-?	rs633715	intron_variant	NR	2e-17	16.699	0.0607	[0.047-0.075] unit decrease
12	rs543874	1	177852580	rs633715	2021-12-14	34594039	Sakaue S	2021-09-30	Nat Genet	www.ncbi.nlm.nih.gov/pubmed/34594039	A cross-population atlas of genetic associations for 220 human phenotypes.	Body mass index	163,835 East Asian ancestry individuals	NA	1q25.2		LINC01741 - SEC16B	ENSG00000236720	ENSG00000120341		rs633715-C	rs633715	intron_variant	0.225415	3e-32	31.5229	0.044864	[0.037-0.052] unit increase
12	rs543874	1	177852580	rs633715	2021-12-14	34594039	Sakaue S	2021-09-30	Nat Genet	www.ncbi.nlm.nih.gov/pubmed/34594039	A cross-population atlas of genetic associations for 220 human phenotypes.	Type 2 diabetes	38,841 European ancestry cases, 451,248 European ancestry controls, 45,383 East Asian ancestry cases, 132,032 East Asian ancestry controls	NA	1q25.2		LINC01741 - SEC16B	ENSG00000236720	ENSG00000120341		rs633715-C	rs633715	intron_variant	NR	6e-11	10.2218	0.0491	[0.034-0.064] unit increase
12	rs543874	1	177855517	rs516636	2012-03-23	22344221	Okada Y	2012-02-19	Nat Genet	www.ncbi.nlm.nih.gov/pubmed/22344221	Common variants at CDKAL1 and KLF9 are associated with body mass index in east Asian populations.	Body mass index (SNP x SNP interaction)	26,620 Japanese ancestry individuals	35,625 East Asian ancestry individuals	1q25.2	SEC16B	LINC01741 - SEC16B	ENSG00000236720	ENSG00000120341		rs516636-A	rs516636	intron_variant	0.22	3e-09	8.52288	0.05	[0.034-0.066] unit increase
12	rs543874	1	177855517	rs516636	2019-07-01	31217584	Wojcik GL	2019-06-19	Nature	www.ncbi.nlm.nih.gov/pubmed/31217584	Genetic analyses of diverse populations improves discovery for complex traits.	Body mass index	17,127 African American individuals, 21,955 Hispanic/Latino individuals, 4,647 Asian ancestry individuals, 3,936 Native Hawaiian ancestry individuals, 645 Native American ancestry individuals, 1,025 individuals	NA	1q25.2	NR	LINC01741 - SEC16B	ENSG00000236720	ENSG00000120341		rs516636-?	rs516636	intron_variant	NR	1e-11	11	0.0587601	[0.042-0.076] unit increase
12	rs543874	1	177855517	rs516636	2022-11-17	36329257	Lee CJ	2022-11-03	Commun Biol	www.ncbi.nlm.nih.gov/pubmed/36329257	Phenome-wide analysis of Taiwan Biobank reveals novel glycemia-related loci and genetic risks for diabetes.	Body mass index	77,060 Taiwanese ancestry individuals	NA	1q25.2		LINC01741 - SEC16B	ENSG00000236720	ENSG00000120341		rs516636-?	rs516636	intron_variant	NR	2e-13	12.699	0.188738	unit increase
12	rs543874	1	177855517	rs516636	2022-11-17	36329257	Lee CJ	2022-11-03	Commun Biol	www.ncbi.nlm.nih.gov/pubmed/36329257	Phenome-wide analysis of Taiwan Biobank reveals novel glycemia-related loci and genetic risks for diabetes.	Waist circumference	76,538 Taiwanese ancestry individuals	NA	1q25.2		LINC01741 - SEC16B	ENSG00000236720	ENSG00000120341		rs516636-?	rs516636	intron_variant	NR	4e-09	8.39794	0.374206	unit increase
12	rs543874	1	177864136	rs1336780	2021-12-14	34594039	Sakaue S	2021-09-30	Nat Genet	www.ncbi.nlm.nih.gov/pubmed/34594039	A cross-population atlas of genetic associations for 220 human phenotypes.	Weight	165,419 East Asian ancestry individuals	NA	1q25.2		LINC01741 - SEC16B	ENSG00000236720	ENSG00000120341		rs1336780-A	rs1336780	intron_variant	0.773929	2e-30	29.699	0.037079	[0.031-0.043] unit decrease
12	rs1359940	1	177864554	rs10798580	2019-05-21	30595370	Kichaev G	2018-12-27	Am J Hum Genet	www.ncbi.nlm.nih.gov/pubmed/30595370	Leveraging Polygenic Functional Enrichment to Improve GWAS Power.	Height	approximately 458,000 European ancestry individuals	NA	1q25.2		NA - SEC16B		ENSG00000120341		rs10798580-?	rs10798580	intron_variant	NR	2e-09	8.69897	NA
12	rs1359940	1	177864554	rs10798580	2020-04-17	31669095	Zhu Z	2019-10-24	J Allergy Clin Immunol	www.ncbi.nlm.nih.gov/pubmed/31669095	Shared Genetic and Experimental Links between Obesity-Related Traits and Asthma Subtypes in UK Biobank.	Body mass index	457,822 European ancestry individuals	NA	1q25.2	NR	NA - SEC16B		ENSG00000120341		rs10798580-?	rs10798580	intron_variant	NR	3e-21	20.5229	NA
12	rs543874	1	177872905	rs571567	2017-05-11	27182965	Pickrell JK	2016-05-16	Nat Genet	www.ncbi.nlm.nih.gov/pubmed/27182965	Detection and interpretation of shared genetic influences on 42 human traits.	Menarche (age at onset)	76,831 European ancestry individuals	NA	1q25.2	FAM5B, SEC16B	NA - SEC16B		ENSG00000120341		rs571567-?	rs571567	intron_variant	NR	5e-11	10.301	0.036	[0.025-0.047] unit increase
12	rs543874	1	177873210	rs574367	2014-11-27	24861553	Wen W	2014-05-26	Hum Mol Genet	www.ncbi.nlm.nih.gov/pubmed/24861553	Meta-analysis of genome-wide association studies in East Asian-ancestry populations identifies four new loci for body mass index.	Body mass index	82,438 East Asian ancestry individuals, 4,301 South East Asian ancestry individuals	Up to 47,352 East Asian ancestry individuals	1q25.2	SEC16B	LINC01741 - SEC16B	ENSG00000236720	ENSG00000120341		rs574367-T	rs574367	intron_variant	0.21	2e-19	18.699	0.058	[0.045-0.071] unit increase
12	rs543874	1	177873210	rs574367	2019-07-01	31217584	Wojcik GL	2019-06-19	Nature	www.ncbi.nlm.nih.gov/pubmed/31217584	Genetic analyses of diverse populations improves discovery for complex traits.	Body mass index	17,127 African American individuals, 21,955 Hispanic/Latino individuals, 4,647 Asian ancestry individuals, 3,936 Native Hawaiian ancestry individuals, 645 Native American ancestry individuals, 1,025 individuals	NA	1q25.2	NR	LINC01741 - SEC16B	ENSG00000236720	ENSG00000120341		rs574367-?	rs574367	intron_variant	NR	1e-11	11	0.0586033	[0.042-0.076] unit increase
12	rs543874	1	177873210	rs574367	2019-08-29	31046077	Zhong VW	2019-05-02	Hum Mol Genet	www.ncbi.nlm.nih.gov/pubmed/31046077	A genome-wide association study of bitter and sweet beverage consumption.	Coffee consumption	335,909 European ancestry individuals	39,924 European ancestry individuals	1q25.2	SEC16B	LINC01741 - SEC16B	ENSG00000236720	ENSG00000120341		rs574367-T	rs574367	intron_variant	0.2104	5e-10	9.30103	0.0112	[0.0077-0.0147] unit increase
12	rs8030	1	177873383	rs576101	2020-11-04	33097823	Pei YF	2020-10-23	Commun Biol	www.ncbi.nlm.nih.gov/pubmed/33097823	The genetic architecture of appendicular lean mass characterized by association analysis in the UK Biobank study.	Appendicular lean mass	450,243 European ancestry individuals	NA	1q25.2	intergenic	LINC01741 - SEC16B	ENSG00000236720	ENSG00000120341		rs576101-A	rs576101	intron_variant	0.3249	1e-16	16	0.0166	[0.013-0.021] unit increase
12	rs543874	1	177875514	rs527248	2019-10-09	31513605	Jeon S	2019-09-12	PLoS One	www.ncbi.nlm.nih.gov/pubmed/31513605	Structural equation modeling for hypertension and type 2 diabetes based on multiple SNPs and multiple phenotypes.	Body mass index	8,842 Korean ancestry individuals	NA	1q25.2	SEC16B	NA - SEC16B		ENSG00000120341		rs527248-?	rs527248	intron_variant		3e-06	5.52288	NA
12	rs543874	1	177878933	rs532504	2019-07-17	28552196	Tachmazidou I	2017-06-01	Am J Hum Genet	www.ncbi.nlm.nih.gov/pubmed/28552196	Whole-Genome Sequencing Coupled to Imputation Discovers Genetic Signals for Anthropometric Traits.	Waist circumference	1,254 whole genome sequenced European ancestry individuals, 3,072 whole genome sequenced individuals, 41,450 European ancestry individuals, 397 Carlantino (founder/genetic isolate) individuals, 791 Friuli Venezia Giulia (founder/genetic isolate) individuals, 1,060 Mylopotamos (founder/genetic isolate) individuals, 887 Pomak (founder/genetic isolate) individuals, 1,754 Val Borbera (founder/genetic…	206,737 European ancestry individuals	1q25.2	SEC16B	NA - SEC16B		ENSG00000120341		rs532504-A	rs532504	intron_variant	0.1993	2e-07	6.69897	0.0444	[0.028-0.061] unit increase
12	rs543874	1	177878933	rs532504	2020-07-06	32499647	Spracklen CN	2020-05-06	Nature	www.ncbi.nlm.nih.gov/pubmed/32499647	Identification of type 2 diabetes loci in 433,540 East Asian individuals.	Type 2 diabetes	77,418 East Asian cases, 356,122 East Asian controls	NA	1q25.2	SEC16B	NA - SEC16B		ENSG00000120341		rs532504-A	rs532504	intron_variant	0.213	7e-12	11.1549	1.06	[1.04-1.07]
12	rs543874	1	177878933	rs532504	2019-07-17	28552196	Tachmazidou I	2017-06-01	Am J Hum Genet	www.ncbi.nlm.nih.gov/pubmed/28552196	Whole-Genome Sequencing Coupled to Imputation Discovers Genetic Signals for Anthropometric Traits.	Hip circumference	1,254 whole genome sequenced European ancestry individuals, 3,074 whole genome sequenced individuals, 29,716 European ancestry individuals, 400 Carlantino (founder/genetic isolate) individuals, 701 Friuli Venezia Giulia (founder/genetic isolate) individuals, 1,050 Mylopotamos (founder/genetic isolate) individuals, 883 Pomak (founder/genetic isolate) individuals	205,909 European ancestry individuals	1q25.2	SEC16B	NA - SEC16B		ENSG00000120341		rs532504-A	rs532504	intron_variant	0.1985	2e-07	6.69897	0.0601	[0.038-0.083] unit increase
12	rs543874	1	177878933	rs532504	2019-07-17	28552196	Tachmazidou I	2017-06-01	Am J Hum Genet	www.ncbi.nlm.nih.gov/pubmed/28552196	Whole-Genome Sequencing Coupled to Imputation Discovers Genetic Signals for Anthropometric Traits.	Waist circumference	1,254 whole genome sequenced European ancestry individuals, 3,072 whole genome sequenced individuals, 41,450 European ancestry individuals, 397 Carlantino (founder/genetic isolate) individuals, 791 Friuli Venezia Giulia (founder/genetic isolate) individuals, 1,060 Mylopotamos (founder/genetic isolate) individuals, 887 Pomak (founder/genetic isolate) individuals, 1,754 Val Borbera (founder/genetic…	206,737 European ancestry individuals	1q25.2	SEC16B	NA - SEC16B		ENSG00000120341		rs532504-A	rs532504	intron_variant	0.1993	2e-07	6.69897	0.0444	[0.028-0.061] unit increase
12	rs8030	1	177885238	rs12711901 x rs617763	2020-07-28	32450446	Wang H	2020-04-29	Neurobiol Aging	www.ncbi.nlm.nih.gov/pubmed/32450446	Genome-wide interaction analysis of pathological hallmarks in Alzheimer's disease.	Total PHF-tau (SNP x SNP interaction)	1,285 individuals	NA	1q25.2	NR x NR	No mapped genes x N/A - SEC16B				rs12711901-? x rs617763-?	rs12711901 x rs617763	regulatory_region_variant x intron_variant	NR	7e-10	9.1549	NA
12	rs543874	1	177885762	rs630372	2019-07-17	28552196	Tachmazidou I	2017-06-01	Am J Hum Genet	www.ncbi.nlm.nih.gov/pubmed/28552196	Whole-Genome Sequencing Coupled to Imputation Discovers Genetic Signals for Anthropometric Traits.	Weight	1,249 whole genome sequenced European ancestry individuals, 3,559 whole genome sequenced individuals, 46,819 European ancestry individuals, 472 Carlantino (founder/genetic isolate) individuals, 1,172 Friuli Venezia Giulia (founder/genetic isolate) individuals, 1,051 Mylopotamos (founder/genetic isolate) individuals, 942 Pomak (founder/genetic isolate) individuals, 1,779 Val Borbera (founder/genet…	179,022 European ancestry individuals	1q25.2	SEC16B	LINC01741 - SEC16B	ENSG00000236720	ENSG00000120341		rs630372-A	rs630372	intron_variant	0.2218	5e-09	8.30103	0.0452	[0.03-0.06] unit increase
12	rs543874	1	177885762	rs630372	2022-05-06	35459240	Said S	2022-04-22	Nat Commun	www.ncbi.nlm.nih.gov/pubmed/35459240	Genetic analysis of over half a million people characterises C-reactive protein loci.	C-reactive protein levels	575,531 European ancestry individuals	NA	1q25.2		LINC01741 - SEC16B	ENSG00000236720	ENSG00000120341		rs630372-A	rs630372	intron_variant	NR	5e-11	10.301	0.0154	[0.011-0.02] unit increase
12	rs543874	1	177885762	rs630372	2022-11-17	34887591	Graham SE	2021-12-09	Nature	www.ncbi.nlm.nih.gov/pubmed/34887591	The power of genetic diversity in genome-wide association studies of lipids.	High density lipoprotein cholesterol levels	40,963 South Asian ancestry individuals, 48,057 Hispanic individuals, 99,432 Admixed African or African ancestry individuals, 146,492 East Asian ancestry individuals, 1,320,016 European ancestry individuals	NA	1q25.2		LINC01741 - SEC16B	ENSG00000236720	ENSG00000120341		rs630372-?	rs630372	intron_variant	NR	9e-11	10.0458	NA
12	rs543874	1	177889025	rs539515	2020-01-08	30297969	Mahajan A	2018-10-08	Nat Genet	www.ncbi.nlm.nih.gov/pubmed/30297969	Fine-mapping type 2 diabetes loci to single-variant resolution using high-density imputation and islet-specific epigenome maps.	Type 2 diabetes	74,124 European ancestry cases, 824,006 European ancestry controls	NA	1q25.2	SEC16B	LINC01741 - SEC16B	ENSG00000236720	ENSG00000120341		rs539515-C	rs539515	intron_variant	0.1981	2e-10	9.69897	1.05	[1.04-1.07]
12	rs543874	1	177889025	rs539515	2020-01-08	31504550	Bradfield JP	2019-07-05	Hum Mol Genet	www.ncbi.nlm.nih.gov/pubmed/31504550	A Trans-ancestral Meta-Analysis of Genome-Wide Association Studies Reveals Loci Associated with Childhood Obesity.	Childhood obesity	8,613 European ancestry cases, 3,213 African American cases, 69 Moroccan ancestry cases, 986 Hispanic/Latino cases, 124 East Asian ancestry cases, 12,696 European ancestry controls, 1,392 African American controls, 64 Moroccan ancestry controls, 993 Hispanic/Latino controls, 454 East Asian ancestry controls	NA	1q25.2	NR	LINC01741 - SEC16B	ENSG00000236720	ENSG00000120341		rs539515-A	rs539515	intron_variant	NR	4e-14	13.3979	0.1872	[0.14-0.24] unit decrease
12	rs543874	1	177889025	rs539515	2019-02-06	30595370	Kichaev G	2018-12-27	Am J Hum Genet	www.ncbi.nlm.nih.gov/pubmed/30595370	Leveraging Polygenic Functional Enrichment to Improve GWAS Power.	Body mass index	approximately 458,000 European ancestry individuals	NA	1q25.2		LINC01741 - SEC16B	ENSG00000236720	ENSG00000120341		rs539515-?	rs539515	intron_variant	NR	1e-85	85	NA
12	rs543874	1	177889025	rs539515	2019-09-23	31501611	Karlsson T	2019-09-09	Nat Med	www.ncbi.nlm.nih.gov/pubmed/31501611	Contribution of genetics to visceral adiposity and its relation to cardiovascular and metabolic disease.	Predicted visceral adipose tissue	325,153 British ancestry individuals	NA	1q25.2	NR	LINC01741 - SEC16B	ENSG00000236720	ENSG00000120341		rs539515-C	rs539515	intron_variant	0.2076	1e-35	35	0.0379889	[0.032-0.044] unit increase
12	rs543874	1	177889025	rs539515	2018-07-09	29691431	Tikkanen E	2018-04-24	Sci Rep	www.ncbi.nlm.nih.gov/pubmed/29691431	Biological Insights Into Muscular Strength: Genetic Findings in the UK Biobank.	Hand grip strength	334,825 British ancestry individuals	NA	1q25.2	SEC16B	LINC01741 - SEC16B	ENSG00000236720	ENSG00000120341		rs539515-A	rs539515	intron_variant	0.7924	3e-21	20.5229	0.003	[0.0024-0.0036] unit increase
12	rs543874	1	177889025	rs539515	2020-09-14	32541925	Vujkovic M	2020-06-15	Nat Genet	www.ncbi.nlm.nih.gov/pubmed/32541925	Discovery of 318 new risk loci for type 2 diabetes and related vascular outcomes among 1.4 million participants in a multi-ancestry meta-analysis.	Type 2 diabetes	148,726 European ancestry cases, 24,646 African American cases, 8,616 Hispanic cases, 46,511 Asian ancestry cases, 965,732 European ancestry controls, 31,446 African American controls, 11,829 Hispanic controls, 169,776 Asian ancestry controls	NA	1q25.2	NR	LINC01741 - SEC16B	ENSG00000236720	ENSG00000120341		rs539515-C	rs539515	intron_variant	0.2066	5e-15	14.301	0.0358	[0.027-0.045] unit increase
12	rs543874	1	177889025	rs539515	2021-01-26	32376654	Richardson TG	2020-05-06	BMJ	www.ncbi.nlm.nih.gov/pubmed/32376654	Use of genetic variation to separate the effects of early and later life adiposity on disease risk: mendelian randomisation study.	Adult body size	453,169 European ancestry individuals		1q25.2	SEC16B	LINC01741 - SEC16B	ENSG00000236720	ENSG00000120341		rs539515-A	rs539515	intron_variant	0.795046	8e-71	70.0969	0.0301588	[0.027-0.033] unit decrease
12	rs543874	1	177889025	rs539515	2020-04-17	31669095	Zhu Z	2019-10-24	J Allergy Clin Immunol	www.ncbi.nlm.nih.gov/pubmed/31669095	Shared Genetic and Experimental Links between Obesity-Related Traits and Asthma Subtypes in UK Biobank.	Body mass index	457,822 European ancestry individuals	NA	1q25.2	NR	LINC01741 - SEC16B	ENSG00000236720	ENSG00000120341		rs539515-?	rs539515	intron_variant	NR	6e-90	89.2218	NA
12	rs543874	1	177889025	rs539515	2022-08-19	35551307	Mahajan A	2022-05-12	Nat Genet	www.ncbi.nlm.nih.gov/pubmed/35551307	Multi-ancestry genetic study of type 2 diabetes highlights the power of diverse populations for discovery and translation.	Type 2 diabetes	251,740 European ancestry individuals, 139,705 East Asian ancestry individuals, 40,737 South Asian ancestry individuals, 27,417 Hispanic individuals, 30,167 African American individuals, 2,426 Zulu ancestry individuals	NA	1q25.2		LINC01741 - SEC16B	ENSG00000236720	ENSG00000120341		rs539515-C	rs539515	intron_variant	NR	8e-19	18.0969	1.06	[1.04-1.07]
12	rs543874	1	177889025	rs539515	2021-10-18	33980691	Martin S	2021-05-12	Diabetes	www.ncbi.nlm.nih.gov/pubmed/33980691	Genetic evidence for different adiposity phenotypes and their opposing influence on ectopic fat and risk of cardiometabolic disease.	Body fat percentage	442,278 European ancestry individuals	NA	1q25.2		LINC01741 - SEC16B	ENSG00000236720	ENSG00000120341		rs539515-C	rs539515	intron_variant	0.21	9e-54	53.0458	0.028	% increase
12	rs543874	1	177889025	rs539515	2021-10-18	33980691	Martin S	2021-05-12	Diabetes	www.ncbi.nlm.nih.gov/pubmed/33980691	Genetic evidence for different adiposity phenotypes and their opposing influence on ectopic fat and risk of cardiometabolic disease.	Metabolic biomarkers (multivariate analysis)	389,354 European ancestry individuals	NA	1q25.2		LINC01741 - SEC16B	ENSG00000236720	ENSG00000120341		rs539515-C	rs539515	intron_variant	0.21	1e-35	35	NA
12	rs543874	1	177889025	rs539515	2022-08-19	35551307	Mahajan A	2022-05-12	Nat Genet	www.ncbi.nlm.nih.gov/pubmed/35551307	Multi-ancestry genetic study of type 2 diabetes highlights the power of diverse populations for discovery and translation.	Type 2 diabetes	139,705 East Asian ancestry individuals	NA	1q25.2		LINC01741 - SEC16B	ENSG00000236720	ENSG00000120341		rs539515-C	rs539515	intron_variant	0.215	4e-09	8.39794	0.06	[0.04-0.08] unit increase
12	rs543874	1	177889025	rs539515	2022-08-19	35551307	Mahajan A	2022-05-12	Nat Genet	www.ncbi.nlm.nih.gov/pubmed/35551307	Multi-ancestry genetic study of type 2 diabetes highlights the power of diverse populations for discovery and translation.	Type 2 diabetes	251,740 European ancestry individuals	NA	1q25.2		LINC01741 - SEC16B	ENSG00000236720	ENSG00000120341		rs539515-C	rs539515	intron_variant	0.196	1e-11	11	0.055	[0.039-0.071] unit increase
12	rs543874	1	177889025	rs539515	2021-12-14	34594039	Sakaue S	2021-09-30	Nat Genet	www.ncbi.nlm.nih.gov/pubmed/34594039	A cross-population atlas of genetic associations for 220 human phenotypes.	Body mass index	359,983 European ancestry individuals, 163,835 East Asian ancestry individuals	NA	1q25.2		LINC01741 - SEC16B	ENSG00000236720	ENSG00000120341		rs539515-C	rs539515	intron_variant	NR	2e-92	91.699	0.0468	[0.042-0.051] unit increase
12	rs543874	1	177889480	rs543874	2019-02-08	30593698	Hubel C	2018-12-28	Am J Med Genet B Neuropsychiatr Genet	www.ncbi.nlm.nih.gov/pubmed/30593698	Genomics of body fat percentage may contribute to sex bias in anorexia nervosa.	Fat-free mass	70,700 European ancestry female individuals, 85,261 European ancestry male individuals	NA	1q25.2	NR	LINC01741 - SEC16B	ENSG00000236720	ENSG00000120341		rs543874-?	rs543874	intergenic_variant	NR	4e-10	9.39794	0.26972	[0.19-0.35] unit increase
12	rs543874	1	177889480	rs543874	2020-03-11	29381148	Gong J	2017-12-21	Int J Obes (Lond)	www.ncbi.nlm.nih.gov/pubmed/29381148	Trans-ethnic analysis of metabochip data identifies two new loci associated with BMI.	Body mass index	35,606 African American individuals, 26,048 Hispanic/Latino individuals, 22,466 Asian or Native Hawaiian ancestry individuals, 17,859 European ancestry individuals, 535 Native American individuals	NA	1q25.2	SEC16B	LINC01741 - SEC16B	ENSG00000236720	ENSG00000120341		rs543874-A	rs543874	intergenic_variant		1e-21	21	0.0091	[0.0071-0.0111] unit decrease
12	rs543874	1	177889480	rs543874	2019-02-08	30593698	Hubel C	2018-12-28	Am J Med Genet B Neuropsychiatr Genet	www.ncbi.nlm.nih.gov/pubmed/30593698	Genomics of body fat percentage may contribute to sex bias in anorexia nervosa.	Body fat percentage	70,700 European ancestry female individuals, 85,261 European ancestry male individuals	NA	1q25.2	NR	LINC01741 - SEC16B	ENSG00000236720	ENSG00000120341		rs543874-?	rs543874	intergenic_variant	NR	5e-10	9.30103	0.19983	[0.14-0.26] unit increase
12	rs543874	1	177889480	rs543874	2019-02-08	30593698	Hubel C	2018-12-28	Am J Med Genet B Neuropsychiatr Genet	www.ncbi.nlm.nih.gov/pubmed/30593698	Genomics of body fat percentage may contribute to sex bias in anorexia nervosa.	Body fat percentage	70,700 European ancestry female individuals, 85,261 European ancestry male individuals	NA	1q25.2	NR	LINC01741 - SEC16B	ENSG00000236720	ENSG00000120341		rs543874-?	rs543874	intergenic_variant	NR	7e-16	15.1549	0.34196	[0.26-0.43] unit increase
12	rs543874	1	177889480	rs543874	2019-02-08	30593698	Hubel C	2018-12-28	Am J Med Genet B Neuropsychiatr Genet	www.ncbi.nlm.nih.gov/pubmed/30593698	Genomics of body fat percentage may contribute to sex bias in anorexia nervosa.	Body fat percentage	70,700 European ancestry female individuals, 85,261 European ancestry male individuals	NA	1q25.2	NR	LINC01741 - SEC16B	ENSG00000236720	ENSG00000120341		rs543874-?	rs543874	intergenic_variant	NR	3e-24	23.5229	0.26504	[0.21-0.32] unit increase
12	rs543874	1	177889480	rs543874	2019-02-08	30593698	Hubel C	2018-12-28	Am J Med Genet B Neuropsychiatr Genet	www.ncbi.nlm.nih.gov/pubmed/30593698	Genomics of body fat percentage may contribute to sex bias in anorexia nervosa.	Fat-free mass	70,700 European ancestry female individuals, 85,261 European ancestry male individuals	NA	1q25.2	NR	LINC01741 - SEC16B	ENSG00000236720	ENSG00000120341		rs543874-?	rs543874	intergenic_variant	NR	1e-21	21	0.2833	[0.23-0.34] unit increase
12	rs543874	1	177889480	rs543874	2019-11-04	30239722	Pulit SL	2018-09-14	Hum Mol Genet	www.ncbi.nlm.nih.gov/pubmed/30239722	Meta-analysis of genome-wide association studies for body fat distribution in 694,649 individuals of European ancestry.	Body mass index	374,756 European ancestry male individuals	NA	1q25.2	NA	LINC01741 - SEC16B	ENSG00000236720	ENSG00000120341		rs543874-A	rs543874	intergenic_variant	0.7786	3e-125	124.523	0.0479	[0.044-0.052] unit decrease
12	rs543874	1	177889480	rs543874	2019-11-05	30239722	Pulit SL	2018-09-14	Hum Mol Genet	www.ncbi.nlm.nih.gov/pubmed/30239722	Meta-analysis of genome-wide association studies for body fat distribution in 694,649 individuals of European ancestry.	Body mass index	434,794 European ancestry female individuals	NA	1q25.2	NA	LINC01741 - SEC16B	ENSG00000236720	ENSG00000120341		rs543874-A	rs543874	intergenic_variant	0.7786	3e-125	124.523	0.0479	[0.044-0.052] unit decrease
12	rs543874	1	177889480	rs543874	2019-02-08	30593698	Hubel C	2018-12-28	Am J Med Genet B Neuropsychiatr Genet	www.ncbi.nlm.nih.gov/pubmed/30593698	Genomics of body fat percentage may contribute to sex bias in anorexia nervosa.	Fat-free mass	70,700 European ancestry female individuals, 85,261 European ancestry male individuals	NA	1q25.2	NR	LINC01741 - SEC16B	ENSG00000236720	ENSG00000120341		rs543874-?	rs543874	intergenic_variant	NR	5e-24	23.301	0.27501	[0.22-0.33] unit increase
12	rs543874	1	177889480	rs543874	2020-03-23	31900758	Han X	2020-01-03	Eur J Epidemiol	www.ncbi.nlm.nih.gov/pubmed/31900758	Using Mendelian randomization to evaluate the causal relationship between serum C-reactive protein levels and age-related macular degeneration.	C-reactive protein levels	418,642 British ancestry individuals	NA	1q25.2	NR	LINC01741 - SEC16B	ENSG00000236720	ENSG00000120341		rs543874-A	rs543874	intergenic_variant	0.792504	6e-10	9.22185	0.0153465	[0.01-0.02] unit decrease
12	rs543874	1	177889480	rs543874	2015-04-23	25231870	Perry JR	2014-07-23	Nature	www.ncbi.nlm.nih.gov/pubmed/25231870	Parent-of-origin-specific allelic associations among 106 genomic loci for age at menarche.	Menarche (age at onset)	Up to 182,413 European ancestry females	NA	1q25.2	SEC16B	LINC01741 - SEC16B	ENSG00000236720	ENSG00000120341		rs543874-A	rs543874	intergenic_variant	0.8	1e-15	15	0.05	[0.038-0.062] unit increase
12	rs543874	1	177889480	rs543874	2017-05-23	25673412	Shungin D	2015-02-12	Nature	www.ncbi.nlm.nih.gov/pubmed/25673412	New genetic loci link adipose and insulin biology to body fat distribution.	Hip circumference	up to 56,910 European ancestry men, up to 86,570 European ancestry women	up to 36,570 European ancestry men, 30,172 European ancestry women, 915 Filipino ancestry men, 735 Filipino ancestry women, 2,351 African American/Afro-Caribbean ancestry men, 6,258 African American/Afro-Caribbean ancestry women, 2,285 South Asian ancestry men, 506 South Asian ancestry women, 195 Seychellois ancestry men, 266 Seychellois ancestry women	1q25.2	SEC16B	LINC01741 - SEC16B	ENSG00000236720	ENSG00000120341		rs543874-A	rs543874	intergenic_variant	0.8099	2e-23	22.699	0.0449	[0.036-0.054] unit decrease
12	rs543874	1	177889480	rs543874	2017-08-14	28430825	Ng MCY	2017-04-21	PLoS Genet	www.ncbi.nlm.nih.gov/pubmed/28430825	Discovery and fine-mapping of adiposity loci using high density imputation of genome-wide association studies in individuals of African ancestry: African Ancestry Anthropometry Genetics Consortium.	Body mass index (adult)	16,559 African ancestry men, 26,193 African ancestry women	2,458 African ancestry men, 7,685 African ancestry women, 152,893 European ancestry men, 171,977 European ancestry women	1q25.2	SEC16B	LINC01741 - SEC16B	ENSG00000236720	ENSG00000120341		rs543874-G	rs543874	intergenic_variant	0.249	4e-12	11.3979	0.064	[0.046-0.082] unit increase
12	rs543874	1	177889480	rs543874	2017-08-14	28430825	Ng MCY	2017-04-21	PLoS Genet	www.ncbi.nlm.nih.gov/pubmed/28430825	Discovery and fine-mapping of adiposity loci using high density imputation of genome-wide association studies in individuals of African ancestry: African Ancestry Anthropometry Genetics Consortium.	Body mass index (adult)	16,559 African ancestry men, 26,193 African ancestry women	2,458 African ancestry men, 7,685 African ancestry women, 152,893 European ancestry men, 171,977 European ancestry women	1q25.2	SEC16B	LINC01741 - SEC16B	ENSG00000236720	ENSG00000120341		rs543874-G	rs543874	intergenic_variant	0.249	2e-13	12.699	0.055	[0.039-0.071] unit increase
12	rs543874	1	177889480	rs543874	2017-08-14	28430825	Ng MCY	2017-04-21	PLoS Genet	www.ncbi.nlm.nih.gov/pubmed/28430825	Discovery and fine-mapping of adiposity loci using high density imputation of genome-wide association studies in individuals of African ancestry: African Ancestry Anthropometry Genetics Consortium.	Body mass index (adult)	16,559 African ancestry men, 26,193 African ancestry women	2,458 African ancestry men, 7,685 African ancestry women, 152,893 European ancestry men, 171,977 European ancestry women	1q25.2	SEC16B	LINC01741 - SEC16B	ENSG00000236720	ENSG00000120341		rs543874-G	rs543874	intergenic_variant	0.249	6e-46	45.2218	0.055	[0.039-0.071] unit increase
12	rs543874	1	177889480	rs543874	2018-07-24	26426971	Winkler TW	2015-10-01	PLoS Genet	www.ncbi.nlm.nih.gov/pubmed/26426971	The Influence of Age and Sex on Genetic Associations with Adult Body Size and Shape: A Large-Scale Genome-Wide Interaction Study.	Body mass index	up to 309,889 European ancestry individuals	NA	1q25.2	NR	LINC01741 - SEC16B	ENSG00000236720	ENSG00000120341		rs543874-A	rs543874	intergenic_variant	0.804258	3e-46	45.5229	0.0485112	unit decrease
12	rs543874	1	177889480	rs543874	2017-08-18	28448500	Graff M	2017-04-27	PLoS Genet	www.ncbi.nlm.nih.gov/pubmed/28448500	Genome-wide physical activity interactions in adiposity - A meta-analysis of 200,452 adults.	Body mass index	2,518 African American women, 86,278 European ancestry women, 1,773 Filipino ancestry women, 1,030 Indian ancestry women, 1,457 African American men, 55,137 European ancestry men, 7,648 Indian ancestry men, 5,527 European ancestry individuals	6,244 African American women, 17,531 European ancestry women, 329 African American men, 19,956 European ancestry men	1q25.2	SEC16B	LINC01741 - SEC16B	ENSG00000236720	ENSG00000120341		rs543874-G	rs543874	intergenic_variant	0.1956	1e-10	10	0.0419	[0.029-0.055] kg/m2 increase
12	rs543874	1	177889480	rs543874	2017-08-18	28448500	Graff M	2017-04-27	PLoS Genet	www.ncbi.nlm.nih.gov/pubmed/28448500	Genome-wide physical activity interactions in adiposity - A meta-analysis of 200,452 adults.	Body mass index (joint analysis main effects and physical activity interaction)	2,518 African American women, 86,278 European ancestry women, 1,773 Filipino ancestry women, 1,030 Indian ancestry women, 1,457 African American men, 55,137 European ancestry men, 7,648 Indian ancestry men, 5,527 European ancestry individuals	6,244 African American women, 17,531 European ancestry women, 329 African American men, 19,956 European ancestry men	1q25.2	SEC16B	LINC01741 - SEC16B	ENSG00000236720	ENSG00000120341		rs543874-?	rs543874	intergenic_variant	NR	1e-06	6	NA
12	rs543874	1	177889480	rs543874	2017-08-10	28443625	Justice AE	2017-04-26	Nat Commun	www.ncbi.nlm.nih.gov/pubmed/28443625	Genome-wide meta-analysis of 241,258 adults accounting for smoking behaviour identifies novel loci for obesity traits.	Body mass index (joint analysis main effects and smoking interaction)	98,173 European ancestry women, 64,373 European ancestry men, 5,829 European ancestry individuals, 10,500 African American/Afro-Caribbean ancestry women, 2,706 African American/Afro-Caribbean ancestry men, 1,030 Indian Asian ancestry women, 7,648 Indian Asian ancestry men, 1,793 Filipino ancestry women, 2,944 Hispanic/Latino ancestry women, 1,764 Hispanic/Latino ancestry men	21,496 European ancestry women, 24,385 European ancestry men, 118,364 European ancestry individuals, 2,326 African American/Afro-Caribbean ancestry women, 855 African American/Afro-Caribbean ancestry men	1q25.2	SEC16B	LINC01741 - SEC16B	ENSG00000236720	ENSG00000120341		rs543874-A	rs543874	intergenic_variant	0.8024	6e-35	34.2218	NA
12	rs543874	1	177889480	rs543874	2017-08-10	28443625	Justice AE	2017-04-26	Nat Commun	www.ncbi.nlm.nih.gov/pubmed/28443625	Genome-wide meta-analysis of 241,258 adults accounting for smoking behaviour identifies novel loci for obesity traits.	Body mass index (joint analysis main effects and smoking interaction)	98,173 European ancestry women, 64,373 European ancestry men, 5,829 European ancestry individuals, 10,500 African American/Afro-Caribbean ancestry women, 2,706 African American/Afro-Caribbean ancestry men, 1,030 Indian Asian ancestry women, 7,648 Indian Asian ancestry men, 1,793 Filipino ancestry women, 2,944 Hispanic/Latino ancestry women, 1,764 Hispanic/Latino ancestry men	21,496 European ancestry women, 24,385 European ancestry men, 118,364 European ancestry individuals, 2,326 African American/Afro-Caribbean ancestry women, 855 African American/Afro-Caribbean ancestry men	1q25.2	SEC16B	LINC01741 - SEC16B	ENSG00000236720	ENSG00000120341		rs543874-A	rs543874	intergenic_variant	0.8024	9e-31	30.0458	NA
12	rs543874	1	177889480	rs543874	2017-08-10	28443625	Justice AE	2017-04-26	Nat Commun	www.ncbi.nlm.nih.gov/pubmed/28443625	Genome-wide meta-analysis of 241,258 adults accounting for smoking behaviour identifies novel loci for obesity traits.	Body mass index (joint analysis main effects and smoking interaction)	98,173 European ancestry women, 64,373 European ancestry men, 5,829 European ancestry individuals, 10,500 African American/Afro-Caribbean ancestry women, 2,706 African American/Afro-Caribbean ancestry men, 1,030 Indian Asian ancestry women, 7,648 Indian Asian ancestry men, 1,793 Filipino ancestry women, 2,944 Hispanic/Latino ancestry women, 1,764 Hispanic/Latino ancestry men	21,496 European ancestry women, 24,385 European ancestry men, 118,364 European ancestry individuals, 2,326 African American/Afro-Caribbean ancestry women, 855 African American/Afro-Caribbean ancestry men	1q25.2	SEC16B	LINC01741 - SEC16B	ENSG00000236720	ENSG00000120341		rs543874-A	rs543874	intergenic_variant	0.8024	2e-09	8.69897	NA
12	rs543874	1	177889480	rs543874	2017-08-18	28448500	Graff M	2017-04-27	PLoS Genet	www.ncbi.nlm.nih.gov/pubmed/28448500	Genome-wide physical activity interactions in adiposity - A meta-analysis of 200,452 adults.	Body mass index (joint analysis main effects and physical activity interaction)	2,518 African American women, 86,278 European ancestry women, 1,773 Filipino ancestry women, 1,030 Indian ancestry women, 1,457 African American men, 55,137 European ancestry men, 7,648 Indian ancestry men, 5,527 European ancestry individuals	6,244 African American women, 17,531 European ancestry women, 329 African American men, 19,956 European ancestry men	1q25.2	SEC16B	LINC01741 - SEC16B	ENSG00000236720	ENSG00000120341		rs543874-?	rs543874	intergenic_variant	NR	7e-23	22.1549	NA
12	rs543874	1	177889480	rs543874	2017-08-18	28448500	Graff M	2017-04-27	PLoS Genet	www.ncbi.nlm.nih.gov/pubmed/28448500	Genome-wide physical activity interactions in adiposity - A meta-analysis of 200,452 adults.	Body mass index	2,518 African American women, 86,278 European ancestry women, 1,773 Filipino ancestry women, 1,030 Indian ancestry women, 1,457 African American men, 55,137 European ancestry men, 7,648 Indian ancestry men, 5,527 European ancestry individuals	6,244 African American women, 17,531 European ancestry women, 329 African American men, 19,956 European ancestry men	1q25.2	SEC16B	LINC01741 - SEC16B	ENSG00000236720	ENSG00000120341		rs543874-G	rs543874	intergenic_variant	0.1926	6e-28	27.2218	0.0515	[0.042-0.061] kg/m2 increase
12	rs543874	1	177889480	rs543874	2017-08-18	28448500	Graff M	2017-04-27	PLoS Genet	www.ncbi.nlm.nih.gov/pubmed/28448500	Genome-wide physical activity interactions in adiposity - A meta-analysis of 200,452 adults.	Body mass index	2,518 African American women, 86,278 European ancestry women, 1,773 Filipino ancestry women, 1,030 Indian ancestry women, 1,457 African American men, 55,137 European ancestry men, 7,648 Indian ancestry men, 5,527 European ancestry individuals	6,244 African American women, 17,531 European ancestry women, 329 African American men, 19,956 European ancestry men	1q25.2	SEC16B	LINC01741 - SEC16B	ENSG00000236720	ENSG00000120341		rs543874-G	rs543874	intergenic_variant	0.1956	2e-34	33.699	0.054	[0.045-0.063] kg/m2 increase
12	rs543874	1	177889480	rs543874	2018-12-17	26961502	Wood AR	2016-03-10	Diabetologia	www.ncbi.nlm.nih.gov/pubmed/26961502	Variants in the FTO and CDKAL1 loci have recessive effects on risk of obesity and type 2 diabetes, respectively.	Body mass index	29,925 British ancestry cases, 89,763 British ancestry controls	NA	1q25.2	SEC16B	LINC01741 - SEC16B	ENSG00000236720	ENSG00000120341		rs543874-G	rs543874	intergenic_variant	NR	2e-22	21.699	0.049	[0.039-0.059] unit increase
12	rs543874	1	177889480	rs543874	2019-11-04	30239722	Pulit SL	2018-09-14	Hum Mol Genet	www.ncbi.nlm.nih.gov/pubmed/30239722	Meta-analysis of genome-wide association studies for body fat distribution in 694,649 individuals of European ancestry.	Waist-hip ratio	697,734 European ancestry individuals	NA	1q25.2	NA	LINC01741 - SEC16B	ENSG00000236720	ENSG00000120341		rs543874-A	rs543874	intergenic_variant	0.7802	8e-22	21.0969	0.0203	[0.016-0.024] unit decrease
12	rs543874	1	177889480	rs543874	2019-11-04	30239722	Pulit SL	2018-09-14	Hum Mol Genet	www.ncbi.nlm.nih.gov/pubmed/30239722	Meta-analysis of genome-wide association studies for body fat distribution in 694,649 individuals of European ancestry.	Waist-hip ratio	381,152 European female individuals	NA	1q25.2	NR	LINC01741 - SEC16B	ENSG00000236720	ENSG00000120341		rs543874-A	rs543874	intergenic_variant	0.7802	8e-22	21.0969	0.0203	[0.016-0.024] unit decrease
12	rs543874	1	177889480	rs543874	2019-11-04	30239722	Pulit SL	2018-09-14	Hum Mol Genet	www.ncbi.nlm.nih.gov/pubmed/30239722	Meta-analysis of genome-wide association studies for body fat distribution in 694,649 individuals of European ancestry.	Waist-hip ratio	316,772 European ancestry male individuals	NA	1q25.2	NR	LINC01741 - SEC16B	ENSG00000236720	ENSG00000120341		rs543874-A	rs543874	intergenic_variant	0.7802	8e-22	21.0969	0.0203	[0.016-0.024] unit decrease
12	rs543874	1	177889480	rs543874	2019-11-05	30239722	Pulit SL	2018-09-14	Hum Mol Genet	www.ncbi.nlm.nih.gov/pubmed/30239722	Meta-analysis of genome-wide association studies for body fat distribution in 694,649 individuals of European ancestry.	Body mass index	806,834 European ancestry individuals	NA	1q25.2	NA	LINC01741 - SEC16B	ENSG00000236720	ENSG00000120341		rs543874-A	rs543874	intergenic_variant	0.7786	3e-125	124.523	0.0479	[0.044-0.052] unit decrease
12	rs543874	1	177889480	rs543874	2016-01-27	25673413	Locke AE	2015-02-12	Nature	www.ncbi.nlm.nih.gov/pubmed/25673413	Genetic studies of body mass index yield new insights for obesity biology.	Body mass index	up to 104,666 European ancestry male individuals, up to 132,115 European ancestry female individuals, 370 African American male individuals, 517 African American female individuals, 512 Hispanic male individuals, 764 Hispanic female individuals	up to 48,274 European ancestry male individuals, up to 39,864 European ancestry female individuals, 2,441 African American or Afro-Caribbean male individuals, 6,314 African American or Afro-Caribbean female individuals, 919 Filipino male individuals, 828 Filipino female individuals, 205 Seychellois male individuals, 287 Seychellois female individuals, 2,964 South Asian ancestry male individuals, …	1q25.2	SEC16B	LINC01741 - SEC16B	ENSG00000236720	ENSG00000120341		rs543874-G	rs543874	intergenic_variant	0.192	3e-11	10.5229	0.034	[0.024-0.044] kg/m2 increase
12	rs543874	1	177889480	rs543874	2016-01-27	25673413	Locke AE	2015-02-12	Nature	www.ncbi.nlm.nih.gov/pubmed/25673413	Genetic studies of body mass index yield new insights for obesity biology.	Body mass index	up to 104,666 European ancestry male individuals, up to 132,115 European ancestry female individuals, 370 African American male individuals, 517 African American female individuals, 512 Hispanic male individuals, 764 Hispanic female individuals	up to 48,274 European ancestry male individuals, up to 39,864 European ancestry female individuals, 2,441 African American or Afro-Caribbean male individuals, 6,314 African American or Afro-Caribbean female individuals, 919 Filipino male individuals, 828 Filipino female individuals, 205 Seychellois male individuals, 287 Seychellois female individuals, 2,964 South Asian ancestry male individuals, …	1q25.2	SEC16B	LINC01741 - SEC16B	ENSG00000236720	ENSG00000120341		rs543874-G	rs543874	intergenic_variant	0.193	3e-35	34.5229	0.048	[0.041-0.056] kg/m2 increase
12	rs543874	1	177889480	rs543874	2016-01-27	25673413	Locke AE	2015-02-12	Nature	www.ncbi.nlm.nih.gov/pubmed/25673413	Genetic studies of body mass index yield new insights for obesity biology.	Body mass index	up to 104,666 European ancestry male individuals, up to 132,115 European ancestry female individuals, 370 African American male individuals, 517 African American female individuals, 512 Hispanic male individuals, 764 Hispanic female individuals	up to 48,274 European ancestry male individuals, up to 39,864 European ancestry female individuals, 2,441 African American or Afro-Caribbean male individuals, 6,314 African American or Afro-Caribbean female individuals, 919 Filipino male individuals, 828 Filipino female individuals, 205 Seychellois male individuals, 287 Seychellois female individuals, 2,964 South Asian ancestry male individuals, …	1q25.2	SEC16B	LINC01741 - SEC16B	ENSG00000236720	ENSG00000120341		rs543874-G	rs543874	intergenic_variant	0.195	2e-40	39.699	0.05	[0.042-0.057] kg/m2 increase
12	rs543874	1	177889480	rs543874	2017-05-23	25673412	Shungin D	2015-02-12	Nature	www.ncbi.nlm.nih.gov/pubmed/25673412	New genetic loci link adipose and insulin biology to body fat distribution.	Hip circumference	up to 56,910 European ancestry men, up to 86,570 European ancestry women	up to 36,570 European ancestry men, 30,172 European ancestry women, 915 Filipino ancestry men, 735 Filipino ancestry women, 2,351 African American/Afro-Caribbean ancestry men, 6,258 African American/Afro-Caribbean ancestry women, 2,285 South Asian ancestry men, 506 South Asian ancestry women, 195 Seychellois ancestry men, 266 Seychellois ancestry women	1q25.2	SEC16B	LINC01741 - SEC16B	ENSG00000236720	ENSG00000120341		rs543874-A	rs543874	intergenic_variant	0.8099	6e-08	7.22185	0.0338	[0.022-0.046] unit decrease
12	rs543874	1	177889480	rs543874	2017-05-23	25673412	Shungin D	2015-02-12	Nature	www.ncbi.nlm.nih.gov/pubmed/25673412	New genetic loci link adipose and insulin biology to body fat distribution.	Hip circumference	up to 56,910 European ancestry men, up to 86,570 European ancestry women	up to 36,570 European ancestry men, 30,172 European ancestry women, 915 Filipino ancestry men, 735 Filipino ancestry women, 2,351 African American/Afro-Caribbean ancestry men, 6,258 African American/Afro-Caribbean ancestry women, 2,285 South Asian ancestry men, 506 South Asian ancestry women, 195 Seychellois ancestry men, 266 Seychellois ancestry women	1q25.2	SEC16B	LINC01741 - SEC16B	ENSG00000236720	ENSG00000120341		rs543874-A	rs543874	intergenic_variant	0.8099	1e-20	20	0.0547	[0.043-0.066] unit decrease
12	rs543874	1	177889480	rs543874	2010-11-17	20935630	Speliotes EK	2010-10-10	Nat Genet	www.ncbi.nlm.nih.gov/pubmed/20935630	Association analyses of 249,796 individuals reveal 18 new loci associated with body mass index.	Body mass index	Up to 123,865 European ancestry individuals	Up to 125,931 European ancestry individuals	1q25.2	SEC16B	LINC01741 - SEC16B	ENSG00000236720	ENSG00000120341		rs543874-G	rs543874	intergenic_variant	0.19	4e-23	22.3979	0.22	[0.16-0.28] kg/m2 increase
12	rs543874	1	177889480	rs543874	2016-01-27	25673413	Locke AE	2015-02-12	Nature	www.ncbi.nlm.nih.gov/pubmed/25673413	Genetic studies of body mass index yield new insights for obesity biology.	Body mass index	up to 104,666 European ancestry male individuals, up to 132,115 European ancestry female individuals, 370 African American male individuals, 517 African American female individuals, 512 Hispanic male individuals, 764 Hispanic female individuals	up to 48,274 European ancestry male individuals, up to 39,864 European ancestry female individuals, 2,441 African American or Afro-Caribbean male individuals, 6,314 African American or Afro-Caribbean female individuals, 919 Filipino male individuals, 828 Filipino female individuals, 205 Seychellois male individuals, 287 Seychellois female individuals, 2,964 South Asian ancestry male individuals, …	1q25.2	SEC16B	LINC01741 - SEC16B	ENSG00000236720	ENSG00000120341		rs543874-G	rs543874	intergenic_variant	0.194	1e-33	33	0.06	[0.051-0.07] kg/m2 increase
12	rs543874	1	177889480	rs543874	2016-12-08	26833246	Lu Y	2016-02-01	Nat Commun	www.ncbi.nlm.nih.gov/pubmed/26833246	New loci for body fat percentage reveal link between adiposity and cardiometabolic disease risk.	Body fat percentage	Up to 31,457 European ancestry men, up to 35,030 European ancestry women, up to 8,259 Indian Asian ancestry men, up to 1,030 Indian Asian ancestry women, 973 Korean ancestry men, 1,360 Korean ancestry women, 154 African American men, 262 African American women	Up to 12,480 European ancestry men, up to 10,055 European ancestry women, 315 Jamaican ancestry men, 774 Jamaican ancestry women	1q25.2	SEC16B	LINC01741 - SEC16B	ENSG00000236720	ENSG00000120341		rs543874-G	rs543874	intergenic_variant	0.19	5e-07	6.30103	0.031	[0.019-0.043] body fat % increase
12	rs543874	1	177889480	rs543874	2016-12-08	26833246	Lu Y	2016-02-01	Nat Commun	www.ncbi.nlm.nih.gov/pubmed/26833246	New loci for body fat percentage reveal link between adiposity and cardiometabolic disease risk.	Body fat percentage	Up to 31,457 European ancestry men, up to 35,030 European ancestry women, up to 8,259 Indian Asian ancestry men, up to 1,030 Indian Asian ancestry women, 973 Korean ancestry men, 1,360 Korean ancestry women, 154 African American men, 262 African American women	Up to 12,480 European ancestry men, up to 10,055 European ancestry women, 315 Jamaican ancestry men, 774 Jamaican ancestry women	1q25.2	SEC16B	LINC01741 - SEC16B	ENSG00000236720	ENSG00000120341		rs543874-G	rs543874	intergenic_variant	0.19	5e-08	7.30103	0.032	[0.02-0.044] body fat % increase
12	rs543874	1	177889480	rs543874	2016-12-08	26833246	Lu Y	2016-02-01	Nat Commun	www.ncbi.nlm.nih.gov/pubmed/26833246	New loci for body fat percentage reveal link between adiposity and cardiometabolic disease risk.	Body fat percentage	Up to 31,457 European ancestry men, up to 35,030 European ancestry women, up to 8,259 Indian Asian ancestry men, up to 1,030 Indian Asian ancestry women, 973 Korean ancestry men, 1,360 Korean ancestry women, 154 African American men, 262 African American women	Up to 12,480 European ancestry men, up to 10,055 European ancestry women, 315 Jamaican ancestry men, 774 Jamaican ancestry women	1q25.2	SEC16B	LINC01741 - SEC16B	ENSG00000236720	ENSG00000120341		rs543874-G	rs543874	intergenic_variant	0.19	6e-06	5.22185	0.037	[0.021-0.053] body fat % increase
12	rs543874	1	177889480	rs543874	2016-09-28	26604143	Felix JF	2015-11-24	Hum Mol Genet	www.ncbi.nlm.nih.gov/pubmed/26604143	Genome-wide association analysis identifies three new susceptibility loci for childhood body mass index.	Childhood body mass index	34,744 European ancestry children	11,313 European ancestry children	1q25.2	SEC16B	LINC01741 - SEC16B	ENSG00000236720	ENSG00000120341		rs543874-G	rs543874	intergenic_variant	0.2	2e-19	18.699	0.077	[0.059-0.095] unit increase
12	rs543874	1	177889480	rs543874	2016-09-28	26604143	Felix JF	2015-11-24	Hum Mol Genet	www.ncbi.nlm.nih.gov/pubmed/26604143	Genome-wide association analysis identifies three new susceptibility loci for childhood body mass index.	Childhood body mass index	34,744 European ancestry children	11,313 European ancestry children	1q25.2	NR	LINC01741 - SEC16B	ENSG00000236720	ENSG00000120341		rs543874-G	rs543874	intergenic_variant	NR	2e-17	16.699	NA
12	rs543874	1	177889480	rs543874	2017-08-18	28448500	Graff M	2017-04-27	PLoS Genet	www.ncbi.nlm.nih.gov/pubmed/28448500	Genome-wide physical activity interactions in adiposity - A meta-analysis of 200,452 adults.	Body mass index in physically active individuals	1,957 African American women, 1,773 Filipino ancestry women, 305 Indian ancestry women, 67,609 European ancestry women, 1,206 African American men, 2,029 Indian ancestry men, 43,399 European ancestry men, at least 4,819 European ancestry individuals	4,807 African American women, 12,347 European ancestry women, 265 African American men, 14,540 European ancestry men	1q25.2	SEC16B	LINC01741 - SEC16B	ENSG00000236720	ENSG00000120341		rs543874-G	rs543874	intergenic_variant	0.1973	2e-23	22.699	0.0622	[0.05-0.074] kg/m2 increase
12	rs543874	1	177889480	rs543874	2017-08-18	28448500	Graff M	2017-04-27	PLoS Genet	www.ncbi.nlm.nih.gov/pubmed/28448500	Genome-wide physical activity interactions in adiposity - A meta-analysis of 200,452 adults.	Body mass index in physically active individuals	1,957 African American women, 1,773 Filipino ancestry women, 305 Indian ancestry women, 67,609 European ancestry women, 1,206 African American men, 2,029 Indian ancestry men, 43,399 European ancestry men, at least 4,819 European ancestry individuals	4,807 African American women, 12,347 European ancestry women, 265 African American men, 14,540 European ancestry men	1q25.2	SEC16B	LINC01741 - SEC16B	ENSG00000236720	ENSG00000120341		rs543874-G	rs543874	intergenic_variant	0.1921	1e-06	6	0.0366	[0.022-0.051] kg/m2 increase
12	rs543874	1	177889480	rs543874	2017-08-18	28448500	Graff M	2017-04-27	PLoS Genet	www.ncbi.nlm.nih.gov/pubmed/28448500	Genome-wide physical activity interactions in adiposity - A meta-analysis of 200,452 adults.	Body mass index (joint analysis main effects and physical activity interaction)	2,518 African American women, 86,278 European ancestry women, 1,773 Filipino ancestry women, 1,030 Indian ancestry women, 1,457 African American men, 55,137 European ancestry men, 7,648 Indian ancestry men, 5,527 European ancestry individuals	6,244 African American women, 17,531 European ancestry women, 329 African American men, 19,956 European ancestry men	1q25.2	SEC16B	LINC01741 - SEC16B	ENSG00000236720	ENSG00000120341		rs543874-?	rs543874	intergenic_variant	NR	6e-29	28.2218	NA
[truncated: 8,855 more rows]
