# Supplementary material for: Cross-trait multivariate GWAS confirms health implications of pubertal timing
Source: Nat Commun. 2025 Jan 18;16:799. doi: 10.1038/s41467-025-56191-4 (PMC11742396; doi:10.1038/s41467-025-56191-4)
Supplement: Supplementary file 12 — Supplementary Data 9 [file 41467_2025_56191_MOESM12_ESM.xlsx]

## Sheet: ST09. GWAS Cat Novel SNPs
Supplementary Data 9. GWAS Catalog look-up of the multivariate puberty timing GWAS new lead SNPs and independent significant SNPs (performed April 8, 2024)
P values are derived from FUMA analysis for each new lead SNP on GWAS Catalog traits.
Index of the locus.	rsID of reported SNP in GWAS catalog	chromosome	base pair	One of the independent significant SNPs that are in LD with the SNP.		PubMed ID		Date added to GWAS Catalog	Abbreviated journal name	PubMed URL	Title of paper	Disease or trait examined in study	Sample size and ancestry description for stage 1 of GWAS (summing across multiple Stage 1 populations, if applicable)	Sample size and ancestry description for subsequent replication(s) (summing across multiple populations, if applicable)	Cytogenetic region associated with rs number	Gene(s) reported by author	Gene(s) mapped to the strongest SNP. If the SNP is located within a gene, that gene is listed. If the SNP is intergenic, the upstream and downstream	Entrez Gene ID for nearest upstream gene to rs number, if not within gene	Entrez Gene ID for nearest downstream gene to rs number, if not within gene	base pair	SNP(s) most strongly associated with trait + risk allele (? for unknown risk allele). May also refer to a haplotype.	Strongest SNP; if a haplotype it may include more than one rs number (multiple SNPs comprising the haplotype)	SNP functional class	Reported risk/effect allele frequency associated with strongest SNP	Reported p-value for strongest SNP risk allele (linked to dbGaP Association Browser). Note that p-values are rounded to 1 significant digit (for example, a published p-value of 4.8 x 10-7 is rounded to 5 x 10-7).	negative log(P-value)	Reported odds ratio or beta-coefficient associated with strongest SNP risk allele. Note that if an OR <1 is reported this is inverted, along with the reported allele, so that all ORs included in the Catalog are >1. Appropriate unit and increase/decrease are included for beta coefficients.	Reported 95% confidence interval associated with strongest SNP risk allele, along with unit in the case of beta-coefficients. If 95% CIs are not published, they were estimated using the standard error, where available.
GenomicLocus	IndSigSNP	chr	bp	snp	DateAddedToCatalog	PMID	FirstAuth	Date	Journal	Link	Study	Trait	InitialN	ReplicationN	Region	ReportedGene	MappedGene	UpGene	DownGene	SNP_Gene_ID	Strongest	SNPs	Context	RiskAF	P	Pmlog	OrBeta	95CI
139	rs10876864	12	56401085	rs10876864	2020-06-17	32317632	van de Vegte YJ	2020-04-21	Nat Commun	www.ncbi.nlm.nih.gov/pubmed/32317632	Genome-wide association studies and Mendelian randomization analyses for leisure sedentary behaviours.	Leisure sedentary behaviour (television watching)	408,815 European ancestry individuals	NA	12q13.2	NR	SUOX - IKZF4	ENSG00000139531	ENSG00000123411		rs10876864-?	rs10876864	TF_binding_site_variant		1e-09	9	0.0133403	[0.0091-0.0176] unit decrease
139	rs10876864	12	56401085	rs10876864	2021-01-13	33414549	Demange PA	2021-01-07	Nat Genet	www.ncbi.nlm.nih.gov/pubmed/33414549	Investigating the genetic architecture of noncognitive skills using GWAS-by-subtraction.	Cognitive aspects of educational attainment	257,700 European ancestry individuals	NA	12q13.2	NR	SUOX - IKZF4	ENSG00000139531	ENSG00000123411		rs10876864-G	rs10876864	TF_binding_site_variant	0.408549	7e-09	8.1549	0.0369285	[0.024-0.049] unit increase
139	rs10876864	12	56401085	rs10876864	2021-12-14	34594039	Sakaue S	2021-09-30	Nat Genet	www.ncbi.nlm.nih.gov/pubmed/34594039	A cross-population atlas of genetic associations for 220 human phenotypes.	Eosinophil counts	349,856 European ancestry individuals, 93,063 East Asian ancestry individuals	NA	12q13.2		SUOX - IKZF4	ENSG00000139531	ENSG00000123411		rs10876864-A	rs10876864	TF_binding_site_variant	NR	2e-18	17.699	0.0148	[0.011-0.018] unit decrease
139	rs10876864	12	56401085	rs10876864	2017-08-30	27863252	Astle WJ	2016-11-17	Cell	www.ncbi.nlm.nih.gov/pubmed/27863252	The Allelic Landscape of Human Blood Cell Trait Variation and Links to Common Complex Disease.	Neutrophil percentage of granulocytes	170,672 European ancestry individuals	NA	12q13.2	IKZF4	SUOX - IKZF4	ENSG00000139531	ENSG00000123411		rs10876864-A	rs10876864	TF_binding_site_variant	0.5741	7e-11	10.1549	0.0235038	[0.016-0.031] unit increase
139	rs10876864	12	56401085	rs10876864	2017-08-30	27863252	Astle WJ	2016-11-17	Cell	www.ncbi.nlm.nih.gov/pubmed/27863252	The Allelic Landscape of Human Blood Cell Trait Variation and Links to Common Complex Disease.	Eosinophil percentage of granulocytes	170,536 European ancestry individuals	NA	12q13.2	IKZF4	SUOX - IKZF4	ENSG00000139531	ENSG00000123411		rs10876864-A	rs10876864	TF_binding_site_variant	0.5741	1e-11	11	0.0243894	[0.017-0.031] unit decrease
139	rs10876864	12	56401085	rs10876864	2020-02-07	31761296	Hernandez Cordero AI	2019-11-21	Am J Hum Genet	www.ncbi.nlm.nih.gov/pubmed/31761296	Genome-wide Associations Reveal Human-Mouse Genetic Convergence and Modifiers of Myogenesis, CPNE1 and STC2.	Appendicular lean mass	181,862 European ancestry elderly individuals	NA	12q13.2	NR	SUOX - IKZF4	ENSG00000139531	ENSG00000123411		rs10876864-A	rs10876864	TF_binding_site_variant	0.573719	6e-09	8.22185	0.0403741	[0.027-0.054] unit increase
139	rs10876864	12	56401085	rs10876864	2017-12-05	29083406	Ferreira MA	2017-10-30	Nat Genet	www.ncbi.nlm.nih.gov/pubmed/29083406	Shared genetic origin of asthma, hay fever and eczema elucidates allergic disease biology.	Allergic disease (asthma, hay fever or eczema)	180,129 European ancestry cases, 180,709 European ancestry controls	NA	12q13.2	SUOX, IKZF4	SUOX - IKZF4	ENSG00000139531	ENSG00000123411		rs10876864-G	rs10876864	TF_binding_site_variant	0.39	1e-19	19	1.047	[1.04-1.06]
139	rs10876864	12	56401085	rs10876864	2019-04-12	29785011	Zhu Z	2018-05-21	Nat Genet	www.ncbi.nlm.nih.gov/pubmed/29785011	A genome-wide cross-trait analysis from UK Biobank highlights the shared genetic architecture of asthma and allergic diseases.	Asthma or allergic disease (pleiotropy)	14,085 European asthma cases, 25,685 European ancestry allergic diseases cases, 76,768 European ancestry controls	NA	12q13.2	CDK2, ERBB3, IKZF4, PA2G4, RAB5B, RPL41, RPS26, SUOX, ZC3H10	SUOX - IKZF4	ENSG00000139531	ENSG00000123411		rs10876864-?	rs10876864	TF_binding_site_variant	NR	1e-13	13	1.05
139	rs10876864	12	56401085	rs10876864	2012-11-04	22951725	Tang XF	2012-09-06	J Invest Dermatol	www.ncbi.nlm.nih.gov/pubmed/22951725	Association analyses identify three susceptibility Loci for vitiligo in the Chinese Han population.	Vitiligo	1,117 Han Chinese ancestry cases, 1,701 Han Chinese ancestry controls	5,740 Han Chinese ancestry cases, 10,324 Han Chinese ancestry controls	12q13.2	PMEL, DGKA, CDK2, RAB5B, ZNFN1A4, PA2G4, SUOX, RPS26, ERBB3	SUOX - IKZF4	ENSG00000139531	ENSG00000123411		rs10876864-G	rs10876864	TF_binding_site_variant	0.24	8e-12	11.0969	1.18	[1.13-1.24]
139	rs10876864	12	56401085	rs10876864	2017-08-30	27863252	Astle WJ	2016-11-17	Cell	www.ncbi.nlm.nih.gov/pubmed/27863252	The Allelic Landscape of Human Blood Cell Trait Variation and Links to Common Complex Disease.	Eosinophil percentage of white cells	172,378 European ancestry individuals	NA	12q13.2	IKZF4	SUOX - IKZF4	ENSG00000139531	ENSG00000123411		rs10876864-A	rs10876864	TF_binding_site_variant	0.5742	4e-14	13.3979	0.0271765	[0.02-0.034] unit decrease
139	rs10876864	12	56401085	rs10876864	2020-01-29	31844048	Hill WD	2019-12-16	Nat Commun	www.ncbi.nlm.nih.gov/pubmed/31844048	Genome-wide analysis identifies molecular systems and 149 genetic loci associated with income.	Household income (MTAG)	505,541 British and unknown ancestry individuals	NA	12q13.2	IKZF4	SUOX - IKZF4	ENSG00000139531	ENSG00000123411		rs10876864-A	rs10876864	TF_binding_site_variant	0.4304	8e-14	13.0969	0.0152408	[0.011-0.019] unit decrease
139	rs10876864	12	56401085	rs10876864	2018-02-23	29326435	Hill WD	2018-01-11	Mol Psychiatry	www.ncbi.nlm.nih.gov/pubmed/29326435	A combined analysis of genetically correlated traits identifies 187 loci and a role for neurogenesis and myelination in intelligence.	Intelligence (MTAG)	120,934 British ancestry individuals, 127,548 individuals	NA	12q13.2	SUOX, IKZF4	SUOX - IKZF4	ENSG00000139531	ENSG00000123411		rs10876864-A	rs10876864	TF_binding_site_variant	NR	2e-12	11.699	0.0207699	[0.015-0.027] unit decrease
95	rs11556924	7	129663496	rs11556924	2014-07-23	24262325	Dichgans M	2013-11-21	Stroke	www.ncbi.nlm.nih.gov/pubmed/24262325	Shared genetic susceptibility to ischemic stroke and coronary artery disease: a genome-wide analysis of common variants.	Coronary artery disease or large artery stroke	2,167 Large artery stroke cases, 22,233 Coronary artery disease cases, ~ 75,921 controls	NA	7q32.2	ZC3HC1	ZC3HC1			ENSG00000091732	rs11556924-?	rs11556924	missense_variant		8e-10	9.09691	NA
95	rs11556924	7	129663496	rs11556924	2014-07-23	24262325	Dichgans M	2013-11-21	Stroke	www.ncbi.nlm.nih.gov/pubmed/24262325	Shared genetic susceptibility to ischemic stroke and coronary artery disease: a genome-wide analysis of common variants.	Coronary artery disease or ischemic stroke	12,389 Ischemic stroke cases, 22,233 Coronary artery disease cases, ~ 88,766 controls	NA	7q32.2	ZC3HC1	ZC3HC1			ENSG00000091732	rs11556924-?	rs11556924	missense_variant		9e-10	9.04576	NA
95	rs11556924	7	129663496	rs11556924	2017-08-30	27863252	Astle WJ	2016-11-17	Cell	www.ncbi.nlm.nih.gov/pubmed/27863252	The Allelic Landscape of Human Blood Cell Trait Variation and Links to Common Complex Disease.	Plateletcrit	164,339 European ancestry individuals	NA	7q32.2	ZC3HC1	ZC3HC1			ENSG00000091732	rs11556924-T	rs11556924	missense_variant	0.3885	4e-09	8.39794	0.0220485	[0.015-0.029] unit increase
95	rs11556924	7	129663496	rs11556924	2019-02-10	27841878	Hoffmann TJ	2016-11-14	Nat Genet	www.ncbi.nlm.nih.gov/pubmed/27841878	Genome-wide association analyses using electronic health records identify new loci influencing blood pressure variation.	Diastolic blood pressure	295,529 European ancestry individuals, 8,231 Latino individuals, 3,058 African American individuals, 2,029 African British individuals, 7,701 East Asian ancestry individuals, 2,735 South Asian ancestry individuals, 1,979 mixed and unknown ancestry individuals	NA	7q32.2	ZC3HC1	ZC3HC1			ENSG00000091732	rs11556924-C	rs11556924	missense_variant		8e-13	12.0969	0.181	unit increase
95	rs11556924	7	129663496	rs11556924	2020-06-17	32327693	Oskarsson GR	2020-04-23	Commun Biol	www.ncbi.nlm.nih.gov/pubmed/32327693	Predicted loss and gain of function mutations in ACO1 are associated with erythropoiesis.	Hemoglobin levels	684,122 European ancestry individuals	NA	7q32.2	ZC3HC1	ZC3HC1			ENSG00000091732	rs11556924-T	rs11556924	missense_variant		8e-12	11.0969	0.015	[NR] unit decrease
95	rs11556924	7	129663496	rs11556924	2020-09-18	32888494	Vuckovic D	2020-09-01	Cell	www.ncbi.nlm.nih.gov/pubmed/32888494	The Polygenic and Monogenic Basis of Blood Traits and Diseases.	White blood cell count	408,112 British individuals	NA	7q32.2	ZC3HC1	ZC3HC1			ENSG00000091732	rs11556924-T	rs11556924	missense_variant	0.388957	4e-14	13.3979	0.0171288	[0.013-0.022] unit increase
95	rs11556924	7	129663496	rs11556924	2020-09-18	32888494	Vuckovic D	2020-09-01	Cell	www.ncbi.nlm.nih.gov/pubmed/32888494	The Polygenic and Monogenic Basis of Blood Traits and Diseases.	Hematocrit	408,112 British individuals	NA	7q32.2	ZC3HC1	ZC3HC1			ENSG00000091732	rs11556924-T	rs11556924	missense_variant	0.388975	2e-11	10.699	0.0151208	[0.011-0.02] unit decrease
95	rs11556924	7	129663496	rs11556924	2016-09-12	26343387	Nikpay M	2015-09-07	Nat Genet	www.ncbi.nlm.nih.gov/pubmed/26343387	A comprehensive 1,000 Genomes-based genome-wide association meta-analysis of coronary artery disease.	Myocardial infarction	27,509 European ancestry cases, 130 African American cases, 278 Hispanic American cases, 10,257 South Asian ancestry cases, 288 Lebanese ancestry cases, 1,687 East Asian ancestry cases, 99,121 European ancestry controls, 2,778 African American controls, 3,337 Hispanic American controls, 12,899 South Asian ancestry controls, 466 Lebanese ancestry controls, 7,709 East Asian ancestry controls	NA	7q32.2	ZC3HC1	ZC3HC1			ENSG00000091732	rs11556924-C	rs11556924	missense_variant	0.7	4e-08	7.39794	1.07	[1.05-1.1]
95	rs11556924	7	129663496	rs11556924	2018-01-29	29212778	van der Harst P	2017-12-06	Circ Res	www.ncbi.nlm.nih.gov/pubmed/29212778	Identification of 64 Novel Genetic Loci Provides an Expanded View on the Genetic Architecture of Coronary Artery Disease.	Coronary artery disease	up to 122,733 cases, up to 424,528 controls	NA	7q32.2	ZC3HC1	ZC3HC1			ENSG00000091732	rs11556924-T	rs11556924	missense_variant	0.3624	1e-23	23	0.0548	[0.044-0.066] unit decrease
95	rs11556924	7	129663496	rs11556924	2018-01-29	29212778	van der Harst P	2017-12-06	Circ Res	www.ncbi.nlm.nih.gov/pubmed/29212778	Identification of 64 Novel Genetic Loci Provides an Expanded View on the Genetic Architecture of Coronary Artery Disease.	Coronary artery disease	34,541 cases, 261,984 controls	88,192 cases, 162,544 controls	7q32.2	ZC3HC1	ZC3HC1			ENSG00000091732	rs11556924-T	rs11556924	missense_variant	0.36	1e-24	24	0.062	[0.05-0.074] unit decrease
95	rs11556924	7	129663496	rs11556924	2018-01-29	29212778	van der Harst P	2017-12-06	Circ Res	www.ncbi.nlm.nih.gov/pubmed/29212778	Identification of 64 Novel Genetic Loci Provides an Expanded View on the Genetic Architecture of Coronary Artery Disease.	Coronary artery disease	88,192 cases, 162,544 controls	34,541 cases, 261,984 controls	7q32.2	ZC3HC1	ZC3HC1			ENSG00000091732	rs11556924-T	rs11556924	missense_variant	0.36	1e-24	24	0.0618	[0.05-0.074] unit decrease
95	rs11556924	7	129663496	rs11556924	2018-01-29	29212778	van der Harst P	2017-12-06	Circ Res	www.ncbi.nlm.nih.gov/pubmed/29212778	Identification of 64 Novel Genetic Loci Provides an Expanded View on the Genetic Architecture of Coronary Artery Disease.	Coronary artery disease	88,192 cases, 162,544 controls	34,541 cases, 261,984 controls	7q32.2	ZC3HC1	ZC3HC1			ENSG00000091732	rs11556924-T	rs11556924	missense_variant	0.3761	2e-18	17.699	0.0575	[0.045-0.07] unit decrease
95	rs11556924	7	129663496	rs11556924	2017-09-28	28714975	Nelson CP	2017-07-17	Nat Genet	www.ncbi.nlm.nih.gov/pubmed/28714975	Association analyses based on false discovery rate implicate new loci for coronary artery disease.	Coronary artery disease (myocardial infarction, percutaneous transluminal coronary angioplasty, coronary artery bypass grafting, angina or chromic ischemic heart disease)	18,467 European and unknown ancestry cases, 45,264 European and unknown ancestry controls	57,347 European and unknown ancestry cases, 219,521 European and unknown ancestry controls	7q32.2	ZC3HC1	ZC3HC1			ENSG00000091732	rs11556924-C	rs11556924	missense_variant	0.657	6e-13	12.2218	1.07	[1.05-1.09]
95	rs11556924	7	129663496	rs11556924	2011-04-11	21378990	Schunkert H	2011-03-06	Nat Genet	www.ncbi.nlm.nih.gov/pubmed/21378990	Large-scale association analysis identifies 13 new susceptibility loci for coronary artery disease.	Coronary heart disease	22,233 European ancestry cases, 64,762 European ancestry controls	56,682 European ancestry cases and controls	7q32.2	ZC3HC1	ZC3HC1			ENSG00000091732	rs11556924-C	rs11556924	missense_variant	0.62	9e-18	17.0458	1.09	[1.07-1.12]
95	rs11556924	7	129663496	rs11556924	2018-09-14	27618452	Ehret GB	2016-09-12	Nat Genet	www.ncbi.nlm.nih.gov/pubmed/27618452	The genetics of blood pressure regulation and its target organs from association studies in 342,415 individuals.	Diastolic blood pressure	up to 201,529 European ancestry individuals	up to 140,886 European ancestry individuals	7q32.2	ZC3HC1	ZC3HC1			ENSG00000091732	rs11556924-T	rs11556924	missense_variant	0.384	8e-15	14.0969	0.2141	[0.16-0.27] mm Hg decrease
95	rs11556924	7	129663496	rs11556924	2017-09-22	28739976	Wain LV	2017-07-24	Hypertension	www.ncbi.nlm.nih.gov/pubmed/28739976	Novel Blood Pressure Locus and Gene Discovery Using Genome-Wide Association Study and Expression Data Sets From Blood and the Kidney.	Systolic blood pressure	150,134 European ancestry individuals	87,359 European ancestry individuals, 140,886 European and unknown ancestry individuals	7q32.2	ZC3HC1	ZC3HC1			ENSG00000091732	rs11556924-T	rs11556924	missense_variant	0.357	6e-06	5.22185	0.356	[0.2-0.51] unit decrease
95	rs11556924	7	129663496	rs11556924	2014-07-23	24262325	Dichgans M	2013-11-21	Stroke	www.ncbi.nlm.nih.gov/pubmed/24262325	Shared genetic susceptibility to ischemic stroke and coronary artery disease: a genome-wide analysis of common variants.	Coronary artery disease	33,398 cases, 75,726 controls	NA	7q32.2	ZC3HC1	ZC3HC1			ENSG00000091732	rs11556924-?	rs11556924	missense_variant	NR	3e-10	9.52288	1.0989	[1.06-1.12]
95	rs11556924	7	129663496	rs11556924	2020-09-03	32469254	Matsunaga H	2020-05-29	Circ Genom Precis Med	www.ncbi.nlm.nih.gov/pubmed/32469254	Transethnic Meta-analysis of Genome-wide Association Studies Identifies Three New Loci and Characterizes Population-specific Differences for Coronary Artery Disease.	Coronary artery disease	15,302 Japanese ancestry cases, 76,014 European and East Asian ancestry cases, 36,140 Japanese ancestry controls, 264,785 European and East Asian ancestry controls	NA	7q32.2	ZC3HC1	ZC3HC1			ENSG00000091732	rs11556924-C	rs11556924	missense_variant	0.7	5e-14	13.301	1.07	[1.03-1.11]
95	rs11556924	7	129663496	rs11556924	2019-06-21	31015401	Wu Y	2019-04-23	Nat Commun	www.ncbi.nlm.nih.gov/pubmed/31015401	Genome-wide association study of medication-use and associated disease in the UK Biobank.	Medication use (calcium channel blockers)	31,904 European ancestry cases, 172,474 European ancestry controls	NA	7q32.2	RP11-306G20.1	ZC3HC1			ENSG00000091732	rs11556924-T	rs11556924	missense_variant	0.389692	5e-09	8.30103	0.0481577	[0.032-0.064] unit decrease
95	rs11556924	7	129663496	rs11556924	2016-09-12	26343387	Nikpay M	2015-09-07	Nat Genet	www.ncbi.nlm.nih.gov/pubmed/26343387	A comprehensive 1,000 Genomes-based genome-wide association meta-analysis of coronary artery disease.	Coronary artery disease	42,096 European ancestry cases, 361 African American cases, 758 Hispanic American cases, 12,658 South Asian ancestry cases, 1,802 Lebanese ancestry cases, 3,614 East Asian ancestry cases, 99,121 European ancestry controls, 2,778 African American controls, 3,337 Hispanic American controls, 12,899 South Asian ancestry controls, 466 Lebanese ancestry controls, 7,709 East Asian ancestry controls	NA	7q32.2	ZC3HC1	ZC3HC1			ENSG00000091732	rs11556924-C	rs11556924	missense_variant	0.686675	5e-11	10.301	1.08	[1.05- 1.10]
95	rs11556924	7	129663496	rs11556924	2017-08-30	27863252	Astle WJ	2016-11-17	Cell	www.ncbi.nlm.nih.gov/pubmed/27863252	The Allelic Landscape of Human Blood Cell Trait Variation and Links to Common Complex Disease.	Platelet count	166,066 European ancestry individuals	NA	7q32.2	ZC3HC1	ZC3HC1			ENSG00000091732	rs11556924-T	rs11556924	missense_variant	0.3886	2e-12	11.699	0.0263589	[0.019-0.034] unit increase
95	rs11556924	7	129663496	rs11556924	2020-12-14	32042192	Ruth KS	2020-02-10	Nat Med	www.ncbi.nlm.nih.gov/pubmed/32042192	Using human genetics to understand the disease impacts of testosterone in men and women.	Sex hormone-binding globulin levels adjusted for BMI	188,908 European ancestry women	NA	7q32.2	NR	ZC3HC1			ENSG00000091732	rs11556924-T	rs11556924	missense_variant	0.389097	3e-18	17.5229	0.0112773	[0.0088-0.0138] unit increase
95	rs11556924	7	129663496	rs11556924	2021-03-22	33532862	Hartiala JA	2021-02-03	Eur Heart J	www.ncbi.nlm.nih.gov/pubmed/33532862	Genome-wide analysis identifies novel susceptibility loci for myocardial infarction.	Myocardial infarction	14,825 European ancestry cases, 44,000 European and unknown ancestry cases, 2,680 cases, 380,970 European ancestry controls, 123,504 European and unknown ancestry controls, 73,242 controls	NA	7q32.2	ZC3HC1	ZC3HC1			ENSG00000091732	rs11556924-C	rs11556924	missense_variant	0.663201	6e-14	13.2218	1.06	[1.05-1.08]
95	rs11556924	7	129663496	rs11556924	2020-09-21	32888493	Chen MH	2020-09-01	Cell	www.ncbi.nlm.nih.gov/pubmed/32888493	Trans-ethnic and Ancestry-Specific Blood-Cell Genetics in 746,667 Individuals from 5 Global Populations.	Red cell distribution width	531,774 European ancestry individuals	NA	7q32.2	NR	ZC3HC1			ENSG00000091732	rs11556924-C	rs11556924	missense_variant	0.615166	1e-10	10	0.012634	[0.0088-0.0165] SD unit decrease
95	rs11556924	7	129663496	rs11556924	2020-12-14	32042192	Ruth KS	2020-02-10	Nat Med	www.ncbi.nlm.nih.gov/pubmed/32042192	Using human genetics to understand the disease impacts of testosterone in men and women.	Total testosterone levels	425,097 European ancestry individuals	NA	7q32.2	NR	ZC3HC1			ENSG00000091732	rs11556924-T	rs11556924	missense_variant	0.389328	1e-09	9	0.00823325	[0.0056-0.0108] unit increase
95	rs11556924	7	129663496	rs11556924	2020-09-18	32888494	Vuckovic D	2020-09-01	Cell	www.ncbi.nlm.nih.gov/pubmed/32888494	The Polygenic and Monogenic Basis of Blood Traits and Diseases.	Neutrophil count	408,112 British individuals	NA	7q32.2	ZC3HC1	ZC3HC1			ENSG00000091732	rs11556924-T	rs11556924	missense_variant	0.388961	1e-12	12	0.0161052	[0.012-0.021] unit increase
95	rs11556924	7	129663496	rs11556924	2020-09-21	32888493	Chen MH	2020-09-01	Cell	www.ncbi.nlm.nih.gov/pubmed/32888493	Trans-ethnic and Ancestry-Specific Blood-Cell Genetics in 746,667 Individuals from 5 Global Populations.	Neutrophil count	519,288 European ancestry individuals	NA	7q32.2	NR	ZC3HC1			ENSG00000091732	rs11556924-T	rs11556924	missense_variant	0.385273	2e-14	13.699	0.015246	[0.011-0.019] SD unit increase
95	rs11556924	7	129663496	rs11556924	2021-12-15	34560273	Shadrin AA	2021-09-21	Neuroimage	www.ncbi.nlm.nih.gov/pubmed/34560273	Vertex-wise multivariate genome-wide association study identifies 780 unique genetic loci associated with cortical morphology.	Cortical thickness	35,657 White British ancestry individuals	NA	7q32.2	NR	ZC3HC1			ENSG00000091732	rs11556924-T	rs11556924	missense_variant	0.3866	4e-08	7.39794	NA
95	rs11556924	7	129663496	rs11556924	2019-02-08	30595370	Kichaev G	2018-12-27	Am J Hum Genet	www.ncbi.nlm.nih.gov/pubmed/30595370	Leveraging Polygenic Functional Enrichment to Improve GWAS Power.	Cardiovascular disease	approximately 459,000 European ancestry individuals	NA	7q32.2		ZC3HC1			ENSG00000091732	rs11556924-?	rs11556924	missense_variant	NR	2e-13	12.699	NA
95	rs11556924	7	129663496	rs11556924	2022-08-24	35762941	Plotnikov D	2022-06-01	Invest Ophthalmol Vis Sci	www.ncbi.nlm.nih.gov/pubmed/35762941	High Blood Pressure and Intraocular Pressure: A Mendelian Randomization Study.	Diastolic blood pressure	526,001 European ancestry individuals	NA	7q32.2		ZC3HC1			ENSG00000091732	rs11556924-T	rs11556924	missense_variant	NR	7e-15	14.1549	0.171	[0.13-0.21] unit decrease
95	rs11556924	7	129663496	rs11556924	2019-02-08	30595370	Kichaev G	2018-12-27	Am J Hum Genet	www.ncbi.nlm.nih.gov/pubmed/30595370	Leveraging Polygenic Functional Enrichment to Improve GWAS Power.	Menarche (age at onset)	approximately 242,000 European ancestry individuals	NA	7q32.2		ZC3HC1			ENSG00000091732	rs11556924-?	rs11556924	missense_variant	NR	2e-09	8.69897	NA
95	rs11556924	7	129663496	rs11556924	2022-07-20	35285134	Temprano-Sagrera G	2022-03-14	J Thromb Haemost	www.ncbi.nlm.nih.gov/pubmed/35285134	Multi-phenotype analyses of hemostatic traits with cardiovascular events reveal novel genetic associations.	Coronary artery disease or factor XI levels (pleiotropy)	172,122 European, South Asian or East Asian CAD cases, 566,864 European, South Asian or East Asian CAD controls, 16,169 European ancestry individuals with measurements	NA	7q32.2		ZC3HC1			ENSG00000091732	rs11556924-?	rs11556924	missense_variant	NR	3e-16	15.5229	NA
95	rs11556924	7	129663496	rs11556924	2019-02-10	27841878	Hoffmann TJ	2016-11-14	Nat Genet	www.ncbi.nlm.nih.gov/pubmed/27841878	Genome-wide association analyses using electronic health records identify new loci influencing blood pressure variation.	Systolic blood pressure	295,529 European ancestry individuals, 8,231 Latino individuals, 3,058 African American individuals, 2,029 African British individuals, 7,701 East Asian ancestry individuals, 2,735 South Asian ancestry individuals, 1,979 mixed and unknown ancestry individuals	NA	7q32.2	ZC3HC1	ZC3HC1			ENSG00000091732	rs11556924-C	rs11556924	missense_variant		4e-06	5.39794	0.193	unit increase
95	rs11556924	7	129663496	rs11556924	2020-09-18	32888494	Vuckovic D	2020-09-01	Cell	www.ncbi.nlm.nih.gov/pubmed/32888494	The Polygenic and Monogenic Basis of Blood Traits and Diseases.	Red cell distribution width	408,112 British individuals	NA	7q32.2	ZC3HC1	ZC3HC1			ENSG00000091732	rs11556924-T	rs11556924	missense_variant	0.389025	1e-13	13	0.0168911	[0.012-0.021] unit increase
95	rs11556924	7	129663496	rs11556924	2017-08-30	27863252	Astle WJ	2016-11-17	Cell	www.ncbi.nlm.nih.gov/pubmed/27863252	The Allelic Landscape of Human Blood Cell Trait Variation and Links to Common Complex Disease.	White blood cell count (basophil)	171,846 European ancestry individuals	NA	7q32.2	ZC3HC1	ZC3HC1			ENSG00000091732	rs11556924-T	rs11556924	missense_variant	0.3882	1e-11	11	0.024307	[0.017-0.031] unit increase
95	rs11556924	7	129663496	rs11556924	2018-09-14	27618452	Ehret GB	2016-09-12	Nat Genet	www.ncbi.nlm.nih.gov/pubmed/27618452	The genetics of blood pressure regulation and its target organs from association studies in 342,415 individuals.	Systolic blood pressure	up to 201,529 European ancestry individuals	up to 140,886 European ancestry individuals	7q32.2	ZC3HC1	ZC3HC1			ENSG00000091732	rs11556924-T	rs11556924	missense_variant	0.384	8e-09	8.09691	0.2705	[0.18-0.36] mm Hg decrease
95	rs11556924	7	129663496	rs11556924	2022-06-13	35192695	Haas CB	2022-02-22	Endocrinology	www.ncbi.nlm.nih.gov/pubmed/35192695	Cross-ancestry genome-wide association studies of sex hormone concentrations in pre- and postmenopausal women.	Sex hormone-binding globulin levels in postmenopausal women	92,911 European ancestry individuals	NA	7q32.2		ZC3HC1			ENSG00000091732	rs11556924-T	rs11556924	missense_variant	0.375757	2e-07	6.69897	0.02465	[0.015-0.034] unit increase
95	rs11556924	7	129663496	rs11556924	2020-04-20	30642433	Timmers PR	2019-01-15	Elife	www.ncbi.nlm.nih.gov/pubmed/30642433	Genomics of 1 million parent lifespans implicates novel pathways and common diseases and distinguishes survival chances.	Parental lifespan	at least 500,193 European ancestry offspring	NA	7q32.2	ZC3HC1	ZC3HC1			ENSG00000091732	rs11556924-T	rs11556924	missense_variant	0.386	4e-07	6.39794	0.0202	[0.012-0.028] unit increase
95	rs11556924	7	129663496	rs11556924	2020-09-21	32888493	Chen MH	2020-09-01	Cell	www.ncbi.nlm.nih.gov/pubmed/32888493	Trans-ethnic and Ancestry-Specific Blood-Cell Genetics in 746,667 Individuals from 5 Global Populations.	Hematocrit	737,823 African American or Afro-Caribbean, African ancestry, European ancestry, East Asian ancestry, Hispanic or Latin American and South Asian ancestry individuals	NA	7q32.2	NR	ZC3HC1			ENSG00000091732	rs11556924-T	rs11556924	missense_variant	0.304231	9e-12	11.0458	NA
95	rs11556924	7	129663496	rs11556924	2020-09-21	32888493	Chen MH	2020-09-01	Cell	www.ncbi.nlm.nih.gov/pubmed/32888493	Trans-ethnic and Ancestry-Specific Blood-Cell Genetics in 746,667 Individuals from 5 Global Populations.	Eosinophil counts	583,850 African American or Afro-Caribbean, African ancestry, European ancestry, East Asian ancestry, Hispanic or Latin American and South Asian ancestry individuals	NA	7q32.2	NR	ZC3HC1			ENSG00000091732	rs11556924-T	rs11556924	missense_variant	0.324113	1e-15	15	NA
95	rs11556924	7	129663496	rs11556924	2020-09-18	32888494	Vuckovic D	2020-09-01	Cell	www.ncbi.nlm.nih.gov/pubmed/32888494	The Polygenic and Monogenic Basis of Blood Traits and Diseases.	Hemoglobin	408,112 British individuals	NA	7q32.2	ZC3HC1	ZC3HC1			ENSG00000091732	rs11556924-T	rs11556924	missense_variant	0.389006	2e-14	13.699	0.0172949	[0.013-0.022] unit decrease
95	rs11556924	7	129663496	rs11556924	2020-09-21	32888493	Chen MH	2020-09-01	Cell	www.ncbi.nlm.nih.gov/pubmed/32888493	Trans-ethnic and Ancestry-Specific Blood-Cell Genetics in 746,667 Individuals from 5 Global Populations.	Hemoglobin concentration	746,431 African American or Afro-Caribbean, African ancestry, European ancestry, East Asian ancestry, Hispanic or Latin American and South Asian ancestry individuals	NA	7q32.2	NR	ZC3HC1			ENSG00000091732	rs11556924-T	rs11556924	missense_variant	0.302057	2e-15	14.699	NA
95	rs11556924	7	129663496	rs11556924	2020-12-11	33020668	Koyama S	2020-10-05	Nat Genet	www.ncbi.nlm.nih.gov/pubmed/33020668	Population-specific and trans-ancestry genome-wide analyses identify distinct and shared genetic risk loci for coronary artery disease.	Coronary artery disease	25,892 Japanese ancestry cases, 95,342 European ancestry cases, 142,336 Japanese ancestry controls, 385,488 European ancestry controls	NA	7q32.2	ZC3HC1	ZC3HC1			ENSG00000091732	rs11556924-?	rs11556924	missense_variant	NR	1e-17	17	0.0509404	[0.039-0.063] unit decrease
95	rs11556924	7	129663496	rs11556924	2020-09-21	32888493	Chen MH	2020-09-01	Cell	www.ncbi.nlm.nih.gov/pubmed/32888493	Trans-ethnic and Ancestry-Specific Blood-Cell Genetics in 746,667 Individuals from 5 Global Populations.	Hemoglobin concentration	563,946 European ancestry individuals	NA	7q32.2	NR	ZC3HC1			ENSG00000091732	rs11556924-T	rs11556924	missense_variant	0.384498	2e-16	15.699	0.015833	[0.012-0.02] SD unit decrease
95	rs11556924	7	129663496	rs11556924	2020-12-14	32042192	Ruth KS	2020-02-10	Nat Med	www.ncbi.nlm.nih.gov/pubmed/32042192	Using human genetics to understand the disease impacts of testosterone in men and women.	Sex hormone-binding globulin levels	189,473 European ancestry women	NA	7q32.2	NR	ZC3HC1			ENSG00000091732	rs11556924-T	rs11556924	missense_variant	0.389097	6e-16	15.2218	0.0121614	[0.0093-0.015] unit increase
95	rs11556924	7	129663496	rs11556924	2022-08-24	35762941	Plotnikov D	2022-06-01	Invest Ophthalmol Vis Sci	www.ncbi.nlm.nih.gov/pubmed/35762941	High Blood Pressure and Intraocular Pressure: A Mendelian Randomization Study.	Systolic blood pressure	526,001 European ancestry individuals	NA	7q32.2		ZC3HC1			ENSG00000091732	rs11556924-T	rs11556924	missense_variant	NR	3e-09	8.52288	0.2258	[0.15-0.3] unit decrease
95	rs11556924	7	129663496	rs11556924	2020-09-21	32888493	Chen MH	2020-09-01	Cell	www.ncbi.nlm.nih.gov/pubmed/32888493	Trans-ethnic and Ancestry-Specific Blood-Cell Genetics in 746,667 Individuals from 5 Global Populations.	White blood cell count	562,243 European ancestry individuals	NA	7q32.2	NR	ZC3HC1			ENSG00000091732	rs11556924-T	rs11556924	missense_variant	0.384493	3e-20	19.5229	0.017621	[0.014-0.021] SD unit increase
95	rs11556924	7	129663496	rs11556924	2022-08-04	35710981	Liu H	2022-06-16	Nat Genet	www.ncbi.nlm.nih.gov/pubmed/35710981	Epigenomic and transcriptomic analyses define core cell types, genes and targetable mechanisms for kidney disease.	Estimated glomerular filtration rate (creatinine)	1,205,871 European ancestry individuals, 168,300 East Asian ancestry individuals, 63,553 African ancestry individuals, 23,509 Hispanic or Latin American individuals, 22,103 African American individuals, 21,791 Central Asian or South Asian ancestry individuals, 1,502 Middle Eastern ancestry individuals, 939 other admixed ancestry individuals, 602 Native American ancestry individuals, 150 Asian anc…	NA	7q32.2		ZC3HC1			ENSG00000091732	rs11556924-T	rs11556924	missense_variant	0.3609	9e-20	19.0458	9.098	z score increase
95	rs11556924	7	129663496	rs11556924	2022-03-07	34910505	van der Meer D	2021-12-15	Sci Adv	www.ncbi.nlm.nih.gov/pubmed/34910505	The genetic architecture of human cortical folding.	Vertex-wise sulcal depth	33,748 European ancestry individuals	NA	7q32.2		ZC3HC1			ENSG00000091732	rs11556924-T	rs11556924	missense_variant	0.38	1e-12	12	7.13	z score increase
95	rs11556924	7	129663496	rs11556924	2021-12-14	34594039	Sakaue S	2021-09-30	Nat Genet	www.ncbi.nlm.nih.gov/pubmed/34594039	A cross-population atlas of genetic associations for 220 human phenotypes.	Hemoglobin	350,474 European ancestry individuals, 152,447 East Asian ancestry individuals	NA	7q32.2		ZC3HC1			ENSG00000091732	rs11556924-T	rs11556924	missense_variant	NR	5e-13	12.301	0.0138	[0.01-0.018] unit decrease
95	rs11556924	7	129663496	rs11556924	2019-02-08	30595370	Kichaev G	2018-12-27	Am J Hum Genet	www.ncbi.nlm.nih.gov/pubmed/30595370	Leveraging Polygenic Functional Enrichment to Improve GWAS Power.	Red cell distribution width	approximately 445,000 European ancestry individuals	NA	7q32.2		ZC3HC1			ENSG00000091732	rs11556924-?	rs11556924	missense_variant	NR	2e-09	8.69897	NA
95	rs11556924	7	129663496	rs11556924	2021-12-14	34594039	Sakaue S	2021-09-30	Nat Genet	www.ncbi.nlm.nih.gov/pubmed/34594039	A cross-population atlas of genetic associations for 220 human phenotypes.	Diastolic blood pressure	340,162 European ancestry individuals, 145,515 East Asian ancestry individuals	NA	7q32.2		ZC3HC1			ENSG00000091732	rs11556924-T	rs11556924	missense_variant	NR	7e-13	12.1549	0.0171	[0.012-0.022] unit decrease
95	rs11556924	7	129663496	rs11556924	2021-12-14	34594039	Sakaue S	2021-09-30	Nat Genet	www.ncbi.nlm.nih.gov/pubmed/34594039	A cross-population atlas of genetic associations for 220 human phenotypes.	Hematocrit	350,475 European ancestry individuals, 153,015 East Asian ancestry individuals	NA	7q32.2		ZC3HC1			ENSG00000091732	rs11556924-T	rs11556924	missense_variant	NR	1e-11	11	0.0133	[0.0094-0.0172] unit decrease
95	rs11556924	7	129663496	rs11556924	2022-07-20	35285134	Temprano-Sagrera G	2022-03-14	J Thromb Haemost	www.ncbi.nlm.nih.gov/pubmed/35285134	Multi-phenotype analyses of hemostatic traits with cardiovascular events reveal novel genetic associations.	Coronary artery disease or tissue plasminogen activator levels (pleiotropy)	172,122 European, South Asian or East Asian CAD cases, 566,864 European, South Asian or East Asian CAD controls, 26,929 European ancestry individuals with measurements	NA	7q32.2		ZC3HC1			ENSG00000091732	rs11556924-?	rs11556924	missense_variant	NR	3e-16	15.5229	NA
95	rs11556924	7	129663496	rs11556924	2020-12-14	32042192	Ruth KS	2020-02-10	Nat Med	www.ncbi.nlm.nih.gov/pubmed/32042192	Using human genetics to understand the disease impacts of testosterone in men and women.	Sex hormone-binding globulin levels adjusted for BMI	368,929 European ancestry individuals	NA	7q32.2	NR	ZC3HC1			ENSG00000091732	rs11556924-T	rs11556924	missense_variant	0.389294	5e-18	17.301	0.00772855	[0.006-0.0094] unit increase
95	rs11556924	7	129663496	rs11556924	2020-12-14	32042192	Ruth KS	2020-02-10	Nat Med	www.ncbi.nlm.nih.gov/pubmed/32042192	Using human genetics to understand the disease impacts of testosterone in men and women.	Sex hormone-binding globulin levels	370,125 European ancestry individuals	NA	7q32.2	NR	ZC3HC1			ENSG00000091732	rs11556924-T	rs11556924	missense_variant	0.389294	2e-19	18.699	0.00881671	[0.0069-0.0107] unit increase
95	rs11556924	7	129663496	rs11556924	2019-05-21	30595370	Kichaev G	2018-12-27	Am J Hum Genet	www.ncbi.nlm.nih.gov/pubmed/30595370	Leveraging Polygenic Functional Enrichment to Improve GWAS Power.	Height	approximately 458,000 European ancestry individuals	NA	7q32.2		ZC3HC1			ENSG00000091732	rs11556924-?	rs11556924	missense_variant	NR	1e-19	19	NA
95	rs11556924	7	129663496	rs11556924	2019-06-21	31015401	Wu Y	2019-04-23	Nat Commun	www.ncbi.nlm.nih.gov/pubmed/31015401	Genome-wide association study of medication-use and associated disease in the UK Biobank.	Medication use (agents acting on the renin-angiotensin system)	62,752 European ancestry cases, 174,778 European ancestry controls	NA	7q32.2	RP11-306G20.1	ZC3HC1			ENSG00000091732	rs11556924-T	rs11556924	missense_variant	0.389132	3e-09	8.52288	0.0365136	[0.024-0.049] unit decrease
95	rs11556924	7	129663496	rs11556924	2022-06-13	35192695	Haas CB	2022-02-22	Endocrinology	www.ncbi.nlm.nih.gov/pubmed/35192695	Cross-ancestry genome-wide association studies of sex hormone concentrations in pre- and postmenopausal women.	Sex hormone-binding globulin levels	196,901 European ancestry individuals	NA	7q32.2		ZC3HC1			ENSG00000091732	rs11556924-T	rs11556924	missense_variant	0.375757	1e-12	12	0.0233074	[0.017-0.03] unit increase
95	rs11556924	7	129663496	rs11556924	2022-06-13	35192695	Haas CB	2022-02-22	Endocrinology	www.ncbi.nlm.nih.gov/pubmed/35192695	Cross-ancestry genome-wide association studies of sex hormone concentrations in pre- and postmenopausal women.	Sex hormone-binding globulin levels	4,522 African ancestry individuals, 196,901 European ancestry individuals	NA	7q32.2		ZC3HC1			ENSG00000091732	rs11556924-?	rs11556924	missense_variant	NR	1e-12	12	7.13	z score increase
95	rs11556924	7	129663496	rs11556924	2020-09-21	32888493	Chen MH	2020-09-01	Cell	www.ncbi.nlm.nih.gov/pubmed/32888493	Trans-ethnic and Ancestry-Specific Blood-Cell Genetics in 746,667 Individuals from 5 Global Populations.	White blood cell count	746,667 African American or Afro-Caribbean, African ancestry, European ancestry, East Asian ancestry, Hispanic or Latin American and South Asian ancestry individuals	NA	7q32.2	NR	ZC3HC1			ENSG00000091732	rs11556924-T	rs11556924	missense_variant	0.301138	2e-18	17.699	NA
95	rs11556924	7	129663496	rs11556924	2022-07-20	35285134	Temprano-Sagrera G	2022-03-14	J Thromb Haemost	www.ncbi.nlm.nih.gov/pubmed/35285134	Multi-phenotype analyses of hemostatic traits with cardiovascular events reveal novel genetic associations.	Coronary artery disease or factor VII levels (pleiotropy)	172,122 European, South Asian or East Asian CAD cases, 566,864 European, South Asian or East Asian CAD controls, 27,495 European or African American individuals with measurements	NA	7q32.2		ZC3HC1			ENSG00000091732	rs11556924-?	rs11556924	missense_variant	NR	3e-16	15.5229	NA
95	rs11556924	7	129663496	rs11556924	2022-07-20	35285134	Temprano-Sagrera G	2022-03-14	J Thromb Haemost	www.ncbi.nlm.nih.gov/pubmed/35285134	Multi-phenotype analyses of hemostatic traits with cardiovascular events reveal novel genetic associations.	Coronary artery disease or von Willebrand factor levels (pleiotropy)	172,122 European, South Asian or East Asian CAD cases, 566,864 European, South Asian or East Asian CAD controls, 46,354 European, African American or Hispanic individuals with measurements	NA	7q32.2		ZC3HC1			ENSG00000091732	rs11556924-?	rs11556924	missense_variant	NR	3e-16	15.5229	NA
95	rs11556924	7	129663496	rs11556924	2022-07-20	35285134	Temprano-Sagrera G	2022-03-14	J Thromb Haemost	www.ncbi.nlm.nih.gov/pubmed/35285134	Multi-phenotype analyses of hemostatic traits with cardiovascular events reveal novel genetic associations.	Coronary artery disease or factor VIII levels (pleiotropy)	172,122 European, South Asian or East Asian CAD cases, 566,864 European, South Asian or East Asian CAD controls, 32,610 European, African American, East Asian, South Asian or Hispanic individuals with measurements	NA	7q32.2		ZC3HC1			ENSG00000091732	rs11556924-?	rs11556924	missense_variant	NR	3e-16	15.5229	NA
95	rs11556924	7	129663496	rs11556924	2022-07-20	35285134	Temprano-Sagrera G	2022-03-14	J Thromb Haemost	www.ncbi.nlm.nih.gov/pubmed/35285134	Multi-phenotype analyses of hemostatic traits with cardiovascular events reveal novel genetic associations.	Coronary artery disease or plasminogen activator inhibitor 1 levels (pleiotropy)	172,122 European, South Asian or East Asian CAD cases, 566,864 European, South Asian or East Asian CAD controls, 19,599 European ancestry individuals with measurements	NA	7q32.2		ZC3HC1			ENSG00000091732	rs11556924-?	rs11556924	missense_variant	NR	4e-16	15.3979	NA
95	rs11556924	7	129663496	rs11556924	2022-07-20	35285134	Temprano-Sagrera G	2022-03-14	J Thromb Haemost	www.ncbi.nlm.nih.gov/pubmed/35285134	Multi-phenotype analyses of hemostatic traits with cardiovascular events reveal novel genetic associations.	Coronary artery disease or fibrinogen levels (pleiotropy)	172,122 European, South Asian or East Asian CAD cases, 566,864 European, South Asian or East Asian CAD controls, 120,246 European ancestry individuals with measurements	NA	7q32.2		ZC3HC1			ENSG00000091732	rs11556924-?	rs11556924	missense_variant	NR	2e-16	15.699	NA
37	rs17400325	2	178565913	rs17400325	2022-06-14	35022715	Guggenheim JA	2022-01-12	Hum Mol Genet	www.ncbi.nlm.nih.gov/pubmed/35022715	Whole exome sequence analysis in 51 624 participants identifies novel genes and variants associated with refractive error and myopia.	Refractive error	51,624 European ancestry individuals	NA	2q31.2		PDE11A, PDE11A-AS1			ENSG00000128655, ENSG00000229941	rs17400325-C	rs17400325	missense_variant	NR	2e-12	11.699	0.107	[0.078-0.136] unit decrease
37	rs17400325	2	178565913	rs17400325	2021-09-27	33830181	Tideman JWL	2021-04-08	JAMA Ophthalmol	www.ncbi.nlm.nih.gov/pubmed/33830181	Evaluation of Shared Genetic Susceptibility to High and Low Myopia and Hyperopia.	High myopia	3,164 European ancestry high myopic cases, 21,416 European ancestry emmetropia controls	NA	2q31.2	NR	PDE11A, PDE11A-AS1			ENSG00000128655, ENSG00000229941	rs17400325-?	rs17400325	missense_variant	NR	4e-08	7.39794	0.339055	[0.22-0.46] unit increase
37	rs17400325	2	178565913	rs17400325	2021-12-14	34594039	Sakaue S	2021-09-30	Nat Genet	www.ncbi.nlm.nih.gov/pubmed/34594039	A cross-population atlas of genetic associations for 220 human phenotypes.	Height	360,388 European ancestry individuals, 165,056 East Asian ancestry individuals	NA	2q31.2		PDE11A, PDE11A-AS1			ENSG00000128655, ENSG00000229941	rs17400325-C	rs17400325	missense_variant	NR	4e-22	21.3979	0.0402	[0.032-0.048] unit increase
37	rs17400325	2	178565913	rs17400325	2021-08-24	34021172	Christakoudi S	2021-05-21	Sci Rep	www.ncbi.nlm.nih.gov/pubmed/34021172	GWAS of allometric body-shape indices in UK Biobank identifies loci suggesting associations with morphogenesis, organogenesis, adrenal cell renewal and cancer.	Hip circumference adjusted for BMI	186,825 British ancestry men	NA	2q31.2	PDE11A, AC012499.1	PDE11A, PDE11A-AS1			ENSG00000128655, ENSG00000229941	rs17400325-C	rs17400325	missense_variant	NR	3e-10	9.52288	0.0483913	[0.033-0.063] unit increase
37	rs17400325	2	178565913	rs17400325	2019-05-21	30595370	Kichaev G	2018-12-27	Am J Hum Genet	www.ncbi.nlm.nih.gov/pubmed/30595370	Leveraging Polygenic Functional Enrichment to Improve GWAS Power.	Height	approximately 458,000 European ancestry individuals	NA	2q31.2		PDE11A, PDE11A-AS1			ENSG00000128655, ENSG00000229941	rs17400325-?	rs17400325	missense_variant	NR	2e-38	37.699	NA
37	rs17400325	2	178565913	rs17400325	2019-03-28	30643251	Liu M	2019-01-14	Nat Genet	www.ncbi.nlm.nih.gov/pubmed/30643251	Association studies of up to 1.2 million individuals yield new insights into the genetic etiology of tobacco and alcohol use.	Smoking initiation (ever regular vs never regular) (MTAG)	up to 1,359,002 European ancestry individuals	NA	2q31.2	NR	PDE11A, PDE11A-AS1			ENSG00000128655, ENSG00000229941	rs17400325-C	rs17400325	missense_variant	0.0389	2e-10	9.69897	0.0177892	[0.012-0.023] unit decrease
37	rs17400325	2	178565913	rs17400325	2018-09-20	29808027	Tedja MS	2018-05-28	Nat Genet	www.ncbi.nlm.nih.gov/pubmed/29808027	Genome-wide association meta-analysis highlights light-induced signaling as a driver for refractive error.	Myopia (age of diagnosis)	104,293 European ancestry individuals	NA	2q31.2	NR	PDE11A, PDE11A-AS1			ENSG00000128655, ENSG00000229941	rs17400325-T	rs17400325	missense_variant	0.9555	8e-17	16.0969	0.1383	[0.11-0.17] unit increase
37	rs17400325	2	178565913	rs17400325	2017-05-11	27182965	Pickrell JK	2016-05-16	Nat Genet	www.ncbi.nlm.nih.gov/pubmed/27182965	Detection and interpretation of shared genetic influences on 42 human traits.	Myopia	106,086 European ancestry cases, 85,757 European ancestry controls	NA	2q31.2	PDE11A	PDE11A, PDE11A-AS1			ENSG00000128655, ENSG00000229941	rs17400325-?	rs17400325	missense_variant	NR	1e-20	20	1.18483	[1.14-1.23]
37	rs17400325	2	178565913	rs17400325	2022-07-01	35361970	Okbay A	2022-03-31	Nat Genet	www.ncbi.nlm.nih.gov/pubmed/35361970	Polygenic prediction of educational attainment within and between families from genome-wide association analyses in 3 million individuals.	Educational attainment	3,037,499 European ancestry individuals	NA	2q31.2		PDE11A, PDE11A-AS1			ENSG00000128655, ENSG00000229941	rs17400325-T	rs17400325	missense_variant	0.9597	1e-19	19	0.0242337	[0.019-0.029] unit decrease
37	rs17400325	2	178565913	rs17400325	2018-11-12	30038396	Lee JJ	2018-07-23	Nat Genet	www.ncbi.nlm.nih.gov/pubmed/30038396	Gene discovery and polygenic prediction from a genome-wide association study of educational attainment in 1.1 million individuals.	Educational attainment (MTAG)	1,311,438 European ancestry individuals	NA	2q31.2	Intergenic	PDE11A, PDE11A-AS1			ENSG00000128655, ENSG00000229941	rs17400325-T	rs17400325	missense_variant	0.9598	8e-09	8.09691	0.0193	[0.013-0.026] unit decrease
61	rs3922468	5	95613007	rs3922468	2018-10-18	30048462	Kim SK	2018-07-26	PLoS One	www.ncbi.nlm.nih.gov/pubmed/30048462	Identification of 613 new loci associated with heel bone mineral density and a polygenic risk score for bone mineral density, osteoporosis and fracture.	Heel bone mineral density	394,929 European ancestry individuals	NA	5q15		MIR583HG - NA	ENSG00000250551			rs3922468-?	rs3922468	intron_variant	NR	3e-15	14.5229	0.0167826	[0.012-0.021] unit decrease
134	rs4394914	12	33837788	rs4394914	2019-04-12	30696823	Jones SE	2019-01-29	Nat Commun	www.ncbi.nlm.nih.gov/pubmed/30696823	Genome-wide association analyses of chronotype in 697,828 individuals provides insights into circadian rhythms.	Morning person	252,287 European ancestry cases, 150,908 European ancestry controls	120,478 European ancestry cases, 127,622 European ancestry controls	12p11.1	SYT10, ALG10					rs4394914-G	rs4394914	intergenic_variant	0.5054	1e-27	27	1.03993
157	rs5742915	15	74336633	rs5742915	2015-09-24	25282103	Wood AR	2014-10-05	Nat Genet	www.ncbi.nlm.nih.gov/pubmed/25282103	Defining the role of common variation in the genomic and biological architecture of adult human height.	Height	253,288 European ancestry individuals	80,067 European ancestry individuals	15q24.1	PML	PML			ENSG00000140464	rs5742915-T	rs5742915	missense_variant	0.535	2e-29	28.699	0.035	[0.029-0.041] unit decrease
157	rs5742915	15	74336633	rs5742915	2021-08-24	34021172	Christakoudi S	2021-05-21	Sci Rep	www.ncbi.nlm.nih.gov/pubmed/34021172	GWAS of allometric body-shape indices in UK Biobank identifies loci suggesting associations with morphogenesis, organogenesis, adrenal cell renewal and cancer.	Hip circumference adjusted for BMI	186,825 British ancestry men	NA	15q24.1	PML	PML			ENSG00000140464	rs5742915-C	rs5742915	missense_variant	NR	1e-15	15	0.0246316	[0.019-0.031] unit increase
157	rs5742915	15	74336633	rs5742915	2022-08-05	35835914	Watanabe K	2022-07-14	Nat Genet	www.ncbi.nlm.nih.gov/pubmed/35835914	Genome-wide meta-analysis of insomnia prioritizes genes associated with metabolic and psychiatric pathways.	Insomnia	390,751 European ancestry female cases, 1,018,386 European ancestry female controls	NA	15q24.1		PML			ENSG00000140464	rs5742915-T	rs5742915	missense_variant	NR	3e-11	10.5229	0.008	[0.006-0.01] unit increase
157	rs5742915	15	74336633	rs5742915	2021-08-24	34021172	Christakoudi S	2021-05-21	Sci Rep	www.ncbi.nlm.nih.gov/pubmed/34021172	GWAS of allometric body-shape indices in UK Biobank identifies loci suggesting associations with morphogenesis, organogenesis, adrenal cell renewal and cancer.	Hip circumference adjusted for BMI	219,872 British ancestry women	NA	15q24.1	PML	PML			ENSG00000140464	rs5742915-C	rs5742915	missense_variant	NR	6e-09	8.22185	0.0164066	[0.011-0.022] unit increase
157	rs5742915	15	74336633	rs5742915	2012-10-24	20881960	Lango Allen H	2010-09-29	Nature	www.ncbi.nlm.nih.gov/pubmed/20881960	Hundreds of variants clustered in genomic loci and biological pathways affect human height.	Height	133,653 European ancestry individuals	50,074 European ancestry individuals	15q24.1	PML	PML			ENSG00000140464	rs5742915-T	rs5742915	missense_variant	0.54	1e-15	15	0.031	[NR] unit decrease
157	rs5742915	15	74336633	rs5742915	2019-02-08	30593698	Hubel C	2018-12-28	Am J Med Genet B Neuropsychiatr Genet	www.ncbi.nlm.nih.gov/pubmed/30593698	Genomics of body fat percentage may contribute to sex bias in anorexia nervosa.	Fat-free mass	70,700 European ancestry female individuals, 85,261 European ancestry male individuals	NA	15q24.1	NR	PML			ENSG00000140464	rs5742915-?	rs5742915	missense_variant	NR	3e-08	7.52288	0.12192	[0.079-0.165] unit increase
157	rs5742915	15	74336633	rs5742915	2019-07-17	28552196	Tachmazidou I	2017-06-01	Am J Hum Genet	www.ncbi.nlm.nih.gov/pubmed/28552196	Whole-Genome Sequencing Coupled to Imputation Discovers Genetic Signals for Anthropometric Traits.	Height	1,249 whole genome sequenced European ancestry individuals, 3,541 whole genome sequenced individuals, 46,910 European ancestry individuals, 471 Carlantino (founder/genetic isolate) individuals, 1,197 Friuli Venezia Giulia (founder/genetic isolate) individuals, 1,043 Mylopotamos (founder/genetic isolate) individuals, 933 Pomak (founder/genetic isolate) individuals, 1,785 Val Borbera (founder/genet…	205,003 European ancestry individuals	15q24.1	PML	PML			ENSG00000140464	rs5742915-T	rs5742915	missense_variant	0.5428	4e-06	5.39794	0.0294	[0.017-0.042] unit decrease
157	rs5742915	15	74336633	rs5742915	2011-06-08	21623375	Albagha OM	2011-05-29	Nat Genet	www.ncbi.nlm.nih.gov/pubmed/21623375	Genome-wide association identifies three new susceptibility loci for Paget's disease of bone.	Paget's disease	741 European ancestry cases, 2,699 European ancestry controls	1,474 European ancestry cases, 1,671 European ancestry controls	15q24.1	PML	PML			ENSG00000140464	rs5742915-C	rs5742915	missense_variant	0.45	2e-14	13.699	1.34	[1.25-1.45]
157	rs5742915	15	74336633	rs5742915	2019-02-08	30595370	Kichaev G	2018-12-27	Am J Hum Genet	www.ncbi.nlm.nih.gov/pubmed/30595370	Leveraging Polygenic Functional Enrichment to Improve GWAS Power.	Lung function (FEV1/FVC)	approximately 370,000 European ancestry individuals	NA	15q24.1		PML			ENSG00000140464	rs5742915-?	rs5742915	missense_variant	NR	3e-09	8.52288	NA
157	rs5742915	15	74336633	rs5742915	2019-08-05	31043758	Warrington NM	2019-05-01	Nat Genet	www.ncbi.nlm.nih.gov/pubmed/31043758	Maternal and fetal genetic effects on birth weight and their relevance to cardio-metabolic risk factors.	Birth weight	298,142 European ancestry individuals, 6,635 African American individuals, 1,449 Filipino individuals, 420 Turkish individuals, 365 Moroccan individuals, 395 Surinamese individuals, 1,052 Afro-Caribbean individuals, 612 Hispanic individuals, 1,180 Thai individuals, 840 Chinese ancestry individuals, 10,133 individuals	NR	15q24.1	PML	PML			ENSG00000140464	rs5742915-C	rs5742915	missense_variant	0.456106	9e-09	8.04576	0.01476	[0.0097-0.0198] unit increase
157	rs5742915	15	74336633	rs5742915	2022-08-05	35835914	Watanabe K	2022-07-14	Nat Genet	www.ncbi.nlm.nih.gov/pubmed/35835914	Genome-wide meta-analysis of insomnia prioritizes genes associated with metabolic and psychiatric pathways.	Insomnia	593,724 European ancestry cases, 1,771,286 European ancestry controls	NA	15q24.1		PML			ENSG00000140464	rs5742915-T	rs5742915	missense_variant	NR	1e-09	9	0.006	[0.004-0.008] unit increase
157	rs5742915	15	74336633	rs5742915	2019-02-08	30595370	Kichaev G	2018-12-27	Am J Hum Genet	www.ncbi.nlm.nih.gov/pubmed/30595370	Leveraging Polygenic Functional Enrichment to Improve GWAS Power.	Menarche (age at onset)	approximately 242,000 European ancestry individuals	NA	15q24.1		PML			ENSG00000140464	rs5742915-?	rs5742915	missense_variant	NR	4e-17	16.3979	NA
157	rs5742915	15	74336633	rs5742915	2020-11-04	33097823	Pei YF	2020-10-23	Commun Biol	www.ncbi.nlm.nih.gov/pubmed/33097823	The genetic architecture of appendicular lean mass characterized by association analysis in the UK Biobank study.	Appendicular lean mass	244,730 European ancestry women	NA	15q24.1	PML	PML			ENSG00000140464	rs5742915-T	rs5742915	missense_variant	0.54	3e-23	22.5229	0.03	[0.024-0.036] unit decrease
157	rs5742915	15	74336633	rs5742915	2019-05-21	30595370	Kichaev G	2018-12-27	Am J Hum Genet	www.ncbi.nlm.nih.gov/pubmed/30595370	Leveraging Polygenic Functional Enrichment to Improve GWAS Power.	Height	approximately 458,000 European ancestry individuals	NA	15q24.1		PML			ENSG00000140464	rs5742915-?	rs5742915	missense_variant	NR	7e-88	87.1549	NA
157	rs5742915	15	74336633	rs5742915	2020-11-04	33097823	Pei YF	2020-10-23	Commun Biol	www.ncbi.nlm.nih.gov/pubmed/33097823	The genetic architecture of appendicular lean mass characterized by association analysis in the UK Biobank study.	Appendicular lean mass	450,243 European ancestry individuals	NA	15q24.1	PML	PML			ENSG00000140464	rs5742915-T	rs5742915	missense_variant	0.5395	9e-39	38.0458	0.0248	[0.021-0.029] unit decrease
157	rs5742915	15	74336633	rs5742915	2020-11-04	33097823	Pei YF	2020-10-23	Commun Biol	www.ncbi.nlm.nih.gov/pubmed/33097823	The genetic architecture of appendicular lean mass characterized by association analysis in the UK Biobank study.	Appendicular lean mass	205,513 European ancestry men	NA	15q24.1	PML	PML			ENSG00000140464	rs5742915-T	rs5742915	missense_variant	0.54	2e-18	17.699	0.02	[0.014-0.026] unit decrease
127	rs714417	11	45247176	rs714417	2020-06-04	32296059	Han Y	2020-04-15	Nat Commun	www.ncbi.nlm.nih.gov/pubmed/32296059	Genome-wide analysis highlights contribution of immune system pathways to the genetic architecture of asthma.	Asthma	84,492 European ancestry cases, 2,149 African American cases, 606 Hispanic cases, 1,239 Japanese ancestry cases, 437,036 European ancestry controls, 6,055 African American controls, 792 Hispanic controls, 3,976 Japanese ancestry controls	NR	11p11.2	PRDM11	PRDM11			ENSG00000019485	rs714417-C	rs714417	intron_variant	0.69	1e-11	11	NA
127	rs714417	11	45247176	rs714417	2022-08-24	35762941	Plotnikov D	2022-06-01	Invest Ophthalmol Vis Sci	www.ncbi.nlm.nih.gov/pubmed/35762941	High Blood Pressure and Intraocular Pressure: A Mendelian Randomization Study.	Pulse pressure	526,001 European ancestry individuals	NA	11p11.2		PRDM11			ENSG00000019485	rs714417-T	rs714417	intron_variant	NR	2e-12	11.699	0.1909	[0.14-0.24] unit decrease
188	rs8110135	19	58998464	rs8110135	2022-08-05	35835914	Watanabe K	2022-07-14	Nat Genet	www.ncbi.nlm.nih.gov/pubmed/35835914	Genome-wide meta-analysis of insomnia prioritizes genes associated with metabolic and psychiatric pathways.	Insomnia	593,724 European ancestry cases, 1,771,286 European ancestry controls	NA	19q13.43		SLC27A5			ENSG00000083807	rs8110135-A	rs8110135	intron_variant	NR	4e-10	9.39794	0.006	[0.004-0.008] unit increase
