# Supplementary material for: Cross-trait multivariate GWAS confirms health implications of pubertal timing
Source: Nat Commun. 2025 Jan 18;16:799. doi: 10.1038/s41467-025-56191-4 (PMC11742396; doi:10.1038/s41467-025-56191-4)
Supplement: Supplementary file 13 — Supplementary Data 10 [file 41467_2025_56191_MOESM13_ESM.xlsx]

## Sheet: ST10. Finemapping
Supplementary Data 10. Fine-mapping of multivariate puberty timing (mvpuberty) lead SNPs
P values are derived from finemaping analysis for each new lead SNP on mvPuberty.
rsID	nearestGene	CHR	BP	EA	NEA	MAF	BETA	SE	P	PP_ABF	PP_FINEMAP	PP_PAINTOR	PP_CAVIARBF	PP_SUSIE	PP_POLYFUN_FINEMAP	PP_POLYFUN_SUSIE
rs17449243	AD000671.6:U2AF1L4	1	21174429	T	C	0.154076	-0.0169477	0.00277089	9.57482e-10	0.999981	0.999987	0.999984	0.998793	0.99998	0.999987	0.99998
rs466639	STARD4-AS1	1	165394882	T	C	0.121272	-0.0255652	0.00288013	6.90575e-19	0.989976	0.992097	0.991317	0.972291	0.990759	0.992097	0.990759
rs6758290	RP11-332H14.1	2	105864826	T	C	0.479125	0.0156198	0.00198733	3.84975e-15	0.999999	0.999999	0.999999	0.999984	0.999999	0.999999	0.999999
rs17236969	POM121C	2	156752459	C	T	0.143141	-0.0267325	0.00302712	1.03746e-18	0.999659	0.999682	0.99972	0.995748	0.999687	0.999682	0.999687
rs17236969	ZHX3	2	156752459	C	T	0.143141	-0.0267325	0.00302712	1.03746e-18	0.999659	0.999682	0.99972	0.995946	0.999687	0.999682	0.999687
rs17236969	NARG2	2	156752459	C	T	0.143141	-0.0267325	0.00302712	1.03746e-18	0.999659	0.999682	0.99972	0.996039	0.999687	0.999682	0.999687
rs17236969	PDE11A:AC012499.1	2	156752459	C	T	0.143141	-0.0267325	0.00302712	1.03746e-18	0.999659	0.999682	0.99972	0.995643	0.999687	0.999682	0.999687
rs17236969	AC093375.1	2	156752459	C	T	0.143141	-0.0267325	0.00302712	1.03746e-18	0.999658	0.999682	0.99972	0.994094	0.999686	0.999682	0.999686
rs17400325	CRHR1:RP11-105N13.4	2	178565913	T	C	0.0675944	0.0253974	0.00442397	9.41984e-09	0.995836	0.996266	0.995795	0.987248	0.995104	0.996266	0.995104
rs582780	SEC16B	3	172121443	A	G	0.378728	0.0136235	0.00208285	6.11868e-11	0.995036	0.995694	0.995546	0.98163	0.994775	0.995694	0.994775
rs2961853	TACR3	5	165932048	T	C	0.462227	0.0160914	0.00212798	3.97418e-14	0.992102	0.991927	0.992517	0.97438	0.991756	0.991927	0.991756
rs11556924	DPYD	7	129663496	C	T	0.37674	-0.0124618	0.00208415	2.24065e-09	0.999021	0.999365	0.999294	0.982425	0.999094	0.999365	0.999094
rs1079866	DDN:RP11-386G11.3	7	41470093	C	G	0.140159	-0.0223098	0.00277712	9.47757e-16	0.983209	0.981611	0.983237	0.954278	0.982282	0.981611	0.982282
rs913588	SATB2	9	7174673	G	A	0.475149	0.0176574	0.00206198	1.09658e-17	0.99999	0.999992	0.999992	0.999945	0.99999	0.999992	0.99999
rs913588	KDM4C	9	7174673	G	A	0.475149	0.0176574	0.00206198	1.09658e-17	0.99999	0.999992	0.999992	0.999961	0.99999	0.999992	0.99999
rs2378662	BYSL	9	86707289	G	A	0.455268	0.0194763	0.00210225	1.96011e-20	0.986172	0.986512	0.987051	0.956483	0.98646	0.986512	0.98646
rs2378662	RBM6	9	86707289	G	A	0.455268	0.0194763	0.00210225	1.96011e-20	0.986172	0.986512	0.987043	0.95367	0.98646	0.986512	0.98646
rs3824915	SEC16B:RP4-798P15.3	11	44331509	C	G	0.468191	-0.0197658	0.00220679	3.34273e-19	0.99995	0.999949	0.999956	0.998692	0.999951	0.999949	0.999951
rs12913832	PLCD3	15	28365618	A	G	0.363817	-0.0324573	0.00256415	1.00889e-36	1	1	1	0.999998	1	1	1
rs1054442	PRPF40A	12	49389320	A	C	0.360835	0.0138555	0.00202173	7.21811e-12	0.99867	0.998795	0.998706	0.937249	0.998471	0.998795	0.998471
rs12915845	AC093375.1	15	89042467	C	T	0.440358	0.0214284	0.00212823	7.60124e-24	1	1	1	1	1	1	1
rs10221489	CRTC1	19	18826975	C	T	0.354871	-0.0150796	0.00211419	9.85134e-13	0.995501	0.995732	0.995411	0.903384	0.995075	0.995732	0.995075
rs12915845	AC074091.13	15	89042467	C	T	0.440358	0.0214284	0.00212823	7.60124e-24	1	1	1	1	1	1	1
rs17011935	RP11-809N15.3	2	32567840	C	G	0.11332	-0.021213	0.0032764	9.51336e-11	0.995002	0.994565	0.994478	0.939206	0.99431	0.994565	0.99431
rs11853016	TMEM245	15	23788330	A	G	0.387674	0.0137986	0.00202774	1.01088e-11	0.999976	0.999977	0.999977	0.997436	0.999972	0.999977	0.999972
rs5742915	CADM1	15	74336633	T	C	0.43837	-0.0114296	0.00201668	1.4489e-08	0.99946	0.999463	0.999431	0.993097	0.999337	0.999463	0.999337
rs12445830	MORC3	16	70502493	G	A	0.087475	0.0215373	0.00354853	1.28415e-09	0.989394	0.990984	0.990486	0.826946	0.989639	0.990984	0.989639
rs11867780	MIR4508	17	49609158	C	T	0.293241	-0.0156929	0.00207731	4.207e-14	0.999998	0.999998	0.999998	0.999971	0.999998	0.999998	0.999998
rs9907841	RP11-6F6.1	17	55231043	G	A	0.494036	0.0180847	0.0021972	1.85943e-16	0.998796	0.998764	0.998878	0.985645	0.998792	0.998764	0.998792
rs7582977	RP11-297L6.2	2	175205513	T	C	0.0785288	-0.0229057	0.0036491	3.44973e-10	0.98483	0.987915	0.987363	0.938004	0.985659	0.987915	0.985659
rs12482030	RP11-162D9.1	21	37718587	G	T	0.142147	-0.0172911	0.00291425	2.96894e-09	0.999655	0.999629	0.999575	0.996374	0.999485	0.999629	0.999485
rs16832681	RP11-182E14.1	3	181512532	G	A	0.27336	0.025448	0.0025098	3.6915e-24	0.978181	0.982314	0.980924	0.733237	0.980441	0.982314	0.980441
rs246185	ICK	16	14395432	T	C	0.328032	-0.0333817	0.00247558	1.93254e-41	0.970116	0.97188	0.979394	0.672819	0.979034	0.97188	0.979034
rs3743266	WSCD2	15	60781513	T	C	0.34493	0.0217498	0.00222467	1.41862e-22	0.974825	0.982706	0.976966	0.895584	0.976044	0.982706	0.976044
rs3743266	TRPC7	15	60781513	T	C	0.34493	0.0217498	0.00222467	1.41862e-22	0.974825	0.982706	0.976972	0.902659	0.976044	0.982706	0.976044
rs7132908	KIAA0368	12	50263148	G	A	0.356859	0.0183071	0.00209458	2.32658e-18	0.964878	0.971771	0.966211	0.842834	0.965275	0.971771	0.965275
rs10774710	RP11-158D2.2	12	114130442	G	A	0.397614	-0.013212	0.00209371	2.78417e-10	0.958761	0.960738	0.95831	0.917627	0.955075	0.960738	0.955075
rs970953	FIGN	2	164514239	T	C	0.270378	-0.0144688	0.00227662	2.07872e-10	0.956651	0.955144	0.955146	0.847317	0.950634	0.955144	0.950634
rs11667487	ZNF536	19	18351207	C	T	0.286282	0.0132827	0.0022534	3.75798e-09	0.955857	0.956321	0.955714	0.819228	0.950178	0.956321	0.950178
rs16918378	STK33	8	53877882	T	C	0.132207	0.0186487	0.00299046	4.48662e-10	0.932798	0.933071	0.929881	0.854668	0.923684	0.933071	0.923684
rs3764002	PDXDC1:NTAN1	12	108618630	C	T	0.259443	0.0134014	0.00229098	4.92581e-09	0.932743	0.929927	0.926851	0.878289	0.923094	0.929927	0.923094
rs7662107	C2orf48	4	104258396	C	T	0.276342	-0.019612	0.00236939	1.26092e-16	0.91941	0.924647	0.924665	0.760486	0.921864	0.924647	0.921864
rs1984874	RNA5SP286	3	24715105	C	T	0.496024	-0.0147367	0.00197301	8.07069e-14	0.923711	0.933041	0.923298	0.825603	0.920473	0.933041	0.920473
rs17207196	SATB2	7	75101065	C	T	0.444334	-0.0139776	0.00206404	1.27048e-11	0.92065	0.926509	0.918799	0.620625	0.916659	0.926509	0.916659
rs169080	LIN28B	19	4980864	T	C	0.370775	-0.0142133	0.00209941	1.28634e-11	0.890448	0.898678	0.899597	0.59907	0.890661	0.898678	0.890661
rs16918378	RP11-6F6.1	8	53877882	T	C	0.132207	0.0186487	0.00299046	4.48662e-10	0.885928	0.895609	0.891786	0.783343	0.881693	0.895609	0.881693
rs2007888	HYI-AS1	9	76375693	G	A	0.156064	-0.0152587	0.0027974	4.90783e-08	0.865634	0.887305	0.889369	0.756889	0.87176	0.887305	0.87176
rs7309053	BEGAIN	12	38444776	G	T	0.384692	-0.0119896	0.0020657	6.46943e-09	0.880164	0.876206	0.884065	0.409008	0.865164	0.876206	0.865164
rs2836950	CTB-63M22.1	21	40604429	C	G	0.395626	0.0157705	0.00209223	4.78472e-14	0.869654	0.883661	0.873087	0.70729	0.86373	0.883661	0.86373
rs2836950	CTD-2284J15.1	21	40604429	C	G	0.395626	0.0157705	0.00209223	4.78472e-14	0.869654	0.883661	0.873133	0.693654	0.86373	0.883661	0.86373
rs2129464	RP11-91P17.1	8	78763315	T	C	0.32505	0.0123017	0.00205642	2.20292e-09	0.867483	0.864459	0.870075	0.741795	0.853937	0.864459	0.853937
rs10470054	INSM1	20	20351669	G	C	0.115308	0.0177201	0.00299388	3.24368e-09	0.848154	0.857307	0.846844	0.79847	0.843544	0.857307	0.843544
rs17265513	CSMD1	20	39832628	T	C	0.194831	-0.0146375	0.00258994	1.58879e-08	0.84681	0.859014	0.851172	0.635697	0.842942	0.859014	0.842942
rs16937956	BIRC6	11	8404501	A	G	0.393638	-0.0166052	0.00208265	1.54723e-15	0.829226	0.85389	0.833428	0.580239	0.827625	0.85389	0.827625
rs7587651	BDNF-AS	2	10368606	C	T	0.363817	0.0120064	0.00209507	9.99664e-09	0.755161	0.80743	0.816131	0.690163	0.803866	0.80743	0.803866
rs11654508	AC134300.1	17	78771947	A	G	0.22167	0.0136004	0.00233999	6.16706e-09	0.787399	0.773512	0.77575	0.666897	0.757815	0.773512	0.757815
rs9522262	COG6	13	112186283	C	G	0.480119	0.0164181	0.00202237	4.72867e-16	0.739733	0.777585	0.759689	0.55359	0.751272	0.777585	0.751272
rs714417	PRDM11:CTD-2560E9.3	11	45247176	T	C	0.328032	0.0129166	0.00221634	5.61215e-09	0.750443	0.749033	0.76177	0.632448	0.750251	0.749033	0.750251
rs4076654	CSMD1	2	121155824	A	T	0.402584	-0.0127626	0.0021366	2.32484e-09	0.735612	0.728764	0.731556	0.590368	0.722444	0.728764	0.722444
rs1260326	AC005027.3	2	27730940	T	C	0.410537	0.0137107	0.00209094	5.48316e-11	0.709424	0.694884	0.71141	0.544022	0.707009	0.694884	0.707009
rs1260326	AL359709.2	2	27730940	T	C	0.410537	0.0137107	0.00209094	5.48316e-11	0.709166	0.694677	0.711235	0.575887	0.706737	0.694677	0.706737
rs13179411	MCHR2	5	133900513	G	T	0.159046	-0.0297936	0.0029354	3.32221e-24	0.683428	0.673866	0.707972	0.324089	0.703337	0.673866	0.703337
rs13179411	NR4A2	5	133900513	G	T	0.159046	-0.0297936	0.0029354	3.32221e-24	0.683428	0.673866	0.707972	0.324089	0.703337	0.673866	0.703337
rs1461503	PLCL1:AC019330.1	11	122845075	A	C	0.44334	-0.0299065	0.00228136	2.92166e-39	0.670862	0.704704	0.701072	0.286242	0.697496	0.704704	0.697496
rs1461503	LRP1B	11	122845075	A	C	0.44334	-0.0299065	0.00228136	2.92166e-39	0.670862	0.704704	0.701068	0.317948	0.697496	0.704704	0.697496
rs1461503	ZBTB20	11	122845075	A	C	0.44334	-0.0299065	0.00228136	2.92166e-39	0.670862	0.704704	0.701076	0.300413	0.697496	0.704704	0.697496
rs11165924	RP11-515O17.3	1	98375448	A	G	0.308151	0.0152037	0.00217089	2.49793e-12	0.661925	0.707473	0.706168	0.359457	0.685939	0.707473	0.685939
rs11165924	C1orf127	1	98375448	A	G	0.308151	0.0152037	0.00217089	2.49793e-12	0.66192	0.707468	0.706258	0.399373	0.685932	0.707468	0.685932
rs6185	GNRH1	8	25280800	C	G	0.242545	-0.0144884	0.00233023	5.04859e-10	0.683355	0.683191	0.679712	0.56784	0.671968	0.683191	0.671968
rs652260	EVI5L	19	7900562	C	T	0.45825	-0.0125503	0.00198416	2.52826e-10	0.654536	0.668683	0.655092	0.57944	0.65155	0.668683	0.65155
rs13019832	RN7SL101P	2	60710571	G	A	0.424453	-0.0113858	0.0020803	4.42151e-08	0.63785	0.639173	0.642802	0.527618	0.62541	0.639173	0.62541
rs852069	RNU6-27P	20	17122593	A	G	0.377734	-0.0111395	0.00198921	2.14389e-08	0.576095	0.626526	0.633487	0.532575	0.612094	0.626526	0.612094
rs12607903	SMARCAD1	18	3817134	C	T	0.2833	0.0191981	0.00222963	7.27703e-18	0.610161	0.60431	0.614823	0.438236	0.608677	0.60431	0.608677
rs1402444	RP11-289K10.1	3	114115262	C	T	0.0666	0.0276246	0.00442311	4.22436e-10	0.599423	0.62022	0.606747	0.51686	0.598709	0.62022	0.598709
rs4864201	TRPC6	4	130731284	T	C	0.358847	-0.0125415	0.0021205	3.33072e-09	0.59025	0.58293	0.592147	0.476702	0.580009	0.58293	0.580009
rs1522928	RNU6-546P	2	73525537	C	T	0.0666004	-0.0268976	0.00412841	7.25729e-11	0.569985	0.568471	0.573238	0.482641	0.571904	0.568471	0.571904
rs953230	PHF21A	11	46064974	G	A	0.319085	-0.0166488	0.0022169	5.91521e-14	0.568404	0.56355	0.570557	0.398074	0.56535	0.56355	0.56535
rs1815811	CADPS2	11	119059404	G	A	0.428429	0.0109807	0.00197753	2.81268e-08	0.577562	0.57393	0.58144	0.316977	0.563148	0.57393	0.563148
rs10860153	RP11-438N16.1	12	97541532	A	G	0.358847	0.0117014	0.00209063	2.18027e-08	0.560155	0.574765	0.561312	0.534547	0.556333	0.574765	0.556333
rs12922197	TMEM18	16	89744809	G	C	0.0854871	-0.0229683	0.00359647	1.69911e-10	0.540306	0.547093	0.545487	0.483229	0.541631	0.547093	0.541631
rs3733632	RP11-219B17.1:RORA	4	104640935	A	G	0.166004	-0.0222817	0.00273844	4.06325e-16	0.525188	0.530593	0.530061	0.438221	0.52724	0.530593	0.52724
rs12456065	RP11-960H2.2	18	57674133	T	A	0.224652	0.0137073	0.00247179	2.93097e-08	0.540229	0.54013	0.534229	0.438211	0.519416	0.54013	0.519416
rs6484320	MC3R	11	27703188	T	A	0.233598	0.0210636	0.00255589	1.70519e-16	0.511012	0.490753	0.519673	0.289177	0.513938	0.490753	0.513938
rs6484320	BDNF-AS:BDNF	11	27703188	T	A	0.233598	0.0210636	0.00255589	1.70519e-16	0.511012	0.490753	0.519737	0.259604	0.513938	0.490753	0.513938
rs7828501	MFAP3	8	4560081	A	G	0.468191	-0.0176391	0.00200701	1.512e-18	0.511365	0.46043	0.513861	0.488988	0.511429	0.46043	0.511429
rs7828501	RNU6-261P	8	4560081	A	G	0.468191	-0.0176391	0.00200701	1.512e-18	0.511365	0.46043	0.513856	0.488179	0.511429	0.46043	0.511429
rs10938397	LSAMP:RP11-384F7.2	4	45182527	A	G	0.420477	0.0177949	0.00205957	5.61591e-18	0.507361	0.500563	0.509581	0.459223	0.507659	0.500563	0.507659
rs12003641	RPL7P48	9	114279497	C	T	0.0805169	-0.0471422	0.00393443	4.4172e-33	0.507797	0.522754	0.505101	0.502769	0.505076	0.522754	0.505076
rs12003641	ZNF483	9	114279497	C	T	0.0805169	-0.0471422	0.00393443	4.4172e-33	0.507797	0.522754	0.5051	0.502938	0.505076	0.522754	0.505076
rs12003641	TNKS	9	114279497	C	T	0.0805169	-0.0471422	0.00393443	4.4172e-33	0.507797	0.522754	0.5051	0.502992	0.505076	0.522754	0.505076
rs12003641	AKT3	9	114279497	C	T	0.0805169	-0.0471422	0.00393443	4.4172e-33	0.507797	0.522754	0.505098	0.503093	0.505076	0.522754	0.505076
rs3894415	GPR182	12	57376840	C	T	0.128231	-0.017726	0.00320535	3.20005e-08	0.511746	0.523401	0.524222	0.268991	0.503514	0.523401	0.503514
rs543874	RXRG	1	177889480	A	G	0.186879	0.0296244	0.00261734	1.06256e-29	0.491333	0.479663	0.50325	0.404784	0.501399	0.479663	0.501399
rs543874	SIRT3	1	177889480	A	G	0.186879	0.0296244	0.00261734	1.06256e-29	0.491333	0.479663	0.503261	0.402426	0.501399	0.479663	0.501399
rs12056794	SMC1B	8	9553915	A	G	0.0685885	0.0233844	0.00396433	3.66383e-09	0.4884	0.517864	0.51167	0.381693	0.489505	0.517864	0.489505
rs4936323	METTL15	11	115091119	T	G	0.271372	-0.0124481	0.00224727	3.0388e-08	0.491643	0.485576	0.489161	0.363914	0.481715	0.485576	0.481715
rs12663002	C14orf39	6	28441634	C	T	0.128231	-0.0200689	0.0030333	3.68559e-11	0.519305	0.503461	0.488391	0.335574	0.474616	0.503461	0.474616
rs7955374	LINC-PINT	12	47880149	C	T	0.124254	-0.0166859	0.00301151	3.01225e-08	0.46341	0.463697	0.460437	0.435732	0.457048	0.463697	0.457048
rs11121667	KDM4C	1	11038476	C	T	0.236581	-0.0205314	0.0024835	1.37264e-16	0.441746	0.471065	0.446617	0.30005	0.443487	0.471065	0.443487
rs2267812	GTF2I:AC083884.8:STAG3L2	7	74138121	A	C	0.193837	0.0188536	0.00255988	1.77099e-13	0.453077	0.433967	0.446713	0.149583	0.442428	0.433967	0.442428
rs12610468	CHCHD3	19	9989470	C	T	0.465209	-0.0181609	0.00200855	1.54125e-19	0.439749	0.426014	0.443767	0.262709	0.440359	0.426014	0.440359
rs2300922	TRA2B	3	185651469	C	T	0.404573	-0.0155508	0.00198019	4.05653e-15	0.435267	0.416977	0.436883	0.348925	0.434396	0.416977	0.434396
rs2300922	RP11-158D2.2	3	185651469	C	T	0.404573	-0.0155508	0.00198019	4.05653e-15	0.435267	0.416977	0.436887	0.368236	0.434396	0.416977	0.434396
rs6884303	ZNF131	5	43152799	T	C	0.324056	0.0121776	0.00211597	8.65945e-09	0.434122	0.412944	0.429994	0.337496	0.424081	0.412944	0.424081
rs4394914	PDILT	12	33837788	A	G	0.473161	0.0111579	0.00201711	3.17305e-08	0.435216	0.438788	0.433689	0.339363	0.42293	0.438788	0.42293
rs6486116	ARNTL	11	13319838	A	C	0.274354	0.0212298	0.00228989	1.84275e-20	0.41869	0.414313	0.421178	0.356482	0.419824	0.414313	0.419824
rs9389578	RP1-90J4.3	6	100112101	C	T	0.232604	0.0229048	0.00254044	1.94936e-19	0.413697	0.417406	0.421715	0.320634	0.417814	0.417406	0.417814
rs9389578	SLC27A5	6	100112101	C	T	0.232604	0.0229048	0.00254044	1.94936e-19	0.413697	0.417406	0.421746	0.331223	0.417814	0.417406	0.417814
rs9389578	RPL35P8	6	100112101	C	T	0.232604	0.0229048	0.00254044	1.94936e-19	0.413697	0.417406	0.4218	0.329062	0.417814	0.417406	0.417814
rs9389578	AZI1	6	100112101	C	T	0.232604	0.0229048	0.00254044	1.94936e-19	0.413697	0.417406	0.421797	0.320416	0.417814	0.417406	0.417814
rs9389578	RP11-354K4.2	6	100112101	C	T	0.232604	0.0229048	0.00254044	1.94936e-19	0.413697	0.417406	0.42174	0.322354	0.417814	0.417406	0.417814
rs865809	EIF2B5:ECE2	3	183997735	A	G	0.213718	-0.0168327	0.00243075	4.36247e-12	0.421941	0.426275	0.420613	0.359539	0.417404	0.426275	0.417404
rs2723065	RP11-443B9.1	2	65279414	A	G	0.38668	-0.0121919	0.00206229	3.38365e-09	0.415506	0.434598	0.41897	0.308645	0.406634	0.434598	0.406634
rs1469039	BSX	8	140651779	G	A	0.164016	-0.0169001	0.00267103	2.4966e-10	0.436588	0.411271	0.40938	0.374966	0.405254	0.411271	0.405254
rs668622	RP11-173P15.7	12	121198299	G	A	0.425447	0.014931	0.0021006	1.17763e-12	0.408257	0.41018	0.408957	0.339238	0.405092	0.41018	0.405092
rs4611808	RPLP0P7	3	51469107	C	T	0.115308	0.0257451	0.00311893	1.52579e-16	0.375388	0.390855	0.38465	0.0779506	0.383291	0.390855	0.383291
rs1543872	PDZD3	13	74620238	G	C	0.308151	-0.0145464	0.00215443	1.4595e-11	0.386865	0.413966	0.389625	0.330052	0.383144	0.413966	0.383144
rs4754779	RP11-6F6.1	11	101436997	C	G	0.363817	-0.0156344	0.00201504	8.56812e-15	0.371405	0.331975	0.379555	0.236366	0.373853	0.331975	0.373853
rs2697985	CEP68	1	14133419	G	C	0.178926	0.0197845	0.00268222	1.62918e-13	0.367452	0.383394	0.377499	0.317282	0.373103	0.383394	0.373103
rs11624049	CTPS1	14	100852820	C	T	0.272366	-0.0183309	0.00228845	1.1456e-15	0.371823	0.35265	0.374351	0.24194	0.370068	0.35265	0.370068
rs11624049	RP11-306G20.1:ZC3HC1	14	100852820	C	T	0.272366	-0.0183309	0.00228845	1.1456e-15	0.371823	0.35265	0.374465	0.273489	0.370068	0.35265	0.370068
rs11624049	RP11-566J3.2	14	100852820	C	T	0.272366	-0.0183309	0.00228845	1.1456e-15	0.371823	0.35265	0.37417	0.246545	0.370068	0.35265	0.370068
rs13084037	TENM2	3	49214066	G	A	0.210736	0.0217821	0.0024688	1.1149e-18	0.366072	0.380607	0.3673	0.166062	0.366725	0.380607	0.366725
rs823094	NUCKS1	1	205689807	T	G	0.409543	-0.0119091	0.00202222	3.8823e-09	0.368105	0.377528	0.368867	0.270974	0.353101	0.377528	0.353101
rs1537955	GADD45G	1	102476312	T	C	0.342942	0.0153756	0.00216409	1.20452e-12	0.353558	0.361366	0.35399	0.330329	0.35257	0.361366	0.35257
rs12160956	AL449083.1	22	45743242	G	A	0.349901	-0.0164405	0.00218175	4.86689e-14	0.34308	0.373362	0.353672	0.284459	0.348557	0.373362	0.348557
rs1899689	AC133680.1	7	121964349	C	T	0.379722	-0.011385	0.00202778	1.97109e-08	0.326765	0.351513	0.360156	0.228229	0.342456	0.351513	0.342456
rs8136272	TAL2	22	49678782	A	T	0.251491	0.0121658	0.00222105	4.3144e-08	0.330886	0.34569	0.338468	0.304229	0.328436	0.34569	0.328436
rs2479724	RP11-567B20.1	6	41890982	T	C	0.457256	0.0177512	0.002058	6.38457e-18	0.325617	0.294909	0.329066	0.223353	0.325369	0.294909	0.325369
rs2815752	Y_RNA	1	72812440	G	A	0.358847	0.0175016	0.00206912	2.70861e-17	0.325122	0.338184	0.326493	0.280223	0.325015	0.338184	0.325015
rs107068	ZBTB32	19	36204690	A	G	0.479125	-0.0145801	0.00204529	1.01359e-12	0.29667	0.29659	0.32564	0.202892	0.322014	0.29659	0.322014
rs107068	ASCC3	19	36204690	A	G	0.479125	-0.0145801	0.00204529	1.01359e-12	0.29667	0.29659	0.325632	0.214283	0.322014	0.29659	0.322014
rs631248	FUT2	1	44071221	G	A	0.262425	0.0195483	0.0024001	3.79978e-16	0.316993	0.318148	0.321824	0.225571	0.31797	0.318148	0.31797
rs631248	PTPRF	1	44071221	G	A	0.262425	0.0195483	0.0024001	3.79978e-16	0.316991	0.318146	0.321619	0.227768	0.317968	0.318146	0.317968
rs10876864	RP11-171A24.2	12	56401085	G	A	0.408549	0.0110628	0.00202684	4.8106e-08	0.315887	0.311851	0.326852	0.15656	0.317869	0.311851	0.317869
rs511744	RP11-38H17.1	11	219089	T	C	0.296223	0.0138982	0.00222088	3.90035e-10	0.317274	0.318381	0.320455	0.104392	0.31454	0.318381	0.31454
rs6499240	NFAT5	16	69686912	A	G	0.422465	0.0208059	0.00207139	9.71972e-24	0.307859	0.331479	0.314208	0.172721	0.311118	0.331479	0.311118
rs6914292	Y_RNA	6	106006902	C	T	0.430417	-0.012794	0.0020549	4.78189e-10	0.294087	0.341766	0.31537	0.259879	0.307998	0.341766	0.307998
rs6914292	RP3-359N14.2	6	106006902	C	T	0.430417	-0.012794	0.0020549	4.78189e-10	0.284846	0.331547	0.305934	0.24114	0.297666	0.331547	0.297666
rs9391253	Y_RNA	6	105367616	A	T	0.342942	-0.0509566	0.00275134	1.40677e-76	0.277783	0.264944	0.288319	0.204935	0.288019	0.264944	0.288019
rs9391253	RP11-809N15.3	6	105367616	A	T	0.342942	-0.0509566	0.00275134	1.40677e-76	0.277783	0.264944	0.288322	0.208834	0.288019	0.264944	0.288019
rs9391253	LINC00577	6	105367616	A	T	0.342942	-0.0509566	0.00275134	1.40677e-76	0.277783	0.264944	0.288319	0.205208	0.288019	0.264944	0.288019
rs9391253	RP11-65D24.2	6	105367616	A	T	0.342942	-0.0509566	0.00275134	1.40677e-76	0.277783	0.264944	0.288321	0.201801	0.288019	0.264944	0.288019
rs9391253	AL161421.1	6	105367616	A	T	0.342942	-0.0509566	0.00275134	1.40677e-76	0.277783	0.264944	0.288319	0.210752	0.288019	0.264944	0.288019
rs222452	LIN28B	6	52905501	T	C	0.203777	-0.0150787	0.00255583	3.64099e-09	0.291046	0.284036	0.290624	0.246937	0.285187	0.284036	0.285187
rs2289292	TBX6	16	30097630	C	T	0.338966	-0.0144654	0.00214554	1.56151e-11	0.287833	0.28323	0.287209	0.0736947	0.282537	0.28323	0.282537
rs13410664	BMPR2	2	157106683	T	C	0.0636183	0.0287311	0.00409219	2.20346e-12	0.280398	0.291651	0.28342	0.258797	0.281913	0.291651	0.281913
rs13410664	SOX2-OT	2	157106683	T	C	0.0636183	0.0287311	0.00409219	2.20346e-12	0.280398	0.291651	0.283338	0.258579	0.281913	0.291651	0.281913
rs2137182	FAM19A1	3	68594889	C	T	0.304175	-0.0128733	0.00220483	5.26063e-09	0.289386	0.294968	0.28626	0.251634	0.280667	0.294968	0.280667
rs4266671	SOX6	8	4829193	A	G	0.387674	0.0123655	0.00202877	1.09404e-09	0.269945	0.277365	0.275234	0.258854	0.270704	0.277365	0.270704
rs4359170	RP13-359K18.1	11	16596152	A	T	0.338966	0.0129072	0.00213406	1.46478e-09	0.248694	0.295907	0.276957	0.153988	0.269231	0.295907	0.269231
rs7259484	FAIM2	19	1813207	A	G	0.217694	0.0130539	0.00236493	3.39378e-08	0.268356	0.285506	0.270781	0.14074	0.265214	0.285506	0.265214
rs11155530	RP11-202G18.1	6	148276339	G	A	0.358847	0.0121289	0.0021052	8.34316e-09	0.268466	0.253058	0.267197	0.247655	0.262714	0.253058	0.262714
rs12173082	FUK	5	132389687	C	G	0.23161	-0.0139059	0.00239462	6.35504e-09	0.264648	0.281651	0.261276	0.199355	0.25765	0.281651	0.25765
rs740077	KDM3B	5	137760083	A	C	0.256461	0.0173491	0.00237755	2.94168e-13	0.257665	0.266076	0.258347	0.228427	0.257302	0.266076	0.257302
rs2688327	PRDM2	8	3768344	T	A	0.306163	0.0117204	0.00212011	3.23492e-08	0.263238	0.259717	0.25834	0.248566	0.253601	0.259717	0.253601
rs4672110	LSAMP:RP11-384F7.2	2	56576447	G	C	0.17992	-0.0235579	0.00256985	4.86242e-20	0.247165	0.256492	0.251394	0.213156	0.249864	0.256492	0.249864
rs9568131	AKAP1	13	49493085	T	C	0.224652	-0.0146022	0.00241817	1.55511e-09	0.228212	0.240252	0.248788	0.200406	0.244353	0.240252	0.244353
rs4483850	VPRBP	16	20375776	A	T	0.459245	-0.0117885	0.00200262	3.94406e-09	0.24631	0.251667	0.246749	0.212565	0.243137	0.251667	0.243137
rs4664837	RP11-482H16.1:CCDC85A	2	157590976	C	G	0.291252	0.0121259	0.00221789	4.56877e-08	0.256989	0.248182	0.24817	0.195588	0.241756	0.248182	0.241756
rs2668767	RP11-444A22.1:AC007131.2	18	44785302	T	C	0.402584	-0.0202224	0.00203333	2.63975e-23	0.239817	0.268942	0.24257	0.194826	0.241269	0.268942	0.241269
rs2668767	AC105393.2	18	44785302	T	C	0.402584	-0.0202224	0.00203333	2.63975e-23	0.239701	0.268833	0.24257	0.190756	0.241159	0.268833	0.241159
rs17746351	NMT1	17	43162776	C	G	0.397614	-0.0155038	0.00207246	7.38346e-14	0.239737	0.244266	0.240909	0.21476	0.239971	0.244266	0.239971
rs17746351	KIAA0368	17	43162776	C	G	0.397614	-0.0155038	0.00207246	7.38346e-14	0.239737	0.244266	0.240921	0.21159	0.239971	0.244266	0.239971
rs6014658	IGF1R	20	54833538	C	T	0.252485	-0.0203854	0.00256423	1.86657e-15	0.233064	0.254783	0.236341	0.185909	0.233428	0.254783	0.233428
rs6014658	PML	20	54833538	C	T	0.252485	-0.0203854	0.00256423	1.86657e-15	0.233064	0.254783	0.236345	0.186443	0.233428	0.254783	0.233428
rs2510	KISS1	1	204161591	T	C	0.255467	0.0161615	0.00231376	2.84962e-12	0.231675	0.248123	0.234369	0.216999	0.233	0.248123	0.233
rs10934420	RP11-541G9.1	3	117552111	T	C	0.482107	-0.021905	0.00206454	2.67441e-26	0.226171	0.276555	0.230702	0.173607	0.228907	0.276555	0.228907
rs10934420	IKZF4	3	117552111	T	C	0.482107	-0.021905	0.00206454	2.67441e-26	0.226171	0.276555	0.230667	0.176188	0.228907	0.276555	0.228907
rs2553731	SKOR2	1	199809292	A	G	0.464215	0.0187266	0.00216578	5.30729e-18	0.223688	0.195864	0.225357	0.161967	0.223536	0.195864	0.223536
rs10954315	RP11-362I1.1	7	130991609	G	A	0.45825	-0.0211986	0.00219045	3.74951e-22	0.216859	0.234547	0.219974	0.162237	0.218477	0.234547	0.218477
rs10954315	MKLN1	7	130991609	G	A	0.45825	-0.0211986	0.00219045	3.74951e-22	0.216859	0.234547	0.219915	0.171275	0.218477	0.234547	0.218477
rs29939	KCTD15	19	34310800	A	G	0.332008	0.0138476	0.00214624	1.10357e-10	0.22158	0.20895	0.220694	0.174396	0.217761	0.20895	0.217761
rs4715482	RNU6-1023P	6	54666243	A	C	0.477137	-0.0154844	0.00201359	1.47195e-14	0.214968	0.236467	0.217531	0.176912	0.21324	0.236467	0.21324
rs9319617	HSD17B12	17	79192446	T	C	0.498012	-0.0112041	0.00199578	1.97855e-08	0.215113	0.204005	0.21632	0.155565	0.211503	0.204005	0.211503
rs4966020	RP11-97O12.7	15	99284680	G	A	0.342942	-0.012115	0.00214907	1.72702e-08	0.188564	0.217757	0.21787	0.1732	0.210044	0.217757	0.210044
rs1356379	GCKR	2	209622211	C	T	0.101392	-0.0226235	0.00323388	2.63783e-12	0.208379	0.222442	0.213437	0.141861	0.209246	0.222442	0.209246
rs12714305	RP11-97O12.7	2	30590774	T	C	0.258449	0.0132599	0.00236206	1.98064e-08	0.207564	0.209004	0.205354	0.185632	0.203678	0.209004	0.203678
rs8110135	CSMD1	19	58998464	G	A	0.259443	-0.0145016	0.00233144	4.97106e-10	0.213255	0.206035	0.203179	0.116048	0.199001	0.206035	0.199001
rs247530	RP11-65J21.3	5	110880342	C	T	0.236581	0.0132849	0.002343	1.42767e-08	0.209079	0.202562	0.199677	0.17819	0.195845	0.202562	0.195845
rs11639988	SEMA6D	16	19944363	A	G	0.132207	-0.0175011	0.00285017	8.23394e-10	0.20074	0.204031	0.200593	0.137447	0.195299	0.204031	0.195299
rs10512009	TRPM3	9	73801266	C	T	0.242545	0.0142071	0.00232813	1.04516e-09	0.198486	0.188661	0.192619	0.176785	0.190266	0.188661	0.190266
rs11792861	SNAP91	9	111809295	A	C	0.292247	0.0139019	0.00214835	9.73917e-11	0.193403	0.190385	0.195479	0.161435	0.189783	0.190385	0.189783
rs11209331	RP11-307P5.1	1	41456689	T	C	0.410537	0.0149369	0.0020964	1.04074e-12	0.190337	0.184674	0.190811	0.151767	0.188403	0.184674	0.188403
rs13175544	SIM1	5	167294665	A	C	0.110338	-0.0177905	0.00325615	4.66401e-08	0.215141	0.187689	0.194418	0.149779	0.186352	0.187689	0.186352
rs2811473	BRWD1	3	127884937	A	C	0.156064	-0.0178878	0.0027843	1.32295e-10	0.213392	0.208923	0.194165	0.117089	0.185494	0.208923	0.185494
rs3803573	MC3R	16	15138413	C	T	0.301193	-0.0138034	0.00219993	3.50823e-10	0.188426	0.187617	0.1874	0.0669403	0.185457	0.187617	0.185457
rs2760394	TRIM41:CTC-338M12.7	9	1677119	G	A	0.32008	0.015044	0.00214169	2.15053e-12	0.183236	0.187386	0.184477	0.167781	0.181712	0.187386	0.181712
rs13131747	JADE2	4	28730306	C	T	0.27336	-0.0125902	0.00219606	9.86048e-09	0.187233	0.176392	0.185809	0.150441	0.178785	0.176392	0.178785
rs6911407	RP11-697G4.4	6	108867031	C	A	0.432406	-0.0161117	0.00212201	3.13407e-14	0.178165	0.191506	0.179781	0.137929	0.177823	0.191506	0.177823
rs2770957	STXBP4	5	180656734	C	G	0.220676	0.0158676	0.00242488	6.00292e-11	0.178218	0.190748	0.176949	0.124196	0.175769	0.190748	0.175769
rs1518073	OLFM3	2	199645024	C	G	0.368787	0.0197742	0.00211106	7.46564e-21	0.172473	0.1677	0.175144	0.118814	0.173376	0.1677	0.173376
rs1516883	KCNK9	9	108907267	G	A	0.323062	0.0391571	0.00256082	8.8016e-53	0.16203	0.182612	0.169915	0.12976	0.169563	0.182612	0.169563
rs1516883	RP11-6F6.1	9	108907267	G	A	0.323062	0.0391571	0.00256082	8.8016e-53	0.162027	0.18261	0.169984	0.12922	0.169562	0.18261	0.169562
rs1516883	AC019330.1	9	108907267	G	A	0.323062	0.0391571	0.00256082	8.8016e-53	0.162027	0.18261	0.169984	0.12922	0.169562	0.18261	0.169562
rs1516883	AC093375.1	9	108907267	G	A	0.323062	0.0391571	0.00256082	8.8016e-53	0.162027	0.18261	0.169956	0.128503	0.169562	0.18261	0.169562
rs1516883	RNU6-111P	9	108907267	G	A	0.323062	0.0391571	0.00256082	8.8016e-53	0.162027	0.18261	0.169982	0.129774	0.169562	0.18261	0.169562
rs7781162	RP11-328K4.1	7	46072348	G	C	0.122266	-0.0204727	0.00318761	1.33962e-10	0.167461	0.164202	0.168728	0.148056	0.166277	0.164202	0.166277
rs12144559	HSPA4	1	243723214	C	A	0.33499	-0.015023	0.00221185	1.1054e-11	0.167826	0.173248	0.169788	0.0923941	0.166102	0.173248	0.166102
rs12609406	OR2E1P	19	47611128	A	G	0.312127	0.0150448	0.00212975	1.61637e-12	0.163711	0.165161	0.164168	0.110652	0.162996	0.165161	0.162996
rs11754643	CYFIP2	6	84313180	C	T	0.228628	-0.0154151	0.002422	1.95756e-10	0.16344	0.174754	0.163017	0.13892	0.16174	0.174754	0.16174
rs11666850	RPTOR	19	31040983	C	T	0.171968	0.0190284	0.00277302	6.79133e-12	0.161937	0.170133	0.163308	0.121571	0.161512	0.170133	0.161512
rs7719067	ZBTB20	5	153538241	A	G	0.441352	-0.0131309	0.0020131	6.90458e-11	0.158622	0.1587	0.159128	0.147457	0.15766	0.1587	0.15766
rs3856522	AHSA2	2	61405865	C	G	0.178926	0.0192659	0.00270584	1.07829e-12	0.155239	0.148572	0.15764	0.111005	0.154953	0.148572	0.154953
rs1363966	RNU6-546P	5	52725551	A	G	0.32008	0.0123404	0.00216989	1.29224e-08	0.157473	0.158587	0.157723	0.13558	0.154702	0.158587	0.154702
rs1571536	ZFHX4	9	92215638	T	C	0.473161	0.0115287	0.00195704	3.84049e-09	0.156247	0.156016	0.156253	0.139275	0.154554	0.156016	0.154554
rs602662	FNDC3B	19	49206985	G	A	0.468191	-0.0115411	0.00200577	8.71791e-09	0.137541	0.128085	0.137499	0.110365	0.13565	0.128085	0.13565
rs7642134	SP9	3	86916882	A	G	0.417495	-0.0160525	0.00199457	8.40896e-16	0.131175	0.149109	0.133898	0.0728701	0.130536	0.149109	0.130536
rs6568401	LEPR	6	106188818	C	T	0.26839	0.0142904	0.00234974	1.1891e-09	0.136234	0.129095	0.129846	0.127034	0.129759	0.129095	0.129759
rs6568401	RP3-359N14.1	6	106188818	C	T	0.26839	0.0142904	0.00234974	1.1891e-09	0.131953	0.125234	0.125981	0.118462	0.125431	0.125234	0.125431
rs12541902	DLGAP1	8	60623348	A	C	0.301193	0.0160724	0.00230512	3.11382e-12	0.121705	0.116484	0.125779	0.0863932	0.122729	0.116484	0.122729
rs12878738	CDK10	14	60935281	C	T	0.307157	0.0137	0.00201874	1.14953e-11	0.123943	0.118825	0.123878	0.0903191	0.121918	0.118825	0.121918
rs4715210	FTH1P5	6	50897251	C	T	0.164016	0.0168375	0.00268773	3.7383e-10	0.121278	0.118812	0.121022	0.115163	0.120413	0.118812	0.120413
rs7942595	AC073115.7	11	43747800	G	A	0.465209	0.0140879	0.00206041	8.06154e-12	0.121161	0.12735	0.123208	0.0742176	0.120113	0.12735	0.120113
rs2674036	CSMD1	2	59830697	T	C	0.228628	-0.0133543	0.00241323	3.13355e-08	0.110087	0.115417	0.11277	0.08538	0.106663	0.115417	0.106663
rs4911442	UNC79	20	33355046	G	A	0.087475	0.0228674	0.0032647	2.47957e-12	0.11198	0.113357	0.107058	0.0713184	0.105692	0.113357	0.105692
rs9603603	CTD-2130O13.1	13	40300328	T	G	0.360835	-0.0132305	0.00210281	3.13752e-10	0.104882	0.10715	0.10525	0.0864462	0.102512	0.10715	0.102512
rs1384660	PTH2R	2	142299735	G	A	0.16998	-0.0169511	0.00261092	8.44848e-11	0.098674	0.108047	0.104348	0.0893254	0.101847	0.108047	0.101847
rs3922468	INHBB	5	95613007	G	A	0.34493	0.0120108	0.00213218	1.7698e-08	0.0995174	0.106786	0.102698	0.0791318	0.0996558	0.106786	0.0996558
rs4877603	RP11-422J15.1	9	83260515	A	G	0.37674	0.0122704	0.00203797	1.73473e-09	0.0987473	0.093492	0.0986639	0.0920071	0.0976696	0.093492	0.0976696
rs12646184	AC109642.1	4	95183216	C	T	0.383698	-0.0202926	0.00217111	9.04901e-21	0.0969563	0.0977357	0.0977692	0.081319	0.0972991	0.0977357	0.0972991
rs997295	RP11-308N19.1	15	68016343	G	T	0.409543	0.0143093	0.00198885	6.25676e-13	0.0949016	0.097389	0.0951283	0.0793122	0.0940394	0.097389	0.0940394
rs7623878	FPGT-TNNI3K:TNNI3K	3	114589921	C	A	0.091451	0.0214638	0.00352627	1.1516e-09	0.0915405	0.0910233	0.0932407	0.0808393	0.0923136	0.0910233	0.0923136
rs11741790	PDE4C	5	156759177	G	A	0.205765	-0.0183083	0.00253648	5.27539e-13	0.0914238	0.0854312	0.0922548	0.0795355	0.0910343	0.0854312	0.0910343
rs10781204	ETV5	9	76847282	T	C	0.16004	0.0198851	0.00272937	3.20216e-13	0.0897684	0.0872091	0.0899908	0.0802513	0.089464	0.0872091	0.089464
rs842564	LIN28AP1	2	184289731	T	G	0.219682	0.0154143	0.00246185	3.81866e-10	0.088767	0.0921076	0.0892525	0.0704636	0.0871592	0.0921076	0.0871592
rs17685338	BEND6	6	56850869	C	A	0.17495	0.0204218	0.00267775	2.41271e-14	0.0874068	0.084524	0.0867963	0.0538899	0.0859636	0.084524	0.0859636
rs9250	SENP6	6	76425288	A	G	0.328032	-0.015953	0.00214512	1.0309e-13	0.0827472	0.0745087	0.0832148	0.0650144	0.0822438	0.0745087	0.0822438
rs3777147	ALX4	5	135666489	G	C	0.126243	-0.0206196	0.00310276	3.02047e-11	0.0822986	0.0845741	0.0828375	0.0709257	0.0819843	0.0845741	0.0819843
rs7514705	ATP8B3	1	75006720	T	C	0.451292	-0.021578	0.00211368	1.81188e-24	0.0796813	0.093191	0.080629	0.0637421	0.0802195	0.093191	0.0802195
rs7757654	VGLL3	6	77173780	C	T	0.295229	0.0125522	0.00213132	3.87657e-09	0.0761766	0.0778884	0.076344	0.0673147	0.0750004	0.0778884	0.0750004
rs4923522	NCOA6	11	28137953	T	C	0.436382	0.0118418	0.00203508	5.92531e-09	0.0742586	0.0686057	0.0743048	0.063463	0.0737736	0.0686057	0.0737736
rs17817449	FTO	16	53813367	T	G	0.414513	0.0217873	0.00210468	4.1051e-25	0.0731454	0.0891942	0.0739305	0.0606368	0.0737045	0.0891942	0.0737045
rs1865294	C11orf63	8	77610042	A	G	0.16004	0.0159626	0.0027866	1.01419e-08	0.0719705	0.0701077	0.0719184	0.0569712	0.0699878	0.0701077	0.0699878
rs6913095	PTPRK:RP11-103C16.2	6	128363579	T	G	0.166998	-0.0174185	0.00270542	1.20776e-10	0.0684017	0.0634733	0.0689029	0.0595268	0.0682399	0.0634733	0.0682399
rs4905068	MTND2P9	14	93924160	A	G	0.28827	0.0162028	0.00221418	2.52177e-13	0.0684525	0.0724988	0.0692241	0.0504734	0.0681918	0.0724988	0.0681918
rs6690625	AC019330.1	1	66077590	T	G	0.219682	0.0193064	0.00262643	1.96981e-13	0.0669048	0.0665434	0.0674677	0.0596429	0.0668292	0.0665434	0.0668292
rs2167733	MIR588	8	78110734	G	A	0.291252	0.0197464	0.00224151	1.25818e-18	0.0658092	0.067459	0.0661684	0.0606705	0.0659234	0.067459	0.0659234
rs1036526	MAP2K5	2	153519524	A	G	0.180915	0.0180348	0.00263891	8.24638e-12	0.0653008	0.0637779	0.0658586	0.0580546	0.0650728	0.0637779	0.0650728
rs13426118	NR4A2	2	203255485	A	C	0.142147	0.0191011	0.00295415	1.00724e-10	0.064455	0.0680265	0.0653234	0.0451154	0.0644243	0.0680265	0.0644243
rs12995480	BCL11A	2	629881	T	C	0.173956	0.0294299	0.00273462	5.20342e-27	0.0590891	0.0749658	0.0621365	0.0417414	0.0615299	0.0749658	0.0615299
rs12995480	KLHDC8B	2	629881	T	C	0.173956	0.0294299	0.00273462	5.20342e-27	0.0590891	0.0749658	0.0621357	0.0433979	0.0615299	0.0749658	0.0615299
rs12707076	HERC2	7	132729814	G	C	0.393638	-0.0112708	0.00203263	2.94104e-08	0.062359	0.0642389	0.0624772	0.0489812	0.0606616	0.0642389	0.0606616
rs2526747	JADE2	3	50082914	C	G	0.431412	0.0154623	0.00200542	1.25594e-14	0.0557583	0.0570603	0.0597223	0.0587294	0.0603916	0.0570603	0.0603916
rs199528	WNT3	17	44843136	C	T	0.220676	-0.0267841	0.00272458	8.31913e-23	0.0590107	0.0617043	0.0582532	0.0628406	0.0584474	0.0617043	0.0584474
rs11630578	WDR25	15	47874860	G	C	0.322068	-0.0125925	0.00216259	5.78392e-09	0.0598674	0.0609319	0.058815	0.0489925	0.0565342	0.0609319	0.0565342
rs12339716	SDCCAG3P1	9	75910400	C	T	0.05666	-0.0229053	0.00416141	3.70811e-08	0.0542061	0.0551847	0.0545221	0.0504423	0.0539109	0.0551847	0.0539109
rs2184968	HMGN1	6	126760994	T	C	0.454274	0.0109708	0.00191215	9.61282e-09	0.0555246	0.0596088	0.0546678	0.0319255	0.0539059	0.0596088	0.0539059
rs10217141	NR6A1	9	127403935	C	T	0.466203	-0.0120727	0.00198466	1.17927e-09	0.0546311	0.058184	0.0546995	0.0376819	0.0538271	0.058184	0.0538271
rs9343545	RP11-335F8.2	6	77755836	G	A	0.185885	0.0175084	0.00254184	5.65467e-12	0.0501224	0.0551973	0.0502446	0.0440079	0.0497405	0.0551973	0.0497405
rs3913345	CTD-2337A12.1:RP11-254I22.2	2	199888022	G	A	0.276342	-0.0216814	0.00224131	3.90699e-22	0.0491265	0.0530227	0.050221	0.0325153	0.0496822	0.0530227	0.0496822
rs3913345	AC018717.1	2	199888022	G	A	0.276342	-0.0216814	0.00224131	3.90699e-22	0.0488445	0.0528042	0.0499497	0.0278286	0.0494023	0.0528042	0.0494023
rs2256187	USP35	11	77919768	G	A	0.175944	-0.0168476	0.00263666	1.66144e-10	0.0489202	0.0473569	0.0491769	0.0339294	0.0479685	0.0473569	0.0479685
rs2787487	RPL31P12	17	53209382	G	C	0.418489	-0.0160998	0.00208446	1.12997e-14	0.0465193	0.0555735	0.0468896	0.040066	0.0463838	0.0555735	0.0463838
rs2787487	EEFSEC	17	53209382	G	C	0.418489	-0.0160998	0.00208446	1.12997e-14	0.0420447	0.0500586	0.0424144	0.0354784	0.0419203	0.0500586	0.0419203
rs108422	KDM4B	6	101039279	G	C	0.461233	-0.0139701	0.00202868	5.72678e-12	0.0392839	0.0383543	0.0397591	0.0294867	0.0387984	0.0383543	0.0387984
rs2976181	SLC25A47	8	87344470	C	T	0.300199	0.0138168	0.00217304	2.04029e-10	0.0380396	0.0411541	0.0387408	0.0309292	0.0378451	0.0411541	0.0378451
rs694637	ETAA1	2	67684712	T	C	0.397614	-0.0118732	0.00208276	1.19309e-08	0.0360783	0.0399044	0.038533	0.0346611	0.0375485	0.0399044	0.0375485
rs17426174	EIF4G3	17	43830938	G	C	0.239563	-0.0274043	0.00267096	1.06625e-24	0.0240091	0.0263241	0.0252478	0.0147627	0.024922	0.0263241	0.024922
rs6925239	FAXC	6	99795428	A	C	0.158052	0.0150849	0.00273517	3.48445e-08	0.0236734	0.0212857	0.0226229	0.020261	0.0221657	0.0212857	0.0221657
rs10223892	TSTD3	6	99973893	G	A	0.189861	0.0141592	0.00259545	4.88661e-08	0.0163775	0.0155413	0.0163087	0.0154293	0.0161512	0.0155413	0.0161512
rs12549420	ZC3H4	8	54024806	G	T	0.238569	-0.0126037	0.00229853	4.17281e-08	0.00970514	0.0109645	0.0116916	0.0222799	0.0126044	0.0109645	0.0126044
rs12549420	OLFM2	8	54024806	G	T	0.238569	-0.0126037	0.00229853	4.17281e-08	0.00921749	0.0105243	0.0110882	0.0210268	0.0120448	0.0105243	0.0120448
rs1518073	KLF12	2	199645024	C	G	0.368787	0.0197742	0.00211106	7.46564e-21	0.0107217	0.0110718	0.0104857	0.016313	0.0106329	0.0110718	0.0106329
rs2154403	MIR137HG	1	98465528	G	A	0.16501	0.0171882	0.00271563	2.46191e-10	0.00920146	0.00741307	0.00801144	0.0145519	0.00846463	0.00741307	0.00846463
rs2154403	AC105242.1	1	98465528	G	A	0.16501	0.0171882	0.00271563	2.46191e-10	0.00920138	0.00741301	0.00800923	0.0139648	0.00846455	0.00741301	0.00846455
