# Supplementary material for: Cross-trait multivariate GWAS confirms health implications of pubertal timing
Source: Nat Commun. 2025 Jan 18;16:799. doi: 10.1038/s41467-025-56191-4 (PMC11742396; doi:10.1038/s41467-025-56191-4)
Supplement: Supplementary file 14 — Supplementary Data 11 [file 41467_2025_56191_MOESM14_ESM.xlsx]

## Sheet: ST11. SNPs with heterogeneity
Supplementary Data 11. Sources of 27 lead SNPs with heterogeneity
P values are derived from GWAS analysis
SNP	BETA of age at menarche	P of age at menarche	BETAof age at first facial hair	P of age at first facial hair	BETA of age at voice break	P of age at voice break	BETA of pubertal height spurt	P of pubertal height spurt
rs1461503d	0.06	5.48e-45	0.011	2.72e-12	0.008	2.26e-12	0.026	0.0403
rs466639#	0.081	1.05e-36	0.006	0.0141	0.001	0.506	-0.018	0.328
rs4672110#	0.07	5.34e-35	0.004	0.0304	0.003	0.0519	-0.011	0.491
rs12878738*#	-0.053	4.4e-31	0.001	0.543	-0.001	0.247	0.036	0.0106
rs11867780#	0.055	4.98e-31	0	0.986	0	0.701	0.003	0.814
rs1079866#	0.072	7.02e-31	-0.001	0.566	0.002	0.178	0.035	0.0419
rs4754779#	0.047	7.79e-26	0.003	0.0357	0.001	0.322	-0.001	0.937
rs12607903#	-0.049	2.52e-25	-0.006	0.000772	-0.005	4.08e-05	0.029	0.0322
rs997295#	-0.042	8.16e-23	-0.002	0.293	-0.002	0.0343	-0.007	0.561
rs2894889#	0.042	6.12e-21	0.005	0.00282	0.003	0.0307	0.013	0.306
rs2167733c	-0.043	7.36e-20	-0.007	4.08e-05	-0.005	9.91e-05	-0.086	8.95e-10
rs2184968*#	-0.038	8.4e-19	0.002	0.212	-0.001	0.331	0.062	4.25e-07
rs2129464#	-0.039	2.56e-16	-0.001	0.568	-0.001	0.352	0.036	0.00889
rs852069*#	0.035	8.58e-16	-0.001	0.636	0.001	0.449	-0.045	0.000474
rs13196561#	-0.042	1.04e-15	-0.004	0.0598	-0.001	0.714	-0.033	0.0345
rs17426174b	0.02	0.000419	0.021	2.76e-29	0.01	3.36e-13	-0.009	0.572
rs199528b	0.016	0.00157	0.019	1.07e-24	0.01	7.57e-12	0.004	0.826
rs6914292a	0.013	0.00167	0.013	5.1e-18	0.003	0.00755	-0.013	0.301
rs16832681b	-0.012	0.0367	-0.026	3.38e-46	-0.007	3.95e-08	-0.037	0.0213
rs6568401a	-0.007	0.143	-0.014	6.68e-16	-0.004	0.00104	0.023	0.0981
rs11121667a	0.008	0.161	0.025	2.91e-40	0.005	0.000641	-0.009	0.552
rs3824915b	0.006	0.173	0.017	2.54e-28	0.007	3.2e-10	0.007	0.579
rs7781162a	0.003	0.587	0.018	1.56e-15	0.006	0.000169	-0.032	0.0826
rs10954315b	0.002	0.592	0.023	3.54e-48	0.006	2.47e-08	0.012	0.342
rs9907841b	-0.002	0.731	-0.017	8.7e-30	-0.007	9.68e-09	0.002	0.892
rs12922197*b	-0.002	0.759	0.018	8.17e-14	0.01	1.67e-07	-0.042	0.0266
rs12913832*b	-0.002	0.787	0.034	1.62e-73	0.011	1.06e-14	-0.016	0.359
Note: * SNPs with inconsistent effect (BETA) between female puberty feature and male puberty features; # SNPs with strong association for age of menarche; a SNPs with strong association for age at first facial hair; b SNPs with strong association for age at first facial hair and age at voice break; c SNPs with strong association for age of menarche and pubertal height spurt; d SNPs with strong as…
