# Supplementary material for: Cross-trait multivariate GWAS confirms health implications of pubertal timing
Source: Nat Commun. 2025 Jan 18;16:799. doi: 10.1038/s41467-025-56191-4 (PMC11742396; doi:10.1038/s41467-025-56191-4)
Supplement: Supplementary file 15 — Supplementary Data 12 [file 41467_2025_56191_MOESM15_ESM.xlsx]

## Sheet: ST12.SCOUTJOY-variants outliner
Supplementary Data 12. Shared variants form SCOUTJOY of mvpuberty with male and female Tanner stage
Boldfaced Pvalue indicates outliers identified for shared variants
P values are derived from SCOUTJOY analysis for lead SNP on Tanner stsge.
RSID	BETA.male	SE.male	BETA.female	SE.female	InitialRSSobs	InitialPvalue	RSSobs	Pvalue
rs2137182	0.029048	0.014658	-0.058752	0.014658	19.6857	9.12841e-06	19.3246	1.10276e-05
rs842564	0.03431	0.016578	-0.057959	0.016578	16.4642	4.95782e-05	16.3187	5.35319e-05
rs246185	0.130699	0.015078	0.018898	0.015078	15.8837	6.73581e-05	15.5759	7.92575e-05
rs11867780	0.040254	0.015343	-0.045312	0.015343	15.307	9.1375e-05	15.4844	8.31885e-05
rs107068	0.038133	0.013171	-0.029458	0.013171	12.0319	0.00052297	12.4308	0.000422318
rs12173082	0.034009	0.015633	-0.043151	0.015633	12.271	0.000460052	12.3422	0.000442828
rs1402444	0.085101	0.030406	-0.067289	0.030406	11.5274	0.000685781	11.8945	0.000563014
rs12541902	0.040845	0.014547	-0.030844	0.014547	11.0439	0.000889801	11.4252	0.000724543
rs12995480	0.012168	0.017384	-0.062327	0.017384	11.4296	0.000722817	10.9035	0.00095985
rs13175544	0.025576	0.021249	-0.06742	0.021249	10.9632	0.000929385	10.6715	0.00108799
rs2129464	0.043341	0.014751	-0.027703	0.014751	10.2091	0.00139748	10.6611	0.0010941
rs2674036	0.038924	0.016132	-0.036319	0.016132	10.3147	0.00131974	10.5466	0.00116401
rs4911442	0.038883	0.019821	-0.047603	0.019821	9.52342	0.00202866	9.59679	0.00194918
rs1356379	0.064225	0.021494	-0.033878	0.021494	8.83599	0.00295348	9.32745	0.00225746
rs1518073	0.007661	0.014376	-0.046791	0.014376	9.07227	0.00259515	8.61892	0.00332689
rs1543872	0.039631	0.014039	-0.021618	0.014039	8.12095	0.00437565	8.55745	0.00344112
rs2685230	0.064236	0.013515	-0.000297	0.013515	7.21125	0.00724481	8.37295	0.00380847
rs16840221	0.104085	0.023703	-0.0068	0.023703	7.278	0.00698043	8.30229	0.00395951
rs7944480	0.040521	0.014536	-0.020376	0.014536	7.3725	0.00662288	7.80432	0.00521214
rs6925239	0.042558	0.017142	-0.027397	0.017142	7.33239	0.00677229	7.65587	0.00565878
rs2770957	0.002201	0.016006	0.056052	0.016006	8.14219	0.0043247	7.5079	0.0061429
rs865809	0.037413	0.015296	-0.02381	0.015296	7.03697	0.00798441	7.35235	0.00669751
rs9391253	0.05937	0.014022	0.088287	0.014022	9.30181	0.00228928	7.04583	0.00794502
rs17265513	0.047538	0.017652	-0.022587	0.017652	6.55725	0.0104458	6.96351	0.00831886
rs17638853	0.045584	0.030195	-0.064744	0.030195	6.87126	0.00875927	6.87199	0.00875572
rs17817449	0.002184	0.013484	-0.041656	0.013484	7.12931	0.0075834	6.66892	0.00981086
rs2553731	0.063282	0.013267	0.005286	0.013267	5.49442	0.0190773	6.59033	0.0102534
rs3764002	0.001679	0.01508	0.049268	0.01508	7.129	0.0075847	6.57846	0.010322
rs10221489	0.001626	0.014019	0.045432	0.014019	6.9976	0.00816191	6.45525	0.0110625
rs9391249	0.015654	0.013245	0.052549	0.013245	7.17342	0.00739914	6.26832	0.0122916
rs247530	0.020121	0.016041	-0.0348	0.016041	6.25628	0.0123754	6.19762	0.0127922
rs2184968	0.000881	0.013293	-0.040153	0.013293	6.55368	0.0104667	6.10184	0.0135041
rs12913832	0.000283	0.015912	-0.047392	0.015912	6.24	0.0124896	5.79508	0.0160711
rs1054442	4.3e-05	0.013892	-0.041112	0.013892	6.12076	0.0133603	5.67982	0.0171612
rs12994085	0.048433	0.015704	-0.010187	0.015704	5.08907	0.0240771	5.62131	0.0177434
rs10512009	0.007996	0.015094	-0.037065	0.015094	5.4801	0.0192342	5.23836	0.0220941
rs6913095	0.031735	0.018143	-0.027947	0.018143	5.06834	0.0243668	5.20029	0.0225831
rs9250	0.017506	0.013928	-0.026406	0.013928	5.17404	0.0229269	5.15917	0.0231239
rs1984874	0.034536	0.014486	-0.015153	0.014486	4.81243	0.0282551	5.13377	0.0234648
rs7623878	0.014201	0.023686	0.0761	0.023686	5.55736	0.0184032	4.98188	0.0256141
rs4076654	0.018561	0.01394	-0.024434	0.01394	4.82543	0.0280429	4.84468	0.0277315
rs2811473	0.044235	0.018653	-0.017931	0.018653	4.47824	0.034329	4.79762	0.028499
rs7481311	0.061394	0.015855	0.003033	0.015855	4.00912	0.0452547	4.74779	0.029336
rs10774710	0.026869	0.013732	-0.017151	0.013732	4.5123	0.0336519	4.71478	0.0299044
rs2267812	0.023365	0.016913	0.061907	0.016913	5.32934	0.0209693	4.55415	0.032839
rs602662	0.045346	0.013317	-0.001225	0.013317	3.89489	0.0484332	4.49636	0.033967
rs668622	0.059647	0.01334	0.009763	0.01334	3.58228	0.0583989	4.46824	0.0345306
rs10470054	0.014781	0.018562	0.059214	0.018562	4.97528	0.025712	4.3973	0.0359958
rs17065381	0.012413	0.02688	0.078963	0.02688	4.84459	0.0277331	4.3689	0.0366007
rs3856522	0.024612	0.018224	-0.028304	0.018224	4.16529	0.0412603	4.21176	0.0401446
rs12915845	0.072897	0.013384	0.022132	0.013384	2.82562	0.0927712	3.91258	0.047926
rs2976181	0.002091	0.014748	0.03735	0.014748	4.14707	0.0417067	3.81103	0.0509161
rs652260	0.008529	0.013305	-0.025648	0.013305	3.84641	0.0498526	3.72497	0.0536047
rs7019815	0.034233	0.013631	-0.007178	0.013631	3.35902	0.0668376	3.71218	0.0540167
rs29939	0.031428	0.013892	-0.009091	0.013892	3.2396	0.071878	3.53035	0.0602551
rs2167733	0.04448	0.014573	-0.000669	0.014573	3.01361	0.0825683	3.49275	0.0616382
rs466639	0.051645	0.020358	-0.008809	0.020358	3.1288	0.0769205	3.48516	0.0619215
rs3913345	0.025723	0.014454	0.052135	0.014454	4.18374	0.0408136	3.43823	0.063704
rs12993572	0.022215	0.015985	0.053072	0.015985	4.06249	0.0438457	3.4266	0.064154
rs1461503	0.006863	0.013242	0.03532	0.013242	3.77457	0.0520374	3.3771	0.0661082
rs4742978	0.004858	0.019982	-0.042017	0.019982	3.56548	0.0589928	3.36416	0.0666297
rs11630578	0.009298	0.014617	-0.02588	0.014617	3.33926	0.0676452	3.24272	0.0717414
rs7259484	0.021866	0.0166	-0.020837	0.0166	3.14851	0.0759965	3.21663	0.0728934
rs2815752	0.026194	0.013535	-0.010595	0.013535	2.97358	0.0846346	3.1867	0.0742399
rs7514705	0.044596	0.013268	0.004125	0.013268	2.60026	0.106846	3.13489	0.0766337
rs3743266	0.033283	0.014167	0.055091	0.014167	3.89468	0.0484391	3.05228	0.0806237
rs12646184	0.002066	0.013365	-0.026657	0.013365	3.0592	0.0802811	2.87092	0.0901933
rs12056794	0.026897	0.02421	-0.03069	0.02421	2.79072	0.0948119	2.82318	0.0929122
rs3736952	0.00801	0.016167	0.039006	0.016167	3.03331	0.0815714	2.70706	0.0999048
rs2526747	0.049079	0.013377	0.009462	0.013377	2.11771	0.145604	2.68909	0.101038
rs582780	0.050224	0.01335	0.010413	0.01335	2.09454	0.147827	2.68437	0.101337
rs3922468	0.019691	0.013959	-0.013631	0.013959	2.5413	0.110904	2.64356	0.10397
rs11620937	0.011696	0.014121	-0.01976	0.014121	2.6371	0.104394	2.61519	0.105845
rs4266671	0.024656	0.013583	-0.008957	0.013583	2.41773	0.119969	2.60574	0.106477
rs6568401	0.04004	0.015178	-0.000269	0.015178	2.18982	0.138925	2.54536	0.110619
rs1899689	0.043109	0.01394	0.004543	0.01394	2.09791	0.147501	2.54421	0.1107
rs264816	0.037324	0.015722	-0.003231	0.015722	2.21567	0.136615	2.51723	0.112608
rs4936323	0.000907	0.014703	-0.028178	0.014703	2.66557	0.102541	2.48462	0.114964
rs1815811	0.003446	0.013467	0.028712	0.013467	2.68356	0.101389	2.43702	0.118501
rs7309053	0.018443	0.014876	-0.015135	0.014876	2.35162	0.125153	2.42273	0.119587
rs4966020	0.044753	0.014137	0.006205	0.014137	1.9467	0.162943	2.39867	0.121438
rs2256187	0.029453	0.01892	-0.014399	0.01892	2.23752	0.134697	2.37369	0.123395
rs17197938	0.007118	0.015325	0.034476	0.015325	2.63075	0.104812	2.34707	0.125519
rs10513801	0.000421	0.019856	-0.037092	0.019856	2.46452	0.116444	2.28974	0.130232
rs4483850	0.01966	0.013272	0.039006	0.013272	2.69928	0.100394	2.20839	0.137261
rs12878738	0.012841	0.014572	-0.017168	0.014572	2.15754	0.141872	2.16455	0.141226
rs13131747	0.017678	0.015355	-0.014994	0.015355	2.10366	0.146947	2.16325	0.141345
rs11792861	0.013365	0.014627	-0.016456	0.014627	2.08107	0.149136	2.09682	0.147605
rs2688327	0.039472	0.014658	0.003223	0.014658	1.72231	0.189396	2.06775	0.150444
rs2668767	0.018038	0.013549	-0.010728	0.013549	1.94983	0.162605	2.04598	0.152608
rs12609406	0.003652	0.014633	-0.023152	0.014633	2.12277	0.145123	2.01398	0.155856
rs2589400	0.000227	0.014184	0.025005	0.014184	2.13599	0.143877	1.97797	0.159605
rs16832681	0.015942	0.016606	-0.016535	0.016606	1.85087	0.173682	1.88224	0.170079
rs852069	0.011427	0.01389	-0.01522	0.01389	1.87096	0.171365	1.87744	0.170626
rs511744	0.031888	0.014555	0.048115	0.014555	2.44445	0.117941	1.85682	0.172993
rs11079161	0.00579	0.013378	-0.018362	0.013378	1.91316	0.166613	1.84923	0.173873
rs12922197	0.030636	0.021859	-0.013864	0.021859	1.70073	0.192193	1.812	0.178268
rs17011935	0.014239	0.020588	0.044557	0.020588	2.03163	0.154055	1.76336	0.184206
rs12607903	0.029172	0.014802	-0.002527	0.014802	1.52409	0.217002	1.73184	0.188177
rs1384660	0.00014	0.016614	0.026932	0.016614	1.81485	0.177928	1.68159	0.194713
rs4687858	0.016986	0.015585	-0.012479	0.015585	1.61289	0.204086	1.67223	0.19596
rs6185	0.015253	0.015777	0.036652	0.015777	1.98034	0.159355	1.67083	0.196147
rs10954315	0.008184	0.013383	0.026952	0.013383	1.8049	0.179121	1.57309	0.209758
rs2510	0.035664	0.015453	0.050323	0.015453	2.12325	0.145078	1.56861	0.210409
rs7757654	0.008945	0.014241	-0.015353	0.014241	1.55139	0.212931	1.53739	0.215007
rs2760394	0.01279	0.013999	-0.012042	0.013999	1.49323	0.221716	1.52659	0.216626
rs3733632	0.044176	0.018403	0.060746	0.018403	2.0846	0.148791	1.52134	0.217416
rs11209331	0.012878	0.013996	0.030942	0.013996	1.79186	0.180699	1.51173	0.218875
rs2894889	0.008977	0.014004	-0.014578	0.014004	1.49272	0.221795	1.48316	0.223281
rs4611808	0.004097	0.018882	-0.025506	0.018882	1.55229	0.212798	1.47326	0.224833
rs2378662	0.004444	0.01372	0.023974	0.01372	1.63546	0.200949	1.46556	0.226047
rs7719067	0.02659	0.013399	6.9e-05	0.013399	1.2003	0.273261	1.39988	0.236744
rs12160956	0.046477	0.013899	0.014299	0.013899	1.00394	0.31636	1.39849	0.236977
rs13196561	0.017834	0.016186	0.036825	0.016186	1.67072	0.196162	1.37676	0.240653
rs10938397	0.005166	0.013322	0.022925	0.013322	1.49195	0.221914	1.32525	0.249652
rs11556924	0.024417	0.014819	0.03917	0.014819	1.69444	0.193016	1.31435	0.251609
rs9907841	0.003994	0.013301	-0.015851	0.013301	1.3437	0.246383	1.28965	0.256113
rs8110135	0.050493	0.015065	0.016882	0.015065	0.863594	0.352735	1.23933	0.2656
rs2479724	0.024998	0.013297	0.000216	0.013297	1.05706	0.303886	1.23535	0.266368
rs3777147	0.012628	0.019375	-0.017229	0.019375	1.2129	0.270758	1.21549	0.270248
rs13204362	0.015338	0.017641	-0.01282	0.017641	1.1801	0.277335	1.2146	0.270422
rs4905068	0.011379	0.014014	-0.010676	0.014014	1.17453	0.278473	1.20102	0.273118
rs12663002	0.022023	0.019897	0.042888	0.019897	1.41452	0.234308	1.15263	0.282999
rs3894415	0.021879	0.022164	-0.013224	0.022164	1.08811	0.29689	1.14082	0.285479
rs9568131	0.020192	0.016053	-0.005785	0.016053	0.99264	0.319098	1.08266	0.298103
rs7140556	0.018205	0.01507	-0.005877	0.01507	0.986775	0.320532	1.07009	0.300924
rs6486116	0.041913	0.014743	0.049743	0.014743	1.59192	0.207052	1.05742	0.303804
rs12714305	0.003334	0.015018	-0.016616	0.015018	1.09162	0.296112	1.04131	0.307518
rs5742915	0.00571	0.013462	0.021234	0.013462	1.16944	0.279517	1.02813	0.310599
rs2289292	0.015201	0.014434	0.029383	0.014434	1.25079	0.263402	1.01763	0.313082
rs170276	0.041791	0.015167	0.01219	0.015167	0.738856	0.390027	1.01327	0.31412
rs11165924	0.001483	0.014355	-0.016396	0.014355	1.0183	0.312923	0.957292	0.32787
rs9522262	0.026734	0.01411	0.03692	0.01411	1.30638	0.253052	0.955151	0.328412
rs7781162	0.002242	0.019649	0.025381	0.019649	1.02796	0.310638	0.93892	0.332556
rs1036526	0.04155	0.017739	0.009957	0.017739	0.690755	0.405908	0.906448	0.341059
rs1079866	0.047947	0.019214	0.057678	0.019214	1.29332	0.255438	0.868317	0.351422
rs8136272	0.043365	0.015265	0.014951	0.015265	0.57812	0.44705	0.840603	0.359224
rs10934420	0.013378	0.013248	-0.005067	0.013248	0.769613	0.380337	0.827889	0.362884
rs1469039	0.030198	0.01695	0.041281	0.01695	1.10798	0.292521	0.805987	0.369309
rs10781204	0.045941	0.016925	0.015396	0.016925	0.559371	0.454514	0.803763	0.369971
rs7955374	0.010443	0.021042	0.031199	0.021042	0.926431	0.335792	0.800679	0.37089
rs6014658	0.045337	0.016069	0.051282	0.016069	1.24963	0.263623	0.794413	0.372769
rs10876864	0.004748	0.013378	-0.011254	0.013378	0.805027	0.369595	0.786466	0.375171
rs1916039	0.006878	0.015373	0.021831	0.015373	0.878269	0.348676	0.763101	0.38236
rs7828501	0.010164	0.013332	0.022021	0.013332	0.915994	0.338529	0.76096	0.383028
rs11624049	0.025453	0.015603	0.035748	0.015603	1.02823	0.310575	0.757751	0.384033
rs11155530	9.4e-05	0.013979	0.014704	0.013979	0.762142	0.382659	0.706037	0.400763
rs11853016	0.015025	0.013446	-0.002894	0.013446	0.63612	0.425119	0.705785	0.400847
rs4923522	0.033567	0.013276	0.011218	0.013276	0.487133	0.485209	0.699243	0.403038
rs1363966	0.006598	0.01427	-0.009962	0.01427	0.701144	0.4024	0.699054	0.403102
rs3828137	0.002582	0.013441	-0.011451	0.013441	0.666197	0.414381	0.637289	0.424694
rs6484320	0.038451	0.016331	0.012458	0.016331	0.448196	0.503193	0.63581	0.425232
rs4715210	0.015102	0.017384	-0.00574	0.017384	0.570925	0.449892	0.614062	0.433262
rs108422	0.021531	0.01331	0.003204	0.01331	0.483147	0.487	0.598911	0.438994
rs6917474	0.014266	0.01402	-0.002794	0.01402	0.53136	0.466036	0.589184	0.442735
rs543874	0.014231	0.016293	0.026049	0.016293	0.724985	0.394514	0.582816	0.445211
rs2961853	0.047435	0.013496	0.02271	0.013496	0.300809	0.583376	0.574893	0.448321
rs631248	0.007056	0.016456	0.020683	0.016456	0.657864	0.417315	0.567563	0.451229
rs7587651	0.029001	0.013636	0.00902	0.013636	0.393359	0.530539	0.550207	0.458233
rs2154403	0.042221	0.017833	0.015522	0.017833	0.344355	0.557326	0.516565	0.472311
rs4932397	0.06097	0.017628	0.029793	0.017628	0.260743	0.60961	0.515642	0.472706
rs6884303	0.007045	0.014461	0.017795	0.014461	0.572849	0.449129	0.486344	0.485563
rs12456065	0.006026	0.015865	-0.008827	0.015865	0.453755	0.500557	0.453085	0.500873
rs4394914	0.01123	0.013351	-0.00282	0.013351	0.411138	0.521393	0.451186	0.501772
rs17449243	0.009319	0.020082	0.023716	0.020082	0.530303	0.466479	0.450639	0.502031
rs17795846	0.042072	0.026491	0.009286	0.026491	0.344696	0.557131	0.446294	0.5041
rs1520343	0.000465	0.013776	-0.011089	0.013776	0.475484	0.490475	0.44372	0.505333
rs2697985	0.035724	0.016662	0.013319	0.016662	0.272014	0.601984	0.41121	0.521356
rs7942595	0.006011	0.013342	0.014861	0.013342	0.46209	0.496649	0.391134	0.531704
rs2249651	0.036055	0.019201	0.041292	0.019201	0.576863	0.447544	0.371089	0.542411
rs9603603	0.001707	0.014306	-0.009554	0.014306	0.387531	0.5336	0.368572	0.543784
rs11121667	0.020604	0.015826	0.003528	0.015826	0.285867	0.592882	0.358779	0.549185
rs11639988	0.077658	0.019076	0.043915	0.019076	0.115032	0.734486	0.353928	0.551898
rs2836950	0.02009	0.01383	0.02512	0.01383	0.509654	0.475289	0.351818	0.553086
rs12610468	0.02509	0.013329	0.008845	0.013329	0.239431	0.624617	0.351789	0.553102
rs12946454	0.015372	0.015257	0.000199	0.015257	0.298627	0.584745	0.349597	0.554341
rs16918378	0.01121	0.020537	0.023125	0.020537	0.406138	0.523936	0.334467	0.563041
rs4715482	0.006227	0.013247	-0.004873	0.013247	0.320826	0.571112	0.331462	0.5648
rs12707076	0.015936	0.013796	0.002112	0.013796	0.26164	0.608996	0.321683	0.570598
rs11654508	0.031422	0.016171	0.012117	0.016171	0.203852	0.651629	0.314384	0.575002
rs17685338	0.014562	0.017416	-0.001185	0.017416	0.269489	0.603674	0.306753	0.57968
rs13179411	0.015342	0.018682	0.023986	0.018682	0.38078	0.537186	0.292703	0.588494
rs6499240	0.022138	0.0133	0.007569	0.0133	0.199918	0.654787	0.289764	0.590372
rs17746351	0.02781	0.013327	0.011883	0.013327	0.170119	0.680006	0.283596	0.594354
rs17418584	0.03189	0.020101	0.010932	0.020101	0.180506	0.670939	0.261929	0.608798
rs7582977	0.058659	0.026428	0.027214	0.026428	0.137577	0.710702	0.251296	0.616164
rs11754643	0.046814	0.015416	0.02553	0.015416	0.0911955	0.762663	0.239314	0.624702
rs1260326	0.018544	0.013684	0.022008	0.013684	0.35211	0.552921	0.233755	0.628753
rs1378403	0.006172	0.014444	-0.004084	0.014444	0.222643	0.637034	0.232244	0.629865
rs6914292	0.0064	0.013403	0.012679	0.013403	0.275374	0.599749	0.225056	0.635214
rs3824915	0.032326	0.01406	0.015931	0.01406	0.108069	0.742353	0.217118	0.641245
rs13426118	0.02535	0.020363	0.03064	0.020363	0.32215	0.570318	0.216993	0.64134
rs1537955	0.007701	0.013986	-0.001839	0.013986	0.171407	0.678864	0.188528	0.664144
rs12144559	0.002162	0.013978	-0.005941	0.013978	0.193326	0.660163	0.187784	0.664767
rs997295	0.013231	0.013442	0.002913	0.013442	0.132376	0.715981	0.171353	0.678912
rs1149297	0.041932	0.018066	0.022093	0.018066	0.0705802	0.790494	0.165435	0.684201
rs714417	0.018054	0.014435	0.006163	0.014435	0.112977	0.73678	0.163658	0.685811
rs4672110	0.017126	0.016978	0.021157	0.016978	0.232209	0.629891	0.158944	0.690131
rs7642134	0.018284	0.013396	0.020185	0.013396	0.252987	0.614979	0.156662	0.692249
rs823094	0.047399	0.013299	0.028908	0.013299	0.0259906	0.871923	0.151797	0.696824
rs10975978	0.023793	0.025585	0.029851	0.025585	0.210734	0.646193	0.145785	0.702596
rs17426174	0.003712	0.016263	-0.004891	0.016263	0.141972	0.706329	0.142531	0.705778
rs2007888	0.027801	0.017982	0.029011	0.017982	0.242046	0.622733	0.139418	0.708861
rs953230	0.008277	0.014574	-0.000484	0.014574	0.116753	0.732583	0.133727	0.714599
rs9343545	0.015891	0.016448	0.01918	0.016448	0.192302	0.661008	0.129382	0.719073
rs3827103	0.024841	0.02281	0.028604	0.02281	0.197175	0.657011	0.12747	0.72107
rs7132908	0.034118	0.013525	0.030776	0.013525	0.257204	0.612047	0.104713	0.746246
rs169080	0.015596	0.01392	0.017182	0.01392	0.168304	0.681623	0.103976	0.747109
rs2787487	0.034942	0.013483	0.020671	0.013483	0.0244114	0.875843	0.102033	0.749404
rs12445830	0.036012	0.023358	0.036044	0.023358	0.189667	0.663194	0.101955	0.749496
rs16925120	0.037869	0.017719	0.021202	0.017719	0.0343349	0.852996	0.100693	0.751
rs6757941	0.008194	0.012881	0.011052	0.012881	0.132267	0.716093	0.0955056	0.757291
rs10860153	0.017718	0.014278	0.01862	0.014278	0.161535	0.687747	0.0939955	0.759158
rs11667487	0.022423	0.015038	0.010965	0.015038	0.0471713	0.828061	0.0934594	0.759824
rs17270153	0.01091	0.022601	0.016689	0.022601	0.121595	0.727311	0.0927471	0.760713
rs17236969	0.020232	0.02016	0.007534	0.02016	0.0593394	0.807543	0.0896692	0.764598
rs740077	0.035596	0.016167	0.032311	0.016167	0.204311	0.651264	0.0851537	0.770431
rs16937956	0.025374	0.013979	0.023554	0.013979	0.162375	0.68698	0.0729356	0.78711
rs2105029	0.023616	0.013767	0.021843	0.013767	0.141198	0.707093	0.0627155	0.802254
rs6911407	0.016645	0.013637	0.008409	0.013637	0.0259666	0.871982	0.0548339	0.814856
rs970953	0.008708	0.014583	0.00224	0.014583	0.0408671	0.839795	0.0543987	0.815579
rs9947662	0.002776	0.015109	0.006318	0.015109	0.0609737	0.804964	0.0510219	0.821294
rs13410664	0.029935	0.027402	0.029498	0.027402	0.0863063	0.768927	0.0450044	0.831996
rs913588	0.023041	0.013307	0.020563	0.013307	0.110342	0.739755	0.0430254	0.835677
rs12003641	0.002475	0.024469	-0.004393	0.024469	0.0422398	0.837163	0.0417872	0.838026
rs6690625	0.07747	0.016778	0.053603	0.016778	0.0126802	0.910343	0.0395611	0.842341
rs694637	0.016587	0.013336	0.015595	0.013336	0.0827558	0.773597	0.0385822	0.844279
rs1865294	0.042267	0.019168	0.026799	0.019168	0.00290947	0.956983	0.0382644	0.844913
rs7662107	0.04493	0.014502	0.036874	0.014502	0.170055	0.680063	0.0375755	0.846298
rs4877603	0.001984	0.013696	0.004715	0.013696	0.0427741	0.836151	0.0360138	0.849487
rs2723065	0.000103	0.013719	-0.00309	0.013719	0.0368046	0.847863	0.034299	0.853072
rs12549420	0.006784	0.01645	0.008399	0.01645	0.0390332	0.843383	0.0267566	0.870066
rs13084037	0.003064	0.015767	-0.000727	0.015767	0.0212726	0.884039	0.0234046	0.87841
rs222452	0.011958	0.017363	0.012182	0.017363	0.0416635	0.838262	0.0231048	0.879185
rs1522928	0.001539	0.028791	0.00632	0.028791	0.023525	0.8781	0.0208006	0.885323
rs1571536	0.010037	0.013294	0.005165	0.013294	0.00877034	0.925387	0.01932	0.889453
rs3803573	0.010157	0.014398	0.009959	0.014398	0.0348151	0.851984	0.0179676	0.893368
rs199528	0.012956	0.016387	0.006922	0.016387	0.00724234	0.93218	0.0177095	0.894132
rs1516883	0.075231	0.014102	0.053796	0.014102	0.0569339	0.811409	0.0166057	0.897466
rs12482030	0.014062	0.019792	0.013567	0.019792	0.031903	0.858241	0.015886	0.899701
rs17207196	0.008519	0.013413	0.008363	0.013413	0.0284218	0.866121	0.0147051	0.903481
rs6758290	0.005646	0.013302	0.006178	0.013302	0.0232387	0.878838	0.0142439	0.905
rs9389578	0.007335	0.016045	0.007494	0.016045	0.0186445	0.891391	0.0103891	0.918814
rs2300922	0.001997	0.013346	0.000314	0.013346	0.00398305	0.949678	0.00496096	0.943848
rs17400325	0.04237	0.028782	0.029088	0.028782	0.00079729	0.977474	0.00461951	0.945812
rs9319617	0.006021	0.013192	0.005568	0.013192	0.00988933	0.920785	0.00438992	0.947174
rs4754779	0.003153	0.013966	0.003275	0.013966	0.00498634	0.943705	0.00285199	0.95741
rs4864201	0.003115	0.013863	0.001528	0.013863	0.00104728	0.974184	0.00208678	0.963564
rs895526	0.013555	0.017233	0.009117	0.017233	3.27604e-05	0.995433	0.00202839	0.964077
rs7801167	0.015561	0.016512	0.010807	0.016512	0.000593178	0.980569	0.00139886	0.970165
rs7867775	0.002578	0.013526	0.001344	0.013526	0.000508771	0.982004	0.00115849	0.972848
rs10512144	0.010412	0.02031	0.008378	0.02031	0.00364383	0.951866	0.000624873	0.980057
rs13019832	0.034334	0.013384	0.025949	0.013384	0.0397539	0.841962	0.000605881	0.980362
rs1283773	0.032155	0.019199	0.023347	0.019199	0.00770254	0.930064	0.000577235	0.980832
rs10980854	0.024756	0.028628	0.017586	0.028628	0.00114485	0.973008	0.000542058	0.981425
rs11741790	0.044374	0.016363	0.032662	0.016363	0.0275197	0.868243	0.000291873	0.986369
rs4359170	0.023734	0.014132	0.017425	0.014132	0.00988218	0.920813	0.000171981	0.989537
rs10217141	0.0353	0.013193	0.026055	0.013193	0.0283032	0.866398	0.000153172	0.990125
