# Supplementary material for: Cross-trait multivariate GWAS confirms health implications of pubertal timing
Source: Nat Commun. 2025 Jan 18;16:799. doi: 10.1038/s41467-025-56191-4 (PMC11742396; doi:10.1038/s41467-025-56191-4)
Supplement: Supplementary file 16 — Supplementary Data 13 [file 41467_2025_56191_MOESM16_ESM.xlsx]

## Sheet: ST13.SCOUTJOY
Supplementary Data 13. Regression slopes form SCOUTJOY of mvpuberty with male and female Tanner stage
Trait1	Trait2	Global Test		Method	Data	slope	se	T-stat	nSNP	P-value
		RSSobs	P
Tanner-male	Tanner-female	600.164	1.7e-29	York (base)	All_variants	0.663379	0.114009	5.81863	257	1.75934e-08
				IVW	All_variants	0.217103	0.0551034	3.93992	257	0.000105083
				Egger	All_variants	0.146395	0.087251	1.67786	256	0.0945949
				York	Exclude_final_outliers	0.743902	0.117135	6.35081	253	9.87053e-10
				York	Exclude_initial_outliers	0.743902	0.117135	6.35081	253	9.87053e-10
P values are derived from two-sided t tests
