# Supplementary material for: Cross-trait multivariate GWAS confirms health implications of pubertal timing
Source: Nat Commun. 2025 Jan 18;16:799. doi: 10.1038/s41467-025-56191-4 (PMC11742396; doi:10.1038/s41467-025-56191-4)
Supplement: Supplementary file 17 — Supplementary Data 14 [file 41467_2025_56191_MOESM17_ESM.xlsx]

## Sheet: ST14. TWAS 
Supplementary Data 14. Significant genes identified by Transcriptome-wide association study (TWAS)
FUSION TWAS feature (gene) P value < 1.48 x 10-6 (Bonferroni threshold, nominal P value corrected for 33798 sCCA features available for testing after munging)
UTMOST TWAS feature (gene) P value < 3.61 x 10-6 (Bonferroni threshold, nominal P value corrected for 13841 features available for testing after munging)
Indicates gene demonstrates strong evidence FOCUS fine mapping posterior inclusion probability (PIP) of >0.5, suggesting that the gene is more likely to be causal than other genes in the locus
FUSION TWAS sparse canonical correlation weight	Ensembl Gene ID	Gene symbol	Gene chromosome	Gene start position (hg19)	Gene start position (hg19)	Heritability of the gene	rsID of most significant GWAS SNP in locus	Z-score of the most significant GWAS SNP in locus	rsID of the best eQTL in the locus	Cross-validation R2 of the best eQTL in the locus	Z-score of the best eQTL in the locus	GWAS Z-score for this eQTL	Number of SNPs in the locus	Best performing model	Cross-validation R2 of the best performing model	Cross-validation P-value of the best performing model	TWAS Z-score (primary statistic of interest)	TWAS P-value (two-sided Z-test)	UTMOST.test_score	UTMOST.P	Fine-mapping with FOCUS method posterior inclusion probability (PIP) (PIP > 0.5 is considered evidence that gene is more likely to be causal than any othe genes in the region)
./sCCA_weights_v8//sCCA1/sCCA1.ENSG00000107077.18.wgt.RDat	ENSG00000107077.18	KDM4C	9	6757640	6757641	0.2356	rs913588	-8.56	rs7868863	0.102	6.41	2.952	615	enet	0.16	2.4e-13	4.8534	1.21e-06	18.064	1.93072e-08	1
./sCCA_weights_v8//sCCA1/sCCA1.ENSG00000116678.19.wgt.RDat	ENSG00000116678.19	LEPR	1	65525688	65525689	0.4129	rs10158937	-7.329	rs17412368	0.255418	9.38	5.684	458	lasso	0.32	1.7e-27	5.64978	1.61e-08	30.3734	1.74305e-14	0.999
./sCCA_weights_v8//sCCA2/sCCA2.ENSG00000163104.17.wgt.RDat	ENSG00000163104.17	SMARCAD1	4	94207610	94207611	0.0607	rs2087170	9.47	rs2664871	0.019058	4.16	9.244	389	enet	0.037	0.0004	8.0419	8.85e-16	12.5818	3.03764e-06	0.923
./sCCA_weights_v8//sCCA1/sCCA1.ENSG00000112237.12.wgt.RDat	ENSG00000112237.12	CCNC	6	99567037	99567038	0.1011	rs9389578	-9.02	rs2209157	0.113	6.23	5.021	447	top1	0.11	1.1e-09	5.021	5.14e-07	21.0308	3.65299e-10	0.667
./sCCA_weights_v8//sCCA1/sCCA1.ENSG00000143727.15.wgt.RDat	ENSG00000143727.15	ACP1	2	264392	264393	0.1829	rs2867124	10.71	rs17713729	0.099398	6.54	-4.057	373	enet	0.16	1.3e-13	-5.22266	1.76e-07	19.3363	1.06418e-09	0.498
./sCCA_weights_v8//sCCA2/sCCA2.ENSG00000166260.10.wgt.RDat	ENSG00000166260.10	COX11	17	54968763	54968764	0.4344	rs11655949	-7.69	rs11869726	0.439409	11.64	5.191	499	lasso	0.44	2.8e-40	5.12583	2.96e-07	18.8653	1.32677e-09	0.485
./sCCA_weights_v8//sCCA3/sCCA3.ENSG00000166260.10.wgt.RDat	ENSG00000166260.10	COX11	17	54968763	54968764	0.417	rs11655949	-7.69	rs17817829	0.452	11.81	5.157	499	lasso	0.45	6.7e-42	5.1597	2.47e-07	18.8653	1.32677e-09	0.485
./sCCA_weights_v8//sCCA1/sCCA1.ENSG00000166260.10.wgt.RDat	ENSG00000166260.10	COX11	17	54968763	54968764	0.5019	rs11655949	-7.69	rs11869726	0.517	12.61	5.191	499	enet	0.57	4.9e-58	6.52	7.22e-11	18.8653	1.32677e-09	0.485
./sCCA_weights_v8//sCCA3/sCCA3.ENSG00000112249.13.wgt.RDat	ENSG00000112249.13	ASCC3	6	100881371	100881372	0.3623	rs240113	-6.84	rs17672397	0.325	10.02	5.425	306	enet	0.35	1.4e-30	5.1605	2.46e-07	226.296	2.5988e-11	0.425
./sCCA_weights_v8//sCCA1/sCCA1.ENSG00000112249.13.wgt.RDat	ENSG00000112249.13	ASCC3	6	100881371	100881372	0.3615	rs240113	-6.84	rs17672397	0.33	-10.11	5.425	306	enet	0.35	7.2e-31	-5.21253	1.86e-07	226.296	2.5988e-11	0.425
./sCCA_weights_v8//sCCA2/sCCA2.ENSG00000133103.16.wgt.RDat	ENSG00000133103.16	COG6	13	39655626	39655627	0.4813	rs9603603	6.29	rs4254189	0.556423	13	4.523	527	lasso	0.58	5.6e-60	5.24347	1.58e-07	15.3557	8.15754e-08	0.403
./sCCA_weights_v8//sCCA1/sCCA1.ENSG00000133103.16.wgt.RDat	ENSG00000133103.16	COG6	13	39655626	39655627	0.637	rs9603603	6.29	rs4254189	0.753201	15.14	4.523	527	lasso	0.77	1e-99	5.0606	4.18e-07	15.3557	8.15754e-08	0.403
./sCCA_weights_v8//sCCA3/sCCA3.ENSG00000133103.16.wgt.RDat	ENSG00000133103.16	COG6	13	39655626	39655627	0.6144	rs9603603	6.29	rs4254189	0.678	-14.35	4.523	527	lasso	0.72	6.7e-86	-5.36144	8.26e-08	15.3557	8.15754e-08	0.403
./sCCA_weights_v8//sCCA3/sCCA3.ENSG00000048649.13.wgt.RDat	ENSG00000048649.13	RSF1	11	77821016	77821017	0.0655	rs2256464	6.37	rs2510044	0.049181	-4.44	6.21	351	top1	0.049	5.5e-05	-6.21	5.3e-10	15.0147	9.87867e-08	0.377
./sCCA_weights_v8//sCCA1/sCCA1.ENSG00000048649.13.wgt.RDat	ENSG00000048649.13	RSF1	11	77821016	77821017	0.1426	rs2256464	6.37	rs12418734	0.13845	-6.73	-4.56708	351	lasso	0.15	1.5e-12	5.09741	3.44e-07	15.0147	9.87867e-08	0.377
./sCCA_weights_v8//sCCA3/sCCA3.ENSG00000112701.17.wgt.RDat	ENSG00000112701.17	SENP6	6	75601508	75601509	0.3232	rs9250	7.44	rs766244	0.361	10.68	7.349	336	lasso	0.37	3.8e-32	7.5861	3.3e-14	481.163	2.26171e-11	0.346
./sCCA_weights_v8//sCCA2/sCCA2.ENSG00000112701.17.wgt.RDat	ENSG00000112701.17	SENP6	6	75601508	75601509	0.1943	rs9250	7.44	rs6936085	0.222108	8.4	7.37	336	enet	0.27	5.6e-23	7.06	1.64e-12	481.163	2.26171e-11	0.346
./sCCA_weights_v8//sCCA1/sCCA1.ENSG00000112701.17.wgt.RDat	ENSG00000112701.17	SENP6	6	75601508	75601509	0.3903	rs9250	7.44	rs766244	0.38	10.9	7.349	336	top1	0.38	1.8e-33	7.349	2e-13	481.163	2.26171e-11	0.346
./sCCA_weights_v8//sCCA2/sCCA2.ENSG00000114388.12.wgt.RDat	ENSG00000114388.12	NPRL2	3	50350693	50350694	0.0636	rs34166957	8.04	rs17657664	0.0571	-4.77	7.57243	332	enet	0.06	8.4e-06	-7.45392	9.06e-14	419.09	2.35317e-11	0.333
./sCCA_weights_v8//sCCA1/sCCA1.ENSG00000114388.12.wgt.RDat	ENSG00000114388.12	NPRL2	3	50350693	50350694	0.0686	rs34166957	8.04	rs2609024	0.061381	5.07	7.1858	332	top1	0.061	7.1e-06	7.18579	6.68e-13	419.09	2.35317e-11	0.333
./sCCA_weights_v8//sCCA3/sCCA3.ENSG00000167191.11.wgt.RDat	ENSG00000167191.11	GPRC5B	16	19886166	19886167	0.1133	rs8054079	6.21	rs4782279	0.105733	5.93	4.951	429	top1	0.11	3.6e-09	4.951	7.38e-07	16.4814	4.20427e-08	0.327
./sCCA_weights_v8//sCCA2/sCCA2.ENSG00000167191.11.wgt.RDat	ENSG00000167191.11	GPRC5B	16	19886166	19886167	0.0765	rs8054079	6.21	rs739565	0.022	-4.66	-3.00886	429	enet	0.045	0.00011	5.21171	1.87e-07	16.4814	4.20427e-08	0.327
./sCCA_weights_v8//sCCA1/sCCA1.ENSG00000167191.11.wgt.RDat	ENSG00000167191.11	GPRC5B	16	19886166	19886167	0.18	rs8054079	6.21	rs4782279	0.191985	7.83	4.951	429	top1	0.19	5.9e-16	4.951	7.38e-07	16.4814	4.20427e-08	0.327
./sCCA_weights_v8//sCCA1/sCCA1.ENSG00000189298.13.wgt.RDat	ENSG00000189298.13	ZKSCAN3	6	28349913	28349914	0.4134	rs12663002	6.62	rs1052215	0.33737	10.46	5.9	381	enet	0.38	1.3e-33	5.9417	2.82e-09	25.6799	2.96463e-12	0.321
./sCCA_weights_v8//sCCA2/sCCA2.ENSG00000189298.13.wgt.RDat	ENSG00000189298.13	ZKSCAN3	6	28349913	28349914	0.4089	rs12663002	6.62	rs1052215	0.33634	10.44	5.9	381	enet	0.38	1.6e-33	5.94846	2.71e-09	25.6799	2.96463e-12	0.321
./sCCA_weights_v8//sCCA3/sCCA3.ENSG00000189298.13.wgt.RDat	ENSG00000189298.13	ZKSCAN3	6	28349913	28349914	0.3241	rs12663002	6.62	rs1052215	0.214	8.21	5.9	381	enet	0.22	1.3e-18	5.5851	2.34e-08	25.6799	2.96463e-12	0.321
./sCCA_weights_v8//sCCA2/sCCA2.ENSG00000157837.15.wgt.RDat	ENSG00000157837.15	SPPL3	12	120904370	120904371	0.2588	rs668622	7.11	rs3213566	0.351432	10.49	6.958	459	lasso	0.36	2.4e-31	6.83931	7.96e-12	560.25	2.25953e-11	0.295
./sCCA_weights_v8//sCCA3/sCCA3.ENSG00000157837.15.wgt.RDat	ENSG00000157837.15	SPPL3	12	120904370	120904371	0.3472	rs668622	7.11	rs3213566	0.458	11.9	6.958	459	lasso	0.47	2.4e-44	6.75	1.45e-11	560.25	2.25953e-11	0.295
./sCCA_weights_v8//sCCA1/sCCA1.ENSG00000157837.15.wgt.RDat	ENSG00000157837.15	SPPL3	12	120904370	120904371	0.3446	rs668622	7.11	rs3213566	0.464784	-11.98	6.958	459	lasso	0.48	9.5e-46	-6.69868	2.1e-11	560.25	2.25953e-11	0.295
./sCCA_weights_v8//sCCA2/sCCA2.ENSG00000103550.13.wgt.RDat	ENSG00000103550.13	KNOP1	16	19717693	19717694	0.5628	rs8054079	6.17	rs720176	0.775	15.37	5.109	447	top1	0.78	2.1e-100	5.109	3.24e-07	15.329	2.23076e-08	0.257
./sCCA_weights_v8//sCCA3/sCCA3.ENSG00000103550.13.wgt.RDat	ENSG00000103550.13	KNOP1	16	19717693	19717694	0.4355	rs8054079	6.17	rs720176	0.641089	-13.97	5.109	447	top1	0.64	1.3e-69	-5.109	3.24e-07	15.329	2.23076e-08	0.257
./sCCA_weights_v8//sCCA1/sCCA1.ENSG00000103550.13.wgt.RDat	ENSG00000103550.13	KNOP1	16	19717693	19717694	0.6666	rs8054079	6.17	rs720176	0.844209	-16.05	5.109	447	enet	0.85	4.6e-125	-5.3504	8.78e-08	15.329	2.23076e-08	0.257
./sCCA_weights_v8//sCCA1/sCCA1.ENSG00000183527.11.wgt.RDat	ENSG00000183527.11	PSMG1	21	39183850	39183851	0.5495	rs2836961	-7.44	rs8132295	0.72533	14.95	6.303	637	lasso	0.75	1.3e-92	6.04123	1.53e-09	398.635	2.38713e-11	0.241
./sCCA_weights_v8//sCCA3/sCCA3.ENSG00000183527.11.wgt.RDat	ENSG00000183527.11	PSMG1	21	39183850	39183851	0.5382	rs2836961	-7.44	rs8132295	0.705993	14.79	6.303	637	lasso	0.74	5.6e-91	6.1568	7.42e-10	398.635	2.38713e-11	0.241
./sCCA_weights_v8//sCCA2/sCCA2.ENSG00000183527.11.wgt.RDat	ENSG00000183527.11	PSMG1	21	39183850	39183851	0.3757	rs2836961	-7.44	rs418359	0.479	-12.13	5.799	637	lasso	0.49	2e-46	-6.13556	8.49e-10	398.635	2.38713e-11	0.241
./sCCA_weights_v8//sCCA3/sCCA3.ENSG00000140694.16.wgt.RDat	ENSG00000140694.16	PARN	16	14632727	14632728	0.1555	rs246185	13.48	rs8051249	0.028566	4.73	-3.067	183	lasso	0.079	3.9e-07	-5.75706	8.56e-09	762.462	2.35747e-11	0.211
./sCCA_weights_v8//sCCA3/sCCA3.ENSG00000105662.15.wgt.RDat	ENSG00000105662.15	CRTC1	19	18683676	18683677	0.1448	rs709679	6.31	rs7246274	0.00379	-4.47	3.003	382	enet	0.065	4.1e-06	-5.72827	1.01e-08	18.1155	1.39715e-08	0.207
./sCCA_weights_v8//sCCA2/sCCA2.ENSG00000176920.11.wgt.RDat	ENSG00000176920.11	FUT2	19	48695970	48695971	0.4346	rs602662	5.75	rs516246	0.389	10.9	5.525	455	enet	0.42	6.5e-38	5.26148	1.43e-07	16.9764	1.01162e-08	0.205
./sCCA_weights_v8//sCCA3/sCCA3.ENSG00000176920.11.wgt.RDat	ENSG00000176920.11	FUT2	19	48695970	48695971	0.2197	rs602662	5.75	rs516246	0.231	8.54	5.525	455	enet	0.24	3.1e-20	5.32712	9.98e-08	16.9764	1.01162e-08	0.205
./sCCA_weights_v8//sCCA1/sCCA1.ENSG00000176920.11.wgt.RDat	ENSG00000176920.11	FUT2	19	48695970	48695971	0.5027	rs602662	5.75	rs516246	0.542701	-12.89	5.525	455	enet	0.54	7.9e-54	-5.16658	2.38e-07	16.9764	1.01162e-08	0.205
./sCCA_weights_v8//sCCA1/sCCA1.ENSG00000123124.13.wgt.RDat	ENSG00000123124.13	WWP1	8	86342737	86342738	0.2382	rs2976181	-6.36	rs13042	0.255259	-9.22	-5.319	403	lasso	0.32	5e-27	6.1275	8.92e-10	289.186	5.4885e-11	0.192
./sCCA_weights_v8//sCCA2/sCCA2.ENSG00000123124.13.wgt.RDat	ENSG00000123124.13	WWP1	8	86342737	86342738	0.0617	rs2976181	-6.36	rs7460251	0.0838	-5.34	5.685	403	top1	0.084	1.6e-07	-5.685	1.31e-08	289.186	5.4885e-11	0.192
./sCCA_weights_v8//sCCA2/sCCA2.ENSG00000066056.13.wgt.RDat	ENSG00000066056.13	TIE1	1	43300992	43300993	0.2101	rs631248	8.14	rs3768046	0.2	8.33	-5.127	459	lasso	0.2	8.5e-17	-5.67583	1.38e-08	12.9974	5.9838e-07	0.191
./sCCA_weights_v8//sCCA1/sCCA1.ENSG00000066056.13.wgt.RDat	ENSG00000066056.13	TIE1	1	43300992	43300993	0.2404	rs631248	8.145	rs2275180	0.317953	10.21	-5.193	459	lasso	0.34	1.6e-29	-5.626	1.84e-08	12.9974	5.9838e-07	0.191
./sCCA_weights_v8//sCCA3/sCCA3.ENSG00000161714.11.wgt.RDat	ENSG00000161714.11	PLCD3	17	45133353	45133354	0.2985	rs11012	9.17	rs916660	0.184	-8.06	7.477	284	lasso	0.32	3.7e-27	-5.69753	1.22e-08	253.153	2.547e-11	0.184
./sCCA_weights_v8//sCCA2/sCCA2.ENSG00000011523.13.wgt.RDat	ENSG00000011523.13	CEP68	2	65056365	65056366	0.521	rs1009358	5.72	rs1009358	0.577	-13.27	5.722	427	lasso	0.58	5e-59	-5.78319	7.33e-09	19.8814	7.49021e-10	0.173
./sCCA_weights_v8//sCCA3/sCCA3.ENSG00000011523.13.wgt.RDat	ENSG00000011523.13	CEP68	2	65056365	65056366	0.4965	rs1009358	5.722	rs1009358	0.458	-11.85	5.722	427	lasso	0.47	5.9e-44	-5.9949	2.04e-09	19.8814	7.49021e-10	0.173
./sCCA_weights_v8//sCCA1/sCCA1.ENSG00000011523.13.wgt.RDat	ENSG00000011523.13	CEP68	2	65056365	65056366	0.6182	rs1009358	5.72	rs1009358	0.690869	14.5	5.722	427	lasso	0.7	2.7e-82	5.86563	4.47e-09	19.8814	7.49021e-10	0.173
./sCCA_weights_v8//sCCA3/sCCA3.ENSG00000198646.13.wgt.RDat	ENSG00000198646.13	NCOA6	20	34825648	34825649	0.1969	rs11546155	7.17	rs6060017	0.254459	-9.37	6.916	346	enet	0.29	7.8e-25	-6.148	7.85e-10	16.9728	6.01367e-09	0.17
./sCCA_weights_v8//sCCA1/sCCA1.ENSG00000198646.13.wgt.RDat	ENSG00000198646.13	NCOA6	20	34825648	34825649	0.2093	rs11546155	7.17	rs6060017	0.288439	-9.87	6.916	346	enet	0.31	1e-26	-6.56442	5.22e-11	16.9728	6.01367e-09	0.17
./sCCA_weights_v8//sCCA2/sCCA2.ENSG00000198646.13.wgt.RDat	ENSG00000198646.13	NCOA6	20	34825648	34825649	0.1834	rs11546155	7.17	rs6060017	0.283254	-9.48	6.916	346	top1	0.28	6.3e-24	-6.916	4.65e-12	16.9728	6.01367e-09	0.17
./sCCA_weights_v8//sCCA1/sCCA1.ENSG00000085719.12.wgt.RDat	ENSG00000085719.12	CPNE3	8	86514426	86514427	0.435	rs2976181	-6.36	rs2304787	0.284256	9.48	-2.082	439	lasso	0.49	1.2e-46	-5.5617	2.67e-08	13.1057	6.12673e-07	0.154
./sCCA_weights_v8//sCCA3/sCCA3.ENSG00000085719.12.wgt.RDat	ENSG00000085719.12	CPNE3	8	86514426	86514427	0.3722	rs2976181	-6.36	rs2304787	0.257243	8.96	-2.082	439	enet	0.41	6.7e-37	-5.49074	4e-08	13.1057	6.12673e-07	0.154
./sCCA_weights_v8//sCCA1/sCCA1.ENSG00000205581.10.wgt.RDat	ENSG00000205581.10	HMGN1	21	39349646	39349647	0.1066	rs2836961	-7.42	rs2297256	0.07603	6.07	-6.515	668	top1	0.076	6e-07	-6.515	7.27e-11	584.94	2.19944e-11	0.0975
./sCCA_weights_v8//sCCA3/sCCA3.ENSG00000205581.10.wgt.RDat	ENSG00000205581.10	HMGN1	21	39349646	39349647	0.0851	rs2836961	-7.42	rs2854727	0.010345	-3.98	6.786	668	top1	0.01	0.042	-6.7862	1.15e-11	584.94	2.19944e-11	0.0975
./sCCA_weights_v8//sCCA2/sCCA2.ENSG00000185909.14.wgt.RDat	ENSG00000185909.14	KLHDC8B	3	49171610	49171611	0.2074	rs9831648	9.07	rs7617480	0.251	8.98	8.802	261	lasso	0.25	3.5e-21	8.4803	2.25e-17	193.694	4.53098e-09	0.0963
./sCCA_weights_v8//sCCA3/sCCA3.ENSG00000185909.14.wgt.RDat	ENSG00000185909.14	KLHDC8B	3	49171610	49171611	0.22	rs9831648	9.07	rs7617480	0.276	9.32	8.802	261	lasso	0.28	1.1e-23	8.77208	1.75e-18	193.694	4.53098e-09	0.0963
./sCCA_weights_v8//sCCA1/sCCA1.ENSG00000185909.14.wgt.RDat	ENSG00000185909.14	KLHDC8B	3	49171610	49171611	0.2129	rs9831648	9.07	rs13096474	0.248521	-9.05	7.905	261	lasso	0.26	1.1e-21	-8.514	1.68e-17	193.694	4.53098e-09	0.0963
./sCCA_weights_v8//sCCA2/sCCA2.ENSG00000103591.12.wgt.RDat	ENSG00000103591.12	AAGAB	15	67254735	67254736	0.1294	rs11631474	-7.22	rs12441715	0.080991	5.97	5.468	482	lasso	0.11	1.7e-09	5.5068	3.65e-08	25.9396	5.41611e-12	0.0872
./sCCA_weights_v8//sCCA1/sCCA1.ENSG00000117399.13.wgt.RDat	ENSG00000117399.13	CDC20	1	43358954	43358955	0.1144	rs631248	8.145	rs4141741	0.166942	7.5	-4.872	454	top1	0.17	6.4e-14	-4.872	1.1e-06	13.8066	1.39819e-06	0.0622
./sCCA_weights_v8//sCCA1/sCCA1.ENSG00000183793.13.wgt.RDat	ENSG00000183793.13	NPIPA5	16	15381046	15381047	0.7673	rs3803573	6.27	rs3198697	0.479318	-12.12	-5.309	237	enet	0.63	6.6e-67	4.8493	1.24e-06	13.7752	1.95134e-07	0.0591
./sCCA_weights_v8//sCCA3/sCCA3.ENSG00000164081.12.wgt.RDat	ENSG00000164081.12	TEX264	3	51671174	51671175	0.5097	rs4611808	8.25	rs11919197	0.489	12.23	7.772	233	lasso	0.52	6.7e-50	7.71389	1.22e-14	540.46	2.27265e-11	0.0379
./sCCA_weights_v8//sCCA1/sCCA1.ENSG00000164081.12.wgt.RDat	ENSG00000164081.12	TEX264	3	51671174	51671175	0.5142	rs4611808	8.25	rs11919197	0.519912	-12.6	7.772	233	enet	0.52	5.4e-51	-7.80525	5.94e-15	540.46	2.27265e-11	0.0379
./sCCA_weights_v8//sCCA2/sCCA2.ENSG00000164081.12.wgt.RDat	ENSG00000164081.12	TEX264	3	51671174	51671175	0.4365	rs4611808	8.25	rs11919197	0.299	9.61	7.772	233	enet	0.32	3.8e-27	5.92663	3.09e-09	540.46	2.27265e-11	0.0379
./sCCA_weights_v8//sCCA3/sCCA3.ENSG00000188779.10.wgt.RDat	ENSG00000188779.10	SKOR1	15	67819703	67819704	0.337	rs11631474	-7.39	rs12441715	0.304	-9.82	5.468	349	enet	0.42	1.9e-37	-7.1607	8.03e-13	23.7288	1.12812e-11	0.036
./sCCA_weights_v8//sCCA1/sCCA1.ENSG00000188779.10.wgt.RDat	ENSG00000188779.10	SKOR1	15	67819703	67819704	0.4822	rs11631474	-7.39	rs12441715	0.469591	12.1	5.468	349	lasso	0.58	6.3e-60	6.98761	2.8e-12	23.7288	1.12812e-11	0.036
./sCCA_weights_v8//sCCA2/sCCA2.ENSG00000188779.10.wgt.RDat	ENSG00000188779.10	SKOR1	15	67819703	67819704	0.4514	rs11631474	-7.39	rs12441715	0.483525	12.25	5.468	349	lasso	0.56	6.6e-57	6.83658	8.11e-12	23.7288	1.12812e-11	0.036
./sCCA_weights_v8//sCCA1/sCCA1.ENSG00000114316.12.wgt.RDat	ENSG00000114316.12	USP4	3	49340711	49340712	0.0732	rs9831648	9.03	rs7619789	0.104041	-5.94	8.0614	277	top1	0.1	4.9e-09	-8.06138	7.54e-16	397.489	2.3517e-11	0.035
./sCCA_weights_v8//sCCA1/sCCA1.ENSG00000001617.11.wgt.RDat	ENSG00000001617.11	SEMA3F	3	50155044	50155045	0.0784	rs4855882	8.25	rs952594	0.105626	6.65	7.375	351	lasso	0.11	9.9e-10	7.55567	4.17e-14	23.3695	7.41334e-11	0.0327
./sCCA_weights_v8//sCCA2/sCCA2.ENSG00000001617.11.wgt.RDat	ENSG00000001617.11	SEMA3F	3	50155044	50155045	0.064	rs4855882	8.25	rs2282749	0.0211	-5.08	7.28219	351	lasso	0.062	6e-06	-9.21808	3.02e-20	23.3695	7.41334e-11	0.0327
./sCCA_weights_v8//sCCA2/sCCA2.ENSG00000099326.8.wgt.RDat	ENSG00000099326.8	MZF1	19	58572576	58572577	0.1707	rs882609	6.23	rs1867726	0.0852	5.86	5.235	230	top1	0.085	1.2e-07	5.235	1.65e-07	24.4166	1.35261e-11	0.0301
./sCCA_weights_v8//sCCA2/sCCA2.ENSG00000176623.11.wgt.RDat	ENSG00000176623.11	RMDN1	8	86514356	86514357	0.5673	rs2976181	-6.36	rs6471309	0.381	-11.65	-6.173	439	enet	0.6	5.3e-63	6.38206	1.75e-10	26.4992	1.98586e-12	0.03
./sCCA_weights_v8//sCCA3/sCCA3.ENSG00000176623.11.wgt.RDat	ENSG00000176623.11	RMDN1	8	86514356	86514357	0.5873	rs2976181	-6.36	rs7837569	0.542774	-12.92	-6.035	439	enet	0.65	1.6e-71	6.47376	9.56e-11	26.4992	1.98586e-12	0.03
./sCCA_weights_v8//sCCA1/sCCA1.ENSG00000176623.11.wgt.RDat	ENSG00000176623.11	RMDN1	8	86514356	86514357	0.6016	rs2976181	-6.36	rs7837569	0.571782	-13.24	-6.035	439	lasso	0.67	7.2e-76	6.7609	1.37e-11	26.4992	1.98586e-12	0.03
./sCCA_weights_v8//sCCA2/sCCA2.ENSG00000145029.13.wgt.RDat	ENSG00000145029.13	NICN1	3	49429325	49429326	0.3856	rs9831648	9.04	rs7619016	0.506	12.78	8.36707	287	lasso	0.54	5.8e-54	8.42569	3.59e-17	557.722	2.2588e-11	0.0246
./sCCA_weights_v8//sCCA1/sCCA1.ENSG00000145029.13.wgt.RDat	ENSG00000145029.13	NICN1	3	49429325	49429326	0.3875	rs9831648	9.04	rs7619016	0.510634	12.82	8.3671	287	lasso	0.54	7.2e-54	8.42523	3.6e-17	557.722	2.2588e-11	0.0246
./sCCA_weights_v8//sCCA3/sCCA3.ENSG00000145029.13.wgt.RDat	ENSG00000145029.13	NICN1	3	49429325	49429326	0.3851	rs9831648	9.04	rs7619016	0.51	12.81	8.3671	287	lasso	0.55	4.7e-54	8.43142	3.41e-17	557.722	2.2588e-11	0.0246
./sCCA_weights_v8//sCCA3/sCCA3.ENSG00000183426.16.wgt.RDat	ENSG00000183426.16	NPIPA1	16	14937413	14937414	0.7299	rs3803573	6.27	rs3198697	0.360686	10.52	-5.309	102	enet	0.62	1.6e-65	-5.45495	4.9e-08	12.1132	1.51223e-06	0.0225
./sCCA_weights_v8//sCCA1/sCCA1.ENSG00000183426.16.wgt.RDat	ENSG00000183426.16	NPIPA1	16	14937413	14937414	0.7356	rs3803573	6.27	rs3198697	0.361864	10.53	-5.309	102	enet	0.62	5.4e-66	-5.4729	4.43e-08	12.1132	1.51223e-06	0.0225
./sCCA_weights_v8//sCCA2/sCCA2.ENSG00000183426.16.wgt.RDat	ENSG00000183426.16	NPIPA1	16	14937413	14937414	0.664	rs3803573	6.27	rs3198697	0.313	-9.79	-5.309	102	enet	0.56	1.8e-55	5.31176	1.09e-07	12.1132	1.51223e-06	0.0225
./sCCA_weights_v8//sCCA2/sCCA2.ENSG00000164663.14.wgt.RDat	ENSG00000164663.14	USP49	6	41895360	41895361	0.0995	rs7739064	8.66	rs10947994	0.117016	-6.23	-4.99	477	top1	0.12	5.1e-10	4.99	6.04e-07	13.5355	7.11745e-07	0.0216
./sCCA_weights_v8//sCCA3/sCCA3.ENSG00000090857.13.wgt.RDat	ENSG00000090857.13	PDPR	16	70113625	70113626	0.0469	rs244417	10.14	rs1808417	0.025115	-4.09	-3.181	192	lasso	0.031	0.0011	5.12509	2.97e-07	318.658	1.47198e-08	0.0206
./sCCA_weights_v8//sCCA2/sCCA2.ENSG00000108924.13.wgt.RDat	ENSG00000108924.13	HLF	17	55265011	55265012	0.0927	rs11655949	-7.69	rs8068337	0.062712	5.5	-7.615	540	top1	0.063	5.7e-06	-7.615	2.64e-14	87.4325	2.66742e-07	0.0199
./sCCA_weights_v8//sCCA3/sCCA3.ENSG00000172992.11.wgt.RDat	ENSG00000172992.11	DCAKD	17	45061108	45061109	0.6278	rs11012	9.17	rs7213273	0.448	12.33	-6.782	325	lasso	0.67	8.3e-75	-6.63267	3.3e-11	480.565	2.27051e-11	0.0195
./sCCA_weights_v8//sCCA1/sCCA1.ENSG00000172992.11.wgt.RDat	ENSG00000172992.11	DCAKD	17	45061108	45061109	0.6336	rs11012	9.17	rs7225329	0.461	12.67	-5.48	325	lasso	0.67	9.6e-75	-6.82	9.02e-12	480.565	2.27051e-11	0.0195
./sCCA_weights_v8//sCCA2/sCCA2.ENSG00000172992.11.wgt.RDat	ENSG00000172992.11	DCAKD	17	45061108	45061109	0.5514	rs11012	9.17	rs7225329	0.456176	-12.04	-5.48	325	lasso	0.62	8.3e-66	6.66465	2.65e-11	480.565	2.27051e-11	0.0195
./sCCA_weights_v8//sCCA2/sCCA2.ENSG00000197279.3.wgt.RDat	ENSG00000197279.3	ZNF165	6	28081130	28081131	0.1564	rs12663002	6.62	rs1233704	0.17132	8.36	4.119	477	enet	0.22	1.4e-18	5.22365	1.75e-07	17.7097	7.88652e-09	0.0186
./sCCA_weights_v8//sCCA1/sCCA1.ENSG00000197279.3.wgt.RDat	ENSG00000197279.3	ZNF165	6	28081130	28081131	0.235	rs12663002	6.62	rs203878	0.39391	11.03	5.541	477	lasso	0.4	6.9e-36	5.7507	8.89e-09	17.7097	7.88652e-09	0.0186
./sCCA_weights_v8//sCCA3/sCCA3.ENSG00000197279.3.wgt.RDat	ENSG00000197279.3	ZNF165	6	28081130	28081131	0.2391	rs12663002	6.62	rs203878	0.393	-11.01	5.541	477	lasso	0.4	1.6e-35	-5.7099	1.13e-08	17.7097	7.88652e-09	0.0186
./sCCA_weights_v8//sCCA2/sCCA2.ENSG00000175792.11.wgt.RDat	ENSG00000175792.11	RUVBL1	3	128153913	128153914	0.1306	rs7641133	6.22	rs2248668	0.0959	-5.53	5.464	425	top1	0.096	2e-08	-5.464	4.66e-08	13.0402	1.53212e-06	0.0175
./sCCA_weights_v8//sCCA1/sCCA1.ENSG00000004777.18.wgt.RDat	ENSG00000004777.18	ARHGAP33	19	35774531	35774532	0.3805	rs11084828	7.13	rs231231	0.445953	11.67	5.256	428	lasso	0.45	7.1e-42	5.54223	2.99e-08	16.519	1.84e-08	0.0151
./sCCA_weights_v8//sCCA2/sCCA2.ENSG00000004777.18.wgt.RDat	ENSG00000004777.18	ARHGAP33	19	35774531	35774532	0.1846	rs11084828	7.13	rs807491	0.211	-8.29	5.293	428	top1	0.21	1.7e-17	-5.293	1.2e-07	16.519	1.84e-08	0.0151
./sCCA_weights_v8//sCCA3/sCCA3.ENSG00000004777.18.wgt.RDat	ENSG00000004777.18	ARHGAP33	19	35774531	35774532	0.2199	rs11084828	7.13	rs231231	0.144	7.84	5.256	428	enet	0.21	1.6e-17	6.74199	1.56e-11	16.519	1.84e-08	0.0151
./sCCA_weights_v8//sCCA3/sCCA3.ENSG00000196586.13.wgt.RDat	ENSG00000196586.13	MYO6	6	75749191	75749192	0.253	rs9250	7.44	rs6936085	0.249	-9.2	7.37	329	lasso	0.28	3.2e-23	-7.5743	3.61e-14	28.6374	5.58331e-13	0.013
./sCCA_weights_v8//sCCA1/sCCA1.ENSG00000196586.13.wgt.RDat	ENSG00000196586.13	MYO6	6	75749191	75749192	0.2525	rs9250	7.44	rs9341539	0.16	-8.37	3.907	329	enet	0.25	1.4e-20	-5.80752	6.34e-09	28.6374	5.58331e-13	0.013
./sCCA_weights_v8//sCCA2/sCCA2.ENSG00000083838.15.wgt.RDat	ENSG00000083838.15	ZNF446	19	58475763	58475764	0.1115	rs882609	6.23	rs893186	0.0626	5.18	5.964	276	top1	0.063	5.8e-06	5.964	2.46e-09	12.6355	1.25831e-06	0.0123
./sCCA_weights_v8//sCCA1/sCCA1.ENSG00000181929.11.wgt.RDat	ENSG00000181929.11	PRKAG1	12	49017401	49017402	0.1577	rs1054442	-6.85	rs2293445	0.206336	-8.13	-5.2319	322	top1	0.21	3.7e-17	5.2319	1.68e-07	383.053	4.64572e-11	0.0119
./sCCA_weights_v8//sCCA3/sCCA3.ENSG00000254858.9.wgt.RDat	ENSG00000254858.9	MPV17L2	19	18193181	18193182	0.2118	rs709679	6.31	rs1044821	0.167	7.27	-4.93361	420	top1	0.17	6.4e-14	-4.93361	8.07e-07	13.5987	4.94662e-07	0.011
./sCCA_weights_v8//sCCA1/sCCA1.ENSG00000137764.19.wgt.RDat	ENSG00000137764.19	MAP2K5	15	67542708	67542709	0.6158	rs11631474	-7.22	rs4776943	0.58119	13.43	5.526	410	lasso	0.59	3.7e-61	5.5304	3.2e-08	19.6523	5.43492e-10	0.0109
./sCCA_weights_v8//sCCA2/sCCA2.ENSG00000137764.19.wgt.RDat	ENSG00000137764.19	MAP2K5	15	67542708	67542709	0.6034	rs11631474	-7.22	rs4776943	0.578244	13.41	5.526	410	lasso	0.59	1.1e-60	5.47764	4.31e-08	19.6523	5.43492e-10	0.0109
./sCCA_weights_v8//sCCA3/sCCA3.ENSG00000137764.19.wgt.RDat	ENSG00000137764.19	MAP2K5	15	67542708	67542709	0.3856	rs11631474	-7.22	rs4776943	0.369	10.96	5.526	410	lasso	0.38	2.7e-33	5.7464	9.12e-09	19.6523	5.43492e-10	0.0109
./sCCA_weights_v8//sCCA1/sCCA1.ENSG00000145020.15.wgt.RDat	ENSG00000145020.15	AMT	3	49422752	49422753	0.6624	rs9831648	9.04	rs6769821	0.784958	15.61	8.07	287	lasso	0.8	4.8e-107	8.10931	5.09e-16	616.385	2.19641e-11	0.0107
./sCCA_weights_v8//sCCA3/sCCA3.ENSG00000145020.15.wgt.RDat	ENSG00000145020.15	AMT	3	49422752	49422753	0.6486	rs9831648	9.04	rs6769821	0.786	15.6	8.07	287	lasso	0.8	5.2e-107	8.14576	3.77e-16	616.385	2.19641e-11	0.0107
./sCCA_weights_v8//sCCA2/sCCA2.ENSG00000145020.15.wgt.RDat	ENSG00000145020.15	AMT	3	49422752	49422753	0.5559	rs9831648	9.04	rs3448	0.692	14.68	7.844	287	enet	0.7	6.6e-81	8.06099	7.57e-16	616.385	2.19641e-11	0.0107
./sCCA_weights_v8//sCCA1/sCCA1.ENSG00000278224.5.wgt.RDat	ENSG00000278224.5	PRICKLE4	6	41780761	41780762	0.2855	rs7739064	8.64	rs3827633	0.287	-9.74	-4.0723	506	enet	0.29	5.8e-25	4.93448	8.04e-07	571.22	2.26588e-11	0.00994
./sCCA_weights_v8//sCCA3/sCCA3.ENSG00000278224.5.wgt.RDat	ENSG00000278224.5	PRICKLE4	6	41780761	41780762	0.1834	rs7739064	8.64	rs12523672	0.0798	5.69	-7.7561	506	top1	0.08	3.1e-07	-7.7561	8.76e-15	571.22	2.26588e-11	0.00994
./sCCA_weights_v8//sCCA2/sCCA2.ENSG00000278224.5.wgt.RDat	ENSG00000278224.5	PRICKLE4	6	41780761	41780762	0.1374	rs7739064	8.64	rs1536703	0.085031	6.51	8.589	506	lasso	0.12	1.7e-10	8.11	4.96e-16	571.22	2.26588e-11	0.00994
./sCCA_weights_v8//sCCA3/sCCA3.ENSG00000159479.16.wgt.RDat	ENSG00000159479.16	MED8	1	43389807	43389808	0.0962	rs631248	8.145	rs839755	0.086	5.81	-4.94262	455	top1	0.086	1.1e-07	-4.94262	7.71e-07	15.7619	8.46149e-08	0.00838
./sCCA_weights_v8//sCCA1/sCCA1.ENSG00000159479.16.wgt.RDat	ENSG00000159479.16	MED8	1	43389807	43389808	0.3821	rs631248	8.145	rs839755	0.563784	-13.17	-4.94262	455	lasso	0.57	2.2e-57	5.22419	1.75e-07	15.7619	8.46149e-08	0.00838
./sCCA_weights_v8//sCCA2/sCCA2.ENSG00000159479.16.wgt.RDat	ENSG00000159479.16	MED8	1	43389807	43389808	0.2136	rs631248	8.14	rs11587504	0.146	-6.81	-4.822	455	top1	0.15	3.1e-12	4.822	1.42e-06	15.7619	8.46149e-08	0.00838
./sCCA_weights_v8//sCCA3/sCCA3.ENSG00000134285.10.wgt.RDat	ENSG00000134285.10	FKBP11	12	48925826	48925827	0.2802	rs1054442	-6.85	rs9783452	0.329	10.22	4.488	333	enet	0.37	6e-32	5.16	2.48e-07	12.8676	7.01168e-07	0.00783
./sCCA_weights_v8//sCCA1/sCCA1.ENSG00000142233.11.wgt.RDat	ENSG00000142233.11	NTN5	19	48673080	48673081	0.4236	rs602662	5.75	rs504963	0.242073	-9.06	5.687	459	lasso	0.31	3.7e-26	-4.86451	1.15e-06	15.3203	3.10509e-08	0.00751
./sCCA_weights_v8//sCCA2/sCCA2.ENSG00000142949.16.wgt.RDat	ENSG00000142949.16	PTPRF	1	43525186	43525187	0.1408	rs631248	8.14	rs7516647	0.0678	5.66	-5.702	442	lasso	0.14	5.1e-12	-5.4702	4.5e-08	14.5973	2.9373e-07	0.00618
./sCCA_weights_v8//sCCA3/sCCA3.ENSG00000124641.15.wgt.RDat	ENSG00000124641.15	MED20	6	41921138	41921139	0.3158	rs7739064	8.66	rs2249703	0.422	-11.56	8.413	474	enet	0.45	8.6e-42	-8.5388	1.36e-17	637.992	2.24679e-11	0.0057
./sCCA_weights_v8//sCCA2/sCCA2.ENSG00000124641.15.wgt.RDat	ENSG00000124641.15	MED20	6	41921138	41921139	0.1338	rs7739064	8.66	rs7739064	0.132397	-6.63	8.6593	474	top1	0.13	3.4e-11	-8.66	4.75e-18	637.992	2.24679e-11	0.0057
./sCCA_weights_v8//sCCA1/sCCA1.ENSG00000124641.15.wgt.RDat	ENSG00000124641.15	MED20	6	41921138	41921139	0.3067	rs7739064	8.66	rs33954419	0.457	-12.06	8.4923	474	enet	0.48	2.4e-45	-8.51502	1.67e-17	637.992	2.24679e-11	0.0057
./sCCA_weights_v8//sCCA3/sCCA3.ENSG00000003249.13.wgt.RDat	ENSG00000003249.13	DBNDD1	16	90020042	90020043	0.6881	rs12918773	6.32	rs1805007	0.378567	-10.82	6.095	272	enet	0.56	6.8e-56	-5.43681	5.42e-08	12.4637	1.60098e-06	0.00559
./sCCA_weights_v8//sCCA1/sCCA1.ENSG00000003249.13.wgt.RDat	ENSG00000003249.13	DBNDD1	16	90020042	90020043	0.6777	rs12918773	6.32	rs1805007	0.45766	-11.88	6.095	272	enet	0.61	1.5e-63	-5.5553	2.77e-08	12.4637	1.60098e-06	0.00559
./sCCA_weights_v8//sCCA2/sCCA2.ENSG00000003249.13.wgt.RDat	ENSG00000003249.13	DBNDD1	16	90020042	90020043	0.6646	rs12918773	6.32	rs1805007	0.392	10.98	6.095	272	enet	0.55	1.1e-54	4.92675	8.36e-07	12.4637	1.60098e-06	0.00559
./sCCA_weights_v8//sCCA3/sCCA3.ENSG00000235109.7.wgt.RDat	ENSG00000235109.7	ZSCAN31	6	28356270	28356271	0.6117	rs12663002	6.62	rs853684	0.372	10.73	5.605	380	lasso	0.41	5.4e-37	5.5857	2.33e-08	15.4916	5.53018e-08	0.00485
./sCCA_weights_v8//sCCA1/sCCA1.ENSG00000235109.7.wgt.RDat	ENSG00000235109.7	ZSCAN31	6	28356270	28356271	0.6846	rs12663002	6.62	rs853684	0.503949	-12.54	5.605	380	enet	0.58	7.5e-59	-5.0601	4.19e-07	15.4916	5.53018e-08	0.00485
./sCCA_weights_v8//sCCA3/sCCA3.ENSG00000181019.12.wgt.RDat	ENSG00000181019.12	NQO1	16	69726950	69726951	0.0489	rs12923231	10.28	rs4985377	0.068576	-5.04	7.954	261	top1	0.069	2.1e-06	-7.954	1.81e-15	356.5	1.81708e-11	0.00419
./sCCA_weights_v8//sCCA1/sCCA1.ENSG00000182718.16.wgt.RDat	ENSG00000182718.16	ANXA2	15	60402882	60402883	0.128	rs3743266	-9.78	rs3743267	0.086256	-6.02	-7.014	539	lasso	0.099	1.1e-08	8.38169	5.22e-17	323.093	1.61422e-11	0.00418
./sCCA_weights_v8//sCCA1/sCCA1.ENSG00000179889.18.wgt.RDat	ENSG00000179889.18	PDXDC1	16	14974590	14974591	0.3629	rs3803573	6.27	rs11861982	0.169009	-7.32	3.7938	107	lasso	0.21	3.3e-17	-4.8344	1.34e-06	173.534	3.21251e-11	0.00392
./sCCA_weights_v8//sCCA3/sCCA3.ENSG00000137185.11.wgt.RDat	ENSG00000137185.11	ZSCAN9	6	28224885	28224886	0.1739	rs12663002	6.62	rs2531815	0.0274	-4.73	5.6692	439	enet	0.064	4.5e-06	-5.6673	1.45e-08	15.7746	4.56866e-08	0.00383
./sCCA_weights_v8//sCCA3/sCCA3.ENSG00000123416.15.wgt.RDat	ENSG00000123416.15	TUBA1B	12	49131396	49131397	0.0693	rs1054442	-6.85	rs2117028	0.0203	-4.07	-5.47429	309	lasso	0.026	0.0029	4.84	1.28e-06	16.7339	1.27695e-08	0.00341
./sCCA_weights_v8//sCCA2/sCCA2.ENSG00000186868.15.wgt.RDat	ENSG00000186868.15	MAPT	17	45894381	45894382	0.29	rs17762954	10.11	rs17689471	0.587357	13.43	10.06	31	top1	0.59	2.1e-60	10.06	8.3e-24	529.796	1.98782e-11	0.00307
./sCCA_weights_v8//sCCA1/sCCA1.ENSG00000186868.15.wgt.RDat	ENSG00000186868.15	MAPT	17	45894381	45894382	0.2872	rs17762954	10.11	rs17689471	0.589	13.45	10.06	31	top1	0.59	1e-60	10.1	8.3e-24	529.796	1.98782e-11	0.00307
./sCCA_weights_v8//sCCA3/sCCA3.ENSG00000186868.15.wgt.RDat	ENSG00000186868.15	MAPT	17	45894381	45894382	0.2767	rs17762954	10.11	rs17689471	0.569	13.22	10.06	31	top1	0.57	1.6e-57	10.06	8.3e-24	529.796	1.98782e-11	0.00307
./sCCA_weights_v8//sCCA1/sCCA1.ENSG00000102908.20.wgt.RDat	ENSG00000102908.20	NFAT5	16	69565093	69565094	0.1894	rs12923231	10.25	rs4783722	0.202164	8.09	9.856	298	lasso	0.21	2.1e-17	9.7589	1.69e-22	24.4289	7.62812e-12	0.00283
./sCCA_weights_v8//sCCA3/sCCA3.ENSG00000004534.14.wgt.RDat	ENSG00000004534.14	RBM6	3	49940006	49940007	0.6505	rs34890793	8.31	rs2624843	0.834	15.97	-5.256	338	top1	0.83	2.7e-120	-5.256	1.47e-07	14.7046	4.86151e-08	0.00275
./sCCA_weights_v8//sCCA2/sCCA2.ENSG00000004534.14.wgt.RDat	ENSG00000004534.14	RBM6	3	49940006	49940007	0.6236	rs34890793	8.31	rs2624843	0.777	15.43	-5.256	338	lasso	0.78	3.8e-101	-5.32487	1.01e-07	14.7046	4.86151e-08	0.00275
./sCCA_weights_v8//sCCA1/sCCA1.ENSG00000004534.14.wgt.RDat	ENSG00000004534.14	RBM6	3	49940006	49940007	0.608	rs34890793	8.31	rs2624843	0.836695	-15.98	-5.256	338	top1	0.84	1.8e-121	5.256	1.47e-07	14.7046	4.86151e-08	0.00275
./sCCA_weights_v8//sCCA3/sCCA3.ENSG00000186834.3.wgt.RDat	ENSG00000186834.3	HEXIM1	17	45148501	45148502	0.1502	rs11012	9.17	rs4986172	0.0775	-5.88	-5.627	280	enet	0.15	2.3e-12	6.87003	6.42e-12	16.5855	1.57353e-08	0.00235
./sCCA_weights_v8//sCCA1/sCCA1.ENSG00000186834.3.wgt.RDat	ENSG00000186834.3	HEXIM1	17	45148501	45148502	0.1675	rs11012	9.17	rs11657325	0.13	6.75	-5.986	280	enet	0.17	6e-14	-7.56	3.96e-14	16.5855	1.57353e-08	0.00235
./sCCA_weights_v8//sCCA3/sCCA3.ENSG00000272391.5.wgt.RDat	ENSG00000272391.5	POM121C	7	75486270	75486271	0.5287	rs17207196	6.77	rs1167827	0.202303	-8.45	6.61256	198	enet	0.42	7.7e-38	-5.60791	2.05e-08	17.1698	3.35351e-09	0.00219
./sCCA_weights_v8//sCCA1/sCCA1.ENSG00000272391.5.wgt.RDat	ENSG00000272391.5	POM121C	7	75486270	75486271	0.5561	rs17207196	6.77	rs1167827	0.304323	9.69	6.61256	198	enet	0.49	7.9e-46	5.77414	7.73e-09	17.1698	3.35351e-09	0.00219
./sCCA_weights_v8//sCCA2/sCCA2.ENSG00000272391.5.wgt.RDat	ENSG00000272391.5	POM121C	7	75486270	75486271	0.5151	rs17207196	6.77	rs1167827	0.15	-7.57	6.61256	198	lasso	0.35	1.4e-30	-6.46316	1.03e-10	17.1698	3.35351e-09	0.00219
./sCCA_weights_v8//sCCA2/sCCA2.ENSG00000136448.11.wgt.RDat	ENSG00000136448.11	NMT1	17	45051661	45051662	0.3842	rs11012	9.17	rs6503422	0.455008	11.78	-6.297	330	lasso	0.46	8.8e-43	-6.70569	2e-11	562.149	2.27631e-11	0.00198
./sCCA_weights_v8//sCCA3/sCCA3.ENSG00000136448.11.wgt.RDat	ENSG00000136448.11	NMT1	17	45051661	45051662	0.4548	rs11012	9.17	rs6503422	0.545	-12.87	-6.297	330	lasso	0.57	5.7e-58	7.13789	9.48e-13	562.149	2.27631e-11	0.00198
./sCCA_weights_v8//sCCA1/sCCA1.ENSG00000136448.11.wgt.RDat	ENSG00000136448.11	NMT1	17	45051661	45051662	0.4501	rs11012	9.17	rs6503422	0.55	-12.94	-6.297	330	lasso	0.58	1.8e-58	7.07	1.56e-12	562.149	2.27631e-11	0.00198
./sCCA_weights_v8//sCCA1/sCCA1.ENSG00000249471.7.wgt.RDat	ENSG00000249471.7	ZNF324B	19	58451603	58451604	0.1173	rs882609	6.23	rs882610	0.061074	-5.72	6.14915	293	enet	0.076	6.5e-07	-4.81541	1.47e-06	25.4286	3.96927e-12	0.00183
./sCCA_weights_v8//sCCA1/sCCA1.ENSG00000176681.14.wgt.RDat	ENSG00000176681.14	LRRC37A	17	46292732	46292733	0.74	rs169201	10.2	rs8072451	0.384	-11.34	10.065	78	enet	0.68	2.7e-76	-8.88	6.82e-19	654.741	2.26612e-11	0.00161
./sCCA_weights_v8//sCCA2/sCCA2.ENSG00000176681.14.wgt.RDat	ENSG00000176681.14	LRRC37A	17	46292732	46292733	0.7732	rs169201	10.2	rs8072451	0.314971	10.21	10.065	78	enet	0.69	1.9e-79	8.2679	1.36e-16	654.741	2.26612e-11	0.00161
./sCCA_weights_v8//sCCA3/sCCA3.ENSG00000176681.14.wgt.RDat	ENSG00000176681.14	LRRC37A	17	46292732	46292733	0.7006	rs169201	10.2	rs8072451	0.396	11.43	10.065	78	enet	0.63	2.7e-67	8.82132	1.13e-18	654.741	2.26612e-11	0.00161
./sCCA_weights_v8//sCCA2/sCCA2.ENSG00000122971.8.wgt.RDat	ENSG00000122971.8	ACADS	12	120725734	120725735	0.1741	rs668622	7.11	rs11065282	0.247578	8.81	-5.663	447	top1	0.25	1.1e-20	-5.663	1.49e-08	21.3027	1.51385e-10	0.00139
./sCCA_weights_v8//sCCA1/sCCA1.ENSG00000122971.8.wgt.RDat	ENSG00000122971.8	ACADS	12	120725734	120725735	0.2848	rs668622	7.11	rs9204	0.220547	-9.75	-2.29892	447	enet	0.34	8.8e-30	5.01612	5.27e-07	21.3027	1.51385e-10	0.00139
./sCCA_weights_v8//sCCA2/sCCA2.ENSG00000078804.12.wgt.RDat	ENSG00000078804.12	TP53INP2	20	34704289	34704290	0.0908	rs11546155	7.35	rs6058079	0.060819	4.98	6.8299	323	lasso	0.092	4.2e-08	6.78641	1.15e-11	17.826	1.40592e-08	0.00138
./sCCA_weights_v8//sCCA1/sCCA1.ENSG00000078804.12.wgt.RDat	ENSG00000078804.12	TP53INP2	20	34704289	34704290	0.0893	rs11546155	7.35	rs6058079	0.049601	5.22	6.82986	323	lasso	0.088	8.3e-08	6.13951	8.28e-10	17.826	1.40592e-08	0.00138
./sCCA_weights_v8//sCCA2/sCCA2.ENSG00000164087.7.wgt.RDat	ENSG00000164087.7	POC1A	3	52154689	52154690	0.1752	rs6775666	7.77	rs7644325	0.0651	-5.5	3.127	303	enet	0.1	4.8e-09	-6.0646	1.32e-09	13.9005	6.73407e-07	0.00129
./sCCA_weights_v8//sCCA1/sCCA1.ENSG00000126267.8.wgt.RDat	ENSG00000126267.8	COX6B1	19	35648222	35648223	0.4664	rs11084828	7.14	rs4806187	0.60573	-13.58	-6.08514	459	top1	0.61	2.1e-63	6.08514	1.16e-09	23.1094	1.31014e-11	0.00113
./sCCA_weights_v8//sCCA2/sCCA2.ENSG00000126267.8.wgt.RDat	ENSG00000126267.8	COX6B1	19	35648222	35648223	0.1596	rs11084828	7.14	rs179570	0.186	-7.85	6.73	459	top1	0.19	1.8e-15	-6.73	1.7e-11	23.1094	1.31014e-11	0.00113
./sCCA_weights_v8//sCCA3/sCCA3.ENSG00000126267.8.wgt.RDat	ENSG00000126267.8	COX6B1	19	35648222	35648223	0.4367	rs11084828	7.14	rs4806187	0.523	12.64	-6.08514	459	lasso	0.53	3.9e-51	-6.22281	4.88e-10	23.1094	1.31014e-11	0.00113
./sCCA_weights_v8//sCCA2/sCCA2.ENSG00000198198.15.wgt.RDat	ENSG00000198198.15	SZT2	1	43389881	43389882	0.1624	rs631248	8.14	rs12069733	0.0603	-4.84	5.554	455	top1	0.06	8.6e-06	-5.554	2.79e-08	15.4685	6.23509e-08	0.000936
./sCCA_weights_v8//sCCA1/sCCA1.ENSG00000198198.15.wgt.RDat	ENSG00000198198.15	SZT2	1	43389881	43389882	0.1792	rs631248	8.145	rs710251	0.08133	-5.3	5.173	455	top1	0.081	2.4e-07	-5.173	2.3e-07	15.4685	6.23509e-08	0.000936
./sCCA_weights_v8//sCCA2/sCCA2.ENSG00000139636.15.wgt.RDat	ENSG00000139636.15	LMBR1L	12	49110897	49110898	0.1488	rs1054442	-6.85	rs7959497	0.087139	-6.13	-3.28	313	lasso	0.12	3.5e-10	4.82356	1.41e-06	11.5216	2.01943e-06	0.000893
./sCCA_weights_v8//sCCA2/sCCA2.ENSG00000225190.10.wgt.RDat	ENSG00000225190.10	PLEKHM1	17	45490748	45490749	0.3033	rs17762954	10.11	rs11012	0.136892	6.51	9.166	160	lasso	0.15	2.4e-12	8.87724	6.85e-19	28.7282	1.96287e-13	0.000747
./sCCA_weights_v8//sCCA1/sCCA1.ENSG00000225190.10.wgt.RDat	ENSG00000225190.10	PLEKHM1	17	45490748	45490749	0.2984	rs17762954	10.11	rs11012	0.355	-10.43	9.166	160	lasso	0.36	5.4e-31	-9.66	4.55e-22	28.7282	1.96287e-13	0.000747
./sCCA_weights_v8//sCCA1/sCCA1.ENSG00000169221.13.wgt.RDat	ENSG00000169221.13	TBC1D10B	16	30370263	30370264	0.0718	rs3809624	6.73	rs12929884	0.042371	4.6	-4.2295	198	lasso	0.072	1.1e-06	-6.6147	3.72e-11	14.5095	6.01599e-07	0.000684
./sCCA_weights_v8//sCCA1/sCCA1.ENSG00000167550.10.wgt.RDat	ENSG00000167550.10	RHEBL1	12	49070024	49070025	0.1366	rs1054442	-6.85	rs2241726	0.04767	-5.84	-5.21426	307	lasso	0.093	3.5e-08	6.84993	7.39e-12	19.5866	2.37142e-09	0.000637
./sCCA_weights_v8//sCCA1/sCCA1.ENSG00000128585.17.wgt.RDat	ENSG00000128585.17	MKLN1	7	131110176	131110177	0.0968	rs17815356	9.63	rs7807337	0.087485	-6.32	-7.322	459	lasso	0.1	9.5e-09	7.28103	3.31e-13	306.078	2.547e-11	0.000182
./sCCA_weights_v8//sCCA3/sCCA3.ENSG00000173540.12.wgt.RDat	ENSG00000173540.12	GMPPB	3	49723950	49723951	0.5973	rs10154992	8.35	rs6809879	0.746	15.08	8.1455	318	top1	0.75	2.1e-92	8.14552	3.78e-16	762.462	2.24972e-11	0.000162
./sCCA_weights_v8//sCCA1/sCCA1.ENSG00000173540.12.wgt.RDat	ENSG00000173540.12	GMPPB	3	49723950	49723951	0.6018	rs10154992	8.35	rs6809879	0.739939	-15.02	8.1455	318	top1	0.74	7.8e-91	-8.14552	3.78e-16	762.462	2.24972e-11	0.000162
./sCCA_weights_v8//sCCA2/sCCA2.ENSG00000173540.12.wgt.RDat	ENSG00000173540.12	GMPPB	3	49723950	49723951	0.5782	rs10154992	8.35	rs6809879	0.7	-14.6	8.14552	318	top1	0.7	2.6e-81	-8.14552	3.78e-16	762.462	2.24972e-11	0.000162
./sCCA_weights_v8//sCCA2/sCCA2.ENSG00000003756.16.wgt.RDat	ENSG00000003756.16	RBM5	3	50088907	50088908	0.0508	rs2029591	8.21	rs6765484	0.057	-4.51	-5.304	354	top1	0.057	1.5e-05	5.304	1.13e-07	17.3396	1.96741e-08	0.000123
./sCCA_weights_v8//sCCA1/sCCA1.ENSG00000003756.16.wgt.RDat	ENSG00000003756.16	RBM5	3	50088907	50088908	0.0685	rs2029591	8.21	rs6446193	0.114331	-6.08	-5.2757	354	top1	0.11	8.1e-10	5.27572	1.32e-07	17.3396	1.96741e-08	0.000123
./sCCA_weights_v8//sCCA3/sCCA3.ENSG00000003756.16.wgt.RDat	ENSG00000003756.16	RBM5	3	50088907	50088908	0.0869	rs2029591	8.21	rs12637870	0.00783	4.34	-2.7277	354	enet	0.058	1.3e-05	-6.80442	1.01e-11	17.3396	1.96741e-08	0.000123
./sCCA_weights_v8//sCCA1/sCCA1.ENSG00000164078.12.wgt.RDat	ENSG00000164078.12	MST1R	3	49903843	49903844	0.1659	rs34890793	8.31	rs2230590	0.310167	-9.79	5.161	337	top1	0.31	1.8e-26	-5.161	2.46e-07	22.4293	8.06007e-11	0.000123
./sCCA_weights_v8//sCCA3/sCCA3.ENSG00000164078.12.wgt.RDat	ENSG00000164078.12	MST1R	3	49903843	49903844	0.1976	rs34890793	8.31	rs2230590	0.292	-9.51	5.161	337	top1	0.29	9.6e-25	-5.161	2.46e-07	22.4293	8.06007e-11	0.000123
./sCCA_weights_v8//sCCA2/sCCA2.ENSG00000185829.17.wgt.RDat	ENSG00000185829.17	ARL17A	17	46579681	46579682	0.5149	rs199451	10.16	rs17692129	0.337451	-10.27	-2.581	142	lasso	0.45	7.8e-42	5.43731	5.41e-08	686.562	2.30826e-11	0.000121
./sCCA_weights_v8//sCCA1/sCCA1.ENSG00000185829.17.wgt.RDat	ENSG00000185829.17	ARL17A	17	46579681	46579682	0.547	rs199451	10.16	rs199529	0.375	-10.91	8.786	142	enet	0.56	5.6e-56	-7.56	3.92e-14	686.562	2.30826e-11	0.000121
./sCCA_weights_v8//sCCA3/sCCA3.ENSG00000185829.17.wgt.RDat	ENSG00000185829.17	ARL17A	17	46579681	46579682	0.4995	rs199451	10.16	rs17692129	0.334	10.24	-2.581	142	enet	0.42	6.4e-38	-4.82424	1.41e-06	686.562	2.30826e-11	0.000121
./sCCA_weights_v8//sCCA3/sCCA3.ENSG00000238083.7.wgt.RDat	ENSG00000238083.7	LRRC37A2	17	46511510	46511511	0.4568	rs199451	10.16	rs169201	0.423	11.7	10.1525	135	enet	0.46	3.2e-43	8.84906	8.83e-19	762.462	2.26237e-11	0.000115
./sCCA_weights_v8//sCCA1/sCCA1.ENSG00000238083.7.wgt.RDat	ENSG00000238083.7	LRRC37A2	17	46511510	46511511	0.6145	rs199451	10.16	rs169201	0.689	-14.56	10.1525	135	enet	0.7	4.2e-82	-9.79	1.24e-22	762.462	2.26237e-11	0.000115
./sCCA_weights_v8//sCCA2/sCCA2.ENSG00000238083.7.wgt.RDat	ENSG00000238083.7	LRRC37A2	17	46511510	46511511	0.583	rs199451	10.16	rs169201	0.599295	-13.58	10.1525	135	enet	0.62	4.3e-65	-10.0238	1.2e-23	762.462	2.26237e-11	0.000115
./sCCA_weights_v8//sCCA1/sCCA1.ENSG00000228696.8.wgt.RDat	ENSG00000228696.8	ARL17B	17	46361796	46361797	0.1868	rs169201	10.17	rs199451	0.228	8.56	10.1373	60	enet	0.28	7.7e-24	9.32	1.22e-20	17.1993	7.2761e-09	9.45e-05
./sCCA_weights_v8//sCCA3/sCCA3.ENSG00000007402.11.wgt.RDat	ENSG00000007402.11	CACNA2D2	3	50504243	50504244	0.1574	rs34166957	8.34	rs34877766	0.105	-6.1	7.6627	317	enet	0.13	9.7e-11	-8.25006	1.58e-16	17.8675	1.52813e-08	9.05e-05
./sCCA_weights_v8//sCCA1/sCCA1.ENSG00000007402.11.wgt.RDat	ENSG00000007402.11	CACNA2D2	3	50504243	50504244	0.1242	rs34166957	8.34	rs375544	0.093919	-6.97	7.399	317	lasso	0.13	1.2e-10	-6.9084	4.9e-12	17.8675	1.52813e-08	9.05e-05
./sCCA_weights_v8//sCCA2/sCCA2.ENSG00000007402.11.wgt.RDat	ENSG00000007402.11	CACNA2D2	3	50504243	50504244	0.214	rs34166957	8.34	rs4141060	0.126	6.85	1.957	317	lasso	0.15	3.1e-12	5.34801	8.89e-08	17.8675	1.52813e-08	9.05e-05
./sCCA_weights_v8//sCCA1/sCCA1.ENSG00000108379.9.wgt.RDat	ENSG00000108379.9	WNT3	17	46833057	46833058	0.3762	rs199451	10.2	rs199501	0.576	-13.28	8.716	255	lasso	0.58	1.9e-59	-9.26	2.04e-20	762.462	2.33142e-11	7.71e-05
./sCCA_weights_v8//sCCA2/sCCA2.ENSG00000108379.9.wgt.RDat	ENSG00000108379.9	WNT3	17	46833057	46833058	0.3079	rs199451	10.2	rs199520	0.228347	-8.56	8.522	255	enet	0.29	1.1e-24	-6.89622	5.34e-12	762.462	2.33142e-11	7.71e-05
./sCCA_weights_v8//sCCA3/sCCA3.ENSG00000108379.9.wgt.RDat	ENSG00000108379.9	WNT3	17	46833057	46833058	0.3237	rs199451	10.2	rs199501	0.415	11.43	8.716	255	lasso	0.44	2.1e-40	8.76593	1.85e-18	762.462	2.33142e-11	7.71e-05
./sCCA_weights_v8//sCCA2/sCCA2.ENSG00000159314.11.wgt.RDat	ENSG00000159314.11	ARHGAP27	17	45434420	45434421	0.1146	rs17762954	10.11	rs17689471	0.059223	-5.49	10.06	183	lasso	0.11	1.2e-09	-9.0171	1.93e-19	287.711	2.00073e-11	7.6e-05
./sCCA_weights_v8//sCCA3/sCCA3.ENSG00000159314.11.wgt.RDat	ENSG00000159314.11	ARHGAP27	17	45434420	45434421	0.0625	rs17762954	10.11	rs4523963	0.0315	3.73	-4.256	183	lasso	0.048	6.6e-05	-6.73067	1.69e-11	287.711	2.00073e-11	7.6e-05
./sCCA_weights_v8//sCCA1/sCCA1.ENSG00000159314.11.wgt.RDat	ENSG00000159314.11	ARHGAP27	17	45434420	45434421	0.3011	rs17762954	10.11	rs11012	0.42	11.34	9.166	183	lasso	0.42	6.2e-38	9.61	7.05e-22	287.711	2.00073e-11	7.6e-05
./sCCA_weights_v8//sCCA2/sCCA2.ENSG00000197119.12.wgt.RDat	ENSG00000197119.12	SLC25A29	14	100306546	100306547	0.2571	rs3742387	-8.13	rs11160582	0.159738	-7.46	4.796	409	enet	0.27	1.7e-22	-5.24666	1.55e-07	20.9671	3.83386e-10	6.76e-05
./sCCA_weights_v8//sCCA2/sCCA2.ENSG00000120071.13.wgt.RDat	ENSG00000120071.13	KANSL1	17	46225388	46225389	0.7162	rs199451	10.2	rs17692129	0.29063	9.45	-2.581	46	enet	0.36	2e-31	-5.62499	1.86e-08	12.5465	7.15472e-07	6.34e-05
./sCCA_weights_v8//sCCA1/sCCA1.ENSG00000120071.13.wgt.RDat	ENSG00000120071.13	KANSL1	17	46225388	46225389	0.7252	rs199451	10.2	rs17692129	0.283	9.34	-2.581	46	enet	0.36	2.1e-31	-5.97	2.3e-09	12.5465	7.15472e-07	6.34e-05
./sCCA_weights_v8//sCCA3/sCCA3.ENSG00000120071.13.wgt.RDat	ENSG00000120071.13	KANSL1	17	46225388	46225389	0.6769	rs199451	10.2	rs17692129	0.231	8.53	-2.581	46	enet	0.3	1.6e-25	-5.24276	1.58e-07	12.5465	7.15472e-07	6.34e-05
./sCCA_weights_v8//sCCA2/sCCA2.ENSG00000164068.15.wgt.RDat	ENSG00000164068.15	RNF123	3	49689501	49689502	0.2812	rs10154992	8.38	rs6785549	0.355	10.68	4.1071	315	enet	0.36	4.4e-31	5.21489	1.84e-07	320.66	4.23602e-08	2.89e-05
./sCCA_weights_v8//sCCA1/sCCA1.ENSG00000164068.15.wgt.RDat	ENSG00000164068.15	RNF123	3	49689501	49689502	0.4195	rs10154992	8.38	rs2271960	0.354332	-10.7	4.375	315	enet	0.47	7.4e-44	-7.27373	3.5e-13	320.66	4.23602e-08	2.89e-05
./sCCA_weights_v8//sCCA3/sCCA3.ENSG00000164068.15.wgt.RDat	ENSG00000164068.15	RNF123	3	49689501	49689502	0.3479	rs10154992	8.38	rs6785549	0.281	-9.6	4.1071	315	enet	0.31	2.7e-26	-6.27016	3.61e-10	320.66	4.23602e-08	2.89e-05
./sCCA_weights_v8//sCCA2/sCCA2.ENSG00000085382.11.wgt.RDat	ENSG00000085382.11	HACE1	6	104859918	104859919	0.1773	rs314274	18.88	rs6907016	0.163291	7.22	7.641	374	lasso	0.18	9e-15	10.6	3.62e-26	531.849	2.20786e-11	2.87e-05
./sCCA_weights_v8//sCCA1/sCCA1.ENSG00000085382.11.wgt.RDat	ENSG00000085382.11	HACE1	6	104859918	104859919	0.2457	rs314274	18.88	rs6922441	0.354	10.5	7.8668	374	lasso	0.36	4.6e-31	7.77166	7.75e-15	531.849	2.20786e-11	2.87e-05
./sCCA_weights_v8//sCCA3/sCCA3.ENSG00000085382.11.wgt.RDat	ENSG00000085382.11	HACE1	6	104859918	104859919	0.131	rs314274	18.88	rs2486143	0.19	7.96	7.621	374	lasso	0.19	3.6e-16	9.2847	1.62e-20	531.849	2.20786e-11	2.87e-05
./sCCA_weights_v8//sCCA1/sCCA1.ENSG00000114738.10.wgt.RDat	ENSG00000114738.10	MAPKAPK3	3	50611519	50611520	0.2386	rs34166957	8.22	rs13075377	0.140866	-7.43	7.158	318	lasso	0.25	8.9e-21	-4.91637	8.82e-07	20.5657	9.52595e-10	2.09e-05
./sCCA_weights_v8//sCCA2/sCCA2.ENSG00000259956.1.wgt.RDat	ENSG00000259956.1	RBM15B	3	51391267	51391268	0.0606	rs4611808	8.25	rs11130286	0.0421	-4.49	6.563	245	top1	0.042	0.00018	-6.563	5.27e-11	17.0534	1.02234e-08	1.95e-05
./sCCA_weights_v8//sCCA2/sCCA2.ENSG00000088543.14.wgt.RDat	ENSG00000088543.14	C3orf18	3	50570929	50570930	0.0882	rs34495934	8.22	rs13076850	0.0605	4.94	7.036	314	top1	0.061	8.2e-06	7.036	1.98e-12	594.002	2.35233e-11	1.42e-05
./sCCA_weights_v8//sCCA3/sCCA3.ENSG00000088543.14.wgt.RDat	ENSG00000088543.14	C3orf18	3	50570929	50570930	0.0651	rs34495934	8.22	rs399484	0.052	4.3	6.929	314	top1	0.052	3.4e-05	6.929	4.24e-12	594.002	2.35233e-11	1.42e-05
./sCCA_weights_v8//sCCA1/sCCA1.ENSG00000088543.14.wgt.RDat	ENSG00000088543.14	C3orf18	3	50570929	50570930	0.0807	rs34495934	8.22	rs7614881	0.137451	-7.1	7.16	314	top1	0.14	1.4e-11	-7.16	8.07e-13	594.002	2.35233e-11	1.42e-05
./sCCA_weights_v8//sCCA2/sCCA2.ENSG00000233276.3.wgt.RDat	ENSG00000233276.3	GPX1	3	49358599	49358600	0.1138	rs9831648	9.03	rs7623023	0.104	6.79	2.007	276	lasso	0.13	3.2e-11	5.53708	3.08e-08	450.4	2.28372e-11	1.18e-05
./sCCA_weights_v8//sCCA1/sCCA1.ENSG00000233276.3.wgt.RDat	ENSG00000233276.3	GPX1	3	49358599	49358600	0.2542	rs9831648	9.03	rs17595772	0.290768	9.53	-3.8803	276	enet	0.3	5.9e-26	-5.61674	1.95e-08	450.4	2.28372e-11	1.18e-05
./sCCA_weights_v8//sCCA3/sCCA3.ENSG00000233276.3.wgt.RDat	ENSG00000233276.3	GPX1	3	49358599	49358600	0.2645	rs9831648	9.03	rs17595772	0.296	9.71	-3.8803	276	enet	0.31	1.7e-26	-5.10028	3.39e-07	450.4	2.28372e-11	1.18e-05
./sCCA_weights_v8//sCCA2/sCCA2.ENSG00000183763.8.wgt.RDat	ENSG00000183763.8	TRAIP	3	49856573	49856574	0.0353	rs34890793	8.3	rs9853683	0.0109	-3.5	-3.20926	336	lasso	0.018	0.011	5.90822	3.46e-09	12.3884	2.06136e-06	6.38e-06
./sCCA_weights_v8//sCCA3/sCCA3.ENSG00000114302.15.wgt.RDat	ENSG00000114302.15	PRKAR2A	3	48847570	48847571	0.1335	rs9831648	9.01	rs7617480	0.054	-4.94	8.802	270	top1	0.054	2.5e-05	-8.802	1.34e-18	25.998	4.03266e-12	4.81e-06
./sCCA_weights_v8//sCCA2/sCCA2.ENSG00000114302.15.wgt.RDat	ENSG00000114302.15	PRKAR2A	3	48847570	48847571	0.1018	rs9831648	9.01	rs9834003	0.072	-6.22	8.205	270	enet	0.11	1.1e-09	-7.67473	1.66e-14	25.998	4.03266e-12	4.81e-06
./sCCA_weights_v8//sCCA1/sCCA1.ENSG00000114302.15.wgt.RDat	ENSG00000114302.15	PRKAR2A	3	48847570	48847571	0.1436	rs9831648	9.01	rs6769821	0.14227	-7.57	8.07	270	lasso	0.18	9.9e-15	-6.56812	5.1e-11	25.998	4.03266e-12	4.81e-06
./sCCA_weights_v8//sCCA2/sCCA2.ENSG00000164077.13.wgt.RDat	ENSG00000164077.13	MON1A	3	49930172	49930173	0.0426	rs34890793	8.31	rs13100903	0.0211	-4.05	4.594	335	lasso	0.024	0.0036	-5.70213	1.18e-08	213.134	1.10439e-07	4.47e-06
./sCCA_weights_v8//sCCA3/sCCA3.ENSG00000145022.4.wgt.RDat	ENSG00000145022.4	TCTA	3	49412205	49412206	0.0952	rs9831648	9.05	rs974495	0.0551	5.11	7.857	286	enet	0.064	4.8e-06	5.89572	3.73e-09	22.2299	5.2811e-11	4.04e-06
./sCCA_weights_v8//sCCA1/sCCA1.ENSG00000145022.4.wgt.RDat	ENSG00000145022.4	TCTA	3	49412205	49412206	0.0942	rs9831648	9.05	rs7619789	0.13321	6.82	8.0975	286	lasso	0.14	8.9e-12	7.00576	2.46e-12	22.2299	5.2811e-11	4.04e-06
./sCCA_weights_v8//sCCA1/sCCA1.ENSG00000114383.9.wgt.RDat	ENSG00000114383.9	TUSC2	3	50328250	50328251	0.047	rs1996664	7.99	rs1467913	0.050814	-4.76	6.891	335	top1	0.051	4.2e-05	-6.891	5.54e-12	163.389	2.91049e-11	3.98e-06
./sCCA_weights_v8//sCCA2/sCCA2.ENSG00000114383.9.wgt.RDat	ENSG00000114383.9	TUSC2	3	50328250	50328251	0.0991	rs1996664	7.99	rs6446193	0.0804	5.2	-5.27713	335	top1	0.08	2.9e-07	-5.27713	1.31e-07	163.389	2.91049e-11	3.98e-06
./sCCA_weights_v8//sCCA1/sCCA1.ENSG00000164615.4.wgt.RDat	ENSG00000164615.4	CAMLG	5	134738500	134738501	0.5589	rs2569340	9.9	rs17167632	0.645594	-14.07	-4.957	303	top1	0.65	1.9e-70	4.957	7.16e-07	23.3576	1.73198e-11	8.39e-07
./sCCA_weights_v8//sCCA3/sCCA3.ENSG00000164615.4.wgt.RDat	ENSG00000164615.4	CAMLG	5	134738500	134738501	0.6012	rs2569340	9.9	rs17167632	0.652	14.15	-4.957	303	top1	0.65	1.4e-71	-4.957	7.16e-07	23.3576	1.73198e-11	8.39e-07
./sCCA_weights_v8//sCCA2/sCCA2.ENSG00000164615.4.wgt.RDat	ENSG00000164615.4	CAMLG	5	134738500	134738501	0.5053	rs2569340	9.9	rs17167632	0.471	12.44	-4.957	303	enet	0.52	2.8e-50	-5.03679	4.73e-07	23.3576	1.73198e-11	8.39e-07
./sCCA_weights_v8//sCCA3/sCCA3.ENSG00000043143.20.wgt.RDat	ENSG00000043143.20	JADE2	5	134524311	134524312	0.087	rs329119	9.9	rs6880257	0.0593	-4.88	-6.0425	289	lasso	0.059	9.8e-06	6.31801	2.65e-10	185.936	2.71296e-11	3.85e-07
./sCCA_weights_v8//sCCA1/sCCA1.ENSG00000134049.5.wgt.RDat	ENSG00000134049.5	IER3IP1	18	47176373	47176374	0.2153	rs11082567	-9.96	rs2461247	0.266666	-9.24	7.88	448	enet	0.27	1.9e-22	-8.0115	1.13e-15	28.5834	3.95906e-13	NA
./sCCA_weights_v8//sCCA3/sCCA3.ENSG00000134049.5.wgt.RDat	ENSG00000134049.5	IER3IP1	18	47176373	47176374	0.2001	rs11082567	-9.96	rs2461247	0.247991	-8.96	7.88	448	lasso	0.26	1.7e-21	-7.9344	2.12e-15	28.5834	3.95906e-13	NA
./sCCA_weights_v8//sCCA1/sCCA1.ENSG00000198625.12.wgt.RDat	ENSG00000198625.12	MDM4	1	204516378	204516379	0.2692	rs7524621	-6.995	rs4951389	0.201729	-8.01	-3.763	627	lasso	0.22	1.9e-18	5.02269	5.1e-07	13.5671	3.39118e-07	NA
./sCCA_weights_v8//sCCA2/sCCA2.ENSG00000069275.12.wgt.RDat	ENSG00000069275.12	NUCKS1	1	205750275	205750276	0.1614	rs823094	5.89	rs823096	0.107	6.72	5.318	440	lasso	0.12	2.9e-10	5.60747	2.05e-08	16.4545	9.0062e-09	NA
./sCCA_weights_v8//sCCA2/sCCA2.ENSG00000167216.16.wgt.RDat	ENSG00000167216.16	KATNAL2	18	46917505	46917506	0.1487	rs2684853	-9.91	rs7504798	0.11	-6.84	7.471	484	lasso	0.13	8.3e-11	-5.7651	8.16e-09	29.8518	3.4972e-14	NA
./sCCA_weights_v8//sCCA1/sCCA1.ENSG00000069275.12.wgt.RDat	ENSG00000069275.12	NUCKS1	1	205750275	205750276	0.2788	rs823094	5.889	rs708724	0.399071	11.08	5.356	440	top1	0.4	1.4e-35	5.356	8.51e-08	16.4545	9.0062e-09	NA
./sCCA_weights_v8//sCCA3/sCCA3.ENSG00000069275.12.wgt.RDat	ENSG00000069275.12	NUCKS1	1	205750275	205750276	0.2653	rs823094	5.889	rs708724	0.347	10.68	5.356	440	lasso	0.37	2.2e-32	5.48102	4.23e-08	16.4545	9.0062e-09	NA
./sCCA_weights_v8//sCCA1/sCCA1.ENSG00000078043.15.wgt.RDat	ENSG00000078043.15	PIAS2	18	46920147	46920148	0.1987	rs2684853	-9.91	rs501062	0.233035	-8.67	3.8154	488	enet	0.26	1.5e-21	-5.1604	2.46e-07	331.749	2.54581e-11	NA
./sCCA_weights_v8//sCCA1/sCCA1.ENSG00000213413.2.wgt.RDat	ENSG00000213413.2	PVRIG	7	100218240	100218241	0.1211	rs999885	-5.2	rs11771139	0.111078	-6.94	4.44	277	lasso	0.14	1.4e-11	-4.98604	6.16e-07	12.2344	1.32909e-06	NA
./sCCA_weights_v8//sCCA2/sCCA2.ENSG00000167220.11.wgt.RDat	ENSG00000167220.11	HDHD2	18	47150519	47150520	0.5058	rs1512236	-9.95	rs2117373	0.547	-12.94	2.28	471	enet	0.61	8e-64	-5.02357	5.07e-07	296.028	3.94693e-11	NA
./sCCA_weights_v8//sCCA3/sCCA3.ENSG00000167220.11.wgt.RDat	ENSG00000167220.11	HDHD2	18	47150519	47150520	0.2963	rs1512236	-9.95	rs2117373	0.254731	9.02	2.28	471	lasso	0.32	4.8e-27	6.6079	3.9e-11	296.028	3.94693e-11	NA
./sCCA_weights_v8//sCCA3/sCCA3.ENSG00000179021.9.wgt.RDat	ENSG00000179021.9	C3orf38	3	88149885	88149886	0.178	rs10779989	6.35	rs4518156	0.261	-9.16	5.1053	299	top1	0.26	6.4e-22	-5.1053	3.3e-07	16.7632	1.65297e-08	NA
./sCCA_weights_v8//sCCA3/sCCA3.ENSG00000185800.11.wgt.RDat	ENSG00000185800.11	DMWD	19	45792801	45792802	0.2838	rs10415988	-5.05	rs4802274	0.232	8.67	-4.979	394	lasso	0.25	2.4e-21	-5.39845	6.72e-08	14.6372	1.25854e-07	NA
./sCCA_weights_v8//sCCA1/sCCA1.ENSG00000185800.11.wgt.RDat	ENSG00000185800.11	DMWD	19	45792801	45792802	0.3151	rs10415988	-5.05	rs4802274	0.172042	-8.47	-4.979	394	lasso	0.28	6.9e-24	5.00141	5.69e-07	14.6372	1.25854e-07	NA
./sCCA_weights_v8//sCCA2/sCCA2.ENSG00000185800.11.wgt.RDat	ENSG00000185800.11	DMWD	19	45792801	45792802	0.1916	rs10415988	-5.05	rs16980013	0.145	-7.37	-5.029	394	lasso	0.16	9.4e-14	5.669	1.44e-08	14.6372	1.25854e-07	NA
./sCCA_weights_v8//sCCA1/sCCA1.ENSG00000175105.6.wgt.RDat	ENSG00000175105.6	ZNF654	3	88059273	88059274	0.0854	rs10779989	6.54	rs11128021	0.107296	-5.9	5.053	301	top1	0.11	2.8e-09	-5.053	4.35e-07	13.8024	3.91317e-07	NA
./sCCA_weights_v8//sCCA2/sCCA2.ENSG00000133065.10.wgt.RDat	ENSG00000133065.10	SLC41A1	1	205813747	205813748	0.2	rs823094	5.89	rs708727	0.225	-8.42	5.202	402	lasso	0.23	8.5e-19	-5.2088	1.9e-07	19.8375	7.09369e-10	NA
./sCCA_weights_v8//sCCA1/sCCA1.ENSG00000179021.9.wgt.RDat	ENSG00000179021.9	C3orf38	3	88149885	88149886	0.2281	rs10779989	6.35	rs4518156	0.303819	10.33	5.1053	299	lasso	0.32	2.8e-27	5.05688	4.26e-07	16.7632	1.65297e-08	NA
./sCCA_weights_v8//sCCA2/sCCA2.ENSG00000179021.9.wgt.RDat	ENSG00000179021.9	C3orf38	3	88149885	88149886	0.117	rs10779989	6.35	rs4432672	0.134	-6.81	5.1053	299	top1	0.13	2.6e-11	-5.1053	3.3e-07	16.7632	1.65297e-08	NA
./sCCA_weights_v8//sCCA2/sCCA2.ENSG00000141458.12.wgt.RDat	ENSG00000141458.12	NPC1	18	23586897	23586898	0.3721	rs891387	4.85	rs6507716	0.352	10.81	4.756	364	lasso	0.39	1.5e-34	4.86266	1.16e-06	12.5746	9.94456e-07	NA
./sCCA_weights_v8//sCCA3/sCCA3.ENSG00000162877.12.wgt.RDat	ENSG00000162877.12	PM20D1	1	205850131	205850132	0.5153	rs823094	5.889	rs708727	0.647	14.09	5.202	375	enet	0.66	1.8e-72	4.99481	5.89e-07	17.5853	6.8316e-09	NA
./sCCA_weights_v8//sCCA1/sCCA1.ENSG00000162877.12.wgt.RDat	ENSG00000162877.12	PM20D1	1	205850131	205850132	0.6518	rs823094	5.889	rs708727	0.746844	15.11	5.202	375	enet	0.76	1.8e-97	5.12903	2.91e-07	17.5853	6.8316e-09	NA
./sCCA_weights_v8//sCCA3/sCCA3.ENSG00000143442.21.wgt.RDat	ENSG00000143442.21	POGZ	1	151459464	151459465	0.2479	rs1045628	-5.295	rs4603	0.284	-9.59	-4.51499	344	enet	0.3	7e-26	4.92968	8.24e-07	12.2346	1.10512e-06	NA
./sCCA_weights_v8//sCCA2/sCCA2.ENSG00000162877.12.wgt.RDat	ENSG00000162877.12	PM20D1	1	205850131	205850132	0.6031	rs823094	5.89	rs708727	0.714	-14.79	5.202	375	lasso	0.73	1.5e-88	-5.13368	2.84e-07	17.5853	6.8316e-09	NA
./sCCA_weights_v8//sCCA2/sCCA2.ENSG00000152061.23.wgt.RDat	ENSG00000152061.23	RABGAP1L	1	174159409	174159410	0.4076	rs1951627	5.11	rs6695327	0.432	-11.51	4.834	273	top1	0.43	2.7e-39	-4.834	1.34e-06	14.285	2.10405e-07	NA
./sCCA_weights_v8//sCCA3/sCCA3.ENSG00000078043.15.wgt.RDat	ENSG00000078043.15	PIAS2	18	46920147	46920148	0.1885	rs2684853	-9.91	rs501062	0.178192	7.9	3.8154	488	enet	0.18	6e-15	5.0908	3.57e-07	331.749	2.54581e-11	NA
./sCCA_weights_v8//sCCA1/sCCA1.ENSG00000133065.10.wgt.RDat	ENSG00000133065.10	SLC41A1	1	205813747	205813748	0.2841	rs823094	5.889	rs708727	0.419645	-11.36	5.202	402	top1	0.42	6.8e-38	-5.202	1.97e-07	19.8375	7.09369e-10	NA
./sCCA_weights_v8//sCCA3/sCCA3.ENSG00000133065.10.wgt.RDat	ENSG00000133065.10	SLC41A1	1	205813747	205813748	0.1969	rs823094	5.889	rs708727	0.273	9.23	5.202	402	lasso	0.28	1.8e-23	5.28903	1.23e-07	19.8375	7.09369e-10	NA
./sCCA_weights_v8//sCCA3/sCCA3.ENSG00000152061.23.wgt.RDat	ENSG00000152061.23	RABGAP1L	1	174159409	174159410	0.3298	rs1951627	5.106	rs6695327	0.255	-9.06	4.834	273	top1	0.25	2.4e-21	-4.834	1.34e-06	14.285	2.10405e-07	NA
Note: Two-sided Z-score test used to evaluate the significance of the association between gene expression and trait; the cross-validation test for the best performing model is not a hypothesis test.
