# Supplementary material for: Cross-trait multivariate GWAS confirms health implications of pubertal timing
Source: Nat Commun. 2025 Jan 18;16:799. doi: 10.1038/s41467-025-56191-4 (PMC11742396; doi:10.1038/s41467-025-56191-4)
Supplement: Supplementary file 18 — Supplementary Data 15 [file 41467_2025_56191_MOESM18_ESM.xlsx]

## Sheet: ST15. MAGMA 
Supplementary Data 15. Multi-marker analysis of genomic annotation (MAGMA) gene-based results
P values are derived from MAGMA analysis
ENSEMBL Gene ID	Gene Symbol	Gene Chromosome	Gene start position	Gene end position	Gene MAGMA Z score	Gene MAGMA P-value
ENSG00000185565	LSAMP	3	115511235	117726095	8.6754	2.0598e-18
ENSG00000183117	CSMD1	8	2782875	4862494	8.5153	8.3074e-18
ENSG00000107077	KDM4C	9	6710863	7185648	8.2022	1.1805e-16
ENSG00000236980	C3orf84	3	49205065	49239291	7.956	8.8818e-16
ENSG00000163106	HPGDS	4	95209686	95274027	7.8821	1.6098e-15
ENSG00000127445	PIN1	19	9935933	9970358	7.8215	2.609e-15
ENSG00000181019	NQO1	16	69730899	69770854	7.8163	2.72e-15
ENSG00000176697	BDNF	11	27666440	27753605	7.8064	2.9421e-15
ENSG00000112238	PRDM13	6	100044606	100073454	7.7787	3.6637e-15
ENSG00000167220	HDHD2	18	44623774	44686891	7.7608	4.2188e-15
ENSG00000124593	PRICKLE4	6	41738087	41767879	7.7496	4.6074e-15
ENSG00000137218	FRS3	6	41727914	41764280	7.7408	4.9405e-15
ENSG00000214736	TOMM6	6	41745400	41767636	7.7092	6.3283e-15
ENSG00000267228	IER3IP1	18	44651027	44712652	7.7038	6.6058e-15
ENSG00000186868	MAPT	17	43961748	44115700	7.6995	6.8279e-15
ENSG00000145041	VPRBP	3	51423298	51544010	7.683	7.7716e-15
ENSG00000164663	USP49	6	41747634	41873099	7.6627	9.1038e-15
ENSG00000105088	OLFM2	19	9954394	10057228	7.6536	9.77e-15
ENSG00000120088	CRHR1	17	43689267	43923194	7.6391	1.0936e-14
ENSG00000143171	RXRG	1	165360159	165424433	7.6391	1.0936e-14
ENSG00000137672	TRPC6	11	101312295	101753293	7.6097	1.3733e-14
ENSG00000173258	ZNF483	9	114277439	114350124	7.5263	2.609e-14
ENSG00000109943	CRTAM	11	122699208	122753347	7.5104	2.9476e-14
ENSG00000272333	KMT2B	19	36198921	36239779	7.4933	3.3584e-14
ENSG00000267120	AD000671.6	19	36220153	36246333	7.4882	3.4917e-14
ENSG00000118922	KLF12	13	74250226	74718394	7.487	3.5224e-14
ENSG00000166263	STXBP4	17	53036088	53251646	7.4835	3.6193e-14
ENSG00000136448	NMT1	17	43118978	43196384	7.4777	3.7803e-14
ENSG00000185909	KLHDC8B	3	49199044	49223917	7.4688	4.0468e-14
ENSG00000128585	MKLN1	7	130784855	131191395	7.4611	4.291e-14
ENSG00000112578	BYSL	6	41878926	41910784	7.3844	7.655e-14
ENSG00000174567	GOLT1A	1	204157288	204193220	7.3822	7.7827e-14
ENSG00000173402	DAG1	3	49496146	49583048	7.3791	7.9659e-14
ENSG00000085382	HACE1	6	105165968	105317794	7.334	1.1169e-13
ENSG00000170498	KISS1	1	204149469	204175614	7.3303	1.148e-13
ENSG00000118689	FOXO3	6	108871038	109015977	7.3263	1.1829e-13
ENSG00000186666	BCDIN3D	12	50221573	50246912	7.2926	1.5205e-13
ENSG00000198373	WWP2	16	69786209	69985644	7.2859	1.5982e-13
ENSG00000077809	GTF2I	7	74061994	74185026	7.2782	1.692e-13
ENSG00000114738	MAPKAPK3	3	50638951	50696720	7.276	1.7197e-13
ENSG00000112701	SENP6	6	76301225	76437997	7.2727	1.7619e-13
ENSG00000167216	KATNAL2	18	44487455	44637658	7.242	2.2105e-13
ENSG00000114349	GNAT1	3	50219045	50243949	7.2306	2.4042e-13
ENSG00000100376	FAM118A	22	45694849	45747836	7.2303	2.4092e-13
ENSG00000114737	CISH	3	50633921	50659262	7.2117	2.7628e-13
ENSG00000173421	CCDC36	3	49225861	49305537	7.2008	2.9926e-13
ENSG00000142949	PTPRF	1	43980858	44099343	7.1848	3.3662e-13
ENSG00000124089	MC3R	20	54813788	54834871	7.1743	3.6349e-13
ENSG00000206538	VGLL3	3	86977119	87050269	7.1733	3.661e-13
ENSG00000120341	SEC16B	1	177883091	177963438	7.1639	3.9213e-13
ENSG00000149084	HSD17B12	11	43567986	43888167	7.1516	4.2899e-13
ENSG00000102908	NFAT5	16	69588997	69748569	7.1472	4.4298e-13
ENSG00000151917	BEND6	6	56809773	56902140	7.1458	4.4731e-13
ENSG00000137764	MAP2K5	15	67825047	68109461	7.1443	4.5236e-13
ENSG00000188315	C3orf62	3	49296035	49325342	7.1429	4.5691e-13
ENSG00000133958	UNC79	14	93789565	94184222	7.1303	5.0066e-13
ENSG00000114867	EIF4G1	3	184022283	184063146	7.1132	5.6705e-13
ENSG00000134049	IER3IP1	18	44671413	44712745	7.1049	6.0196e-13
ENSG00000167566	NCKAP5L	12	50174929	50232533	7.1024	6.129e-13
ENSG00000124641	MED20	6	41863092	41898877	7.0994	6.2655e-13
ENSG00000204398	RP11-65D24.2	13	112230548	112334955	7.0791	7.2525e-13
ENSG00000196504	PRPF40A	2	153498107	153584511	7.0786	7.2786e-13
ENSG00000159314	ARHGAP27	17	43461275	43521787	7.0753	7.4563e-13
ENSG00000145934	TENM2	5	166701804	167701162	7.0677	7.8786e-13
ENSG00000126246	IGFLR1	19	36220058	36243354	7.0318	1.0195e-12
ENSG00000055813	CCDC85A	2	56401258	56623308	7.0295	1.0365e-12
ENSG00000162621	LRRC53	1	74925562	74988298	7.0153	1.147e-12
ENSG00000145050	MANF	3	51412478	51436828	7.0112	1.1811e-12
ENSG00000163104	SMARCAD1	4	95118762	95222443	6.9858	1.4157e-12
ENSG00000136527	TRA2B	3	185623694	185665924	6.9808	1.4677e-12
ENSG00000066135	KDM4A	1	44105829	44181186	6.9765	1.5131e-12
ENSG00000161265	U2AF1L4	19	36223365	36246346	6.9764	1.514e-12
ENSG00000088538	DOCK3	3	50702672	51431629	6.9738	1.5422e-12
ENSG00000112249	ASCC3	6	100946070	101339248	6.9509	1.8142e-12
ENSG00000175182	FAM131A	3	184043714	184074063	6.9325	2.0669e-12
ENSG00000145833	DDX46	5	134084469	134200823	6.9309	2.0911e-12
ENSG00000177352	CCDC71	3	49189968	49213754	6.8929	2.734e-12
ENSG00000088543	C3orf18	3	50585462	50618458	6.878	3.0341e-12
ENSG00000181722	ZBTB20	3	114046941	114876118	6.8629	3.3731e-12
ENSG00000179837	RBM15B	3	51418731	51445330	6.853	3.6157e-12
ENSG00000161714	PLCD3	17	43176335	43220721	6.8472	3.7645e-12
ENSG00000114735	HEMK1	3	50596583	50632366	6.8461	3.7947e-12
ENSG00000004534	RBM6	3	49967440	50147478	6.8323	4.1789e-12
ENSG00000177963	RIC8A	11	197511	225113	6.8144	4.7342e-12
ENSG00000177917	ARL6IP6	2	153564407	153627767	6.8027	5.1352e-12
ENSG00000174939	ASPHD1	16	29901696	29941185	6.7992	5.2593e-12
ENSG00000176623	RMDN1	8	87470486	87536586	6.7951	5.4132e-12
ENSG00000142082	SIRT3	11	205458	246931	6.7919	5.5337e-12
ENSG00000123124	WWP1	8	87344967	87500649	6.7816	5.9446e-12
ENSG00000055163	CYFIP2	5	156683089	156832606	6.7815	5.9479e-12
ENSG00000164077	MON1A	3	49936302	49977606	6.7458	7.6109e-12
ENSG00000188779	SKOR1	15	68102042	68136899	6.7022	1.0263e-11
ENSG00000137872	SEMA6D	15	47466298	48076420	6.6954	1.0751e-11
ENSG00000174943	KCTD13	16	29906333	29948356	6.6926	1.0959e-11
ENSG00000267796	LIN37	19	36229262	36255420	6.6848	1.1566e-11
ENSG00000188223	AC002398.9	19	36226579	36255420	6.6848	1.1566e-11
ENSG00000130749	ZC3H4	19	47557444	47627009	6.6735	1.2489e-11
ENSG00000171793	CTPS1	1	41435007	41488235	6.6624	1.3469e-11
ENSG00000117020	AKT3	1	243641535	244024381	6.6619	1.3511e-11
ENSG00000166260	COX11	17	53019263	53056146	6.6585	1.3836e-11
ENSG00000127663	KDM4B	19	4959125	5163606	6.6491	1.4748e-11
ENSG00000157837	SPPL3	12	121190313	121352174	6.6279	1.7028e-11
ENSG00000205581	HMGN1	21	40704241	40731573	6.6279	1.7028e-11
ENSG00000164061	BSN	3	49581922	49718978	6.6163	1.841e-11
ENSG00000157322	CLEC18A	16	69974810	70008141	6.6135	1.8769e-11
ENSG00000112576	CCND3	6	41892671	42028095	6.6124	1.891e-11
ENSG00000164076	CAMKV	3	49885421	49917655	6.6029	2.0166e-11
ENSG00000145022	TCTA	3	49439639	49463908	6.5893	2.209e-11
ENSG00000106853	PTGR1	9	114302002	114372135	6.5861	2.2572e-11
ENSG00000168702	LRP1B	2	140978992	142899270	6.5682	2.5461e-11
ENSG00000081803	CADPS2	7	121948481	122536813	6.5585	2.7172e-11
ENSG00000164081	TEX264	3	51686709	51748339	6.5515	2.8474e-11
ENSG00000128731	HERC2	15	28346186	28577298	6.5476	2.9234e-11
ENSG00000185658	BRWD1	21	40546102	40703485	6.5396	3.0848e-11
ENSG00000166436	TRIM66	11	8623584	8703413	6.524	3.4237e-11
ENSG00000172992	DCAKD	17	43090708	43148473	6.5042	3.9062e-11
ENSG00000112237	CCNC	6	99980256	100026849	6.4977	4.0774e-11
ENSG00000077935	SMC1B	22	45729944	45819500	6.4571	5.3353e-11
ENSG00000164080	RAD54L2	3	51565160	51712683	6.4497	5.6036e-11
ENSG00000085719	CPNE3	8	87487059	87583726	6.4444	5.8014e-11
ENSG00000130413	STK33	11	8403418	8625836	6.4276	6.4809e-11
ENSG00000133103	COG6	13	40219764	40375802	6.4161	6.9905e-11
ENSG00000249471	ZNF324B	19	58952971	58979200	6.3914	8.2167e-11
ENSG00000101460	MAP1LC3A	20	33124658	33158149	6.358	1.0218e-10
ENSG00000113615	SEC24A	5	133974479	134073513	6.3551	1.0417e-10
ENSG00000153885	KCTD15	19	34276838	34316668	6.3508	1.0711e-10
ENSG00000146063	TRIM41	5	180639499	180672809	6.3477	1.0929e-10
ENSG00000140543	DET1	15	89044790	89099906	6.3442	1.1181e-10
ENSG00000141198	TOM1L1	17	52966748	53049310	6.2995	1.4927e-10
ENSG00000128567	PODXL	7	131175021	131252976	6.298	1.508e-10
ENSG00000164893	SLC7A13	8	87216281	87343375	6.2826	1.6649e-10
ENSG00000170579	DLGAP1	18	3486030	4465335	6.2816	1.6759e-10
ENSG00000120733	KDM3B	5	137678285	137782717	6.2747	1.7514e-10
ENSG00000183527	PSMG1	21	40536695	40565777	6.2661	1.8512e-10
ENSG00000168143	FAM83B	6	54701569	54816820	6.2388	2.2042e-10
ENSG00000272214	AC079602.1	12	121397641	121420095	6.2291	2.345e-10
ENSG00000149929	HIRIP3	16	29993645	30017757	6.211	2.6326e-10
ENSG00000004776	HSPB6	19	36235469	36258980	6.2097	2.6541e-10
ENSG00000187581	COX8C	14	93803537	93824702	6.2046	2.7425e-10
ENSG00000256762	STH	17	44066616	44087060	6.2024	2.7799e-10
ENSG00000196586	MYO6	6	76448909	76639254	6.1919	2.9717e-10
ENSG00000176095	IP6K1	3	49751727	49833975	6.1817	3.1703e-10
ENSG00000033327	GAB2	11	77916343	78139394	6.1807	3.19e-10
ENSG00000164615	CAMLG	5	134064191	134097847	6.1805	3.1951e-10
ENSG00000069018	TRPC7	5	135538999	135742730	6.1713	3.3867e-10
ENSG00000001617	SEMA3F	3	50182478	50236508	6.1683	3.4508e-10
ENSG00000052850	ALX4	11	44271994	44341716	6.1468	3.9522e-10
ENSG00000140718	FTO	16	53727875	54165853	6.1453	3.9899e-10
ENSG00000198597	ZNF536	19	30709197	31214445	6.1343	4.2763e-10
ENSG00000149930	TAOK2	16	29974962	30013582	6.1311	4.364e-10
ENSG00000135472	FAIM2	12	50250679	50308000	6.1141	4.8549e-10
ENSG00000120071	KANSL1	17	44097282	44312733	6.1094	5e-10
ENSG00000228696	ARL17B	17	44342150	44449130	6.1094	5e-10
ENSG00000073969	NSF	17	44658035	44844830	6.1094	5e-10
ENSG00000108379	WNT3	17	44829872	44920520	6.1094	5e-10
ENSG00000043143	JADE2	5	133850003	133928918	6.1094	5e-10
ENSG00000109944	C11orf63	11	122743391	122840506	6.1094	5e-10
ENSG00000164082	GRM2	3	51731086	51762629	6.1094	5e-10
ENSG00000133794	ARNTL	11	13288199	13418813	6.1094	5e-10
ENSG00000007402	CACNA2D2	3	50390233	50551675	6.1094	5e-10
ENSG00000187772	LIN28B	6	105394923	105541207	6.1094	5e-10
ENSG00000225190	PLEKHM1	17	43503266	43578115	6.1094	5e-10
ENSG00000067560	RHOA	3	49386578	49460431	6.1094	5e-10
ENSG00000228008	CTD-2330K9.3	3	49931278	49964370	6.1094	5e-10
ENSG00000188909	BSX	11	122838278	122862428	6.1094	5e-10
ENSG00000185294	SPPL2C	17	43912256	43934438	6.1094	5e-10
ENSG00000215474	SKOR2	18	44736293	44785554	6.1094	5e-10
ENSG00000181418	DDN	12	49378932	49403092	6.1086	5.0248e-10
ENSG00000168517	HEXIM2	17	43228067	43257407	6.107	5.0758e-10
ENSG00000083812	ZNF324	19	58968423	58994945	6.1011	5.2675e-10
ENSG00000163013	FBXO41	2	73471810	73521559	6.0894	5.6671e-10
ENSG00000149932	TMEM219	16	29942206	29994373	6.0803	5.997e-10
ENSG00000140105	WARS	14	100790125	100853142	6.0785	6.0663e-10
ENSG00000102882	MAPK3	16	30115426	30144827	6.0764	6.1457e-10
ENSG00000135365	PHF21A	11	45940871	46152985	6.0713	6.3436e-10
ENSG00000167595	C19orf55	19	36239044	36271930	6.0394	7.7353e-10
ENSG00000157045	NTAN1	16	15121710	15159921	6.0336	8.0174e-10
ENSG00000187492	CDHR4	3	49818165	49847268	6.029	8.2465e-10
ENSG00000268397	AC008443.1	5	180672720	180694578	6.0202	8.7123e-10
ENSG00000185627	PSMD13	11	226546	262983	6.0199	8.7246e-10
ENSG00000169836	TACR3	4	104497188	104650973	6.0171	8.8786e-10
ENSG00000118369	USP35	11	77889858	77935757	6.0127	9.1236e-10
ENSG00000114316	USP4	3	49305264	49388145	5.9951	1.0169e-09
ENSG00000183718	TRIM52	5	180671417	180698119	5.9773	1.1344e-09
ENSG00000114859	CLCN2	3	184053973	184089439	5.9682	1.1994e-09
ENSG00000091656	ZFHX4	8	77583454	77789521	5.9678	1.2023e-09
ENSG00000176473	WDR25	14	100832755	101006640	5.9604	1.258e-09
ENSG00000225399	RP11-3B7.1	3	49287518	49308744	5.9595	1.265e-09
ENSG00000003756	RBM5	3	50116341	50166454	5.9567	1.2871e-09
ENSG00000083838	ZNF446	19	58975384	59002597	5.9419	1.4085e-09
ENSG00000149927	DOC2A	16	30006830	30044591	5.9313	1.5028e-09
ENSG00000183092	BEGAIN	14	100993486	101063750	5.9257	1.5552e-09
ENSG00000148200	NR6A1	9	127269554	127543589	5.9105	1.7055e-09
ENSG00000101464	PIGU	20	33138346	33274910	5.8761	2.1006e-09
ENSG00000175262	C1orf127	1	10996528	11052094	5.8667	2.223e-09
ENSG00000172568	FNDC9	5	156758608	156782729	5.8619	2.2873e-09
ENSG00000144407	PTH2R	2	209214438	209729227	5.8514	2.4377e-09
ENSG00000123552	USP45	6	99870190	99979604	5.8393	2.6205e-09
ENSG00000119042	SATB2	2	200124223	200345989	5.8372	2.6542e-09
ENSG00000105696	TMEM59L	19	18708240	18741849	5.829	2.7885e-09
ENSG00000179889	PDXDC1	16	15058448	15243196	5.825	2.8557e-09
ENSG00000164078	MST1R	3	49914435	49951299	5.8096	3.1312e-09
ENSG00000037749	MFAP3	5	153408466	153610038	5.7896	3.5281e-09
ENSG00000198646	NCOA6	20	33274722	33423452	5.7668	4.039e-09
ENSG00000152894	PTPRK	6	128279924	128851870	5.7626	4.1417e-09
ENSG00000116731	PRDM2	1	14016693	14161574	5.7291	5.0475e-09
ENSG00000135625	EGR4	2	73508058	73530833	5.7278	5.0856e-09
ENSG00000182263	FIGN	2	164439906	164602522	5.7221	5.2612e-09
ENSG00000233276	GPX1	3	49384609	49406033	5.7161	5.451e-09
ENSG00000153707	PTPRD	9	8304246	10622723	5.7127	5.5614e-09
ENSG00000198198	SZT2	1	43845553	43928321	5.6689	7.1878e-09
ENSG00000055044	NOP58	2	203120439	203178389	5.6633	7.4226e-09
ENSG00000205155	PSENEN	19	36226015	36247911	5.6489	8.0743e-09
ENSG00000135074	ADAM19	5	156812542	157012783	5.6346	8.7748e-09
ENSG00000010803	SCMH1	1	41482872	41717826	5.6229	9.3871e-09
ENSG00000116783	TNNI3K	1	74653947	75020112	5.6181	9.6513e-09
ENSG00000259030	FPGT-TNNI3K	1	74653919	75019666	5.6181	9.6513e-09
ENSG00000167302	ENTHD2	17	79192077	79222891	5.6178	9.6677e-09
ENSG00000176920	FUT2	19	49189228	49219207	5.608	1.0236e-08
ENSG00000176909	MAMSTR	19	49205999	49232978	5.6018	1.0608e-08
ENSG00000140107	SLC25A47	14	100779674	100806715	5.5949	1.1036e-08
ENSG00000117399	CDC20	1	43814626	43838874	5.58	1.2027e-08
ENSG00000169592	INO80E	16	29996615	30027114	5.5756	1.2335e-08
ENSG00000203760	CENPW	6	126651320	126680021	5.5703	1.2717e-08
ENSG00000065609	SNAP91	6	84252599	84429410	5.5695	1.277e-08
ENSG00000141101	NOB1	16	69765770	69798843	5.5558	1.3814e-08
ENSG00000131849	ZNF132	19	58934181	58961589	5.5508	1.4218e-08
ENSG00000135100	HNF1A	12	121406346	121450315	5.5473	1.4506e-08
ENSG00000128408	RIBC2	22	45799572	45838376	5.535	1.5561e-08
ENSG00000159479	MED8	1	43839588	43865479	5.5333	1.571e-08
ENSG00000140443	IGF1R	15	99182200	99517759	5.5307	1.5951e-08
ENSG00000268313	AC119673.1	1	205672497	205694153	5.5265	1.6333e-08
ENSG00000171790	SLFNL1	1	41471269	41498909	5.5232	1.6643e-08
ENSG00000183763	TRAIP	3	49856034	49904007	5.5227	1.6691e-08
ENSG00000172260	NEGR1	1	71851623	72758417	5.5221	1.6749e-08
ENSG00000136352	NKX2-1	14	36975602	37000354	5.5208	1.6876e-08
ENSG00000069667	RORA	15	60770483	61531518	5.5189	1.7053e-08
ENSG00000116030	SUMO1	2	203060903	203113331	5.5174	1.7199e-08
ENSG00000181929	PRKAG1	12	49386057	49422980	5.5144	1.7499e-08
ENSG00000105668	UPK1A	19	36147715	36179367	5.5143	1.7508e-08
ENSG00000090238	YPEL3	16	30093635	30118236	5.4969	1.9327e-08
ENSG00000106070	GRB10	7	50647760	50871159	5.4923	1.9833e-08
ENSG00000117400	MPL	1	43793478	43828443	5.4922	1.9849e-08
ENSG00000178922	HYI	1	43906824	43929660	5.4799	2.1275e-08
ENSG00000163110	PDLIM5	4	95363037	95599377	5.4788	2.1407e-08
ENSG00000146267	FAXC	6	99709045	99807938	5.4752	2.1846e-08
ENSG00000120709	FAM53C	5	137657624	137695416	5.4741	2.199e-08
ENSG00000145194	ECE2	3	183957438	184020819	5.4709	2.2391e-08
ENSG00000244405	ETV5	3	185754097	185838107	5.4708	2.2406e-08
ENSG00000019485	PRDM11	11	45105564	45257734	5.468	2.2754e-08
ENSG00000256269	HMBS	11	118945576	118974259	5.4653	2.3107e-08
ENSG00000167191	GPRC5B	16	19858616	19907489	5.4634	2.3349e-08
ENSG00000177951	BET1L	11	157784	217428	5.4629	2.3415e-08
ENSG00000136944	LMX1B	9	129366722	129473311	5.4569	2.4228e-08
ENSG00000106290	TAF6	7	99694693	99727464	5.4549	2.4496e-08
ENSG00000110696	C11orf58	11	16624679	16788428	5.4543	2.4582e-08
ENSG00000106771	TMEM245	9	111767432	111892225	5.454	2.4624e-08
ENSG00000149926	FAM57B	16	30025748	30074299	5.4537	2.4661e-08
ENSG00000004777	ARHGAP33	19	36255434	36289724	5.4481	2.5454e-08
ENSG00000267889	AC079354.2	2	203094292	203114435	5.4309	2.8042e-08
ENSG00000185585	OLFML2A	9	127529437	127587164	5.3954	3.4179e-08
ENSG00000164068	RNF123	3	49716932	49768962	5.3815	3.6939e-08
ENSG00000130222	GADD45G	9	92209928	92231470	5.3769	3.7899e-08
ENSG00000174628	IQCK	16	19717778	19878907	5.3676	3.9901e-08
ENSG00000149923	PPP4C	16	30077299	30106698	5.3675	3.9922e-08
ENSG00000105662	CRTC1	19	18784487	18903004	5.3649	4.0491e-08
ENSG00000204217	BMPR2	2	203231659	203442474	5.3512	4.3692e-08
ENSG00000221838	AP4M1	7	99689172	99717968	5.3406	4.6309e-08
ENSG00000167194	C16orf92	16	30024655	30049057	5.34	4.6474e-08
ENSG00000197279	ZNF165	6	28038753	28067341	5.3286	4.9491e-08
ENSG00000079313	REXO1	19	1805248	1858452	5.3281	4.9621e-08
ENSG00000169340	PDILT	16	20360492	20426059	5.3235	5.0908e-08
ENSG00000145191	EIF2B5	3	183842826	184412546	5.3229	5.1052e-08
ENSG00000183207	RUVBL2	19	49486705	49529252	5.3023	5.7163e-08
ENSG00000083067	TRPM3	9	73133979	74071820	5.2995	5.8074e-08
ENSG00000011523	CEP68	2	65273500	65324138	5.2864	6.239e-08
ENSG00000139549	DHH	12	49473204	49498602	5.2775	6.5476e-08
ENSG00000099326	MZF1	19	59063298	59094942	5.2772	6.5594e-08
ENSG00000170606	HSPA4	5	132377654	132452141	5.2751	6.6352e-08
ENSG00000204628	GNB2L1	5	180653909	180685096	5.248	7.687e-08
ENSG00000169519	METTL15	11	28119795	28365054	5.2444	7.8404e-08
ENSG00000138778	CENPE	4	104016963	104129566	5.2361	8.1997e-08
ENSG00000104812	GYS1	19	49461382	49506567	5.2338	8.3026e-08
ENSG00000167553	TUBA1C	12	49572519	49677114	5.2304	8.457e-08
ENSG00000108924	HLF	17	53332373	53412426	5.228	8.5692e-08
ENSG00000174938	SEZ6L2	16	29872480	29920868	5.2225	8.8267e-08
ENSG00000135406	PRPH	12	49677035	49702465	5.221	8.8973e-08
ENSG00000132394	EEFSEC	3	127862297	128137485	5.2166	9.1142e-08
ENSG00000188486	H2AFX	11	118954564	118976177	5.2119	9.3473e-08
ENSG00000106554	CHCHD3	7	132459629	132776848	5.2103	9.4291e-08
ENSG00000224877	C17orf89	17	79203039	79225081	5.2102	9.4299e-08
ENSG00000175105	ZNF654	3	88178254	88203815	5.2	9.964e-08
ENSG00000048649	RSF1	11	77361041	77542063	5.1988	1.003e-07
ENSG00000149922	TBX6	16	30087114	30113208	5.1945	1.0265e-07
ENSG00000179008	C14orf39	14	60853187	60992261	5.1935	1.032e-07
ENSG00000119866	BCL11A	2	60668302	60790702	5.187	1.0688e-07
ENSG00000135111	TBX3	12	115098059	115131969	5.182	1.0974e-07
ENSG00000143971	ETAA1	2	67614451	67647677	5.1759	1.1343e-07
ENSG00000185800	DMWD	19	46276205	46306060	5.1746	1.1417e-07
ENSG00000172269	DPAGT1	11	118957213	118989041	5.1696	1.1729e-07
ENSG00000112146	FBXO9	6	52906789	52975671	5.1669	1.19e-07
ENSG00000103502	CDIPT	16	29859678	29885057	5.1636	1.211e-07
ENSG00000083807	SLC27A5	19	58980879	59033780	5.1549	1.269e-07
ENSG00000179021	C3orf38	3	88188893	88227879	5.1407	1.3684e-07
ENSG00000180264	GPR144	9	127203423	127249379	5.1287	1.4585e-07
ENSG00000166508	MCM7	7	99680351	99709563	5.1245	1.4914e-07
ENSG00000063978	RNF4	4	2453947	2637047	5.1188	1.5375e-07
ENSG00000173540	GMPPB	3	49744277	49771384	5.1165	1.5562e-07
ENSG00000176020	AMIGO3	3	49744267	49771349	5.1165	1.5562e-07
ENSG00000141577	AZI1	17	79153393	79206799	5.1063	1.6425e-07
ENSG00000135213	POM121C	7	75036066	75125548	5.1025	1.676e-07
ENSG00000066322	ELOVL1	1	43819068	43843696	5.0988	1.7089e-07
ENSG00000110693	SOX6	11	15977995	16771138	5.0855	1.8328e-07
ENSG00000188827	SLX4	16	3621182	3671599	5.082	1.867e-07
ENSG00000229729	RP11-159G9.5	3	88098424	88198123	5.0767	1.9203e-07
ENSG00000157895	C12orf43	12	121430225	121464305	5.076	1.9271e-07
ENSG00000131808	FSHB	11	30242563	30266808	5.0728	1.9601e-07
ENSG00000237452	AC074212.3	19	46226509	46277792	5.0536	2.1678e-07
ENSG00000166997	CNPY4	7	99707236	99733134	5.0409	2.3162e-07
ENSG00000177045	SIX5	19	46258043	46282484	5.0361	2.3752e-07
ENSG00000102886	GDPD3	16	30106131	30135177	5.0352	2.3872e-07
ENSG00000129911	KLF16	19	1842399	1873567	5.0261	2.5026e-07
ENSG00000131067	GGT7	20	33422523	33470663	5.0243	2.5268e-07
ENSG00000166529	ZSCAN21	7	99637390	99672661	5.0204	2.5784e-07
ENSG00000033170	FUT8	14	65867310	66220839	5.0199	2.5845e-07
ENSG00000065361	ERBB3	12	56463641	56507289	5.0157	2.6419e-07
ENSG00000077463	SIRT6	19	4164106	4192601	5.0145	2.6583e-07
ENSG00000186051	TAL2	9	108414738	108435367	5.0094	2.7299e-07
ENSG00000152700	SAR1B	5	133926834	133994961	5.008	2.7506e-07
ENSG00000163320	CGGBP1	3	88091094	88209035	5.0009	2.8537e-07
ENSG00000116678	LEPR	1	65876248	66117242	4.9978	2.899e-07
ENSG00000104936	DMPK	19	46262975	46295810	4.9977	2.9017e-07
ENSG00000144426	NBEAL1	2	203869602	204101101	4.9962	2.9237e-07
ENSG00000104941	RSPH6A	19	46288968	46328577	4.9932	2.9696e-07
ENSG00000128915	NARG2	15	60701808	60781359	4.9917	2.992e-07
ENSG00000149925	ALDOA	16	30054411	30091778	4.99	3.019e-07
ENSG00000172273	HINFP	11	118982297	119016752	4.9895	3.0265e-07
ENSG00000166863	TAC3	12	57393784	57432667	4.9858	3.0855e-07
ENSG00000176102	CSTF3	11	33088734	33193917	4.9702	3.3444e-07
ENSG00000172375	C2CD2L	11	118962908	118999252	4.9677	3.3882e-07
ENSG00000188107	EYS	6	64419876	66427118	4.9665	3.4079e-07
ENSG00000169344	UMOD	16	20334374	20377623	4.9585	3.5511e-07
ENSG00000181513	ACBD4	17	43199967	43231548	4.9527	3.6593e-07
ENSG00000066056	TIE1	1	43756664	43798779	4.9517	3.678e-07
ENSG00000151914	DST	6	56312785	56829426	4.9455	3.7978e-07
ENSG00000123411	IKZF4	12	56391443	56442219	4.9418	3.8704e-07
ENSG00000069275	NUCKS1	1	205671947	205729404	4.9415	3.8763e-07
ENSG00000149262	INTS4	11	77579766	77715724	4.9361	3.9852e-07
ENSG00000268556	AC012360.1	2	105857759	105879601	4.9321	4.0681e-07
ENSG00000100227	POLDIP3	22	42969727	43020968	4.923	4.2617e-07
ENSG00000178149	DALRD3	3	49042921	49069726	4.9192	4.3449e-07
ENSG00000175854	SWI5	9	131027658	131061269	4.9094	4.5678e-07
ENSG00000266996	TCEB3CL2	18	44532731	44554607	4.9075	4.6128e-07
ENSG00000145020	AMT	3	49444211	49470186	4.9059	4.6511e-07
ENSG00000101353	MROH8	20	35719629	35817991	4.9038	4.7002e-07
ENSG00000167548	KMT2D	12	49402758	49463557	4.8986	4.8262e-07
ENSG00000166860	ZBTB39	12	57382618	57410230	4.8909	5.0196e-07
ENSG00000087884	AAMDC	11	77522155	77639478	4.889	5.0678e-07
ENSG00000126267	COX6B1	19	36129125	36159763	4.8855	5.1575e-07
ENSG00000136931	NR5A1	9	127233516	127279709	4.8837	5.2057e-07
ENSG00000089847	ANKRD24	19	4173351	4234811	4.8806	5.2869e-07
ENSG00000011114	BTBD7	14	93693896	93809438	4.8791	5.3288e-07
ENSG00000214309	MBLAC1	7	99714317	99736118	4.875	5.441e-07
ENSG00000120738	EGR1	5	137791179	137815004	4.8747	5.4482e-07
ENSG00000167550	RHEBL1	12	49448468	49473808	4.8739	5.4708e-07
ENSG00000164751	PEX2	8	77882494	77923280	4.8729	5.4995e-07
ENSG00000112144	ICK	6	52856077	52936600	4.8687	5.6177e-07
ENSG00000157353	FUK	16	70478324	70524177	4.8626	5.7917e-07
ENSG00000182093	WRB	21	40742170	40810454	4.8623	5.8012e-07
ENSG00000106261	ZKSCAN1	7	99603204	99649312	4.8611	5.8354e-07
ENSG00000135973	GPR45	2	105848200	105869924	4.8571	5.9562e-07
ENSG00000115464	USP34	2	61404598	61707904	4.8435	6.3791e-07
ENSG00000204681	GABBR1	6	29513406	29611753	4.8405	6.474e-07
ENSG00000139531	SUOX	12	56380964	56410425	4.8383	6.5486e-07
ENSG00000260230	FRRS1L	9	111882573	111939571	4.8274	6.9147e-07
ENSG00000198315	ZKSCAN8	6	28099688	28137250	4.827	6.9308e-07
ENSG00000178035	IMPDH2	3	49051758	49076841	4.8229	7.0752e-07
ENSG00000178057	NDUFAF3	3	49047892	49070928	4.8229	7.0752e-07
ENSG00000074201	CLNS1A	11	77215981	77358850	4.8173	7.2758e-07
ENSG00000166866	MYO1A	12	57412301	57454982	4.8149	7.3619e-07
ENSG00000248712	CCDC153	11	119050347	119077479	4.8124	7.4572e-07
ENSG00000160703	NLRX1	11	119027277	119064725	4.7939	8.1774e-07
ENSG00000103550	KNOP1	16	19704902	19739557	4.7884	8.4078e-07
ENSG00000128610	FEZF1	7	121931448	121960745	4.7871	8.46e-07
ENSG00000102554	KLF5	13	73619114	73661676	4.7835	8.6128e-07
ENSG00000111249	CUX2	12	111461828	111798358	4.7831	8.6285e-07
ENSG00000127995	CASD1	7	94128531	94196331	4.7764	8.923e-07
ENSG00000175548	ALG10B	12	38700380	38727784	4.7716	9.1406e-07
ENSG00000177051	FBXO46	19	46203887	46244162	4.7666	9.3687e-07
ENSG00000104044	OCA2	15	27990021	28354504	4.763	9.5363e-07
ENSG00000175166	PSMD2	3	184006497	184036842	4.763	9.5379e-07
ENSG00000060566	CREB3L3	19	4143598	4183051	4.7582	9.7649e-07
ENSG00000125510	OPRL1	20	62701526	62741996	4.7482	1.0262e-06
ENSG00000187987	ZSCAN23	6	28389707	28421279	4.7444	1.0457e-06
ENSG00000106976	DNM1	9	130955658	131027527	4.7444	1.0457e-06
ENSG00000078804	TP53INP2	20	33282094	33311243	4.7443	1.0463e-06
ENSG00000175426	PCSK1	5	95716119	95779847	4.743	1.053e-06
ENSG00000268162	HBCBP	12	57380745	57401335	4.734	1.1006e-06
ENSG00000166856	GPR182	12	57378230	57400468	4.734	1.1006e-06
ENSG00000172367	PDZD3	11	119046166	119070932	4.7211	1.1728e-06
ENSG00000141452	C18orf8	18	21073473	21121746	4.7102	1.2375e-06
ENSG00000232040	SCAND3	6	28529407	28593989	4.7066	1.2594e-06
ENSG00000013364	MVP	16	29821715	29869355	4.7064	1.2607e-06
ENSG00000136813	KIAA0368	9	114112972	114257025	4.6963	1.3245e-06
ENSG00000135114	OASL	12	121448095	121487045	4.6946	1.3356e-06
ENSG00000180269	GPR139	16	20032807	20095239	4.6929	1.3465e-06
ENSG00000166881	TMEM194A	12	57439426	57491846	4.6856	1.3957e-06
ENSG00000117601	SERPINC1	1	173862947	173896516	4.6846	1.4029e-06
ENSG00000182718	ANXA2	15	60629333	60705082	4.6795	1.4381e-06
ENSG00000108671	PSMD11	17	30761279	30820336	4.677	1.4553e-06
ENSG00000132874	SLC14A2	18	42782960	43273072	4.6766	1.458e-06
ENSG00000133065	SLC41A1	1	205748221	205792876	4.6761	1.4616e-06
ENSG00000235109	ZSCAN31	6	28282470	28334048	4.6728	1.4859e-06
ENSG00000177192	PUS1	12	132403745	132438406	4.6663	1.5332e-06
ENSG00000145029	NICN1	3	49450379	49476759	4.6661	1.535e-06
ENSG00000198963	RORB	9	77102281	77318093	4.6607	1.5756e-06
ENSG00000111540	RAB5B	12	56357697	56398490	4.6577	1.5985e-06
ENSG00000148057	IDNK	9	86227964	86269045	4.6576	1.6e-06
ENSG00000130270	ATP8B3	19	1772074	1822275	4.6569	1.6048e-06
ENSG00000100373	UPK3A	22	45670863	45701755	4.6551	1.6191e-06
ENSG00000141458	NPC1	18	21076148	21176862	4.6536	1.6312e-06
ENSG00000137513	NARS2	11	78137007	78295919	4.6523	1.6412e-06
ENSG00000204183	GDF5OS	20	34010827	34033248	4.6516	1.6465e-06
ENSG00000173404	INSM1	20	20338765	20361590	4.6516	1.6469e-06
ENSG00000221843	C2orf16	2	27789389	27815588	4.6456	1.6954e-06
ENSG00000268434	AC011530.4	19	46272695	46299231	4.6419	1.7263e-06
ENSG00000164796	CSMD3	8	113225157	114459328	4.64	1.7417e-06
ENSG00000139117	CPNE8	12	39030624	39311232	4.6398	1.7434e-06
ENSG00000119771	KLHL29	2	23598088	23941481	4.6354	1.7812e-06
ENSG00000173531	MST1	3	49711380	49736934	4.6335	1.7974e-06
ENSG00000186765	FSCN2	17	79485422	79514156	4.628	1.8458e-06
ENSG00000152219	ARL14EP	11	30334598	30369774	4.6273	1.8527e-06
ENSG00000165905	GYLTL1B	11	45933172	45960647	4.6211	1.9086e-06
ENSG00000166569	CPLX4	18	56932388	56995881	4.6182	1.9355e-06
ENSG00000221890	NPTXR	22	39204457	39249987	4.6166	1.9501e-06
ENSG00000185928	PAGR1	16	29817285	29851948	4.614	1.9753e-06
ENSG00000163596	ICA1L	2	203630690	203746708	4.6129	1.9851e-06
ENSG00000121621	KIF18A	11	28032167	28139855	4.6096	2.0173e-06
ENSG00000268211	AL359091.2	9	131052367	131074212	4.6088	2.0253e-06
ENSG00000162814	SPATA17	1	217794666	218055038	4.6047	2.065e-06
ENSG00000174564	IL20RB	3	136655072	136739927	4.6025	2.0875e-06
ENSG00000142459	EVI5L	19	7885119	7939862	4.6018	2.0941e-06
ENSG00000183662	FAM19A1	3	68043359	68604776	4.6	2.1121e-06
ENSG00000112210	RAB23	6	57043607	57097078	4.5936	2.1783e-06
ENSG00000134443	GRP	18	56877400	56908006	4.5874	2.2436e-06
ENSG00000188641	DPYD	1	97533299	98396605	4.5789	2.337e-06
ENSG00000169062	UPF3A	13	115037059	115081283	4.5788	2.3385e-06
ENSG00000213420	GPC2	7	99757229	99784995	4.5764	2.3651e-06
ENSG00000112715	VEGFA	6	43727921	43764224	4.576	2.37e-06
ENSG00000177947	ODF3	11	186738	210261	4.5752	2.3783e-06
ENSG00000121904	CSMD2	1	33969609	34641443	4.574	2.3925e-06
ENSG00000185052	SLC24A3	20	19183290	19713581	4.5732	2.4019e-06
ENSG00000133422	MORC2	22	31311117	31374284	4.5684	2.4571e-06
ENSG00000125522	NPBWR2	20	62727173	62748524	4.5618	2.5354e-06
ENSG00000263136	PAGR1	16	29817832	29841438	4.557	2.5943e-06
ENSG00000103591	AAGAB	15	67483371	67557533	4.5508	2.6721e-06
Notes: MAGMA [1] implemented using FUMA GWAS SNP2GENE (https://fuma.ctglab.nl/) [2]; Mapping performed for 18,649 protein coding genes located within 10 kb of lead SNPs, showing only genes surpassing Bonferroni threshold P-value< 2.68×10-6 (adjusting nominal P-value threshold 0.05 for 18,649 comparisons); P-value calculated for two-sided Z-test.
References
1. de Leeuw, C., Mooij, J., Heskes ,T. & Posthuma, D. MAGMA: Generalized gene-set analysis of GWAS data. PLoS Comput. Biol. 11(4), e1004219 (2015)
2. Watanabe, K., Taskesen, E., van Bochoven, A. & Posthuma, D. Functional mapping and annotation of genetic associations with FUMA. Nat. Commun. 8:1826. (2017).
