# Supplementary material for: Cross-trait multivariate GWAS confirms health implications of pubertal timing
Source: Nat Commun. 2025 Jan 18;16:799. doi: 10.1038/s41467-025-56191-4 (PMC11742396; doi:10.1038/s41467-025-56191-4)
Supplement: Supplementary file 19 — Supplementary Data 16 [file 41467_2025_56191_MOESM19_ESM.xlsx]

## Sheet: ST16. G2F GSEA
Supplementary Data 16. Gene-set enrichment analysis (GSEA) using MAGMA-derived genes
P values are derived from GSEA analysis
Gene set pathway domain	Gene set coding	# genes in gene set	# genes overlapping with mvAge	Nominal P-value (one-sided test)	FDR adjusted P-value	Genes included in GSEA
GO_mf	GOMF_SEQUENCE_SPECIFIC_DNA_BINDING	1509	60	1.26892e-09	1.54859e-06	PRDM2:MED8:RXRG:BCL11A:EGR4:SATB2:ZBTB20:ETV5:EGR1:ZNF165:ZKSCAN8:ZSCAN31:ZSCAN23:LIN28B:FOXO3:ZKSCAN1:ZSCAN21:FEZF1:ZFHX4:RORB:TAL2:ZNF483:NR5A1:NR6A1:LMX1B:SIRT3:ARNTL:SOX6:ALX4:HINFP:BSX:DDN:KMT2D:IKZF4:CUX2:TBX3:HNF1A:KLF5:KLF12:UPF3A:NKX2-1:RORA:SKOR1:TBX6:NFAT5:MAPT:HLF:SKOR2:KLF16:CREB3L3:ZNF536:KMT2B:SIX5:RUVBL2:ZNF132:ZNF324B:ZNF324:ZNF446:MZF1:INSM1
	GOMF_RNA_POLYMERASE_II_TRANSCRIPTION_REGULATORY_REGION_SEQUENCE_SPECIFIC_DNA_BINDING	1219	52	1.74784e-09	1.54859e-06	PRDM2:MED8:RXRG:BCL11A:EGR4:SATB2:ETV5:EGR1:ZNF165:ZKSCAN8:ZSCAN31:ZSCAN23:FOXO3:ZKSCAN1:ZSCAN21:FEZF1:ZFHX4:RORB:TAL2:ZNF483:NR5A1:LMX1B:ARNTL:SOX6:ALX4:HINFP:BSX:DDN:IKZF4:CUX2:TBX3:HNF1A:KLF5:KLF12:NKX2-1:RORA:SKOR1:TBX6:NFAT5:HLF:SKOR2:KLF16:CREB3L3:ZNF536:SIX5:RUVBL2:ZNF132:ZNF324B:ZNF324:ZNF446:MZF1:INSM1
	GOMF_TRANSCRIPTION_REGULATOR_ACTIVITY	1646	61	1.27866e-08	7.55261e-06	PRDM2:MED8:RXRG:NUCKS1:BCL11A:EGR4:SATB2:ETV5:RNF4:KDM3B:EGR1:TRIM52:ZNF165:ZKSCAN8:ZSCAN31:ZSCAN23:MED20:BEND6:FOXO3:GTF2I:ZKSCAN1:ZSCAN21:TAF6:FEZF1:ZFHX4:RORB:TAL2:NR5A1:NR6A1:LMX1B:ARNTL:SOX6:ALX4:HINFP:BSX:DDN:KMT2D:IKZF4:CUX2:TBX3:HNF1A:KLF5:KLF12:NKX2-1:RORA:SKOR1:TBX6:NFAT5:HLF:SKOR2:KLF16:CREB3L3:SIRT6:ZNF536:SIX5:MAMSTR:RUVBL2:ZNF446:MZF1:INSM1:NCOA6
	GOMF_DNA_BINDING_TRANSCRIPTION_FACTOR_ACTIVITY	1175	48	3.00643e-08	1.33185e-05	PRDM2:RXRG:BCL11A:EGR4:SATB2:ETV5:EGR1:ZNF165:ZKSCAN8:ZSCAN31:ZSCAN23:FOXO3:GTF2I:ZKSCAN1:ZSCAN21:FEZF1:ZFHX4:RORB:TAL2:NR5A1:NR6A1:LMX1B:ARNTL:SOX6:ALX4:HINFP:BSX:DDN:IKZF4:CUX2:TBX3:HNF1A:KLF5:KLF12:NKX2-1:RORA:SKOR1:TBX6:NFAT5:HLF:SKOR2:KLF16:CREB3L3:ZNF536:SIX5:ZNF446:MZF1:INSM1
	GOMF_TRANSCRIPTION_FACTOR_BINDING	579	26	1.00691e-05	0.0035685	NUCKS1:SUMO1:NOP58:VPRBP:CGGBP1:RNF4:PRDM13:GTF2I:TAF6:KDM4C:NR5A1:ARNTL:IKZF4:TBX3:OASL:KLF5:NKX2-1:RORA:PAGR1:PAGR1:TBX6:MAPK3:NFAT5:WWP2:CRTC1:RUVBL2:NCOA6
	GOMF_PURINE_NUCLEOTIDE_BINDING	1891	58	1.33188e-05	0.00393349	CTPS1:SLFNL1:TIE1:DPYD:AKT3:FIGN:BMPR2:DALRD3:RHOA:IP6K1:CAMKV:MST1R:GNAT1:MAPKAPK3:VPRBP:RAD54L2:EEFSEC:EIF4G1:SMARCAD1:CENPE:HSPA4:SAR1B:DDX46:ICK:RAB23:MYO6:ASCC3:MCM7:IDNK:DNM1:SIRT3:STK33:KIF18A:NARS2:NLRX1:PRKAG1:RHEBL1:TUBA1C:RAB5B:ERBB3:MYO1A:WARS:MAP2K5:IGF1R:TAOK2:MAPK3:FUK:DCAKD:ACBD4:ARL17B:ARL17A:KATNAL2:ATP8B3:SIRT6:DMPK:RUVBL2:SLC27A5:MORC2:SMC1B
	GOMF_HISTONE_H3K9ME2_H3K9ME3_DEMETHYLASE_ACTIVITY	5	3	4.95885e-05	0.0121931	KDM4A:KDM4C:KDM4B
	GOMF_HISTONE_H3K9_DEMETHYLASE_ACTIVITY	13	4	5.50477e-05	0.0121931	KDM4A:KDM3B:KDM4C:KDM4B
	GOMF_KINASE_BINDING	730	28	7.72099e-05	0.013836	BCL11A:CEP68:BMPR2:NBEAL1:MST1:GNAT1:MAPKAPK3:PDLIM5:MFAP3:FRS3:CCND3:FAM83B:SNAP91:FOXO3:PTPRK:CPNE3:DNM1:GAB2:PRKAG1:WARS:GPRC5B:MVP:TAOK2:MAPT:TOM1L1:PIN1:ARHGAP33:GYS1
	GOMF_ADENYL_NUCLEOTIDE_BINDING	1564	48	7.8081e-05	0.013836	CTPS1:SLFNL1:TIE1:DPYD:AKT3:FIGN:BMPR2:DALRD3:IP6K1:CAMKV:MST1R:MAPKAPK3:VPRBP:RAD54L2:EIF4G1:SMARCAD1:CENPE:HSPA4:DDX46:ICK:MYO6:ASCC3:MCM7:IDNK:SIRT3:STK33:KIF18A:NARS2:NLRX1:PRKAG1:ERBB3:MYO1A:WARS:MAP2K5:IGF1R:TAOK2:MAPK3:FUK:DCAKD:ACBD4:KATNAL2:ATP8B3:SIRT6:DMPK:RUVBL2:SLC27A5:MORC2:SMC1B
	GOMF_DNA_BINDING_TRANSCRIPTION_ACTIVATOR_ACTIVITY	456	20	0.000145108	0.0233756	PRDM2:EGR4:SATB2:ETV5:EGR1:FOXO3:GTF2I:ZSCAN21:RORB:NR6A1:ALX4:HINFP:TBX3:HNF1A:KLF5:NFAT5:HLF:CREB3L3:SIX5:MZF1
GO_bp	GOBP_POSITIVE_REGULATION_OF_TRANSCRIPTION_BY_RNA_POLYMERASE_II	1184	51	1.83823e-09	1.42481e-05	PRDM2:MED8:RXRG:NUCKS1:EGR4:SATB2:BMPR2:ETV5:RNF4:EGR1:MED20:VEGFA:MYO6:CCNC:FOXO3:GTF2I:ZSCAN21:TAF6:RORB:NR5A1:NR6A1:LMX1B:ARNTL:FSHB:ALX4:HINFP:BSX:DDN:KMT2D:IKZF4:TBX3:HNF1A:KLF5:NKX2-1:ANXA2:RORA:MAP2K5:PAGR1:PAGR1:TBX6:MAPK3:NFAT5:WWP2:HLF:CREB3L3:PIN1:CRTC1:SIX5:MAMSTR:RUVBL2:MZF1:NCOA6
	GOBP_NEGATIVE_REGULATION_OF_RNA_BIOSYNTHETIC_PROCESS	1244	51	9.47874e-09	3.67348e-05	PRDM2:SCMH1:KDM4A:BCL11A:SATB2:SUMO1:RBM15B:VPRBP:CGGBP1:ZBTB20:ETV5:EGR1:TENM2:CCND3:VEGFA:BEND6:PRDM13:FOXO3:PTPRK:FEZF1:WWP1:RORB:NR6A1:ARNTL:SOX6:PHF21A:RSF1:HINFP:IKZF4:ZBTB39:CUX2:TBX3:KLF5:KLF12:NKX2-1:MAP2K5:SKOR1:TBX6:WWP2:HEXIM2:SKOR2:KLF16:SIRT6:ZNF536:LIN37:SIX5:ZC3H4:RUVBL2:MZF1:INSM1:MORC2
	GOBP_NEGATIVE_REGULATION_OF_NUCLEOBASE_CONTAINING_COMPOUND_METABOLIC_PROCESS	1468	56	2.05183e-08	5.30125e-05	PRDM2:SCMH1:KDM4A:BCL11A:SATB2:SUMO1:BMPR2:RBM15B:VPRBP:CGGBP1:ZBTB20:ETV5:EGR1:TENM2:CCND3:VEGFA:BEND6:PRDM13:LIN28B:FOXO3:PTPRK:FEZF1:WWP1:RORB:NR6A1:ARNTL:SOX6:PHF21A:RSF1:HINFP:BCDIN3D:IKZF4:ZBTB39:CUX2:TBX3:KLF5:KLF12:UPF3A:NKX2-1:MAP2K5:SKOR1:SLX4:TBX6:WWP2:HEXIM2:SKOR2:KLF16:SIRT6:ZNF536:LIN37:SIX5:ZC3H4:RUVBL2:MZF1:INSM1:MORC2
	GOBP_POSITIVE_REGULATION_OF_RNA_METABOLIC_PROCESS	1774	63	3.48767e-08	6.33615e-05	PRDM2:MED8:RXRG:NUCKS1:EGR4:SATB2:BMPR2:TRA2B:ETV5:RNF4:EGR1:TRIM52:MED20:VEGFA:MYO6:CCNC:LIN28B:FOXO3:GTF2I:ZSCAN21:TAF6:FEZF1:RORB:NR5A1:NR6A1:LMX1B:ARNTL:FSHB:ALX4:CLNS1A:RSF1:HINFP:BSX:DDN:KMT2D:IKZF4:TBX3:HNF1A:KLF5:NKX2-1:ANXA2:NARG2:RORA:MAP2K5:PAGR1:PAGR1:INO80E:TBX6:MAPK3:FTO:NFAT5:WWP2:STH:HLF:CREB3L3:PIN1:CRTC1:KMT2B:SIX5:MAMSTR:RUVBL2:MZF1:NCOA6:TP53INP2
	GOBP_POSITIVE_REGULATION_OF_MACROMOLECULE_BIOSYNTHETIC_PROCESS	1823	64	4.08731e-08	6.33615e-05	PRDM2:MED8:RXRG:NUCKS1:EGR4:SATB2:BMPR2:RHOA:EIF2B5:EIF4G1:ETV5:RNF4:EGR1:TRIM52:MED20:VEGFA:MYO6:CCNC:FOXO3:GTF2I:ZSCAN21:TAF6:FEZF1:RORB:NR5A1:NR6A1:LMX1B:ARNTL:FSHB:ALX4:RSF1:HINFP:BSX:ALG10B:DDN:KMT2D:IKZF4:TBX3:HNF1A:KLF5:UPF3A:NKX2-1:ANXA2:NARG2:RORA:MAP2K5:PAGR1:PAGR1:INO80E:TBX6:MAPK3:NFAT5:WWP2:HLF:CREB3L3:PIN1:CRTC1:KMT2B:SIX5:MAMSTR:RUVBL2:MZF1:NCOA6:TP53INP2:POLDIP3
	GOBP_NEGATIVE_REGULATION_OF_BIOSYNTHETIC_PROCESS	1628	56	6.18771e-07	0.000799349	PRDM2:SCMH1:KDM4A:BCL11A:SATB2:SUMO1:BMPR2:RHOA:MST1:RBM15B:VPRBP:CGGBP1:ZBTB20:EIF4G1:ETV5:EGR1:TENM2:CCND3:VEGFA:BEND6:PRDM13:FOXO3:PTPRK:FEZF1:WWP1:RORB:NR6A1:ARNTL:SOX6:PHF21A:RSF1:HINFP:IKZF4:ZBTB39:CUX2:TBX3:KLF5:KLF12:NKX2-1:MAP2K5:SKOR1:TBX6:FTO:WWP2:HEXIM2:SKOR2:KLF16:SIRT6:ZNF536:LIN37:SIX5:ZC3H4:RUVBL2:MZF1:INSM1:MORC2
	GOBP_NEUROGENESIS	1621	55	1.20341e-06	0.00133252	CDC20:SZT2:PTPRF:KDM4A:NEGR1:RXRG:BCL11A:SATB2:BMPR2:RHOA:DAG1:AMIGO3:GMPPB:SEMA3F:GNAT1:MANF:FAM19A1:EIF2B5:EIF4G1:PDLIM5:PCSK1:CYFIP2:TENM2:VEGFA:BEND6:MYO6:PRDM13:GPC2:FEZF1:CSMD3:PTPRD:RORB:LMX1B:ARNTL:SOX6:BDNF:FAIM2:ERBB3:CUX2:NKX2-1:SEMA6D:ANXA2:RORA:IGF1R:GPRC5B:TAOK2:TBX6:MAPK3:MAPT:FSCN2:SKOR2:PIN1:CRTC1:ZNF536:ARHGAP33:INSM1
	GOBP_GENERATION_OF_NEURONS	1400	48	4.64679e-06	0.00450216	CDC20:SZT2:PTPRF:KDM4A:NEGR1:RXRG:BCL11A:SATB2:BMPR2:RHOA:DAG1:AMIGO3:GMPPB:SEMA3F:GNAT1:MANF:FAM19A1:EIF4G1:PDLIM5:CYFIP2:TENM2:VEGFA:BEND6:MYO6:PRDM13:GPC2:FEZF1:CSMD3:PTPRD:RORB:LMX1B:BDNF:FAIM2:CUX2:NKX2-1:SEMA6D:RORA:IGF1R:GPRC5B:TAOK2:TBX6:MAPT:FSCN2:SKOR2:PIN1:CRTC1:ZNF536:ARHGAP33:INSM1
	GOBP_REGULATION_OF_NEURON_PROJECTION_DEVELOPMENT	444	22	1.08723e-05	0.00936343	CDC20:PTPRF:NEGR1:BCL11A:BMPR2:RHOA:AMIGO3:GMPPB:SEMA3F:PDLIM5:VEGFA:GPC2:CSMD3:PTPRD:BDNF:CUX2:SEMA6D:IGF1R:TBX6:MAPT:SKOR2:CRTC1:ARHGAP33
	GOBP_NEGATIVE_REGULATION_OF_TRANSCRIPTION_BY_RNA_POLYMERASE_II	924	35	1.28003e-05	0.00992152	PRDM2:BCL11A:SATB2:VPRBP:CGGBP1:ZBTB20:ETV5:EGR1:TENM2:CCND3:VEGFA:PRDM13:FOXO3:FEZF1:NR6A1:PHF21A:HINFP:ZBTB39:CUX2:TBX3:KLF5:KLF12:NKX2-1:MAP2K5:SKOR1:TBX6:WWP2:HEXIM2:SKOR2:KLF16:SIRT6:ZNF536:LIN37:MZF1:INSM1
	GOBP_CELLULAR_RESPONSE_TO_STRESS	1895	58	1.41673e-05	0.0099828	MPL:SZT2:PTPRF:NUCKS1:AKT3:ETAA1:SUMO1:BMPR2:GPX1:RHOA:DAG1:TRAIP:MANF:TEX264:EIF2B5:EIF4G1:ETV5:SMARCAD1:EGR1:VEGFA:MYO6:USP45:ASCC3:FOXO3:PTPRK:MCM7:TAF6:GADD45G:KIAA0368:SWI5:STK33:ARNTL:H2AFX:HINFP:TBX3:FUT8:RORA:MAP2K5:IGF1R:SLX4:UMOD:PAGR1:PAGR1:TAOK2:INO80E:PPP4C:YPEL3:MAPK3:FTO:NFAT5:NQO1:MAPT:STXBP4:CREB3L3:SIRT6:RUVBL2:MAP1LC3A:NCOA6:MORC2
	GOBP_CHROMATIN_ORGANIZATION	597	26	1.70956e-05	0.0110423	SCMH1:KDM4A:NUCKS1:SATB2:GPX1:RBM15B:VPRBP:RAD54L2:CGGBP1:SMARCAD1:KDM3B:USP49:CENPW:KDM4C:PHF21A:RSF1:H2AFX:KMT2D:HIRIP3:INO80E:NFAT5:SIRT6:KDM4B:KMT2B:RUVBL2:MORC2
	GOBP_SYNAPSE_ORGANIZATION	451	21	4.26923e-05	0.0254544	CDC20:PTPRF:NEGR1:RHOA:DAG1:BSN:AMIGO3:GMPPB:CAMKV:SEMA3F:EIF4G1:PDLIM5:PTPRD:FRRS1L:BDNF:CUX2:IGF1R:SEZ6L2:MAPT:PIN1:ARHGAP33:DMPK
	GOBP_REGULATION_OF_CELL_PROJECTION_ORGANIZATION	672	27	4.77449e-05	0.0264336	CDC20:PTPRF:NEGR1:BCL11A:BMPR2:RHOA:AMIGO3:GMPPB:SEMA3F:PDLIM5:TENM2:VEGFA:GPC2:PODXL:CSMD3:PTPRD:BDNF:CUX2:KLF5:SEMA6D:IGF1R:TBX6:PLEKHM1:MAPT:SKOR2:EVI5L:CRTC1:ARHGAP33
	GOBP_REGULATION_OF_SYNAPSE_STRUCTURE_OR_ACTIVITY	234	14	6.06651e-05	0.0313477	CDC20:NEGR1:RHOA:DAG1:AMIGO3:GMPPB:CAMKV:SEMA3F:EIF4G1:PDLIM5:PTPRD:BDNF:CUX2:ARHGAP33:DMPK
	GOBP_TEMPERATURE_HOMEOSTASIS	178	12	6.50786e-05	0.0315265	PTH2R:GPX1:IP6K1:EGR1:VEGFA:GRB10:GADD45G:ARNTL:IGF1R:FTO:SIRT6:MC3R
GO_cc	GOCC_CHROMATIN	1264	49	1.06509e-07	0.000107468	KDM4A:RXRG:NUCKS1:BCL11A:EGR4:SATB2:ETV5:SMARCAD1:JADE2:KDM3B:EGR1:FOXO3:MCM7:TAF6:ZFHX4:KDM4C:RORB:TAL2:NR5A1:NR6A1:LMX1B:SWI5:ARNTL:SOX6:ALX4:RSF1:H2AFX:BSX:CUX2:TBX3:HNF1A:KLF5:KLF12:NKX2-1:NARG2:RORA:SLX4:INO80E:PPP4C:TBX6:NFAT5:HLF:KLF16:CREB3L3:SIRT6:SIX5:RUVBL2:ZNF446:MORC2
	GOCC_CHROMOSOME	1818	60	9.21581e-07	0.000464937	KDM4A:RXRG:NUCKS1:BCL11A:ETAA1:EGR4:SATB2:SUMO1:CCDC36:TRAIP:TEX264:ETV5:SMARCAD1:CENPE:JADE2:KDM3B:EGR1:BYSL:FOXO3:CENPW:MCM7:TAF6:ZFHX4:KDM4C:RORB:TAL2:NR5A1:NR6A1:LMX1B:SWI5:ARNTL:SOX6:KIF18A:ALX4:RSF1:H2AFX:BSX:CUX2:TBX3:HNF1A:KLF5:KLF12:NKX2-1:NARG2:RORA:SLX4:INO80E:PPP4C:TBX6:NFAT5:HLF:KLF16:CREB3L3:SIRT6:SIX5:ZC3H4:RUVBL2:ZNF446:MORC2:SMC1B
	GOCC_NUCLEAR_PROTEIN_CONTAINING_COMPLEX	1162	41	1.23879e-05	0.00374378	CDC20:MED8:RXRG:BCL11A:PRPF40A:SATB2:SUMO1:RBM5:TRA2B:DDX46:KDM3B:MED20:MYO6:CCNC:ASCC3:FOXO3:POM121C:MCM7:TAF6:PEX2:NR5A1:SWI5:ARNTL:PHF21A:CLNS1A:RSF1:INTS4:KMT2D:UPF3A:ANXA2:NARG2:SLX4:PAGR1:PAGR1:MVP:INO80E:HLF:KMT2B:U2AF1L4:LIN37:RUVBL2:NCOA6
	GOCC_TRANSCRIPTION_REGULATOR_COMPLEX	487	23	1.48415e-05	0.00374378	MED8:RXRG:SATB2:MED20:ASCC3:FOXO3:TAF6:NR5A1:NR6A1:ARNTL:ALX4:BSX:KLF5:NKX2-1:ANXA2:SKOR1:NFAT5:HLF:SKOR2:LIN37:SIX5:INSM1:NCOA6
	GOCC_METHYLTRANSFERASE_COMPLEX	89	8	0.00015251	0.0307766	RBM15B:TAF6:CLNS1A:KMT2D:PAGR1:PAGR1:KMT2B:RUVBL2:NCOA6
	GOCC_NUCLEAR_PERIPHERY	142	10	0.000183509	0.0308601	BCL11A:PRPF40A:FIGN:SATB2:DAG1:CENPW:ANXA2:MAPT:RUVBL2:MORC2
Reactome	REACTOME_RNA_POLYMERASE_II_TRANSCRIPTION	1307	44	1.86051e-05	0.0238019	SCMH1:MED8:RXRG:AKT3:SATB2:SUMO1:PSMD2:ZKSCAN8:MED20:CCND3:VEGFA:CCNC:FOXO3:ZKSCAN1:TAF6:WWP1:RORB:ZNF483:NR5A1:NR6A1:SIRT3:PSMD13:ARNTL:BDNF:CSTF3:INTS4:H2AFX:PRKAG1:KMT2D:NARG2:RORA:TMEM219:MAPK3:PSMD11:COX11:PIN1:KCTD15:COX6B1:KMT2B:U2AF1L4:ZNF324B:ZNF324:ZNF446:POLDIP3
	REACTOME_SIGNALING_BY_RECEPTOR_TYROSINE_KINASES	508	23	2.8781e-05	0.0238019	PTPRF:AKT3:EGR4:RHOA:MST1:MST1R:MAPKAPK3:DOCK3:EGR1:CYFIP2:FRS3:VEGFA:PTPRK:GRB10:WWP1:DNM1:BDNF:GAB2:ERBB3:MAP2K5:IGF1R:MAPK3:PSENEN
Notes: FUMA GENE2FUNC (“gene to function”) gene-set analyses implemented in FUMA GWAS SNP2GENE (https://fuma.ctglab.nl/) [1] using genes identified with MAGMA [2] to evaluate potential relationships between mvAge and lists of mapped genes from MSigDB gene sets, i.e., Reactome, and Gene Ontology (GO)); FDR 5% theshold correction to account for multiple testing used to identify gene-sets enriched w…
Tests: MAGMA uses a one-sided gene-set enrichment test based on the hypergeometric distribution.
References
1. Watanabe, K., Taskesen, E., van Bochoven, A. & Posthuma, D. Functional mapping and annotation of genetic associations with FUMA. Nat. Commun. 8:1826. (2017).
2. de Leeuw, C., Mooij, J., Heskes ,T. & Posthuma, D. MAGMA: Generalized gene-set analysis of GWAS data. PLoS Comput. Biol. 11(4), e1004219 (2015)
