# Supplementary material for: Cross-trait multivariate GWAS confirms health implications of pubertal timing
Source: Nat Commun. 2025 Jan 18;16:799. doi: 10.1038/s41467-025-56191-4 (PMC11742396; doi:10.1038/s41467-025-56191-4)
Supplement: Supplementary file 20 — Supplementary Data 17 [file 41467_2025_56191_MOESM20_ESM.xlsx]

## Sheet: ST17.  Cell-type enrichment
Supplementary Data 17. Cell-type enrichment analysis using MAGMA-derived genes
Boldfaced Pvalue indicates cell-type annotation surpassing FDR 5% correction for 119 cell-type comparisons
Tabula Muris cell-type annotation	enrichment beta	enrichment standard error	enrichment P-value (one-sided permutation-based test)	FDR
Brain_Non.Myeloid.neuron	0.043817	0.0078869	1.414e-08	1.68266e-06
Pancreas.pancreatic_A_cell	0.032663	0.008954	0.00013284	0.00790398
Brain_Non.Myeloid.oligodendrocyte_precursor_cell	0.0231	0.0074228	0.0009315	0.0369495
Skin.stem_cell_of_epidermis	0.024062	0.0077518	0.00095696	0.0284696
Tongue.basal_cell_of_epidermis	0.027379	0.0090396	0.0012306	0.0292883
Pancreas.pancreatic_PP_cell	0.024198	0.0083564	0.001895	0.0375842
Pancreas.pancreatic_D_cell	0.022339	0.0083065	0.0035848	0.0609416
Skin.basal_cell_of_epidermis	0.024628	0.0098712	0.0063068	0.0938136
Marrow.common_lymphoid_progenitor	0.018936	0.0076734	0.0068067	0.0899997
Large_Intestine.enteroendocrine_cell	0.029604	0.012162	0.0074726	0.0889239
Skin.epidermal_cell	0.020718	0.0085952	0.0079742	0.0862663
Pancreas.type_B_pancreatic_cell	0.016576	0.0071151	0.0099203	0.0983763
Brain_Non.Myeloid.Bergmann_glial_cell	0.017537	0.008445	0.018931	0.173291
Marrow.megakaryocyte.erythroid_progenitor_cell	0.01675	0.0081192	0.019567	0.16632
Marrow.Slamf1.positive_multipotent_progenitor_cell	0.014288	0.0073344	0.025714	0.203998
Marrow.late_pro.B_cell	0.01646	0.0084519	0.02575	0.191516
Marrow.Slamf1.negative_multipotent_progenitor_cell	0.020204	0.010594	0.028261	0.197827
Heart.cardiac_neuron	0.01766	0.0099162	0.037472	0.247732
Brain_Non.Myeloid.astrocyte_of_the_cerebral_cortex	0.015944	0.0096162	0.048674	0.304853
Tongue.keratinocyte	0.012293	0.0075282	0.051257	0.304979
Limb_Muscle.skeletal_muscle_satellite_cell	0.017875	0.011436	0.059029	0.334498
Large_Intestine.Brush_cell_of_epithelium_proper_of_large_intestine	0.016536	0.011197	0.069877	0.377971
Large_Intestine.epithelial_cell_of_large_intestine	0.013458	0.0094639	0.077519	0.401077
Heart.myofibroblast_cell	0.014586	0.01091	0.09064	0.449423
Skin.keratinocyte_stem_cell	0.013476	0.011107	0.11253	0.535643
Bladder.bladder_urothelial_cell	0.0087956	0.0076716	0.1258	0.575777
Trachea.epithelial_cell	0.0244	0.02136	0.12668	0.55833
Marrow.pre.natural_killer_cell	0.0078164	0.0073452	0.14364	0.61047
Large_Intestine.large_intestine_goblet_cell	0.0083107	0.008049	0.15093	0.619333
Marrow.hematopoietic_precursor_cell	0.011981	0.011721	0.15335	0.608288
Diaphragm.skeletal_muscle_satellite_stem_cell	0.012432	0.013112	0.17154	0.658492
Skin.leukocyte	0.010973	0.012701	0.19381	0.720731
Mammary_Gland.basal_cell	0.0074709	0.00925	0.20965	0.756011
Trachea.mesenchymal_cell	0.0077288	0.0099806	0.21936	0.76776
Bladder.bladder_cell	0.0058729	0.0084829	0.24437	0.830858
Brain_Non.Myeloid.brain_pericyte	0.005621	0.0090474	0.26721	0.883278
Thymus.immature_T_cell	0.0093852	0.015428	0.27149	0.873171
Pancreas.pancreatic_acinar_cell	0.0096204	0.016214	0.27648	0.865819
Pancreas.pancreatic_stellate_cell	0.0044399	0.0098682	0.32639	0.995908
Marrow.granulocyte_monocyte_progenitor_cell	0.0035661	0.0081267	0.3304	0.98294
Brain_Non.Myeloid.oligodendrocyte	0.0033966	0.0081413	0.33827	0.981808
Liver.hepatocyte	0.0028633	0.0070848	0.34305	0.971975
Marrow.immature_B_cell	0.0048454	0.012858	0.35315	0.977322
Heart.fibroblast	0.0037985	0.011003	0.36497	0.987078
Marrow.basophil	0.0028774	0.0090376	0.3751	0.991931
Limb_Muscle.mesenchymal_stem_cell	0.0027979	0.0095894	0.38523	0.996573
Marrow.pro.B_cell	0.0035311	0.012595	0.38961	0.986459
Lung.stromal_cell	0.0027058	0.010993	0.40279	0.998584
Heart.smooth_muscle_cell	0.0013219	0.010058	0.44772	1.08732
Heart.cardiac_muscle_cell	0.00084909	0.0076158	0.45561	1.08435
Mammary_Gland.luminal_epithelial_cell_of_mammary_gland	0.00087151	0.011097	0.4687	1.09363
Fat.unknown	0.00050199	0.017767	0.48873	1.11844
Fat.mesenchymal_stem_cell_of_adipose	0.00013674	0.0095254	0.49427	1.10978
Liver.B_cell	-0.0011888	0.015047	0.53149	1.17125
Pancreas.pancreatic_ductal_cell	-0.00087369	0.0095453	0.53646	1.1607
Mammary_Gland.stromal_cell	-0.0026283	0.0094631	0.60939	1.29495
Marrow.B_cell	-0.0035271	0.011336	0.62215	1.29887
Limb_Muscle.B_cell	-0.0046161	0.014528	0.62466	1.28163
Lung.epithelial_cell_of_lung	-0.0042585	0.011063	0.64986	1.31073
Diaphragm.mesenchymal_stem_cell	-0.0061419	0.0101	0.72843	1.44472
Marrow.naive_B_cell	-0.0094718	0.01468	0.7406	1.44478
Lung.ciliated_columnar_cell_of_tracheobronchial_tree	-0.0045443	0.0068207	0.74737	1.43447
Aorta.fibroblast	-0.0084119	0.012041	0.7576	1.43102
Kidney.natural_killer_cell	-0.01145	0.015342	0.77225	1.4359
Marrow.macrophage	-0.0081736	0.010715	0.77721	1.42289
Brain_Myeloid.microglial_cell	-0.009414	0.010971	0.80457	1.45066
Limb_Muscle.T_cell	-0.012001	0.012952	0.82292	1.4616
Marrow.immature_T_cell	-0.011419	0.012315	0.82309	1.44041
Lung.leukocyte	-0.011639	0.012274	0.8285	1.42886
Diaphragm.endothelial_cell	-0.013725	0.013758	0.84075	1.42928
Thymus.professional_antigen_presenting_cell	-0.021267	0.020782	0.84691	1.41947
Spleen.B_cell	-0.016885	0.016167	0.85183	1.40789
Lung.lung_endothelial_cell	-0.013636	0.012856	0.85556	1.39468
Marrow.regulatory_T_cell	-0.014362	0.013418	0.85776	1.37937
Limb_Muscle.endothelial_cell	-0.01342	0.012468	0.85912	1.36314
Trachea.endothelial_cell	-0.011115	0.0099416	0.86821	1.35943
Large_Intestine.enterocyte_of_epithelium_of_large_intestine	-0.0095711	0.0081648	0.87944	1.35913
Pancreas.endothelial_cell	-0.011949	0.0099227	0.88573	1.35131
Marrow.mature_natural_killer_cell	-0.013563	0.010776	0.89591	1.34954
Fat.B_cell	-0.019615	0.015583	0.89593	1.3327
Marrow.granulocyte	-0.013539	0.01031	0.90544	1.33021
Lung.monocyte	-0.016574	0.011513	0.92499	1.34236
Marrow.immature_NK_T_cell	-0.016085	0.010936	0.92931	1.33238
Lung.B_cell	-0.022654	0.014973	0.93485	1.32437
Liver.natural_killer_cell	-0.018979	0.012424	0.93669	1.31137
Spleen.T_cell	-0.023111	0.015096	0.93709	1.29667
Mammary_Gland.endothelial_cell	-0.017321	0.011252	0.93812	1.28318
Brain_Non.Myeloid.endothelial_cell	-0.016563	0.010732	0.93861	1.26926
Kidney.endothelial_cell	-0.022725	0.014032	0.94732	1.26664
Fat.T_cell	-0.024969	0.014944	0.95261	1.25956
Liver.endothelial_cell_of_hepatic_sinusoid	-0.018853	0.010382	0.9653	1.26232
Lung.T_cell	-0.025791	0.014137	0.96594	1.24942
Pancreas.leukocyte	-0.026494	0.013631	0.97402	1.24633
Trachea.blood_cell	-0.030308	0.015334	0.97593	1.23549
Aorta.professional_antigen_presenting_cell	-0.033191	0.016786	0.97598	1.22254
Kidney.kidney_collecting_duct_epithelial_cell	-0.032556	0.016436	0.97618	1.21006
Thymus.DN1_thymic_pro.T_cell	-0.024851	0.012218	0.97901	1.20105
Fat.endothelial_cell	-0.029327	0.014367	0.97938	1.18925
Aorta.erythrocyte	-0.075638	0.036879	0.97986	1.17781
Lung.unknown	-0.056067	0.027257	0.98014	1.16637
Brain_Myeloid.macrophage	-0.029137	0.013969	0.98149	1.15641
Spleen.macrophage	-0.029188	0.013444	0.98503	1.1492
Aorta.endothelial_cell	-0.030113	0.013619	0.98648	1.13972
Liver.Kupffer_cell	-0.031102	0.01374	0.98819	1.13072
Marrow.monocyte	-0.027824	0.012124	0.98912	1.121
Lung.myeloid_cell	-0.032134	0.013984	0.98921	1.11053
Marrow.immature_natural_killer_cell	-0.028198	0.012159	0.9898	1.10081
Heart.endothelial_cell	-0.03121	0.013251	0.99074	1.09165
Lung.natural_killer_cell	-0.032535	0.013757	0.99098	1.0819
Diaphragm.lymphocyte	-0.035542	0.014898	0.99147	1.07259
Kidney.epithelial_cell_of_proximal_tubule	-0.032635	0.012566	0.99529	1.06702
Fat.myeloid_cell	-0.040546	0.014997	0.99657	1.05886
Lung.classical_monocyte	-0.030915	0.011345	0.99678	1.04971
Heart.endocardial_cell	-0.031005	0.011301	0.99696	1.04069
Heart.leukocyte	-0.038021	0.013745	0.99716	1.03184
Fat.natural_killer_cell	-0.041052	0.014202	0.99807	1.02388
Diaphragm.macrophage	-0.033984	0.011575	0.99833	1.0154
Kidney.macrophage	-0.039846	0.012733	0.99912	1.00759
Limb_Muscle.macrophage	-0.043784	0.012915	0.99965	0.99965
Notes: To identify etiological cell types associated with mvAge, single single-cell RNA-sequencing (scRNA-seq) data integrated using CELLECT (CELL-type Expression-specific integration for Complex Traits), also scRNA-seq data from Tabula Muris (https://www.czbiohub.org/tabula-muris/), a database containing transcriptomic data from 100,000 cells and 20 organs and tissues of Mus musculus; prepared t…
Test: CELLECT uses a one-sided hypergeometric test to assess the statistical significance of cell type enrichment among set of input genes.
