# Supplementary material for: Cross-trait multivariate GWAS confirms health implications of pubertal timing
Source: Nat Commun. 2025 Jan 18;16:799. doi: 10.1038/s41467-025-56191-4 (PMC11742396; doi:10.1038/s41467-025-56191-4)
Supplement: Supplementary file 21 — Supplementary Data 18 [file 41467_2025_56191_MOESM21_ESM.xlsx]

## Sheet: ST18. PWAS 
Supplementary Data 18. Significant proteins identified by Proteome-wide association study (PWAS)
PWAS feature (protein) P value < 6.01 x 10-5 (Bonferroni threshold, nominal P value corrected for 832 INTERVAL features available for testing after munging)
PWAS feature (protein) P value < 3.61 x 10-6 (Bonferroni threshold, nominal P value corrected for 789 Plasma_Protein features available for testing after munging)
Indicates gene demonstrates strong evidence FOCUS fine mapping posterior inclusion probability (PIP) of >0.5, suggesting that the gene is more likely to be causal than other genes in the locus
FUSION PWAS sparse canonical correlation weight	Protein ID	Gene chromosome	Gene start position (hg19)	Gene start position (hg19)	Heritability of the gene	rsID of most significant GWAS SNP in locus	Z-score of the most significant GWAS SNP in locus	rsID of the best eQTL in the locus	Cross-validation R2 of the best eQTL in the locus	Z-score of the best eQTL in the locus	GWAS Z-score for this eQTL	Number of SNPs in the locus	Best performing model	Cross-validation R2 of the best performing model	Cross-validation P-value of the best performing model	PWAS Z-score (primary statistic of interest)	PWAS P-value (two-sided Z-test)	block	Fine-mapping with FOCUS method posterior inclusion probability (PIP) (PIP > 0.5 is considered evidence that gene is more likely to be causal than any othe genes in the region)
INTERVAL	ACP1	2	264140	278283	0.44887	rs2867124	10.71	rs11553746	0.68	47.45	-4.0401	386	enet	0.68	0	-4.04767	5.17e-05	2:10133-2:1781022	0.921
Plasma_Protein	MANF	3	51422722	51426828	0.04422	rs4611808	8.254	rs4611808	0.0295	-14.73	8.254	7	enet	0.037	5e-61	-7.8049	5.95e-15	3:49316972-3:51832015	1
Plasma_Protein	ACP1	2	264140	278283	0.29912	rs4854338	-5.195	rs7605824	0.48529	59.13	-4.18	14	enet	0.49	0	-4.31	1.63e-05	2:10133-2:1781022	0.528
INTERVAL	AZGP1	7	99564343	99573780	0.01758	rs999885	-5.2	rs12705070	0.00911	-6.86	4.706	264	enet	0.01	3.4e-09	-5.12068	3.04e-07
INTERVAL	CADM1	11	115039938	115375675	0.01911	rs11215406	5.64	rs11215406	0.013697	7.4	5.637	637	enet	0.012	1.9e-10	5.965	2.44e-09	11:114830666-11:116383348	1
Plasma_Protein	AZGP1	7	99564343	99573665	0.09743	rs2525539	4.565	rs2525539	0.112418	-28.52	4.565	4	enet	0.11	6e-193	-4.6676	3.05e-06
Plasma_Protein	DLK1	14	101192042	101204561	0.08551	rs12147008	4.296	rs12147008	0.097793	-18.69	4.296	18	enet	0.12	3.6e-196	-5.61996	1.91e-08	14:99138532-14:101534307	1
INTERVAL	DLK1	14	101192042	101201539	0.11925	rs3742387	-8.11	rs10146962	0.116075	-19.62	5.147	460	enet	0.14	5.6e-113	-4.4267	9.57e-06	14:99138532-14:101534307	0.994
Plasma_Protein	HPGDS	4	95219686	95264027	0.20218	rs3106134	9.182	rs10033662	0.153231	-33.27	8.597	12	enet	0.25	0	-9.0841	1.05e-19	4:94233299-4:96182188	1
Plasma_Protein	HEXIM1	17	43225842	43229466	0.02004	rs8064386	6.615	rs11657325	0.0156	10.98	-5.986	10	enet	0.017	3.2e-29	-7.9156	2.46e-15	17:43056905-17:45876022	1
Plasma_Protein	ENTHD2	17	79202077	79212891	0.0054	rs2725391	-5.471	rs2725391	-7.62e-05	3.96	-5.471	1	enet	0.0014	0.00079	-5.471	4.48e-08	17:78837588-17:80034408	1
Plasma_Protein	MAPK3	16	30125426	30134827	0.08398	rs7202714	5.678	rs11865086	0.17198	35.5	4.333	10	enet	0.21	0	4.758	1.96e-06	16:29036613-16:31382943	1
Plasma_Protein	WARS	14	100800127	100843142	0.0749	rs1951519	4.835	rs11160582	0.148254	-32.35	4.796	10	enet	0.15	2.1e-251	-5.21188	1.87e-07	14:99138532-14:101534307	0.999
INTERVAL	HPGDS	4	95219686	95264027	0.17432	rs2087170	9.49	rs2059605	0.11579	-19.76	8.571	387	enet	0.15	7.6e-120	-7.433	1.06e-13	4:94233299-4:96182188	1
INTERVAL	ANXA2	15	60639333	60695082	0.01705	rs3743266	-9.78	rs12440452	0.011805	6.33	-9.297	591	enet	0.0082	1.1e-07	-8.4222	3.69e-17	15:59694116-15:61265836	0.997
INTERVAL	PCSK1	5	95726119	95769847	0.51865	rs12517140	5.64	rs7713317	0.517	-41.32	-4.305	467	enet	0.56	0	4.6481	3.35e-06	5:93809984-5:95963519	1
Plasma_Protein	CRTAM	11	122709208	122743351	0.11801	rs1879883	-4.902	rs2370794	0.040466	17.16	4.629	7	enet	0.08	3.8e-132	4.8953	9.82e-07	11:122591910-11:123500117	0.991
Plasma_Protein	PCSK1	5	95726037	95769847	0.26495	rs12517140	5.442	rs7713317	0.399	-51.02	-4.305	9	enet	0.4	0	4.4599	8.2e-06	5:93809984-5:95963519	0.991
INTERVAL	ASIP	20	32782375	32857150	0.35897	rs4417778	7.05	rs910873	0.203	25.92	5.205	315	enet	0.25	1.2e-204	6.5793	4.73e-11	20:32813441-20:34960446	0.958
INTERVAL	RMDN1	8	87480486	87526586	0.08759	rs2976181	-6.36	rs7823154	0.118246	19.9	5.698	453	enet	0.13	4.7e-98	6.092	1.12e-09	8:87411709-8:89085481	1
INTERVAL	NEGR1	1	71861623	72748417	0.01487	rs11209948	8.51	rs1026566	0.0141	7.04	6.51	560	enet	0.013	3.1e-11	6.85475	7.14e-12	1:71684405-1:74326907	0.646
Plasma_Protein	RMDN1	8	87480486	87526586	0.21384	rs7006017	6.248	rs6415565	0.449132	56.91	5.902	10	enet	0.5	0	4.7734	1.81e-06	8:87411709-8:89085481	1
INTERVAL	LHB	19	49519237	49520338	0.06856	rs602662	5.75	rs3764622	0.057952	-14.13	-5.073	431	enet	0.057	2.1e-44	5.17439	2.29e-07	19:47150082-19:49282227	0.0637
Plasma_Protein	DTD1	20	18568586	18747288	0.09813	rs6081365	-4.111	rs6136445	0.272812	-44.16	-3.9	15	enet	0.28	0	4.4646	8.02e-06	20:18972203-20:20959710	0.0376
Plasma_Protein	GFRAL	6	55192267	55267291	0.09626	rs4609033	-5.501	rs1546296	0.01379	11.56	1.913	15	enet	0.069	7e-115	-5.549	2.87e-08	6:53279102-6:55468270	0.0255
Plasma_Protein	CRLF1	19	18683030	18718551	0.03827	rs7249956	4.34	rs8110573	0.036998	16.33	4.302	7	enet	0.037	8.3e-62	4.23558	2.28e-05	19:16374416-19:18409862	0.017
INTERVAL	NSF	17	44668035	44834830	0.00426	rs199451	10.17	rs169201	0.00229	3.45	10.135	204	enet	0.00073	0.065	8.7044	3.19e-18
Plasma_Protein	NPTXR	22	39214457	39240033	0.14449	rs741977	4.722	rs8141420	0.09348	12.66	-3.834	5	enet	0.12	2.9e-207	-4.63807	3.52e-06
INTERVAL	GCKR	2	27719709	27746554	0.00382	rs1260326	6.56	rs780094	0.00428	-4.71	6.4461	286	enet	0.00098	0.04	-6.44369	1.17e-10
INTERVAL	CACYBP	1	174968300	174980851	0.01585	rs16865298	4.87	rs12065854	0.00777	-5.48	4.5099	445	enet	0.0054	1.5e-05	-4.02377	5.73e-05
INTERVAL	FSHB	11	30252563	30256808	0.00428	rs560078	5.27	rs11031006	0.004903	-4.59	3.559	389	enet	0.0029	0.0012	-4.064	4.82e-05
Plasma_Protein	TIE1	1	43766653	43788779	0.02963	rs839758	-5.808	rs3768046	0.0287	-15.12	-5.127	7	enet	0.031	5.1e-52	5.77156	7.85e-09	1:43758457-1:44969183	1
INTERVAL	TIE1	1	43766664	43788779	0.02552	rs631248	8.14	rs2275180	0.0334	-10.79	-5.193	469	enet	0.032	2.8e-25	5.48074	4.24e-08	1:43758457-1:44969183	0.998
Plasma_Protein	GUK1	1	228327663	228336685	0.09996	rs3768331	-3.617	rs4653908	0.143	32.17	3.1536	4	enet	0.15	3.9e-252	4.27846	1.88e-05
INTERVAL	HDHD2	18	44633774	44676891	0.15467	rs2684853	-9.91	rs2117373	0.168675	23.61	2.28	538	enet	0.18	9.7e-145	4.3234	1.54e-05
Plasma_Protein	NUDT2	9	34329504	34343709	0.31868	rs10971957	-3.8	rs10971956	0.27336	-44.92	-3.761	15	enet	0.48	0	4.1829	2.88e-05
Plasma_Protein	DYNLL2	17	56160780	56172903	0.07713	rs8071026	-3.864	rs8071026	0.0644	-21.5	-3.864	8	enet	0.084	1.7e-139	4.4433	8.86e-06
INTERVAL	TPM3	1	154127784	154167124	0.00357	rs3766924	4.86	rs4845597	0.00294	-4.59	-3.354	334	enet	0.0027	0.0017	4.17216	3.02e-05
Plasma_Protein	MANSC4	12	27915360	27933169	0.14736	rs9668702	-4.211	rs11049142	0.282782	45.151	-4.082	3	enet	0.29	0	-4.4882	7.18e-06
Plasma_Protein	ITIH4	3	52846978	52864704	0.03165	rs2878549	4.604	rs3617	0.0107	9.69	4.512	4	enet	0.017	6.3e-29	4.3019	1.69e-05
Plasma_Protein	PSMB4	1	151372036	151374413	0.07949	rs11204824	-4.578	rs4603	0.152	-33.23	-4.5091	7	enet	0.15	2.6e-256	4.5098	6.49e-06
