# Supplementary material for: Cross-trait multivariate GWAS confirms health implications of pubertal timing
Source: Nat Commun. 2025 Jan 18;16:799. doi: 10.1038/s41467-025-56191-4 (PMC11742396; doi:10.1038/s41467-025-56191-4)
Supplement: Supplementary file 22 — Supplementary Data 19 [file 41467_2025_56191_MOESM22_ESM.xlsx]

## Sheet: ST19. Genetic correlation
Supplementary Data 19. LDSC analysis investigating the Genetic correlation between mvPuberty and muti-traits
Traits feature P value < 6.49E-4 (Bonferroni threshold, nominal P value corrected for 77 features available for testing after munging)
P values are derived from LDSC analysis
Category	Trait2	Genetic correlation	SE	Z	P
Aging	mvAge	0.2028	0.0229	8.8379	9.7498e-19
	Healthspan (age the first incidence of seven specific diseases)	-0.2022	0.0316	-6.3889	1.6707e-10
	Parental lifespan (father’s and mother’s survival)	0.1851	0.0305	6.0726	1.2586e-09
	Frailty	-0.1302	0.0257	-5.074	3.8962e-07
	Longevity ( surviving at or beyond the age corresponding to the 90th/99th survival percentile)	0.1413	0.0471	2.9996	0.0027
	PhenoAge acceleration	-0.1016	0.0478	-2.1248	0.0336
	Hannum age acceleration	-0.1039	0.0506	-2.0512	0.0402
	GrimAge acceleration	-0.0777	0.0502	-1.5463	0.122
	Estimate levels of Plasminogen Activation Inhibitor 1	0.056	0.1183	0.4733	0.636
	Intrinsic epigenetic age acceleration	-0.0167	0.0357	-0.4685	0.6394
	Estimated proportion of granulocytes	-0.0139	0.0559	-0.2484	0.8038
Cancer	Endometrial cancer	-0.3121	0.0533	-5.8561	4.74e-09
	Esophagus cancer	-0.217	0.0871	-2.4923	0.0127
	Lung cancer	-0.1014	0.0458	-2.2131	0.0269
	Ovarian cancer	-0.0872	0.0518	-1.6826	0.0925
	Breast cancer	-0.0403	0.0248	-1.6224	0.1047
	Cervical cancer	-0.1034	0.0674	-1.5359	0.1246
	Colorectal cancer	-0.0559	0.041	-1.3638	0.1726
	Thyroid cancer	0.0774	0.0572	1.3531	0.176
	Prostate cancer	-0.0432	0.0349	-1.2355	0.2166
	Renal cell carcinoma_Males	-0.1404	0.1168	-1.2023	0.2292
	Corpus uteri cancer	-0.1779	0.1486	-1.1973	0.2312
	Gastric cancer	0.0519	0.0518	1	0.3173
	Renal cell carcinoma_Female	-0.4903	0.6836	-0.7173	0.4732
	Malignant melanoma	0.0396	0.063	0.6283	0.5298
	Bladder cancer	-0.1913	0.3215	-0.595	0.5518
	Pancreatic cancer	-0.0337	0.0758	-0.4451	0.6563
	Oropharynx cancer	0.0179	0.0814	0.2197	0.8261
	Head and neck malignant neoplasia	0.0198	0.1034	0.1918	0.8479
	Oral cavity cancer	0.0026	0.1196	0.0214	0.9829
Cardiovascular disease	Heart failure	-0.3032	0.0387	-7.8322	4.7936e-15
	Coronary artery disease	-0.1584	0.0273	-5.8073	6.3482e-09
	Atrial fibrillation	0.0955	0.0248	3.8462	0.0001
	Ischemic stroke	-0.0755	0.0386	-1.9557	0.0505
	Venous thromboembolism	-0.0287	0.041	-0.6993	0.4844
Gastrointestinal tract disorders	PUD and/or GORD and/or medications	-0.1232	0.0264	-4.6749	2.9411e-06
	Diverticulosis	0.1178	0.0268	4.3946	1.1097e-05
	Gastroesophageal reflux disease	-0.0931	0.0277	-3.3635	0.0008
	Gastritis duodenitis	0.121	0.0361	3.3502	0.0008
	Peptic ulcer disease	-0.0975	0.0426	-2.2914	0.0219
	Inflammatory bowel disease	0.0682	0.0457	1.4925	0.1356
	Irritable bowel syndrome	-0.0457	0.0367	-1.2481	0.212
Metabolic syndrome	Metabolic syndrome	-0.3087	0.0225	-13.7232	7.3763e-43
Neurodegenerative disease	Amyotrophic lateral sclerosis	0.0266	0.041	0.6482	0.5169
	Parkinson's disease	-0.0199	0.0347	-0.5749	0.5654
	Lewy body disease	-0.0256	0.089	-0.2878	0.7735
	Alzheimer's disease	0.0049	0.0467	0.1058	0.9157
Organ volume/fat/iron	Abdominal subcutaneous fat volume	-0.1934	0.0375	-5.1577	2.5004e-07
	Liver volume	-0.1452	0.0373	-3.8913	9.9714e-05
	Visceral fat volume	-0.1441	0.0379	-3.8053	0.0001
	Percent liver fat	-0.1534	0.0415	-3.6949	0.0002
	Kidney volume	-0.0833	0.0351	-2.3739	0.0176
	Pancreas volume	0.0632	0.039	1.6208	0.1051
	Lung volume	0.0462	0.0366	1.2638	0.2063
	Spleen volume	-0.0413	0.0388	-1.0664	0.2862
	Percent Pancreas fat	-0.0444	0.0466	-0.9528	0.3407
	Liver iron content	-0.0119	0.0641	-0.1849	0.8533
	Pancreas iron content	0.0069	0.0686	0.1008	0.9197
Osteoporosis	Femoral neck BMD	-0.1314	0.0326	-4.0281	5.6241e-05
	Lumbar Spine BMD	-0.1184	0.0318	-3.7264	0.0002
	Heel BMD	-0.0565	0.017	-3.3193	0.0009
	Total BMD	-0.0767	0.0253	-3.0286	0.0025
	Fracture	0.1155	0.0402	2.874	0.0041
	Skull BMD	-0.0698	0.0286	-2.4413	0.0146
Psychiatric disease	Insomnia	-0.0874	0.0295	-2.9598	0.0031
	Attention deficit hyperactivity disorder	-0.0694	0.0239	-2.8994	0.0037
	Autism spectrum disorder	-0.0827	0.0335	-2.468	0.0136
	Post traumatic stress disorder	-0.1053	0.0464	-2.2679	0.0233
	Schizophrenia	0.0506	0.0234	2.168	0.0302
	Bipolar disorder	0.0447	0.0275	1.6237	0.1044
	Anxiety	-0.0788	0.0851	-0.9258	0.3545
	Anorexia nervosa	0.0262	0.0303	0.8641	0.3875
	Depression	-0.021	0.034	-0.6169	0.5373
	Tourette syndrome	-0.0223	0.0367	-0.6078	0.5433
	Obsessive compulsive disorder	0.0119	0.0484	0.2453	0.8062
Renal Disorders	Chronic kidney disease	0.0818	0.0697	1.1744	0.2403
	Acute tubulo interstitial nephritis	0.0389	0.0446	0.8732	0.3825
