# Supplementary material for: Cross-trait multivariate GWAS confirms health implications of pubertal timing
Source: Nat Commun. 2025 Jan 18;16:799. doi: 10.1038/s41467-025-56191-4 (PMC11742396; doi:10.1038/s41467-025-56191-4)
Supplement: Supplementary file 23 — Supplementary Data 20 [file 41467_2025_56191_MOESM23_ESM.xlsx]

## Sheet: ST20.BrainXcan
Supplementary Data 20. Brain image-derived phenotypes correlation analysis identified by BrainXcan
brain region feature P value < 1.92 x 10-4 (Bonferroni threshold, nominal P value corrected for 261 features available for testing after munging)
P values are derived from two-sided genetic corrleation analysis
IDP	bhat	pval	z_brainxcan	nsnp_used	nsnp_total	CV_R2	CV_Pearson	CV_Spearman	modality	z_adj_gc	pval_adj_gc	z_adj_perm_null	pval_adj_perm_null	subtype	left_or_right	region	notes
IDP-25667	-0.0812285	8.26693e-16	-8.05018	775373	1071343	0.02086	0.145484	0.143549	dMRI	-3.54253	0.000396313	-4.39747	1.09519e-05	w-ICVF	left	medial lemniscus	Weighted-mean ICVF (intra-cellular volume fraction) in tract left medial lemniscus (from dMRI data)
IDP-25355	-0.056873	1.07885e-08	-5.71784	775373	1071343	0.0218167	0.147706	0.144864	dMRI	-2.51617	0.0118639	-3.12341	0.00178767	ICVF	left	inferior cerebellar peduncle	Mean ICVF (intra-cellular volume fraction) in inferior cerebellar peduncle (left) on FA (fractional anisotropy) skeleton (from dMRI data)
PC-Subcortical_GMvol-1	0.0424558	4.36691e-08	5.47533	775373	1071343	0.0390663	0.19777	0.193287	T1	2.40945	0.0159766	2.99094	0.0027812	Gray-Subcortical	NA	PC	PC-Subcortical_GMvol-1
IDP-25100	0.0548741	4.60768e-08	5.46582	775373	1071343	0.0337845	0.184461	0.17707	dMRI	2.40526	0.0161608	2.98575	0.00282888	FA	right	uncinate fasciculus	Mean FA (fractional anisotropy) in uncinate fasciculus (right) on FA skeleton (from dMRI data)
PC-Subcortical_vol-1	0.0410998	9.2218e-08	5.34143	775373	1071343	0.0388215	0.197116	0.194259	T1	2.35052	0.018747	2.91779	0.00352518	Subcortical	NA	PC	PC-Subcortical_vol-1
IDP-25668	-0.0748012	1.90221e-07	-5.20865	775373	1071343	0.0181493	0.134941	0.130707	dMRI	-2.29209	0.0219002	-2.84526	0.00443748	w-ICVF	right	medial lemniscus	Weighted-mean ICVF (intra-cellular volume fraction) in tract right medial lemniscus (from dMRI data)
IDP-25006	0.0511788	2.1179e-07	5.18868	775373	1071343	0.0304269	0.174675	0.167401	T1	2.28331	0.0224123	2.83435	0.00459184	Total	NA	grey matter	Volume of grey matter (from T1 brain image)
IDP-25436	-0.0523666	2.74029e-07	-5.14049	775373	1071343	0.0287379	0.169546	0.163617	dMRI	-2.2621	0.0236913	-2.80803	0.00498459	OD	right	uncinate fasciculus	Mean OD (orientation dispersion index) in uncinate fasciculus (right) on FA (fractional anisotropy) skeleton (from dMRI data)
IDP-25377	0.051128	2.84325e-07	5.13355	775373	1071343	0.0333038	0.182556	0.179826	dMRI	2.25905	0.0238805	2.80424	0.00504353	ICVF	left	external capsule	Mean ICVF (intra-cellular volume fraction) in external capsule (left) on FA (fractional anisotropy) skeleton (from dMRI data)
PC-Cortical-1	0.0510425	3.07955e-07	5.11851	775373	1071343	0.0298255	0.172868	0.164083	T1	2.25243	0.0242952	2.79602	0.00517354	Gray-Cortical	NA	PC	PC-Cortical-1
IDP-25010	0.0363169	1.21012e-06	4.85397	775373	1071343	0.0367782	0.191818	0.187034	T1	2.13602	0.032678	2.65152	0.00801306	Total	NA	brain, grey+white	Volume of brain, grey+white, from T1 brain image
IDP-25860	-0.0721966	1.53923e-06	-4.80607	775373	1071343	0.0142049	0.119305	0.114468	T1	-2.11494	0.0344352	-2.62535	0.00865592	Gray-Cortical	left	occipital fusiform gyrus	Volume of grey matter in Left Occipital Fusiform Gyrus
IDP-25368	0.0471892	1.90669e-06	4.76307	775373	1071343	0.0323264	0.180092	0.178629	dMRI	2.09601	0.0360809	2.60186	0.00927191	ICVF	right	superior corona radiata	Mean ICVF (intra-cellular volume fraction) in superior corona radiata (right) on FA (fractional anisotropy) skeleton (from dMRI data)
IDP-25082	-0.0460155	2.75459e-06	-4.68832	775373	1071343	0.0194706	0.139567	0.138143	dMRI	-2.06312	0.0391013	-2.56103	0.0104363	FA	right	posterior corona radiata	Mean FA (fractional anisotropy) in posterior corona radiata (right) on FA skeleton (from dMRI data)
IDP-25353	-0.0696207	3.18072e-06	-4.65879	775373	1071343	0.0104814	0.102898	0.101267	dMRI	-2.05013	0.0403522	-2.5449	0.0109309	ICVF	left	medial lemniscus	Mean ICVF (intra-cellular volume fraction) in medial lemniscus (left) on FA (fractional anisotropy) skeleton (from dMRI data)
IDP-25101	0.0466704	3.19738e-06	4.65772	775373	1071343	0.033461	0.183388	0.176939	dMRI	2.04965	0.0403984	2.54431	0.0109494	FA	left	uncinate fasciculus	Mean FA (fractional anisotropy) in uncinate fasciculus (left) on FA skeleton (from dMRI data)
IDP-25871	0.0439241	7.72697e-06	4.47261	775373	1071343	0.0187487	0.136926	0.13618	T1	1.9682	0.0490454	2.4432	0.0145578	Gray-Cortical	right	heschl's gyrus (includes h1 and h2)	Volume of grey matter in Right Heschl's Gyrus (includes H1 and H2)
IDP-25376	0.0440144	8.85153e-06	4.44348	775373	1071343	0.0296414	0.172244	0.170081	dMRI	1.95538	0.0505386	2.42728	0.0152124	ICVF	right	external capsule	Mean ICVF (intra-cellular volume fraction) in external capsule (right) on FA (fractional anisotropy) skeleton (from dMRI data)
IDP-25441	0.0644888	1.05369e-05	4.40585	775373	1071343	0.0151638	0.123595	0.123836	dMRI	1.93882	0.0525234	2.40673	0.0160961	ISOVF	NA	pontine crossing tract	Mean ISOVF (isotropic or free water volume fraction) in pontine crossing tract on FA (fractional anisotropy) skeleton (from dMRI data)
IDP-25918	-0.0440407	1.11019e-05	-4.39452	775373	1071343	0.0214049	0.146704	0.142626	T1	-1.93383	0.0531339	-2.40054	0.016371	Gray-Cerebellum	left	x cerebellum	Volume of grey matter in Left X Cerebellum
IDP-25920	-0.0446385	1.14924e-05	-4.387	775373	1071343	0.0261503	0.16178	0.157304	T1	-1.93052	0.053542	-2.39643	0.0165556	Gray-Cerebellum	right	x cerebellum	Volume of grey matter in Right X Cerebellum
IDP-25002	0.0436281	1.28927e-05	4.36192	775373	1071343	0.0305484	0.175037	0.166725	T1	1.91949	0.054923	2.38273	0.0171848	Total	NA	peripheral cortical grey matter	Volume of peripheral cortical grey matter (from T1 brain image)
IDP-25437	-0.0439245	1.59281e-05	-4.31545	775373	1071343	0.030275	0.174123	0.169286	dMRI	-1.89904	0.0575598	-2.35734	0.0184062	OD	left	uncinate fasciculus	Mean OD (orientation dispersion index) in uncinate fasciculus (left) on FA (fractional anisotropy) skeleton (from dMRI data)
IDP-25364	-0.0435131	1.64735e-05	-4.308	775373	1071343	0.0184542	0.135849	0.134914	dMRI	-1.89576	0.0579918	-2.35328	0.0186087	ICVF	right	retrolenticular part of internal capsule	Mean ICVF (intra-cellular volume fraction) in retrolenticular part of internal capsule (right) on FA (fractional anisotropy) skeleton (from dMRI data)
IDP-25419	-0.0429787	1.95549e-05	-4.26991	775373	1071343	0.0272696	0.16514	0.158727	dMRI	-1.879	0.0602447	-2.33247	0.0196759	OD	left	posterior corona radiata	Mean OD (orientation dispersion index) in posterior corona radiata (left) on FA (fractional anisotropy) skeleton (from dMRI data)
IDP-25785	0.0335708	2.12899e-05	4.25092	775373	1071343	0.0403549	0.201491	0.188967	T1	1.87064	0.0613953	2.32209	0.0202279	Gray-Cortical	right	insular cortex	Volume of grey matter in Right Insular Cortex
IDP-25859	-0.0613018	2.549e-05	-4.21042	775373	1071343	0.0143595	0.120011	0.114118	T1	-1.85282	0.0639087	-2.29997	0.0214499	Gray-Cortical	right	temporal occipital fusiform cortex	Volume of grey matter in Right Temporal Occipital Fusiform Cortex
IDP-25392	0.0422646	3.94089e-05	4.11092	775373	1071343	0.0205071	0.143747	0.14443	dMRI	1.80903	0.0704461	2.24562	0.0247284	OD	NA	middle cerebellar peduncle	Mean OD (orientation dispersion index) in middle cerebellar peduncle on FA (fractional anisotropy) skeleton (from dMRI data)
IDP-25837	0.0613772	4.85379e-05	4.06256	775373	1071343	0.0123305	0.111073	0.108214	T1	1.78775	0.0738163	2.2192	0.026473	Gray-Cortical	right	paracingulate gyrus	Volume of grey matter in Right Paracingulate Gyrus
IDP-25095	0.0401047	4.86946e-05	4.06181	775373	1071343	0.0227742	0.151706	0.147556	dMRI	1.78742	0.0738697	2.21879	0.0265009	FA	left	fornix cres+stria terminalis	Mean FA (fractional anisotropy) in fornix cres+stria terminalis (left) on FA skeleton (from dMRI data)
IDP-25385	0.040785	5.11853e-05	4.05015	775373	1071343	0.0245492	0.156923	0.153823	dMRI	1.78229	0.0747021	2.21242	0.0269375	ICVF	left	superior longitudinal fasciculus	Mean ICVF (intra-cellular volume fraction) in superior longitudinal fasciculus (left) on FA (fractional anisotropy) skeleton (from dMRI data)
IDP-25726	0.0590945	7.71924e-05	3.95295	775373	1071343	0.0146922	0.12138	0.119137	dMRI	1.73952	0.0819436	2.15933	0.0308246	w-ISOVF	right	superior longitudinal fasciculus	Weighted-mean ISOVF (isotropic or free water volume fraction) in tract right superior longitudinal fasciculus (from dMRI data)
IDP-25858	-0.0576852	0.000103492	-3.88225	775373	1071343	0.0111947	0.106051	0.102007	T1	-1.70841	0.0875608	-2.12071	0.0339462	Gray-Cortical	left	temporal occipital fusiform cortex	Volume of grey matter in Left Temporal Occipital Fusiform Cortex
IDP-25358	-0.0393438	0.000114565	-3.85747	775373	1071343	0.0213596	0.14663	0.14308	dMRI	-1.6975	0.0896018	-2.10717	0.0351026	ICVF	right	cerebral peduncle	Mean ICVF (intra-cellular volume fraction) in cerebral peduncle (right) on FA (fractional anisotropy) skeleton (from dMRI data)
IDP-25493	0.0385406	0.000116585	3.8532	775373	1071343	0.0178098	0.133476	0.132076	dMRI	1.69562	0.0899578	2.10484	0.0353054	w-FA	right	cingulate gyrus part of cingulum	Weighted-mean FA (fractional anisotropy) in tract right cingulate gyrus part of cingulum (from dMRI data)
IDP-25359	-0.0373731	0.000133906	-3.81916	775373	1071343	0.0281228	0.167699	0.161087	dMRI	-1.68064	0.0928324	-2.08624	0.0369565	ICVF	left	cerebral peduncle	Mean ICVF (intra-cellular volume fraction) in cerebral peduncle (left) on FA (fractional anisotropy) skeleton (from dMRI data)
IDP-25378	0.0366816	0.000137789	3.8121	775373	1071343	0.0297813	0.172692	0.165988	dMRI	1.67754	0.0934376	2.08239	0.0373069	ICVF	right	cingulum cingulate gyrus	Mean ICVF (intra-cellular volume fraction) in cingulum cingulate gyrus (right) on FA (fractional anisotropy) skeleton (from dMRI data)
IDP-25384	0.0377626	0.000153463	3.7854	775373	1071343	0.0265996	0.163143	0.159488	dMRI	1.66578	0.0957564	2.0678	0.0386587	ICVF	right	superior longitudinal fasciculus	Mean ICVF (intra-cellular volume fraction) in superior longitudinal fasciculus (right) on FA (fractional anisotropy) skeleton (from dMRI data)
IDP-25056	-0.0376186	0.000242913	-3.66962	775373	1071343	0.022668	0.150633	0.147919	dMRI	-1.61483	0.106346	-2.00456	0.0450106	FA	NA	middle cerebellar peduncle	Mean FA (fractional anisotropy) in middle cerebellar peduncle on FA skeleton (from dMRI data)
IDP-25080	-0.0369671	0.000285276	-3.62832	775373	1071343	0.0227415	0.150958	0.145226	dMRI	-1.59666	0.110342	-1.98199	0.0474799	FA	right	superior corona radiata	Mean FA (fractional anisotropy) in superior corona radiata (right) on FA skeleton (from dMRI data)
IDP-25103	-0.0351823	0.000425699	-3.52362	775373	1071343	0.0238215	0.154443	0.153197	dMRI	-1.55059	0.121001	-1.9248	0.0542542	FA	left	tapetum	Mean FA (fractional anisotropy) in tapetum (left) on FA skeleton (from dMRI data)
IDP-25655	0.0339578	0.00042646	3.52314	775373	1071343	0.0199968	0.142984	0.136255	dMRI	1.55038	0.121051	1.92454	0.0542866	w-ICVF	right	cingulate gyrus part of cingulum	Weighted-mean ICVF (intra-cellular volume fraction) in tract right cingulate gyrus part of cingulum (from dMRI data)
IDP-25069	-0.0350674	0.000508625	-3.47617	775373	1071343	0.0359165	0.189814	0.182542	dMRI	-1.52971	0.126089	-1.89888	0.0575796	FA	left	superior cerebellar peduncle	Mean FA (fractional anisotropy) in superior cerebellar peduncle (left) on FA skeleton (from dMRI data)
IDP-25512	-0.0344265	0.000653352	-3.40844	775373	1071343	0.0265225	0.162876	0.156998	dMRI	-1.4999	0.13364	-1.86189	0.0626192	w-FA	right	superior thalamic radiation	Weighted-mean FA (fractional anisotropy) in tract right superior thalamic radiation (from dMRI data)
IDP-25784	0.0270589	0.000676255	3.39903	775373	1071343	0.0393238	0.199095	0.186967	T1	1.49576	0.134716	1.85674	0.0633475	Gray-Cortical	left	insular cortex	Volume of grey matter in Left Insular Cortex
IDP-25666	-0.0341676	0.0006858	-3.39519	775373	1071343	0.0200508	0.141624	0.141434	dMRI	-1.49407	0.135156	-1.85465	0.0636463	w-ICVF	NA	middle cerebellar peduncle	Weighted-mean ICVF (intra-cellular volume fraction) in tract middle cerebellar peduncle (from dMRI data)
IDP-25675	0.0337803	0.000690854	3.39318	775373	1071343	0.0218001	0.147972	0.14493	dMRI	1.49319	0.135388	1.85355	0.0638034	w-ICVF	left	uncinate fasciculus	Weighted-mean ICVF (intra-cellular volume fraction) in tract left uncinate fasciculus (from dMRI data)
IDP-25919	0.0491848	0.00075876	3.36742	775373	1071343	0.0163153	0.127742	0.127166	T1	1.48185	0.13838	1.83948	0.0658452	Gray-Cerebellum	vermis	x cerebellum	Volume of grey matter in Vermis X Cerebellum
IDP-25497	-0.0482604	0.000907676	-3.31768	775373	1071343	0.0132147	0.114968	0.110507	dMRI	-1.45996	0.1443	-1.81231	0.0699386	w-FA	right	corticospinal tract	Weighted-mean FA (fractional anisotropy) in tract right corticospinal tract (from dMRI data)
IDP-25354	-0.031805	0.00123962	-3.2296	775373	1071343	0.0198201	0.141021	0.135938	dMRI	-1.4212	0.155257	-1.76419	0.0776993	ICVF	right	inferior cerebellar peduncle	Mean ICVF (intra-cellular volume fraction) in inferior cerebellar peduncle (right) on FA (fractional anisotropy) skeleton (from dMRI data)
IDP-25369	0.0321421	0.0013547	3.20413	775373	1071343	0.0312803	0.177066	0.177623	dMRI	1.41	0.158541	1.75028	0.0800699	ICVF	left	superior corona radiata	Mean ICVF (intra-cellular volume fraction) in superior corona radiata (left) on FA (fractional anisotropy) skeleton (from dMRI data)
IDP-25434	-0.0321656	0.00155669	-3.1639	775373	1071343	0.0270258	0.164405	0.159877	dMRI	-1.39229	0.163834	-1.7283	0.0839336	OD	right	superior fronto-occipital fasciculus	Mean OD (orientation dispersion index) in superior fronto-occipital fasciculus (right) on FA (fractional anisotropy) skeleton (from dMRI data)
IDP-25394	-0.0309751	0.00188785	-3.10733	775373	1071343	0.0259409	0.161172	0.155192	dMRI	-1.3674	0.171501	-1.6974	0.0896206	OD	NA	genu of corpus callosum	Mean OD (orientation dispersion index) in genu of corpus callosum on FA (fractional anisotropy) skeleton (from dMRI data)
IDP-25499	0.0301148	0.00191911	3.10247	775373	1071343	0.0260789	0.161497	0.155448	dMRI	1.36526	0.172171	1.69475	0.0901231	w-FA	NA	forceps minor	Weighted-mean FA (fractional anisotropy) in tract forceps minor (from dMRI data)
IDP-25673	0.0298597	0.00215727	3.06768	775373	1071343	0.0209996	0.145364	0.142735	dMRI	1.34995	0.177032	1.67574	0.0937886	w-ICVF	left	superior thalamic radiation	Weighted-mean ICVF (intra-cellular volume fraction) in tract left superior thalamic radiation (from dMRI data)
IDP-25686	0.0302721	0.0023481	3.04226	775373	1071343	0.0230121	0.152132	0.142062	dMRI	1.33876	0.180648	1.66186	0.0965417	w-OD	right	corticospinal tract	Weighted-mean OD (orientation dispersion index) in tract right corticospinal tract (from dMRI data)
IDP-25066	-0.030246	0.00236483	-3.04012	775373	1071343	0.0202792	0.143127	0.143177	dMRI	-1.33782	0.180955	-1.66069	0.0967761	FA	right	inferior cerebellar peduncle	Mean FA (fractional anisotropy) in inferior cerebellar peduncle (right) on FA skeleton (from dMRI data)
IDP-25853	0.0289685	0.00285409	2.98303	775373	1071343	0.0182299	0.137471	0.133624	T1	1.3127	0.189285	1.6295	0.103207	Gray-Cortical	right	lingual gyrus	Volume of grey matter in Right Lingual Gyrus
IDP-25367	0.0295599	0.00292495	2.97552	775373	1071343	0.0300257	0.173375	0.16491	dMRI	1.30939	0.190402	1.6254	0.104078	ICVF	left	anterior corona radiata	Mean ICVF (intra-cellular volume fraction) in anterior corona radiata (left) on FA (fractional anisotropy) skeleton (from dMRI data)
IDP-25812	-0.0430216	0.00303944	-2.96372	775373	1071343	0.0109295	0.104874	0.103526	T1	-1.3042	0.192165	-1.61895	0.105457	Gray-Cortical	left	inferior temporal gyrus, temporooccipital part	Volume of grey matter in Left Inferior Temporal Gyrus, temporooccipital part
IDP-25102	-0.0296804	0.00305848	-2.9618	775373	1071343	0.0287722	0.169636	0.167658	dMRI	-1.30336	0.192454	-1.6179	0.105683	FA	right	tapetum	Mean FA (fractional anisotropy) in tapetum (right) on FA skeleton (from dMRI data)
IDP-25783	0.0451154	0.00313721	2.95396	775373	1071343	0.0126063	0.11228	0.108256	T1	1.29991	0.193633	1.61362	0.106609	Gray-Cortical	right	frontal pole	Volume of grey matter in Right Frontal Pole
IDP-25098	0.0295912	0.00321699	2.9462	775373	1071343	0.0269907	0.164318	0.157174	dMRI	1.29649	0.194806	1.60939	0.107532	FA	right	superior fronto-occipital fasciculus	Mean FA (fractional anisotropy) in superior fronto-occipital fasciculus (right) on FA skeleton (from dMRI data)
IDP-25079	0.0293761	0.00323694	2.94429	775373	1071343	0.0294707	0.171695	0.167079	dMRI	1.29565	0.195096	1.60834	0.10776	FA	left	anterior corona radiata	Mean FA (fractional anisotropy) in anterior corona radiata (left) on FA skeleton (from dMRI data)
IDP-25371	-0.0283807	0.00341102	-2.92804	775373	1071343	0.0330631	0.182409	0.180524	dMRI	-1.2885	0.197572	-1.59947	0.109717	ICVF	left	posterior corona radiata	Mean ICVF (intra-cellular volume fraction) in posterior corona radiata (left) on FA (fractional anisotropy) skeleton (from dMRI data)
IDP-25836	0.0430334	0.00366694	2.90548	775373	1071343	0.011782	0.108679	0.107306	T1	1.27857	0.201048	1.58714	0.112481	Gray-Cortical	left	paracingulate gyrus	Volume of grey matter in Left Paracingulate Gyrus
IDP-25017	-0.0432017	0.00368929	-2.90357	775373	1071343	0.0138643	0.117769	0.117115	T1	-1.27773	0.201343	-1.5861	0.112717	Subcortical	left	pallidum	Volume of left pallidum (from T1 brain image)
IDP-25097	0.0293872	0.00376348	2.89733	775373	1071343	0.0274162	0.165602	0.161861	dMRI	1.27499	0.202314	1.58269	0.113492	FA	left	superior longitudinal fasciculus	Mean FA (fractional anisotropy) in superior longitudinal fasciculus (left) on FA skeleton (from dMRI data)
IDP-25902	-0.0219292	0.00378479	-2.89556	775373	1071343	0.0472049	0.217267	0.210282	T1	-1.27421	0.20259	-1.58172	0.113713	Gray-Cerebellum	right	crus i cerebellum	Volume of grey matter in Right Crus I Cerebellum
IDP-25428	0.030111	0.00403629	2.87531	775373	1071343	0.0200492	0.142274	0.135381	dMRI	1.2653	0.205765	1.57066	0.116262	OD	right	cingulum hippocampus	Mean OD (orientation dispersion index) in cingulum hippocampus (right) on FA (fractional anisotropy) skeleton (from dMRI data)
PC-Cerebellum-1	0.0201262	0.0051323	2.79861	775373	1071343	0.0504062	0.224576	0.219716	T1	1.23154	0.21812	1.52876	0.126324	Gray-Cerebellum	NA	PC	PC-Cerebellum-1
IDP-25390	-0.0274597	0.00513413	-2.7985	775373	1071343	0.0216951	0.14752	0.146396	dMRI	-1.23149	0.218139	-1.5287	0.126339	ICVF	right	tapetum	Mean ICVF (intra-cellular volume fraction) in tapetum (right) on FA (fractional anisotropy) skeleton (from dMRI data)
IDP-25846	-0.0384483	0.00582328	-2.75757	775373	1071343	0.0135833	0.116575	0.111059	T1	-1.21348	0.224945	-1.50634	0.131979	Gray-Cortical	left	frontal orbital cortex	Volume of grey matter in Left Frontal Orbital Cortex
IDP-25014	0.021373	0.00601031	2.74722	775373	1071343	0.0377476	0.194685	0.19059	T1	1.20893	0.22669	1.50069	0.133436	Subcortical	right	caudate	Volume of right caudate (from T1 brain image)
IDP-25662	0.0282212	0.00623748	2.73503	775373	1071343	0.0206244	0.145274	0.143145	dMRI	1.20356	0.228758	1.49403	0.135168	w-ICVF	left	inferior fronto-occipital fasciculus	Weighted-mean ICVF (intra-cellular volume fraction) in tract left inferior fronto-occipital fasciculus (from dMRI data)
IDP-25664	0.0417564	0.00631961	2.73072	775373	1071343	0.0184268	0.137277	0.137039	dMRI	1.20167	0.229492	1.49168	0.135784	w-ICVF	left	inferior longitudinal fasciculus	Weighted-mean ICVF (intra-cellular volume fraction) in tract left inferior longitudinal fasciculus (from dMRI data)
IDP-25008	0.019165	0.00692245	2.70055	775373	1071343	0.0439279	0.209738	0.205412	T1	1.18839	0.234679	1.4752	0.14016	Total	NA	white matter	Volume of white matter (from T1 brain image)
IDP-25682	-0.0393668	0.00696324	-2.6986	775373	1071343	0.0133033	0.115375	0.112008	dMRI	-1.18753	0.235018	-1.47413	0.140447	w-OD	right	cingulate gyrus part of cingulum	Weighted-mean OD (orientation dispersion index) in tract right cingulate gyrus part of cingulum (from dMRI data)
IDP-25416	0.0264828	0.00767321	2.66612	775373	1071343	0.0288538	0.16988	0.165555	dMRI	1.17324	0.240699	1.45639	0.145285	OD	right	superior corona radiata	Mean OD (orientation dispersion index) in superior corona radiata (right) on FA (fractional anisotropy) skeleton (from dMRI data)
IDP-25370	-0.0256638	0.00820971	-2.64332	775373	1071343	0.0323329	0.180273	0.17624	dMRI	-1.16321	0.244745	-1.44393	0.148758	ICVF	right	posterior corona radiata	Mean ICVF (intra-cellular volume fraction) in posterior corona radiata (right) on FA (fractional anisotropy) skeleton (from dMRI data)
IDP-25348	0.0272397	0.00872428	2.62267	775373	1071343	0.02466	0.157378	0.151668	dMRI	1.15412	0.24845	1.43265	0.151957	ICVF	NA	splenium of corpus callosum	Mean ICVF (intra-cellular volume fraction) in splenium of corpus callosum on FA (fractional anisotropy) skeleton (from dMRI data)
IDP-25688	-0.0264613	0.00878432	-2.62034	775373	1071343	0.0303364	0.174331	0.170183	dMRI	-1.15309	0.248872	-1.43138	0.152322	w-OD	NA	forceps minor	Weighted-mean OD (orientation dispersion index) in tract forceps minor (from dMRI data)
IDP-25900	-0.0197897	0.00920542	-2.60433	775373	1071343	0.0452364	0.212715	0.204703	T1	-1.14605	0.251775	-1.42263	0.154842	Gray-Cerebellum	left	crus i cerebellum	Volume of grey matter in Left Crus I Cerebellum
IDP-25447	0.0377944	0.00925163	2.60261	775373	1071343	0.0102861	0.101929	0.101542	dMRI	1.14529	0.252087	1.4217	0.155114	ISOVF	left	corticospinal tract	Mean ISOVF (isotropic or free water volume fraction) in corticospinal tract (left) on FA (fractional anisotropy) skeleton (from dMRI data)
IDP-25344	-0.0261399	0.00955807	-2.59142	775373	1071343	0.0279527	0.167191	0.162943	dMRI	-1.14037	0.254133	-1.41558	0.156898	ICVF	NA	middle cerebellar peduncle	Mean ICVF (intra-cellular volume fraction) in middle cerebellar peduncle on FA (fractional anisotropy) skeleton (from dMRI data)
IDP-25796	-0.0363629	0.00997975	-2.57653	775373	1071343	0.0134857	0.116157	0.112168	T1	-1.13382	0.256872	-1.40745	0.159294	Gray-Cortical	left	temporal pole	Volume of grey matter in Left Temporal Pole
IDP-25909	0.02564	0.0103305	2.56456	775373	1071343	0.0208079	0.144716	0.141391	T1	1.12855	0.259088	1.40091	0.16124	Gray-Cerebellum	left	viiia cerebellum	Volume of grey matter in Left VIIIa Cerebellum
IDP-25789	-0.037675	0.0103405	-2.56423	775373	1071343	0.0142485	0.119511	0.113738	T1	-1.1284	0.25915	-1.40073	0.161295	Gray-Cortical	right	middle frontal gyrus	Volume of grey matter in Right Middle Frontal Gyrus
IDP-25388	0.0256173	0.010478	2.55964	775373	1071343	0.0301051	0.173603	0.166173	dMRI	1.12638	0.260003	1.39822	0.162046	ICVF	right	uncinate fasciculus	Mean ICVF (intra-cellular volume fraction) in uncinate fasciculus (right) on FA (fractional anisotropy) skeleton (from dMRI data)
IDP-25089	0.0249585	0.0105754	2.55643	775373	1071343	0.032348	0.179863	0.171984	dMRI	1.12497	0.260602	1.39647	0.162574	FA	left	external capsule	Mean FA (fractional anisotropy) in external capsule (left) on FA skeleton (from dMRI data)
IDP-25401	-0.0370156	0.011372	-2.53106	775373	1071343	0.0127921	0.113104	0.11167	dMRI	-1.1138	0.265363	-1.38261	0.166785	OD	left	medial lemniscus	Mean OD (orientation dispersion index) in medial lemniscus (left) on FA (fractional anisotropy) skeleton (from dMRI data)
IDP-25911	0.0360949	0.0130555	2.48225	775373	1071343	0.0176065	0.132772	0.127918	T1	1.09233	0.274689	1.35595	0.175116	Gray-Cerebellum	right	viiia cerebellum	Volume of grey matter in Right VIIIa Cerebellum
IDP-25404	0.0261843	0.0135909	2.4679	775373	1071343	0.0287155	0.16947	0.163548	dMRI	1.08601	0.277474	1.34811	0.177624	OD	right	superior cerebellar peduncle	Mean OD (orientation dispersion index) in superior cerebellar peduncle (right) on FA (fractional anisotropy) skeleton (from dMRI data)
IDP-25356	-0.0242101	0.013806	-2.46227	775373	1071343	0.0322403	0.179845	0.173494	dMRI	-1.08354	0.278571	-1.34503	0.178614	ICVF	right	superior cerebellar peduncle	Mean ICVF (intra-cellular volume fraction) in superior cerebellar peduncle (right) on FA (fractional anisotropy) skeleton (from dMRI data)
IDP-25672	0.0236458	0.0143299	2.44889	775373	1071343	0.0249206	0.158072	0.156576	dMRI	1.07765	0.281192	1.33772	0.180987	w-ICVF	right	superior longitudinal fasciculus	Weighted-mean ICVF (intra-cellular volume fraction) in tract right superior longitudinal fasciculus (from dMRI data)
IDP-25365	-0.0360814	0.0147194	-2.43921	775373	1071343	0.0165928	0.129671	0.126276	dMRI	-1.07339	0.283097	-1.33244	0.182717	ICVF	left	retrolenticular part of internal capsule	Mean ICVF (intra-cellular volume fraction) in retrolenticular part of internal capsule (left) on FA (fractional anisotropy) skeleton (from dMRI data)
IDP-25067	-0.0352581	0.0161487	-2.40554	775373	1071343	0.0148005	0.12185	0.120666	dMRI	-1.05857	0.289796	-1.31404	0.188832	FA	left	inferior cerebellar peduncle	Mean FA (fractional anisotropy) in inferior cerebellar peduncle (left) on FA skeleton (from dMRI data)
PC-OD-TBSS-1	-0.0189711	0.0169715	-2.38732	775373	1071343	0.0406664	0.201862	0.195941	dMRI	-1.05055	0.293463	-1.30409	0.192202	OD	NA	PC	PC-OD-TBSS-1
IDP-25366	0.023603	0.017425	2.37762	775373	1071343	0.0329098	0.181581	0.176207	dMRI	1.04628	0.295431	1.29879	0.194016	ICVF	right	anterior corona radiata	Mean ICVF (intra-cellular volume fraction) in anterior corona radiata (right) on FA (fractional anisotropy) skeleton (from dMRI data)
IDP-25503	-0.0322119	0.0197769	-2.33055	775373	1071343	0.0158534	0.126401	0.124093	dMRI	-1.02557	0.305093	-1.27308	0.202989	w-FA	right	inferior longitudinal fasciculus	Weighted-mean FA (fractional anisotropy) in tract right inferior longitudinal fasciculus (from dMRI data)
IDP-25893	0.0238109	0.0198402	2.32936	775373	1071343	0.0215588	0.147231	0.144233	T1	1.02505	0.305341	1.27243	0.203221	Gray-Cerebellum	left	i-iv cerebellum	Volume of grey matter in Left I-IV Cerebellum
IDP-25362	-0.024021	0.0200014	-2.32632	775373	1071343	0.019398	0.141285	0.135278	dMRI	-1.02371	0.305972	-1.27077	0.20381	ICVF	right	posterior limb of internal capsule	Mean ICVF (intra-cellular volume fraction) in posterior limb of internal capsule (right) on FA (fractional anisotropy) skeleton (from dMRI data)
IDP-25435	-0.0225972	0.0201625	-2.32331	775373	1071343	0.0269564	0.164194	0.159308	dMRI	-1.02239	0.306599	-1.26913	0.204396	OD	left	superior fronto-occipital fasciculus	Mean OD (orientation dispersion index) in superior fronto-occipital fasciculus (left) on FA (fractional anisotropy) skeleton (from dMRI data)
IDP-25058	0.0220092	0.0209958	2.30806	775373	1071343	0.022615	0.15069	0.149486	dMRI	1.01567	0.309785	1.26079	0.207383	FA	NA	genu of corpus callosum	Mean FA (fractional anisotropy) in genu of corpus callosum on FA skeleton (from dMRI data)
IDP-25877	-0.0237005	0.021195	-2.30449	775373	1071343	0.0234251	0.15355	0.144608	T1	-1.0141	0.310533	-1.25885	0.208086	Gray-Cortical	right	occipital pole	Volume of grey matter in Right Occipital Pole
IDP-25068	-0.0238575	0.0213246	-2.30219	775373	1071343	0.035139	0.187865	0.180715	dMRI	-1.01309	0.311017	-1.25759	0.208541	FA	right	superior cerebellar peduncle	Mean FA (fractional anisotropy) in superior cerebellar peduncle (right) on FA skeleton (from dMRI data)
IDP-25671	0.0217826	0.0238767	2.25911	775373	1071343	0.0249557	0.158161	0.154028	dMRI	0.994132	0.320158	1.23405	0.217183	w-ICVF	left	superior longitudinal fasciculus	Weighted-mean ICVF (intra-cellular volume fraction) in tract left superior longitudinal fasciculus (from dMRI data)
IDP-25090	0.0225147	0.0244758	2.24958	775373	1071343	0.0352994	0.188766	0.18471	dMRI	0.989938	0.322204	1.22885	0.219129	FA	right	cingulum cingulate gyrus	Mean FA (fractional anisotropy) in cingulum cingulate gyrus (right) on FA skeleton (from dMRI data)
IDP-25907	-0.0225315	0.0250334	-2.24089	775373	1071343	0.0237818	0.154556	0.148065	T1	-0.986115	0.324077	-1.2241	0.220914	Gray-Cerebellum	vermis	viib cerebellum	Volume of grey matter in Vermis VIIb Cerebellum
IDP-25386	0.0304882	0.0254039	2.23521	775373	1071343	0.0146848	0.121329	0.116604	dMRI	0.983614	0.325305	1.221	0.222087	ICVF	right	superior fronto-occipital fasciculus	Mean ICVF (intra-cellular volume fraction) in superior fronto-occipital fasciculus (right) on FA (fractional anisotropy) skeleton (from dMRI data)
IDP-25895	0.023127	0.0258134	2.22901	775373	1071343	0.0239948	0.155428	0.15058	T1	0.980887	0.326649	1.21761	0.223372	Gray-Cerebellum	left	v cerebellum	Volume of grey matter in Left V Cerebellum
IDP-25407	-0.0221859	0.0288136	-2.18603	775373	1071343	0.0315408	0.177771	0.171044	dMRI	-0.961973	0.336063	-1.19413	0.232426	OD	left	cerebral peduncle	Mean OD (orientation dispersion index) in cerebral peduncle (left) on FA (fractional anisotropy) skeleton (from dMRI data)
IDP-25679	-0.0211085	0.0313343	-2.1528	775373	1071343	0.0246488	0.157205	0.152051	dMRI	-0.947352	0.34346	-1.17598	0.239601	w-OD	left	anterior thalamic radiation	Weighted-mean OD (orientation dispersion index) in tract left anterior thalamic radiation (from dMRI data)
IDP-25389	0.021112	0.0332604	2.12893	775373	1071343	0.0267365	0.163569	0.159624	dMRI	0.936845	0.348838	1.16294	0.244853	ICVF	left	uncinate fasciculus	Mean ICVF (intra-cellular volume fraction) in uncinate fasciculus (left) on FA (fractional anisotropy) skeleton (from dMRI data)
IDP-25387	0.0299744	0.0341199	2.11865	775373	1071343	0.01809	0.134781	0.135053	dMRI	0.932324	0.351169	1.15733	0.247138	ICVF	left	superior fronto-occipital fasciculus	Mean ICVF (intra-cellular volume fraction) in superior fronto-occipital fasciculus (left) on FA (fractional anisotropy) skeleton (from dMRI data)
IDP-25446	0.0313551	0.0352556	2.10541	775373	1071343	0.0117921	0.108656	0.107437	dMRI	0.926497	0.354188	1.1501	0.250104	ISOVF	right	corticospinal tract	Mean ISOVF (isotropic or free water volume fraction) in corticospinal tract (right) on FA (fractional anisotropy) skeleton (from dMRI data)
IDP-25890	-0.0221901	0.0367185	-2.08888	775373	1071343	0.0237207	0.154549	0.149196	T1	-0.919223	0.357979	-1.14107	0.253842	Gray-Subcortical	left	ventral striatum	Volume of grey matter in Left Ventral Striatum
IDP-25452	0.0220738	0.0370483	2.08523	775373	1071343	0.0216312	0.147519	0.144555	dMRI	0.917617	0.358819	1.13907	0.254673	ISOVF	right	superior cerebellar peduncle	Mean ISOVF (isotropic or free water volume fraction) in superior cerebellar peduncle (right) on FA (fractional anisotropy) skeleton (from dMRI data)
IDP-25660	0.0213077	0.038786	2.06645	775373	1071343	0.0227455	0.151541	0.148679	dMRI	0.909352	0.363164	1.12881	0.258977	w-ICVF	NA	forceps major	Weighted-mean ICVF (intra-cellular volume fraction) in tract forceps major (from dMRI data)
IDP-25509	0.0196115	0.0389402	2.06482	775373	1071343	0.0209372	0.144749	0.138972	dMRI	0.908634	0.363543	1.12792	0.259353	w-FA	left	superior longitudinal fasciculus	Weighted-mean FA (fractional anisotropy) in tract left superior longitudinal fasciculus (from dMRI data)
IDP-25424	0.0159265	0.0419298	2.03422	775373	1071343	0.0371616	0.192787	0.187411	dMRI	0.895168	0.370698	1.11121	0.26648	OD	right	external capsule	Mean OD (orientation dispersion index) in external capsule (right) on FA (fractional anisotropy) skeleton (from dMRI data)
IDP-25453	0.0308096	0.0424721	2.02886	775373	1071343	0.0168929	0.130847	0.127215	dMRI	0.892812	0.371958	1.10828	0.26774	ISOVF	left	superior cerebellar peduncle	Mean ISOVF (isotropic or free water volume fraction) in superior cerebellar peduncle (left) on FA (fractional anisotropy) skeleton (from dMRI data)
PC-ICVF-TBSS-1	-0.0132959	0.0432398	-2.02139	775373	1071343	0.0604354	0.245906	0.242499	dMRI	-0.889522	0.373723	-1.1042	0.269508	ICVF	NA	PC	PC-ICVF-TBSS-1
IDP-25876	-0.0304162	0.0444909	-2.00944	775373	1071343	0.0148441	0.122178	0.118499	T1	-0.884263	0.376554	-1.09767	0.272349	Gray-Cortical	left	occipital pole	Volume of grey matter in Left Occipital Pole
IDP-25019	0.0303365	0.047716	1.97989	775373	1071343	0.0124483	0.11158	0.110122	T1	0.871261	0.383612	1.08153	0.279462	Subcortical	left	hippocampus	Volume of left hippocampus (from T1 brain image)
IDP-25396	-0.0189404	0.0483343	-1.97442	775373	1071343	0.0319146	0.178655	0.173342	dMRI	-0.868853	0.384928	-1.07854	0.280793	OD	NA	splenium of corpus callosum	Mean OD (orientation dispersion index) in splenium of corpus callosum on FA (fractional anisotropy) skeleton (from dMRI data)
IDP-25405	0.0208483	0.0491694	1.96712	775373	1071343	0.0302082	0.173904	0.167807	dMRI	0.865642	0.386687	1.07455	0.282575	OD	left	superior cerebellar peduncle	Mean OD (orientation dispersion index) in superior cerebellar peduncle (left) on FA (fractional anisotropy) skeleton (from dMRI data)
IDP-25402	0.0200347	0.0526793	1.93754	775373	1071343	0.0206002	0.145236	0.143142	dMRI	0.852625	0.393867	1.0584	0.289875	OD	right	inferior cerebellar peduncle	Mean OD (orientation dispersion index) in inferior cerebellar peduncle (right) on FA (fractional anisotropy) skeleton (from dMRI data)
IDP-25847	-0.0249343	0.05527	-1.91675	775373	1071343	0.0165894	0.12881	0.126243	T1	-0.843475	0.398963	-1.04704	0.295082	Gray-Cortical	right	frontal orbital cortex	Volume of grey matter in Right Frontal Orbital Cortex
IDP-25073	-0.0195429	0.0628721	-1.86009	775373	1071343	0.0229768	0.151667	0.146748	dMRI	-0.818545	0.413046	-1.01609	0.309586	FA	left	anterior limb of internal capsule	Mean FA (fractional anisotropy) in anterior limb of internal capsule (left) on FA skeleton (from dMRI data)
IDP-25426	0.0186338	0.0637423	1.85398	775373	1071343	0.028113	0.167677	0.165196	dMRI	0.815853	0.414584	1.01275	0.31118	OD	right	cingulum cingulate gyrus	Mean OD (orientation dispersion index) in cingulum cingulate gyrus (right) on FA (fractional anisotropy) skeleton (from dMRI data)
IDP-25062	-0.0284647	0.0643153	-1.84999	775373	1071343	0.0108214	0.104276	0.10202	dMRI	-0.814097	0.415589	-1.01057	0.312223	FA	right	corticospinal tract	Mean FA (fractional anisotropy) in corticospinal tract (right) on FA skeleton (from dMRI data)
IDP-25347	0.0138821	0.0646427	1.84772	775373	1071343	0.0409723	0.203066	0.198268	dMRI	0.813099	0.416161	1.00933	0.312816	ICVF	NA	body of corpus callosum	Mean ICVF (intra-cellular volume fraction) in body of corpus callosum on FA (fractional anisotropy) skeleton (from dMRI data)
IDP-25868	0.0255887	0.0669645	1.83191	775373	1071343	0.0131497	0.115033	0.111695	T1	0.806143	0.42016	1.0007	0.316974	Gray-Cortical	left	planum polare	Volume of grey matter in Left Planum Polare
IDP-25870	0.0242973	0.0693837	1.81591	775373	1071343	0.0181779	0.136572	0.135982	T1	0.799102	0.424231	0.991956	0.321219	Gray-Cortical	left	heschl's gyrus (includes h1 and h2)	Volume of grey matter in Left Heschl's Gyrus (includes H1 and H2)
IDP-25088	0.0178618	0.0697062	1.81382	775373	1071343	0.0322494	0.179583	0.173483	dMRI	0.798179	0.424767	0.99081	0.321778	FA	right	external capsule	Mean FA (fractional anisotropy) in external capsule (right) on FA skeleton (from dMRI data)
IDP-25096	0.0142972	0.0713522	1.80323	775373	1071343	0.0357982	0.189415	0.186101	dMRI	0.793521	0.427475	0.985027	0.324611	FA	right	superior longitudinal fasciculus	Mean FA (fractional anisotropy) in superior longitudinal fasciculus (right) on FA skeleton (from dMRI data)
IDP-25840	0.0249092	0.0726097	1.79528	775373	1071343	0.0158067	0.125727	0.122342	T1	0.790021	0.429516	0.980683	0.326749	Gray-Cortical	left	cingulate gyrus, posterior division	Volume of grey matter in Left Cingulate Gyrus, posterior division
IDP-25099	0.0170759	0.0734652	1.78993	775373	1071343	0.0299801	0.173291	0.167485	dMRI	0.787668	0.430891	0.977762	0.328192	FA	left	superior fronto-occipital fasciculus	Mean FA (fractional anisotropy) in superior fronto-occipital fasciculus (left) on FA skeleton (from dMRI data)
IDP-25016	0.0185823	0.0736863	1.78856	775373	1071343	0.028264	0.168326	0.16442	T1	0.787064	0.431245	0.977012	0.328563	Subcortical	right	putamen	Volume of right putamen (from T1 brain image)
IDP-25495	0.025798	0.0752537	1.77892	775373	1071343	0.0104679	0.102915	0.105417	dMRI	0.782821	0.433732	0.971745	0.331177	w-FA	right	parahippocampal part of cingulum	Weighted-mean FA (fractional anisotropy) in tract right parahippocampal part of cingulum (from dMRI data)
IDP-25829	0.0118667	0.077564	1.765	775373	1071343	0.04822	0.219592	0.212808	T1	0.776697	0.437337	0.964144	0.334974	Gray-Cortical	right	intracalcarine cortex	Volume of grey matter in Right Intracalcarine Cortex
IDP-25423	0.0267552	0.0811933	1.7438	775373	1071343	0.0147921	0.121811	0.115327	dMRI	0.76737	0.442862	0.952566	0.34081	OD	left	sagittal stratum	Mean OD (orientation dispersion index) in sagittal stratum (left) on FA (fractional anisotropy) skeleton (from dMRI data)
IDP-25360	0.0172369	0.0812488	1.74349	775373	1071343	0.0281167	0.167681	0.161733	dMRI	0.76723	0.442945	0.952392	0.340898	ICVF	right	anterior limb of internal capsule	Mean ICVF (intra-cellular volume fraction) in anterior limb of internal capsule (right) on FA (fractional anisotropy) skeleton (from dMRI data)
IDP-25917	0.0168703	0.0823559	1.73718	775373	1071343	0.0328446	0.18193	0.174056	T1	0.764454	0.444597	0.948946	0.342648	Gray-Cerebellum	right	ix cerebellum	Volume of grey matter in Right IX Cerebellum
IDP-25091	0.0130059	0.0825804	1.73591	775373	1071343	0.039589	0.19914	0.19625	dMRI	0.763895	0.44493	0.948251	0.343001	FA	left	cingulum cingulate gyrus	Mean FA (fractional anisotropy) in cingulum cingulate gyrus (left) on FA skeleton (from dMRI data)
IDP-25412	-0.0177715	0.0844353	-1.72551	775373	1071343	0.0208696	0.144969	0.139037	dMRI	-0.759321	0.447661	-0.942573	0.345899	OD	right	retrolenticular part of internal capsule	Mean OD (orientation dispersion index) in retrolenticular part of internal capsule (right) on FA (fractional anisotropy) skeleton (from dMRI data)
IDP-25060	0.0238009	0.085454	1.71988	775373	1071343	0.0160046	0.126512	0.125749	dMRI	0.756843	0.449144	0.939498	0.347475	FA	NA	splenium of corpus callosum	Mean FA (fractional anisotropy) in splenium of corpus callosum on FA skeleton (from dMRI data)
IDP-25406	-0.0181061	0.0866269	-1.71347	775373	1071343	0.0294881	0.171735	0.163609	dMRI	-0.75402	0.450837	-0.935993	0.349277	OD	right	cerebral peduncle	Mean OD (orientation dispersion index) in cerebral peduncle (right) on FA (fractional anisotropy) skeleton (from dMRI data)
IDP-25714	0.0255532	0.0920225	1.68482	775373	1071343	0.0160725	0.127396	0.125402	dMRI	0.741416	0.458441	0.920348	0.357391	w-ISOVF	NA	forceps major	Weighted-mean ISOVF (isotropic or free water volume fraction) in tract forceps major (from dMRI data)
IDP-25828	0.0109641	0.093884	1.67526	775373	1071343	0.0465517	0.215784	0.206385	T1	0.737205	0.460997	0.915121	0.360128	Gray-Cortical	left	intracalcarine cortex	Volume of grey matter in Left Intracalcarine Cortex
IDP-25669	-0.0154678	0.0948653	-1.67027	775373	1071343	0.0279025	0.167041	0.162695	dMRI	-0.735013	0.462332	-0.912399	0.361559	w-ICVF	left	posterior thalamic radiation	Weighted-mean ICVF (intra-cellular volume fraction) in tract left posterior thalamic radiation (from dMRI data)
IDP-25375	0.0179186	0.0970588	1.65928	775373	1071343	0.020914	0.146001	0.142652	dMRI	0.730176	0.465282	0.906395	0.364727	ICVF	left	sagittal stratum	Mean ICVF (intra-cellular volume fraction) in sagittal stratum (left) on FA (fractional anisotropy) skeleton (from dMRI data)
IDP-25092	-0.0169283	0.0974247	-1.65747	775373	1071343	0.024719	0.15749	0.150093	dMRI	-0.729378	0.46577	-0.905405	0.365251	FA	right	cingulum hippocampus	Mean FA (fractional anisotropy) in cingulum hippocampus (right) on FA skeleton (from dMRI data)
IDP-25074	-0.01592	0.0984664	-1.65233	775373	1071343	0.03232	0.180349	0.171094	dMRI	-0.727119	0.467153	-0.9026	0.366738	FA	right	posterior limb of internal capsule	Mean FA (fractional anisotropy) in posterior limb of internal capsule (right) on FA skeleton (from dMRI data)
IDP-25701	0.0160885	0.10008	1.64446	775373	1071343	0.0329295	0.182099	0.173205	dMRI	0.723655	0.469278	0.8983	0.369025	w-OD	right	superior thalamic radiation	Weighted-mean OD (orientation dispersion index) in tract right superior thalamic radiation (from dMRI data)
IDP-25698	-0.0162357	0.101708	-1.63663	775373	1071343	0.0215907	0.147367	0.141933	dMRI	-0.720207	0.471398	-0.89402	0.371311	w-OD	left	superior longitudinal fasciculus	Weighted-mean OD (orientation dispersion index) in tract left superior longitudinal fasciculus (from dMRI data)
IDP-25382	-0.0247204	0.103745	-1.62696	775373	1071343	0.0145368	0.120735	0.1165	dMRI	-0.715953	0.47402	-0.88874	0.374143	ICVF	right	fornix cres+stria terminalis	Mean ICVF (intra-cellular volume fraction) in fornix cres+stria terminalis (right) on FA (fractional anisotropy) skeleton (from dMRI data)
IDP-25345	0.022223	0.110269	1.59698	775373	1071343	0.00939337	0.0982877	0.100756	dMRI	0.702761	0.482205	0.872364	0.38301	ICVF	NA	pontine crossing tract	Mean ICVF (intra-cellular volume fraction) in pontine crossing tract on FA (fractional anisotropy) skeleton (from dMRI data)
IDP-25408	0.0157541	0.115793	1.57268	775373	1071343	0.0202938	0.144119	0.137015	dMRI	0.692065	0.488896	0.859087	0.390292	OD	right	anterior limb of internal capsule	Mean OD (orientation dispersion index) in anterior limb of internal capsule (right) on FA (fractional anisotropy) skeleton (from dMRI data)
IDP-25076	-0.0224718	0.11814	-1.56263	775373	1071343	0.0158029	0.12618	0.122652	dMRI	-0.687643	0.491678	-0.853597	0.393328	FA	right	retrolenticular part of internal capsule	Mean FA (fractional anisotropy) in retrolenticular part of internal capsule (right) on FA skeleton (from dMRI data)
IDP-25887	-0.0121596	0.121581	-1.54817	775373	1071343	0.0361759	0.190309	0.189252	T1	-0.681281	0.495694	-0.845699	0.39772	Gray-Subcortical	right	hippocampus	Volume of grey matter in Right Hippocampus
IDP-25487	0.022533	0.124004	1.53818	775373	1071343	0.0155931	0.125312	0.124302	dMRI	0.676886	0.498478	0.840244	0.400772	ISOVF	left	tapetum	Mean ISOVF (isotropic or free water volume fraction) in tapetum (left) on FA (fractional anisotropy) skeleton (from dMRI data)
IDP-25086	-0.0145974	0.1249	-1.53453	775373	1071343	0.0197858	0.141325	0.137676	dMRI	-0.675278	0.499499	-0.838248	0.401892	FA	right	sagittal stratum	Mean FA (fractional anisotropy) in sagittal stratum (right) on FA skeleton (from dMRI data)
IDP-25415	-0.0153245	0.127615	-1.52358	775373	1071343	0.025203	0.158965	0.153992	dMRI	-0.670458	0.502566	-0.832264	0.40526	OD	left	anterior corona radiata	Mean OD (orientation dispersion index) in anterior corona radiata (left) on FA (fractional anisotropy) skeleton (from dMRI data)
IDP-25078	0.0146198	0.132681	1.50361	775373	1071343	0.0297934	0.172652	0.166007	dMRI	0.661672	0.508181	0.821359	0.411442	FA	right	anterior corona radiata	Mean FA (fractional anisotropy) in anterior corona radiata (right) on FA skeleton (from dMRI data)
IDP-25018	-0.0243864	0.134604	-1.49619	775373	1071343	0.0118748	0.109169	0.107442	T1	-0.658407	0.510276	-0.817306	0.413754	Subcortical	right	pallidum	Volume of right pallidum (from T1 brain image)
IDP-25856	-0.014691	0.139653	-1.47709	775373	1071343	0.020204	0.142207	0.141907	T1	-0.649999	0.515693	-0.806869	0.419742	Gray-Cortical	left	temporal fusiform cortex, posterior division	Volume of grey matter in Left Temporal Fusiform Cortex, posterior division
PC-ICVF-ProbTrack-1	-0.00983391	0.140232	-1.47493	775373	1071343	0.0608347	0.246684	0.240638	dMRI	-0.64905	0.516306	-0.805691	0.420421	w-ICVF	NA	PC	PC-ICVF-ProbTrack-1
IDP-25433	-0.0156437	0.142695	-1.46583	775373	1071343	0.031605	0.177925	0.170496	dMRI	-0.645046	0.518897	-0.80072	0.423294	OD	left	superior longitudinal fasciculus	Mean OD (orientation dispersion index) in superior longitudinal fasciculus (left) on FA (fractional anisotropy) skeleton (from dMRI data)
IDP-25653	-0.021282	0.150327	-1.43838	775373	1071343	0.0180625	0.134574	0.131328	dMRI	-0.632965	0.526757	-0.785723	0.43203	w-ICVF	right	anterior thalamic radiation	Weighted-mean ICVF (intra-cellular volume fraction) in tract right anterior thalamic radiation (from dMRI data)
IDP-25850	0.0152448	0.15623	1.41787	775373	1071343	0.0253496	0.159395	0.156636	T1	0.623939	0.532667	0.774519	0.438624	Gray-Cortical	left	parahippocampal gyrus, posterior division	Volume of grey matter in Left Parahippocampal Gyrus, posterior division
IDP-25442	-0.0193059	0.158763	-1.40925	775373	1071343	0.0130717	0.114337	0.109956	dMRI	-0.620146	0.535162	-0.76981	0.441412	ISOVF	NA	genu of corpus callosum	Mean ISOVF (isotropic or free water volume fraction) in genu of corpus callosum on FA (fractional anisotropy) skeleton (from dMRI data)
IDP-25513	0.0208256	0.159094	1.40813	775373	1071343	0.0109182	0.104769	0.102091	dMRI	0.619653	0.535486	0.769199	0.441775	w-FA	left	uncinate fasciculus	Weighted-mean FA (fractional anisotropy) in tract left uncinate fasciculus (from dMRI data)
IDP-25881	0.0143136	0.159641	1.40628	775373	1071343	0.0194493	0.139764	0.139783	T1	0.618841	0.536021	0.768191	0.442374	Gray-Subcortical	right	caudate	Volume of grey matter in Right Caudate
IDP-25403	0.0212822	0.159763	1.40587	775373	1071343	0.015412	0.1242	0.127717	dMRI	0.618661	0.53614	0.767967	0.442507	OD	left	inferior cerebellar peduncle	Mean OD (orientation dispersion index) in inferior cerebellar peduncle (left) on FA (fractional anisotropy) skeleton (from dMRI data)
IDP-25670	-0.0116071	0.164188	-1.39112	775373	1071343	0.0269925	0.16431	0.165196	dMRI	-0.612171	0.540424	-0.759912	0.447307	w-ICVF	right	posterior thalamic radiation	Weighted-mean ICVF (intra-cellular volume fraction) in tract right posterior thalamic radiation (from dMRI data)
IDP-25794	-0.0200998	0.168089	-1.37837	775373	1071343	0.0139072	0.118022	0.112383	T1	-0.606559	0.544144	-0.752944	0.451483	Gray-Cortical	left	precentral gyrus	Volume of grey matter in Left Precentral Gyrus
IDP-25379	0.0122048	0.168378	1.37743	775373	1071343	0.0317486	0.178527	0.171785	dMRI	0.606147	0.544417	0.752434	0.45179	ICVF	left	cingulum cingulate gyrus	Mean ICVF (intra-cellular volume fraction) in cingulum cingulate gyrus (left) on FA (fractional anisotropy) skeleton (from dMRI data)
IDP-25380	-0.014163	0.168883	-1.3758	775373	1071343	0.029361	0.171385	0.169862	dMRI	-0.605429	0.544894	-0.751542	0.452327	ICVF	right	cingulum hippocampus	Mean ICVF (intra-cellular volume fraction) in cingulum hippocampus (right) on FA (fractional anisotropy) skeleton (from dMRI data)
IDP-25848	0.0220275	0.169613	1.37345	775373	1071343	0.0147146	0.122299	0.121926	T1	0.604394	0.545582	0.750257	0.4531	Gray-Cortical	left	parahippocampal gyrus, anterior division	Volume of grey matter in Left Parahippocampal Gyrus, anterior division
IDP-25425	0.0107453	0.172148	1.36533	775373	1071343	0.0400535	0.200136	0.194705	dMRI	0.600823	0.547958	0.745824	0.455774	OD	left	external capsule	Mean OD (orientation dispersion index) in external capsule (left) on FA (fractional anisotropy) skeleton (from dMRI data)
IDP-25011	0.0133015	0.173534	1.36094	775373	1071343	0.0337586	0.184183	0.175867	T1	0.598887	0.549248	0.743421	0.457227	Subcortical	left	thalamus	Volume of left thalamus (from T1 brain image)
IDP-25409	0.0149689	0.176098	1.35287	775373	1071343	0.0273839	0.165502	0.160067	dMRI	0.595337	0.551618	0.739014	0.459899	OD	left	anterior limb of internal capsule	Mean OD (orientation dispersion index) in anterior limb of internal capsule (left) on FA (fractional anisotropy) skeleton (from dMRI data)
IDP-25882	-0.0128433	0.181774	-1.33531	775373	1071343	0.0286891	0.169386	0.164912	T1	-0.587612	0.556793	-0.729425	0.465742	Gray-Subcortical	left	putamen	Volume of grey matter in Left Putamen
IDP-25430	0.0205689	0.185339	1.32449	775373	1071343	0.0161118	0.126933	0.127684	dMRI	0.58285	0.559994	0.723514	0.469364	OD	right	fornix cres+stria terminalis	Mean OD (orientation dispersion index) in fornix cres+stria terminalis (right) on FA (fractional anisotropy) skeleton (from dMRI data)
IDP-25867	0.0189462	0.188135	1.31612	775373	1071343	0.0162224	0.128078	0.121726	T1	0.579164	0.562479	0.718938	0.472179	Gray-Cortical	right	parietal operculum cortex	Volume of grey matter in Right Parietal Operculum Cortex
IDP-25694	-0.013372	0.190972	-1.30771	775373	1071343	0.0201127	0.142004	0.140239	dMRI	-0.575465	0.564977	-0.714346	0.475013	w-OD	left	medial lemniscus	Weighted-mean OD (orientation dispersion index) in tract left medial lemniscus (from dMRI data)
IDP-25699	0.0127703	0.192673	1.30271	775373	1071343	0.027308	0.165294	0.15883	dMRI	0.573265	0.566465	0.711616	0.476703	w-OD	right	superior longitudinal fasciculus	Weighted-mean OD (orientation dispersion index) in tract right superior longitudinal fasciculus (from dMRI data)
IDP-25874	0.0178185	0.200769	1.27936	775373	1071343	0.0159513	0.12697	0.122913	T1	0.56299	0.573442	0.698861	0.484639	Gray-Cortical	left	supracalcarine cortex	Volume of grey matter in Left Supracalcarine Cortex
IDP-25898	-0.0123548	0.204379	-1.26917	775373	1071343	0.0303762	0.174471	0.169815	T1	-0.558507	0.576499	-0.693295	0.488124	Gray-Cerebellum	vermis	vi cerebellum	Volume of grey matter in Vermis VI Cerebellum
IDP-25070	0.0197967	0.209799	1.25412	775373	1071343	0.0122908	0.11091	0.110685	dMRI	0.551881	0.58103	0.685071	0.493299	FA	right	cerebral peduncle	Mean FA (fractional anisotropy) in cerebral peduncle (right) on FA skeleton (from dMRI data)
IDP-25502	0.0191626	0.210568	1.25201	775373	1071343	0.0118051	0.108836	0.108418	dMRI	0.550952	0.581667	0.683918	0.494027	w-FA	left	inferior longitudinal fasciculus	Weighted-mean FA (fractional anisotropy) in tract left inferior longitudinal fasciculus (from dMRI data)
IDP-25012	0.0119479	0.214504	1.24128	775373	1071343	0.0345989	0.186167	0.178426	T1	0.54623	0.584908	0.678056	0.497736	Subcortical	right	thalamus	Volume of right thalamus (from T1 brain image)
IDP-25905	-0.0101901	0.215535	-1.23849	775373	1071343	0.0391019	0.198597	0.194717	T1	-0.545004	0.585751	-0.676534	0.498702	Gray-Cerebellum	right	crus ii cerebellum	Volume of grey matter in Right Crus II Cerebellum
IDP-25886	-0.012672	0.215715	-1.238	775373	1071343	0.0325793	0.181106	0.182902	T1	-0.54479	0.585898	-0.676269	0.49887	Gray-Subcortical	left	hippocampus	Volume of grey matter in Left Hippocampus
IDP-25884	0.0185296	0.228864	1.20329	775373	1071343	0.0147754	0.121745	0.115601	T1	0.529514	0.596449	0.657306	0.510984	Gray-Subcortical	left	pallidum	Volume of grey matter in Left Pallidum
IDP-25894	0.0119923	0.231889	1.19551	775373	1071343	0.0265956	0.163161	0.157661	T1	0.52609	0.598826	0.653055	0.513721	Gray-Cerebellum	right	i-iv cerebellum	Volume of grey matter in Right I-IV Cerebellum
IDP-25852	0.0146918	0.259508	1.12756	775373	1071343	0.0138142	0.117573	0.114109	T1	0.496187	0.619763	0.615935	0.537937	Gray-Cortical	left	lingual gyrus	Volume of grey matter in Left Lingual Gyrus
IDP-25084	-0.00951605	0.259932	-1.12655	775373	1071343	0.021818	0.148113	0.141527	dMRI	-0.495745	0.620074	-0.615387	0.538299	FA	right	posterior thalamic radiation	Mean FA (fractional anisotropy) in posterior thalamic radiation (right) on FA skeleton (from dMRI data)
IDP-25443	0.0116173	0.26182	1.1221	775373	1071343	0.0260035	0.161334	0.156799	dMRI	0.493786	0.621457	0.612955	0.539906	ISOVF	NA	body of corpus callosum	Mean ISOVF (isotropic or free water volume fraction) in body of corpus callosum on FA (fractional anisotropy) skeleton (from dMRI data)
IDP-25491	-0.0167481	0.263696	-1.1177	775373	1071343	0.0153022	0.124088	0.121309	dMRI	-0.491849	0.622826	-0.61055	0.541497	w-FA	right	anterior thalamic radiation	Weighted-mean FA (fractional anisotropy) in tract right anterior thalamic radiation (from dMRI data)
IDP-25695	-0.0119764	0.26422	-1.11647	775373	1071343	0.0198785	0.14178	0.139735	dMRI	-0.49131	0.623207	-0.609881	0.54194	w-OD	right	medial lemniscus	Weighted-mean OD (orientation dispersion index) in tract right medial lemniscus (from dMRI data)
IDP-25486	0.0168239	0.266921	1.11018	775373	1071343	0.0163209	0.128478	0.12468	dMRI	0.488541	0.625166	0.606445	0.544219	ISOVF	right	tapetum	Mean ISOVF (isotropic or free water volume fraction) in tapetum (right) on FA (fractional anisotropy) skeleton (from dMRI data)
IDP-25872	0.0141745	0.270356	1.10224	775373	1071343	0.015989	0.127044	0.124253	T1	0.485048	0.627642	0.602109	0.547102	Gray-Cortical	left	planum temporale	Volume of grey matter in Left Planum Temporale
IDP-25869	0.0132765	0.270594	1.1017	775373	1071343	0.0163394	0.128078	0.121905	T1	0.484807	0.627813	0.60181	0.547301	Gray-Cortical	right	planum polare	Volume of grey matter in Right Planum Polare
IDP-25674	0.00991975	0.276308	1.08865	775373	1071343	0.0244745	0.156734	0.154205	dMRI	0.479066	0.631892	0.594683	0.552055	w-ICVF	right	superior thalamic radiation	Weighted-mean ICVF (intra-cellular volume fraction) in tract right superior thalamic radiation (from dMRI data)
IDP-25892	-0.012135	0.277969	-1.08489	775373	1071343	0.0339966	0.185228	0.176673	T1	-0.477413	0.633068	-0.59263	0.553429	Gray-Brainstem	NA	brain-stem	Volume of grey matter in Brain-Stem
IDP-25431	-0.0101092	0.285152	-1.06882	775373	1071343	0.0198249	0.141693	0.139297	dMRI	-0.470339	0.638113	-0.583849	0.559322	OD	left	fornix cres+stria terminalis	Mean OD (orientation dispersion index) in fornix cres+stria terminalis (left) on FA (fractional anisotropy) skeleton (from dMRI data)
IDP-25676	0.0102389	0.292552	1.05254	775373	1071343	0.0232529	0.153119	0.147866	dMRI	0.463176	0.643238	0.574958	0.56532	w-ICVF	right	uncinate fasciculus	Weighted-mean ICVF (intra-cellular volume fraction) in tract right uncinate fasciculus (from dMRI data)
IDP-25665	0.012464	0.296365	1.04426	775373	1071343	0.0254713	0.159787	0.157274	dMRI	0.459532	0.645852	0.570434	0.568383	w-ICVF	right	inferior longitudinal fasciculus	Weighted-mean ICVF (intra-cellular volume fraction) in tract right inferior longitudinal fasciculus (from dMRI data)
IDP-25913	0.0106956	0.296389	1.04421	775373	1071343	0.0310317	0.176501	0.168105	T1	0.459509	0.645868	0.570406	0.568402	Gray-Cerebellum	vermis	viiib cerebellum	Volume of grey matter in Vermis VIIIb Cerebellum
PC-ISOVF-ProbTrack-1	-0.01066	0.298577	-1.03949	775373	1071343	0.0251154	0.158702	0.155975	dMRI	-0.457433	0.64736	-0.567828	0.570151	w-ISOVF	NA	PC	PC-ISOVF-ProbTrack-1
IDP-25015	0.0116143	0.299555	1.03739	775373	1071343	0.0223406	0.150312	0.150368	T1	0.456508	0.648024	0.566681	0.570931	Subcortical	left	putamen	Volume of left putamen (from T1 brain image)
IDP-25801	-0.0140475	0.308963	-1.0174	775373	1071343	0.0133387	0.115563	0.113122	T1	-0.447712	0.654361	-0.555762	0.578373	Gray-Cortical	right	superior temporal gyrus, posterior division	Volume of grey matter in Right Superior Temporal Gyrus, posterior division
PC-FA-ProbTrack-1	-0.00804788	0.315489	-1.00377	775373	1071343	0.046603	0.215919	0.208441	dMRI	-0.441714	0.658696	-0.548317	0.583474	w-FA	NA	PC	PC-FA-ProbTrack-1
IDP-25658	-0.0145689	0.321564	-0.99125	775373	1071343	0.0161691	0.127158	0.126466	dMRI	-0.436205	0.662688	-0.541477	0.588179	w-ICVF	left	corticospinal tract	Weighted-mean ICVF (intra-cellular volume fraction) in tract left corticospinal tract (from dMRI data)
IDP-25374	-0.00776844	0.326511	-0.981165	775373	1071343	0.032211	0.179765	0.175354	dMRI	-0.431767	0.665911	-0.535969	0.59198	ICVF	right	sagittal stratum	Mean ICVF (intra-cellular volume fraction) in sagittal stratum (right) on FA (fractional anisotropy) skeleton (from dMRI data)
IDP-25427	0.0099069	0.329057	0.976016	775373	1071343	0.0262255	0.162016	0.160353	dMRI	0.429501	0.667559	0.533156	0.593926	OD	left	cingulum cingulate gyrus	Mean OD (orientation dispersion index) in cingulum cingulate gyrus (left) on FA (fractional anisotropy) skeleton (from dMRI data)
IDP-25843	-0.015136	0.330035	-0.974044	775373	1071343	0.0160851	0.127368	0.121868	T1	-0.428633	0.66819	-0.532079	0.594672	Gray-Cortical	right	precuneous cortex	Volume of grey matter in Right Precuneous Cortex
IDP-25700	-0.00955552	0.33668	-0.960747	775373	1071343	0.0297879	0.17272	0.167153	dMRI	-0.422782	0.672455	-0.524815	0.599712	w-OD	left	superior thalamic radiation	Weighted-mean OD (orientation dispersion index) in tract left superior thalamic radiation (from dMRI data)
IDP-25496	-0.0131135	0.339066	-0.956012	775373	1071343	0.0137278	0.117243	0.116092	dMRI	-0.420698	0.673975	-0.522229	0.601511	w-FA	left	corticospinal tract	Weighted-mean FA (fractional anisotropy) in tract left corticospinal tract (from dMRI data)
IDP-25650	-0.0127853	0.343601	-0.947074	775373	1071343	0.0122427	0.110686	0.109384	dMRI	-0.416765	0.67685	-0.517346	0.604915	w-ICVF	left	acoustic radiation	Weighted-mean ICVF (intra-cellular volume fraction) in tract left acoustic radiation (from dMRI data)
IDP-25842	0.0130625	0.350555	0.933513	775373	1071343	0.0171143	0.131001	0.127965	T1	0.410797	0.681221	0.509938	0.610095	Gray-Cortical	left	precuneous cortex	Volume of grey matter in Left Precuneous Cortex
IDP-25093	0.0123427	0.352553	0.929648	775373	1071343	0.0175439	0.132557	0.126392	dMRI	0.409097	0.682469	0.507827	0.611575	FA	left	cingulum hippocampus	Mean FA (fractional anisotropy) in cingulum hippocampus (left) on FA skeleton (from dMRI data)
IDP-25896	0.0095242	0.353043	0.928703	775373	1071343	0.0259297	0.161163	0.151304	T1	0.408681	0.682774	0.507311	0.611937	Gray-Cerebellum	right	v cerebellum	Volume of grey matter in Right V Cerebellum
IDP-25393	0.00974511	0.354189	0.926495	775373	1071343	0.0184334	0.136203	0.132894	dMRI	0.407709	0.683487	0.506105	0.612783	OD	NA	pontine crossing tract	Mean OD (orientation dispersion index) in pontine crossing tract on FA (fractional anisotropy) skeleton (from dMRI data)
IDP-25663	0.00997803	0.368593	0.899112	775373	1071343	0.0287173	0.169467	0.161711	dMRI	0.395659	0.692356	0.491147	0.623323	w-ICVF	right	inferior fronto-occipital fasciculus	Weighted-mean ICVF (intra-cellular volume fraction) in tract right inferior fronto-occipital fasciculus (from dMRI data)
IDP-25081	0.0127048	0.369969	0.896532	775373	1071343	0.0162662	0.127871	0.122539	dMRI	0.394524	0.693194	0.489737	0.62432	FA	left	superior corona radiata	Mean FA (fractional anisotropy) in superior corona radiata (left) on FA skeleton (from dMRI data)
IDP-25511	0.00829117	0.379404	0.878994	775373	1071343	0.0264311	0.162591	0.15751	dMRI	0.386806	0.6989	0.480157	0.631116	w-FA	left	superior thalamic radiation	Weighted-mean FA (fractional anisotropy) in tract left superior thalamic radiation (from dMRI data)
IDP-25363	-0.00978263	0.387353	-0.864428	775373	1071343	0.0242126	0.155905	0.149694	dMRI	-0.380396	0.703651	-0.4722	0.636784	ICVF	left	posterior limb of internal capsule	Mean ICVF (intra-cellular volume fraction) in posterior limb of internal capsule (left) on FA (fractional anisotropy) skeleton (from dMRI data)
IDP-25514	-0.0114725	0.396114	-0.848581	775373	1071343	0.0130544	0.114257	0.111006	dMRI	-0.373423	0.708834	-0.463544	0.642975	w-FA	right	uncinate fasciculus	Weighted-mean FA (fractional anisotropy) in tract right uncinate fasciculus (from dMRI data)
IDP-25020	-0.0125616	0.398567	-0.844184	775373	1071343	0.0129292	0.113711	0.108661	T1	-0.371488	0.710274	-0.461142	0.644697	Subcortical	right	hippocampus	Volume of right hippocampus (from T1 brain image)
IDP-25432	0.00699345	0.402236	0.837634	775373	1071343	0.0346876	0.186613	0.181717	dMRI	0.368605	0.712422	0.457564	0.647266	OD	right	superior longitudinal fasciculus	Mean OD (orientation dispersion index) in superior longitudinal fasciculus (right) on FA (fractional anisotropy) skeleton (from dMRI data)
IDP-25880	0.00838311	0.407432	0.828421	775373	1071343	0.0225153	0.150836	0.150744	T1	0.364551	0.715447	0.452531	0.650887	Gray-Subcortical	left	caudate	Volume of grey matter in Left Caudate
IDP-25397	-0.0119216	0.410137	-0.823653	775373	1071343	0.0146186	0.121109	0.117268	dMRI	-0.362453	0.717014	-0.449926	0.652763	OD	NA	fornix	Mean OD (orientation dispersion index) in fornix on FA (fractional anisotropy) skeleton (from dMRI data)
IDP-25383	-0.012511	0.411825	-0.820686	775373	1071343	0.0176328	0.134086	0.133879	dMRI	-0.361147	0.717989	-0.448306	0.653933	ICVF	left	fornix cres+stria terminalis	Mean ICVF (intra-cellular volume fraction) in fornix cres+stria terminalis (left) on FA (fractional anisotropy) skeleton (from dMRI data)
IDP-25891	-0.00857117	0.413967	-0.816932	775373	1071343	0.0213912	0.146815	0.142657	T1	-0.359495	0.719225	-0.446255	0.655413	Gray-Subcortical	right	ventral striatum	Volume of grey matter in Right Ventral Striatum
IDP-25420	0.0109712	0.418013	0.809874	775373	1071343	0.017249	0.131423	0.129866	dMRI	0.356389	0.721549	0.4424	0.6582	OD	right	posterior thalamic radiation	Mean OD (orientation dispersion index) in posterior thalamic radiation (right) on FA (fractional anisotropy) skeleton (from dMRI data)
IDP-25849	0.00916702	0.41938	0.807497	775373	1071343	0.0188387	0.137652	0.137986	T1	0.355343	0.722332	0.441101	0.65914	Gray-Cortical	right	parahippocampal gyrus, anterior division	Volume of grey matter in Right Parahippocampal Gyrus, anterior division
IDP-25438	0.011961	0.431776	0.786157	775373	1071343	0.0112577	0.10636	0.104652	dMRI	0.345952	0.729378	0.429444	0.6676	OD	right	tapetum	Mean OD (orientation dispersion index) in tapetum (right) on FA (fractional anisotropy) skeleton (from dMRI data)
IDP-25916	0.00799701	0.440397	0.771523	775373	1071343	0.0266129	0.163135	0.15746	T1	0.339513	0.734223	0.42145	0.673426	Gray-Cerebellum	vermis	ix cerebellum	Volume of grey matter in Vermis IX Cerebellum
IDP-25875	0.0100629	0.442637	0.767748	775373	1071343	0.0176503	0.133032	0.134591	T1	0.337851	0.735475	0.419388	0.674933	Gray-Cortical	right	supracalcarine cortex	Volume of grey matter in Right Supracalcarine Cortex
IDP-25085	-0.005872	0.458063	-0.74204	775373	1071343	0.0254151	0.159603	0.158223	dMRI	-0.326539	0.744017	-0.405345	0.685224	FA	left	posterior thalamic radiation	Mean FA (fractional anisotropy) in posterior thalamic radiation (left) on FA skeleton (from dMRI data)
IDP-25413	0.0108943	0.462436	0.734842	775373	1071343	0.017277	0.132584	0.129549	dMRI	0.323371	0.746414	0.401413	0.688116	OD	left	retrolenticular part of internal capsule	Mean OD (orientation dispersion index) in retrolenticular part of internal capsule (left) on FA (fractional anisotropy) skeleton (from dMRI data)
IDP-25025	-0.00700802	0.470063	-0.722376	775373	1071343	0.0391005	0.198663	0.200091	T1	-0.317886	0.750572	-0.394603	0.693136	Brainstem	NA	brain stem + 4th ventricle	Volume of brain stem + 4th ventricle (from T1 brain image)
IDP-25845	-0.0107084	0.474028	-0.715941	775373	1071343	0.0101867	0.100963	0.102955	T1	-0.315054	0.752721	-0.391088	0.695732	Gray-Cortical	right	cuneal cortex	Volume of grey matter in Right Cuneal Cortex
IDP-25915	0.0062501	0.477125	0.710934	775373	1071343	0.0335913	0.183407	0.1785	T1	0.31285	0.754394	0.388353	0.697755	Gray-Cerebellum	left	ix cerebellum	Volume of grey matter in Left IX Cerebellum
IDP-25910	-0.00610579	0.486401	-0.696044	775373	1071343	0.0289845	0.170419	0.165681	T1	-0.306298	0.759378	-0.380219	0.703783	Gray-Cerebellum	vermis	viiia cerebellum	Volume of grey matter in Vermis VIIIa Cerebellum
IDP-25914	0.00678146	0.50075	0.673309	775373	1071343	0.0198481	0.141042	0.138993	T1	0.296293	0.767006	0.3678	0.713022	Gray-Cerebellum	right	viiib cerebellum	Volume of grey matter in Right VIIIb Cerebellum
IDP-25094	0.00599578	0.507035	0.663462	775373	1071343	0.0207218	0.144477	0.143013	dMRI	0.29196	0.770317	0.362421	0.717038	FA	right	fornix cres+stria terminalis	Mean FA (fractional anisotropy) in fornix cres+stria terminalis (right) on FA skeleton (from dMRI data)
IDP-25888	-0.00963494	0.50913	-0.660193	775373	1071343	0.0118071	0.108801	0.106176	T1	-0.290521	0.771417	-0.360635	0.718372	Gray-Subcortical	left	amygdala	Volume of grey matter in Left Amygdala
IDP-25072	-0.00624011	0.524625	-0.636232	775373	1071343	0.0249372	0.158081	0.152518	dMRI	-0.279977	0.779495	-0.347546	0.728181	FA	right	anterior limb of internal capsule	Mean FA (fractional anisotropy) in anterior limb of internal capsule (right) on FA skeleton (from dMRI data)
IDP-25652	0.00608346	0.52617	0.633863	775373	1071343	0.0217696	0.147557	0.140909	dMRI	0.278935	0.780295	0.346252	0.729153	w-ICVF	left	anterior thalamic radiation	Weighted-mean ICVF (intra-cellular volume fraction) in tract left anterior thalamic radiation (from dMRI data)
IDP-25687	0.00924789	0.533832	0.622168	775373	1071343	0.0127988	0.113135	0.109683	dMRI	0.273788	0.784247	0.339864	0.733959	w-OD	NA	forceps major	Weighted-mean OD (orientation dispersion index) in tract forceps major (from dMRI data)
IDP-25908	-0.00666456	0.535999	-0.618875	775373	1071343	0.0362235	0.191224	0.18766	T1	-0.272339	0.785361	-0.338065	0.735314	Gray-Cerebellum	right	viib cerebellum	Volume of grey matter in Right VIIb Cerebellum
IDP-25418	-0.00708794	0.540229	-0.612466	775373	1071343	0.0331389	0.182581	0.178219	dMRI	-0.269519	0.78753	-0.334564	0.737954	OD	right	posterior corona radiata	Mean OD (orientation dispersion index) in posterior corona radiata (right) on FA (fractional anisotropy) skeleton (from dMRI data)
IDP-25357	-0.00582373	0.548345	-0.600241	775373	1071343	0.0314018	0.177394	0.17109	dMRI	-0.264139	0.791673	-0.327886	0.742998	ICVF	left	superior cerebellar peduncle	Mean ICVF (intra-cellular volume fraction) in superior cerebellar peduncle (left) on FA (fractional anisotropy) skeleton (from dMRI data)
IDP-25883	-0.0054636	0.550283	-0.597336	775373	1071343	0.0277008	0.166464	0.162587	T1	-0.262861	0.792658	-0.326299	0.744198	Gray-Subcortical	right	putamen	Volume of grey matter in Right Putamen
IDP-25878	-0.00584101	0.550715	-0.596689	775373	1071343	0.0317449	0.178395	0.172829	T1	-0.262576	0.792877	-0.325946	0.744465	Gray-Subcortical	left	thalamus	Volume of grey matter in Left Thalamus
IDP-25422	-0.00803055	0.553461	-0.592581	775373	1071343	0.0168212	0.130624	0.125299	dMRI	-0.260769	0.794271	-0.323702	0.746164	OD	right	sagittal stratum	Mean OD (orientation dispersion index) in sagittal stratum (right) on FA (fractional anisotropy) skeleton (from dMRI data)
IDP-25654	0.00588175	0.566167	0.573706	775373	1071343	0.017231	0.132512	0.128463	dMRI	0.252463	0.800684	0.313391	0.753983	w-ICVF	left	cingulate gyrus part of cingulum	Weighted-mean ICVF (intra-cellular volume fraction) in tract left cingulate gyrus part of cingulum (from dMRI data)
IDP-25500	0.00895704	0.568643	0.570051	775373	1071343	0.0129834	0.113946	0.109448	dMRI	0.250854	0.801927	0.311394	0.755501	w-FA	left	inferior fronto-occipital fasciculus	Weighted-mean FA (fractional anisotropy) in tract left inferior fronto-occipital fasciculus (from dMRI data)
IDP-25013	0.00577216	0.573057	0.563555	775373	1071343	0.0345635	0.185923	0.180779	T1	0.247995	0.804138	0.307846	0.7582	Subcortical	left	caudate	Volume of left caudate (from T1 brain image)
IDP-25899	-0.0055495	0.576525	-0.558468	775373	1071343	0.0311008	0.176659	0.170024	T1	-0.245757	0.805871	-0.305067	0.760315	Gray-Cerebellum	right	vi cerebellum	Volume of grey matter in Right VI Cerebellum
IDP-25429	0.00931929	0.577515	0.557018	775373	1071343	0.0168186	0.129704	0.125245	dMRI	0.245119	0.806365	0.304275	0.760918	OD	left	cingulum hippocampus	Mean OD (orientation dispersion index) in cingulum hippocampus (left) on FA (fractional anisotropy) skeleton (from dMRI data)
IDP-25795	0.0086871	0.581901	0.55061	775373	1071343	0.0103219	0.101698	0.104398	T1	0.242299	0.808549	0.300775	0.763586	Gray-Cortical	right	precentral gyrus	Volume of grey matter in Right Precentral Gyrus
IDP-25064	-0.00735584	0.603247	-0.519737	775373	1071343	0.0116052	0.107885	0.103384	dMRI	-0.228713	0.819092	-0.28391	0.776479	FA	right	medial lemniscus	Mean FA (fractional anisotropy) in medial lemniscus (right) on FA skeleton (from dMRI data)
IDP-25417	-0.00547944	0.608857	-0.511706	775373	1071343	0.0255537	0.159961	0.154168	dMRI	-0.225179	0.82184	-0.279523	0.779843	OD	left	superior corona radiata	Mean OD (orientation dispersion index) in superior corona radiata (left) on FA (fractional anisotropy) skeleton (from dMRI data)
IDP-25004	-0.00486365	0.630814	-0.480581	775373	1071343	0.0347671	0.186616	0.177337	T1	-0.211482	0.832511	-0.262521	0.79292	Total	NA	ventricular cerebrospinal fluid	Volume of ventricular cerebrospinal fluid (from T1 brain image)
IDP-25492	0.00580973	0.637942	0.470579	775373	1071343	0.0126554	0.1125	0.104096	dMRI	0.207081	0.835947	0.257057	0.797135	w-FA	left	cingulate gyrus part of cingulum	Weighted-mean FA (fractional anisotropy) in tract left cingulate gyrus part of cingulum (from dMRI data)
IDP-25061	0.00446546	0.64228	0.464513	775373	1071343	0.0205992	0.143668	0.1398	dMRI	0.204411	0.838032	0.253743	0.799694	FA	NA	fornix	Mean FA (fractional anisotropy) in fornix on FA skeleton (from dMRI data)
IDP-25071	0.00887809	0.643538	0.462758	775373	1071343	0.0140571	0.118626	0.116358	dMRI	0.203639	0.838636	0.252785	0.800434	FA	left	cerebral peduncle	Mean FA (fractional anisotropy) in cerebral peduncle (left) on FA skeleton (from dMRI data)
IDP-25885	-0.00618183	0.648288	-0.456142	775373	1071343	0.0131806	0.114808	0.109221	T1	-0.200728	0.840912	-0.249171	0.803229	Gray-Subcortical	right	pallidum	Volume of grey matter in Right Pallidum
IDP-25059	0.00364348	0.650243	0.453425	775373	1071343	0.0289876	0.170277	0.167164	dMRI	0.199532	0.841846	0.247687	0.804377	FA	NA	body of corpus callosum	Mean FA (fractional anisotropy) in body of corpus callosum on FA skeleton (from dMRI data)
IDP-25361	0.00432694	0.662873	0.435949	775373	1071343	0.0254838	0.159887	0.154787	dMRI	0.191842	0.847866	0.238141	0.811772	ICVF	left	anterior limb of internal capsule	Mean ICVF (intra-cellular volume fraction) in anterior limb of internal capsule (left) on FA (fractional anisotropy) skeleton (from dMRI data)
IDP-25651	-0.00489037	0.665912	-0.431765	775373	1071343	0.0126598	0.112536	0.110165	dMRI	-0.19	0.849309	-0.235855	0.813546	w-ICVF	right	acoustic radiation	Weighted-mean ICVF (intra-cellular volume fraction) in tract right acoustic radiation (from dMRI data)
IDP-25410	0.00249435	0.672898	0.422174	775373	1071343	0.0438224	0.209339	0.200198	dMRI	0.18578	0.852617	0.230615	0.817614	OD	right	posterior limb of internal capsule	Mean OD (orientation dispersion index) in posterior limb of internal capsule (right) on FA (fractional anisotropy) skeleton (from dMRI data)
IDP-25456	0.00643112	0.68126	0.410745	775373	1071343	0.0134511	0.115982	0.11628	dMRI	0.18075	0.856563	0.224372	0.822468	ISOVF	right	anterior limb of internal capsule	Mean ISOVF (isotropic or free water volume fraction) in anterior limb of internal capsule (right) on FA (fractional anisotropy) skeleton (from dMRI da
IDP-25087	0.0055002	0.70475	0.378916	775373	1071343	0.0171812	0.133046	0.128892	dMRI	0.166744	0.867572	0.206986	0.836021	FA	left	sagittal stratum	Mean FA (fractional anisotropy) in sagittal stratum (left) on FA skeleton (from dMRI data)
IDP-25472	0.00589029	0.718344	0.360674	775373	1071343	0.0123543	0.111228	0.108098	dMRI	0.158716	0.873892	0.197021	0.843811	ISOVF	right	external capsule	Mean ISOVF (isotropic or free water volume fraction) in external capsule (right) on FA (fractional anisotropy) skeleton (from dMRI data)
IDP-25065	-0.00566792	0.720366	-0.35797	775373	1071343	0.0112494	0.10629	0.103112	dMRI	-0.157527	0.87483	-0.195544	0.844967	FA	left	medial lemniscus	Mean FA (fractional anisotropy) in medial lemniscus (left) on FA skeleton (from dMRI data)
PC-FA-TBSS-1	-0.00308523	0.726617	-0.349629	775373	1071343	0.042341	0.206188	0.200234	dMRI	-0.153856	0.877723	-0.190987	0.848536	FA	NA	PC	PC-FA-TBSS-1
IDP-25414	-0.00314617	0.73102	-0.34377	775373	1071343	0.0279289	0.16712	0.159376	dMRI	-0.151278	0.879757	-0.187787	0.851044	OD	right	anterior corona radiata	Mean OD (orientation dispersion index) in anterior corona radiata (right) on FA (fractional anisotropy) skeleton (from dMRI data)
IDP-25680	-0.00453099	0.740222	-0.331559	775373	1071343	0.0167176	0.130298	0.122966	dMRI	-0.145904	0.883997	-0.181116	0.856276	w-OD	right	anterior thalamic radiation	Weighted-mean OD (orientation dispersion index) in tract right anterior thalamic radiation (from dMRI data)
IDP-25498	0.00322603	0.744643	0.32571	775373	1071343	0.0212676	0.147023	0.14423	dMRI	0.143331	0.886029	0.177922	0.858784	w-FA	NA	forceps major	Weighted-mean FA (fractional anisotropy) in tract forceps major (from dMRI data)
IDP-25904	-0.00283988	0.749729	-0.318997	775373	1071343	0.0321296	0.179841	0.175264	T1	-0.140376	0.888363	-0.174255	0.861665	Gray-Cerebellum	vermis	crus ii cerebellum	Volume of grey matter in Vermis Crus II Cerebellum
IDP-25834	0.00364398	0.761037	0.304119	775373	1071343	0.0348815	0.186796	0.181544	T1	0.133829	0.893538	0.166127	0.868057	Gray-Cortical	left	subcallosal cortex	Volume of grey matter in Left Subcallosal Cortex
PC-OD-ProbTrack-1	-0.00273749	0.767005	-0.296294	775373	1071343	0.0391434	0.198648	0.192895	dMRI	-0.130386	0.896261	-0.161853	0.871422	w-OD	NA	PC	PC-OD-ProbTrack-1
IDP-25844	0.00468617	0.788391	0.2684	775373	1071343	0.0116248	0.107916	0.104895	T1	0.118111	0.90598	0.146616	0.883435	Gray-Cortical	left	cuneal cortex	Volume of grey matter in Left Cuneal Cortex
IDP-25373	-0.00101872	0.791289	-0.264637	775373	1071343	0.0276815	0.166407	0.16522	dMRI	-0.116455	0.907292	-0.14456	0.885058	ICVF	left	posterior thalamic radiation	Mean ICVF (intra-cellular volume fraction) in posterior thalamic radiation (left) on FA (fractional anisotropy) skeleton (from dMRI data)
IDP-25657	0.00392083	0.801063	0.251972	775373	1071343	0.0119126	0.109278	0.107992	dMRI	0.110882	0.91171	0.137641	0.890524	w-ICVF	right	parahippocampal part of cingulum	Weighted-mean ICVF (intra-cellular volume fraction) in tract right parahippocampal part of cingulum (from dMRI data)
IDP-25510	0.00157881	0.80148	0.251432	775373	1071343	0.0287533	0.169569	0.164315	dMRI	0.110644	0.911899	0.137346	0.890757	w-FA	right	superior longitudinal fasciculus	Weighted-mean FA (fractional anisotropy) in tract right superior longitudinal fasciculus (from dMRI data)
IDP-25411	-0.00234383	0.808544	-0.242304	775373	1071343	0.041407	0.203535	0.194849	dMRI	-0.106627	0.915085	-0.132361	0.894699	OD	left	posterior limb of internal capsule	Mean OD (orientation dispersion index) in posterior limb of internal capsule (left) on FA (fractional anisotropy) skeleton (from dMRI data)
IDP-25838	0.0035964	0.820636	0.226727	775373	1071343	0.0112077	0.10611	0.102408	T1	0.0997725	0.920525	0.123851	0.901433	Gray-Cortical	left	cingulate gyrus, anterior division	Volume of grey matter in Left Cingulate Gyrus, anterior division
IDP-25661	0.00118445	0.824185	0.222165	775373	1071343	0.0431284	0.207989	0.200243	dMRI	0.097765	0.922119	0.121359	0.903406	w-ICVF	NA	forceps minor	Weighted-mean ICVF (intra-cellular volume fraction) in tract forceps minor (from dMRI data)
IDP-25075	-0.00233036	0.824524	-0.221731	775373	1071343	0.0297272	0.172528	0.166229	dMRI	-0.0975738	0.922271	-0.121122	0.903594	FA	left	posterior limb of internal capsule	Mean FA (fractional anisotropy) in posterior limb of internal capsule (left) on FA skeleton (from dMRI data)
IDP-25421	0.00190741	0.831766	0.212437	775373	1071343	0.017586	0.133963	0.129616	dMRI	0.093484	0.925519	0.116045	0.907617	OD	left	posterior thalamic radiation	Mean OD (orientation dispersion index) in posterior thalamic radiation (left) on FA (fractional anisotropy) skeleton (from dMRI data)
IDP-25879	-0.00145837	0.836731	-0.206076	775373	1071343	0.0314123	0.177427	0.172749	T1	-0.090685	0.927743	-0.112571	0.910371	Gray-Subcortical	right	thalamus	Volume of grey matter in Right Thalamus
IDP-25797	0.00420036	0.836944	0.205804	775373	1071343	0.0169963	0.13039	0.125664	T1	0.0905653	0.927838	0.112422	0.910489	Gray-Cortical	right	temporal pole	Volume of grey matter in Right Temporal Pole
IDP-25685	-0.0026739	0.857272	-0.179848	775373	1071343	0.0259143	0.161052	0.155522	dMRI	-0.0791429	0.936919	-0.0982431	0.921739	w-OD	left	corticospinal tract	Weighted-mean OD (orientation dispersion index) in tract left corticospinal tract (from dMRI data)
IDP-25490	0.00114316	0.860015	0.176356	775373	1071343	0.0185623	0.136609	0.134175	dMRI	0.0776062	0.938141	0.0963355	0.923254	w-FA	left	anterior thalamic radiation	Weighted-mean FA (fractional anisotropy) in tract left anterior thalamic radiation (from dMRI data)
IDP-25912	0.00191274	0.8647	0.170395	775373	1071343	0.0253434	0.15931	0.153198	T1	0.0749831	0.940228	0.0930793	0.925841	Gray-Cerebellum	left	viiib cerebellum	Volume of grey matter in Left VIIIb Cerebellum
IDP-25903	0.000988869	0.867971	0.166236	775373	1071343	0.0423073	0.205956	0.200524	T1	0.0731531	0.941684	0.0908078	0.927645	Gray-Cerebellum	left	crus ii cerebellum	Volume of grey matter in Left Crus II Cerebellum
IDP-25656	-0.00248796	0.877636	-0.153967	775373	1071343	0.0105014	0.103247	0.104484	dMRI	-0.0677541	0.945981	-0.0841057	0.932972	w-ICVF	left	parahippocampal part of cingulum	Weighted-mean ICVF (intra-cellular volume fraction) in tract left parahippocampal part of cingulum (from dMRI data)
IDP-25346	0.000780639	0.880923	0.149799	775373	1071343	0.0521812	0.228616	0.217637	dMRI	0.0659197	0.947442	0.0818287	0.934783	ICVF	NA	genu of corpus callosum	Mean ICVF (intra-cellular volume fraction) in genu of corpus callosum on FA (fractional anisotropy) skeleton (from dMRI data)
IDP-25501	0.00361927	0.885027	0.1446	775373	1071343	0.012538	0.111994	0.10791	dMRI	0.0636318	0.949263	0.0789886	0.937042	w-FA	right	inferior fronto-occipital fasciculus	Weighted-mean FA (fractional anisotropy) in tract right inferior fronto-occipital fasciculus (from dMRI data)
IDP-25391	0.00355716	0.89222	0.135496	775373	1071343	0.0123941	0.111394	0.10956	dMRI	0.0596257	0.952454	0.0740156	0.940998	ICVF	left	tapetum	Mean ICVF (intra-cellular volume fraction) in tapetum (left) on FA (fractional anisotropy) skeleton (from dMRI data)
IDP-25851	-0.000833291	0.896233	-0.130421	775373	1071343	0.0267969	0.163732	0.160006	T1	-0.0573925	0.954233	-0.0712435	0.943204	Gray-Cortical	right	parahippocampal gyrus, posterior division	Volume of grey matter in Right Parahippocampal Gyrus, posterior division
IDP-25725	-0.00249379	0.902609	-0.122366	775373	1071343	0.0115745	0.107865	0.103679	dMRI	-0.0538477	0.957056	-0.0668432	0.946707	w-ISOVF	left	superior longitudinal fasciculus	Weighted-mean ISOVF (isotropic or free water volume fraction) in tract left superior longitudinal fasciculus (from dMRI data)
IDP-25445	-0.000897564	0.909194	-0.114055	775373	1071343	0.029052	0.170502	0.16322	dMRI	-0.0501907	0.95997	-0.0623036	0.950321	ISOVF	NA	fornix	Mean ISOVF (isotropic or free water volume fraction) in fornix on FA (fractional anisotropy) skeleton (from dMRI data)
IDP-25077	0.00126474	0.91159	0.111033	775373	1071343	0.0141241	0.118927	0.110588	dMRI	0.0488607	0.96103	0.0606526	0.951636	FA	left	retrolenticular part of internal capsule	Mean FA (fractional anisotropy) in retrolenticular part of internal capsule (left) on FA skeleton (from dMRI data)
IDP-25083	0.00187283	0.91621	0.105209	775373	1071343	0.015698	0.125808	0.121924	dMRI	0.046298	0.963073	0.0574714	0.95417	FA	left	posterior corona radiata	Mean FA (fractional anisotropy) in posterior corona radiata (left) on FA skeleton (from dMRI data)
IDP-25811	-0.00237738	0.923429	-0.0961149	775373	1071343	0.0136085	0.116697	0.114047	T1	-0.0422959	0.966263	-0.0525035	0.958128	Gray-Cortical	right	inferior temporal gyrus, posterior division	Volume of grey matter in Right Inferior Temporal Gyrus, posterior division
IDP-25507	0.00197006	0.923806	0.0956411	775373	1071343	0.0131615	0.114733	0.110678	dMRI	0.0420874	0.966429	0.0522446	0.958334	w-FA	left	posterior thalamic radiation	Weighted-mean FA (fractional anisotropy) in tract left posterior thalamic radiation (from dMRI data)
PC-ISOVF-TBSS-1	0.00118956	0.92432	0.0949929	775373	1071343	0.0167846	0.130463	0.129478	dMRI	0.0418021	0.966656	0.0518906	0.958616	ISOVF	NA	PC	PC-ISOVF-TBSS-1
IDP-25805	-0.0020352	0.926505	-0.0922425	775373	1071343	0.0112868	0.106434	0.101427	T1	-0.0405918	0.967621	-0.0503881	0.959813	Gray-Cortical	right	middle temporal gyrus, posterior division	Volume of grey matter in Right Middle Temporal Gyrus, posterior division
IDP-25395	-6.24206e-05	0.929703	-0.0882191	775373	1071343	0.0294551	0.171657	0.163397	dMRI	-0.0388213	0.969033	-0.0481903	0.961565	OD	NA	body of corpus callosum	Mean OD (orientation dispersion index) in body of corpus callosum on FA (fractional anisotropy) skeleton (from dMRI data)
IDP-25400	0.00128152	0.931399	0.0860849	775373	1071343	0.0121315	0.110198	0.106665	dMRI	0.0378821	0.969782	0.0470245	0.962494	OD	right	medial lemniscus	Mean OD (orientation dispersion index) in medial lemniscus (right) on FA (fractional anisotropy) skeleton (from dMRI data)
IDP-25474	-0.000711649	0.936872	0.0792023	775373	1071343	0.0129491	0.113795	0.10886	dMRI	0.0348534	0.972197	0.0432648	0.96549	ISOVF	right	cingulum cingulate gyrus	Mean ISOVF (isotropic or free water volume fraction) in cingulum cingulate gyrus (right) on FA (fractional anisotropy) skeleton (from dMRI data)
IDP-25372	0.00273217	0.944038	0.0701954	775373	1071343	0.0279887	0.167307	0.164984	dMRI	0.0308898	0.975357	0.0383447	0.969413	ICVF	right	posterior thalamic radiation	Mean ICVF (intra-cellular volume fraction) in posterior thalamic radiation (right) on FA (fractional anisotropy) skeleton (from dMRI data)
IDP-25835	0.00182688	0.952751	0.0592523	775373	1071343	0.0313589	0.177325	0.175966	T1	0.0260743	0.979198	0.032367	0.974179	Gray-Cortical	right	subcallosal cortex	Volume of grey matter in Right Subcallosal Cortex
IDP-25873	0.000441743	0.95806	0.0525886	775373	1071343	0.017972	0.134082	0.131536	T1	0.0231419	0.981537	0.0287269	0.977082	Gray-Cortical	right	planum temporale	Volume of grey matter in Right Planum Temporale
IDP-25381	-0.000894621	0.964186	-0.0449018	775373	1071343	0.0251691	0.158847	0.156897	dMRI	-0.0197593	0.984235	-0.024528	0.980431	ICVF	left	cingulum hippocampus	Mean ICVF (intra-cellular volume fraction) in cingulum hippocampus (left) on FA (fractional anisotropy) skeleton (from dMRI data)
IDP-25897	-0.000379398	0.986942	-0.0163662	775373	1071343	0.0272569	0.165099	0.158979	T1	-0.00720204	0.994254	-0.00894017	0.992867	Gray-Cerebellum	left	vi cerebellum	Volume of grey matter in Left VI Cerebellum
IDP-25906	-0.000533598	0.995022	-0.00623887	775373	1071343	0.033344	0.183215	0.178213	T1	-0.00274545	0.997809	-0.00340803	0.997281	Gray-Cerebellum	left	viib cerebellum	Volume of grey matter in Left VIIb Cerebellum
IDP-25857	-7.71628e-05	0.997488	0.00314893	775373	1071343	0.0213775	0.147393	0.1394	T1	0.0013857	0.998894	0.00172013	0.998628	Gray-Cortical	right	temporal fusiform cortex, posterior division	Volume of grey matter in Right Temporal Fusiform Cortex, posterior division
