# Supplementary material for: Cross-trait multivariate GWAS confirms health implications of pubertal timing
Source: Nat Commun. 2025 Jan 18;16:799. doi: 10.1038/s41467-025-56191-4 (PMC11742396; doi:10.1038/s41467-025-56191-4)
Supplement: Supplementary file 24 — Supplementary Data 21 [file 41467_2025_56191_MOESM24_ESM.xlsx]

## Sheet: ST21.MR-BrainXcan
Supplementary Data 21. Brain image-derived phenotypes casual analysis identified by BrainXcan
P values are derived from Mendelian randomization analysis
ID	direction	method	nsnp	b	pval	Q	Q_df	Q_pval
dmri_IDP-25082.MR_sumstats	IDP -> Phenotype	MR Egger	26	0.165222	0.153498	124.182	24	1.73475e-15
dmri_IDP-25082.MR_sumstats	IDP -> Phenotype	Weighted median	26	-0.00317843	0.820321	NA	NA	NA
dmri_IDP-25436.MR_sumstats	Phenotype -> IDP	Inverse variance weighted	150	-0.139015	0.00245397	134.96	149	0.788554
dmri_IDP-25082.MR_sumstats	Phenotype -> IDP	MR Egger	150	0.0606463	0.714228	197.138	148	0.00429804
dmri_IDP-25082.MR_sumstats	Phenotype -> IDP	Weighted median	150	-0.0832531	0.300356	NA	NA	NA
dmri_IDP-25353.MR_sumstats	Phenotype -> IDP	Inverse variance weighted	150	-0.132241	0.0107536	190.153	149	0.0128078
dmri_IDP-25082.MR_sumstats	NA	BrainXcan	775373	-0.0460155	0.0104363	NA	NA	NA
dmri_IDP-25082.MR_sumstats	IDP -> Phenotype	ACAT meta-analysis	NA	-1	0.871347	NA	NA	NA
dmri_IDP-25082.MR_sumstats	Phenotype -> IDP	ACAT meta-analysis	NA	-1	0.23401	NA	NA	NA
dmri_IDP-25100.MR_sumstats	IDP -> Phenotype	MR Egger	28	0.0112208	0.88508	112.896	26	8.42845e-13
dmri_IDP-25100.MR_sumstats	IDP -> Phenotype	Weighted median	28	-0.00176485	0.884792	NA	NA	NA
dmri_IDP-25100.MR_sumstats	Phenotype -> IDP	Inverse variance weighted	150	0.132842	0.0125098	200.145	149	0.00330009
dmri_IDP-25100.MR_sumstats	Phenotype -> IDP	MR Egger	150	0.0132423	0.936614	199.368	148	0.00312324
dmri_IDP-25100.MR_sumstats	Phenotype -> IDP	Weighted median	150	0.0219117	0.774129	NA	NA	NA
t1_IDP-25918.MR_sumstats	Phenotype -> IDP	Inverse variance weighted	150	-0.106227	0.0488366	205.677	149	0.00145166
dmri_IDP-25100.MR_sumstats	NA	BrainXcan	775373	0.0548741	0.00282888	NA	NA	NA
dmri_IDP-25100.MR_sumstats	IDP -> Phenotype	ACAT meta-analysis	NA	1	0.517589	NA	NA	NA
dmri_IDP-25100.MR_sumstats	Phenotype -> IDP	ACAT meta-analysis	NA	1	0.0490549	NA	NA	NA
dmri_IDP-25101.MR_sumstats	IDP -> Phenotype	MR Egger	28	-0.00423796	0.955036	149.061	26	3.1226e-19
dmri_IDP-25101.MR_sumstats	IDP -> Phenotype	Weighted median	28	-0.0183329	0.140221	NA	NA	NA
dmri_IDP-25101.MR_sumstats	Phenotype -> IDP	Inverse variance weighted	150	0.096703	0.0622343	190.265	149	0.0126263
dmri_IDP-25101.MR_sumstats	Phenotype -> IDP	MR Egger	150	0.0564226	0.72869	190.177	148	0.0110423
dmri_IDP-25101.MR_sumstats	Phenotype -> IDP	Weighted median	150	0.056839	0.453882	NA	NA	NA
t1_PC-Cortical-1.MR_sumstats	Phenotype -> IDP	Inverse variance weighted	150	0.0913708	0.076374	188.055	149	0.0166611
dmri_IDP-25101.MR_sumstats	NA	BrainXcan	775373	0.0466704	0.0109494	NA	NA	NA
dmri_IDP-25101.MR_sumstats	IDP -> Phenotype	ACAT meta-analysis	NA	1	0.992629	NA	NA	NA
dmri_IDP-25101.MR_sumstats	Phenotype -> IDP	ACAT meta-analysis	NA	1	0.193178	NA	NA	NA
dmri_IDP-25353.MR_sumstats	IDP -> Phenotype	MR Egger	16	0.0522281	0.594665	68.9361	14	3.0059e-09
dmri_IDP-25353.MR_sumstats	IDP -> Phenotype	Weighted median	16	0.00161824	0.917632	NA	NA	NA
t1_PC-Subcortical_vol-1.MR_sumstats	IDP -> Phenotype	Inverse variance weighted	26	0.0284403	0.0873482	102.238	25	2.62677e-11
dmri_IDP-25353.MR_sumstats	Phenotype -> IDP	MR Egger	150	-0.450168	0.00556104	184.661	148	0.0219678
dmri_IDP-25353.MR_sumstats	Phenotype -> IDP	Weighted median	150	-0.18881	0.0102154	NA	NA	NA
dmri_IDP-25377.MR_sumstats	Phenotype -> IDP	Inverse variance weighted	150	0.0782796	0.116265	175.71	149	0.0666096
dmri_IDP-25353.MR_sumstats	NA	BrainXcan	775373	-0.0696207	0.0109309	NA	NA	NA
dmri_IDP-25353.MR_sumstats	IDP -> Phenotype	ACAT meta-analysis	NA	-1	0.220556	NA	NA	NA
dmri_IDP-25353.MR_sumstats	Phenotype -> IDP	ACAT meta-analysis	NA	-1	0.00809284	NA	NA	NA
dmri_IDP-25355.MR_sumstats	IDP -> Phenotype	MR Egger	28	-0.00825357	0.87651	71.3522	26	4.2081e-06
dmri_IDP-25355.MR_sumstats	IDP -> Phenotype	Weighted median	28	-0.00230182	0.846471	NA	NA	NA
dmri_IDP-25667.MR_sumstats	Phenotype -> IDP	Inverse variance weighted	150	-0.0738898	0.147787	184.353	149	0.0259961
dmri_IDP-25355.MR_sumstats	Phenotype -> IDP	MR Egger	150	-0.0885405	0.59348	197.636	148	0.00400522
dmri_IDP-25355.MR_sumstats	Phenotype -> IDP	Weighted median	150	0.00918808	0.904175	NA	NA	NA
t1_IDP-25006.MR_sumstats	Phenotype -> IDP	Inverse variance weighted	150	0.0801255	0.148182	217.208	149	0.000225389
dmri_IDP-25355.MR_sumstats	NA	BrainXcan	775373	-0.056873	0.00178767	NA	NA	NA
dmri_IDP-25355.MR_sumstats	IDP -> Phenotype	ACAT meta-analysis	NA	-1	0.40935	NA	NA	NA
dmri_IDP-25355.MR_sumstats	Phenotype -> IDP	ACAT meta-analysis	NA	-1	0.353645	NA	NA	NA
dmri_IDP-25368.MR_sumstats	IDP -> Phenotype	MR Egger	23	-0.00988446	0.854867	37.1348	21	0.016244
dmri_IDP-25368.MR_sumstats	IDP -> Phenotype	Weighted median	23	0.0254888	0.0776768	NA	NA	NA
dmri_IDP-25082.MR_sumstats	Phenotype -> IDP	Inverse variance weighted	150	-0.0740506	0.161744	198.124	149	0.00440025
dmri_IDP-25368.MR_sumstats	Phenotype -> IDP	MR Egger	150	0.117292	0.459596	180.549	148	0.0354004
dmri_IDP-25368.MR_sumstats	Phenotype -> IDP	Weighted median	150	0.0203986	0.777057	NA	NA	NA
t1_PC-Subcortical_GMvol-1.MR_sumstats	Phenotype -> IDP	Inverse variance weighted	150	0.0745208	0.184955	223.539	149	7.46999e-05
dmri_IDP-25368.MR_sumstats	NA	BrainXcan	775373	0.0471892	0.00927191	NA	NA	NA
dmri_IDP-25368.MR_sumstats	IDP -> Phenotype	ACAT meta-analysis	NA	1	0.122649	NA	NA	NA
dmri_IDP-25368.MR_sumstats	Phenotype -> IDP	ACAT meta-analysis	NA	1	0.652287	NA	NA	NA
dmri_IDP-25376.MR_sumstats	IDP -> Phenotype	MR Egger	26	-0.142934	0.0943615	64.169	24	1.61031e-05
dmri_IDP-25376.MR_sumstats	IDP -> Phenotype	Weighted median	26	-0.01106	0.449154	NA	NA	NA
dmri_IDP-25368.MR_sumstats	IDP -> Phenotype	Inverse variance weighted	23	0.0152233	0.203913	37.5476	22	0.0205815
dmri_IDP-25376.MR_sumstats	Phenotype -> IDP	MR Egger	150	-0.0736433	0.653516	193.401	148	0.00720602
dmri_IDP-25376.MR_sumstats	Phenotype -> IDP	Weighted median	150	0.0145355	0.844884	NA	NA	NA
dmri_IDP-25667.MR_sumstats	IDP -> Phenotype	Inverse variance weighted	26	-0.0167086	0.300231	100.321	25	5.53974e-11
dmri_IDP-25376.MR_sumstats	NA	BrainXcan	775373	0.0440144	0.0152124	NA	NA	NA
dmri_IDP-25376.MR_sumstats	IDP -> Phenotype	ACAT meta-analysis	NA	1	0.268717	NA	NA	NA
dmri_IDP-25376.MR_sumstats	Phenotype -> IDP	ACAT meta-analysis	NA	1	0.729395	NA	NA	NA
dmri_IDP-25377.MR_sumstats	IDP -> Phenotype	MR Egger	20	0.0400928	0.624008	45.6737	18	0.000330979
dmri_IDP-25377.MR_sumstats	IDP -> Phenotype	Weighted median	20	-0.00277858	0.866577	NA	NA	NA
t1_IDP-25006.MR_sumstats	IDP -> Phenotype	Inverse variance weighted	21	-0.0123425	0.31931	37.3476	20	0.0106279
dmri_IDP-25377.MR_sumstats	Phenotype -> IDP	MR Egger	150	-0.00528879	0.972981	175.331	148	0.0619826
dmri_IDP-25377.MR_sumstats	Phenotype -> IDP	Weighted median	150	0.123932	0.0933509	NA	NA	NA
dmri_IDP-25441.MR_sumstats	Phenotype -> IDP	Inverse variance weighted	150	0.0468067	0.399007	217.878	149	0.000201052
dmri_IDP-25377.MR_sumstats	NA	BrainXcan	775373	0.051128	0.00504353	NA	NA	NA
dmri_IDP-25377.MR_sumstats	IDP -> Phenotype	ACAT meta-analysis	NA	1	0.273146	NA	NA	NA
dmri_IDP-25377.MR_sumstats	Phenotype -> IDP	ACAT meta-analysis	NA	1	0.0535044	NA	NA	NA
dmri_IDP-25436.MR_sumstats	IDP -> Phenotype	MR Egger	26	0.0437446	0.449681	51.4489	24	0.00092268
dmri_IDP-25436.MR_sumstats	IDP -> Phenotype	Weighted median	26	0.00681316	0.57486	NA	NA	NA
t1_IDP-25010.MR_sumstats	Phenotype -> IDP	Inverse variance weighted	150	-0.0380174	0.481419	206.278	149	0.00132375
dmri_IDP-25436.MR_sumstats	Phenotype -> IDP	MR Egger	150	-0.132907	0.35494	134.958	148	0.771101
dmri_IDP-25436.MR_sumstats	Phenotype -> IDP	Weighted median	150	-0.143143	0.0436801	NA	NA	NA
t1_IDP-25871.MR_sumstats	IDP -> Phenotype	Inverse variance weighted	15	-0.0114304	0.509179	31.2875	14	0.0050519
dmri_IDP-25436.MR_sumstats	NA	BrainXcan	775373	-0.0523666	0.00498459	NA	NA	NA
dmri_IDP-25436.MR_sumstats	IDP -> Phenotype	ACAT meta-analysis	NA	-1	0.464514	NA	NA	NA
dmri_IDP-25436.MR_sumstats	Phenotype -> IDP	ACAT meta-analysis	NA	-1	0.00694679	NA	NA	NA
dmri_IDP-25441.MR_sumstats	IDP -> Phenotype	MR Egger	14	0.0571209	0.551003	22.9036	12	0.028556
dmri_IDP-25441.MR_sumstats	IDP -> Phenotype	Weighted median	14	0.000135542	0.993369	NA	NA	NA
t1_IDP-25860.MR_sumstats	Phenotype -> IDP	Inverse variance weighted	150	-0.0319042	0.514496	169.453	149	0.120439
dmri_IDP-25441.MR_sumstats	Phenotype -> IDP	MR Egger	150	-0.000122194	0.99944	217.758	148	0.000166787
dmri_IDP-25441.MR_sumstats	Phenotype -> IDP	Weighted median	150	0.0656775	0.409901	NA	NA	NA
dmri_IDP-25668.MR_sumstats	Phenotype -> IDP	Inverse variance weighted	150	-0.0339708	0.515507	193.045	149	0.00880188
dmri_IDP-25441.MR_sumstats	NA	BrainXcan	775373	0.0644888	0.0160961	NA	NA	NA
dmri_IDP-25441.MR_sumstats	IDP -> Phenotype	ACAT meta-analysis	NA	1	0.980119	NA	NA	NA
dmri_IDP-25441.MR_sumstats	Phenotype -> IDP	ACAT meta-analysis	NA	1	0.0016789	NA	NA	NA
dmri_IDP-25667.MR_sumstats	IDP -> Phenotype	MR Egger	26	0.00385257	0.966123	100.095	24	2.89488e-11
dmri_IDP-25667.MR_sumstats	IDP -> Phenotype	Weighted median	26	0.00445456	0.725559	NA	NA	NA
t1_IDP-25010.MR_sumstats	IDP -> Phenotype	Inverse variance weighted	27	0.0135891	0.540894	194.568	26	9.61045e-28
dmri_IDP-25667.MR_sumstats	Phenotype -> IDP	MR Egger	150	-0.273447	0.0873835	182.19	148	0.0293727
dmri_IDP-25667.MR_sumstats	Phenotype -> IDP	Weighted median	150	-0.0964987	0.215143	NA	NA	NA
dmri_IDP-25100.MR_sumstats	IDP -> Phenotype	Inverse variance weighted	28	0.00981784	0.550093	112.897	27	1.79172e-12
dmri_IDP-25667.MR_sumstats	NA	BrainXcan	775373	-0.0812285	1.09519e-05	NA	NA	NA
dmri_IDP-25667.MR_sumstats	IDP -> Phenotype	ACAT meta-analysis	NA	-1	0.0851706	NA	NA	NA
dmri_IDP-25667.MR_sumstats	Phenotype -> IDP	ACAT meta-analysis	NA	-1	0.132349	NA	NA	NA
dmri_IDP-25668.MR_sumstats	IDP -> Phenotype	MR Egger	24	-0.0298881	0.767012	132.285	22	9.76413e-18
dmri_IDP-25668.MR_sumstats	IDP -> Phenotype	Weighted median	24	-0.000168952	0.98976	NA	NA	NA
dmri_IDP-25441.MR_sumstats	IDP -> Phenotype	Inverse variance weighted	14	-0.00888237	0.559802	23.8901	13	0.032156
dmri_IDP-25668.MR_sumstats	Phenotype -> IDP	MR Egger	150	-0.184018	0.260913	191.821	148	0.0089019
dmri_IDP-25668.MR_sumstats	Phenotype -> IDP	Weighted median	150	0.0549289	0.458257	NA	NA	NA
t1_PC-Cortical-1.MR_sumstats	IDP -> Phenotype	Inverse variance weighted	25	-0.00772024	0.563801	57.1311	24	0.000160449
dmri_IDP-25668.MR_sumstats	NA	BrainXcan	775373	-0.0748012	0.00443748	NA	NA	NA
dmri_IDP-25668.MR_sumstats	IDP -> Phenotype	ACAT meta-analysis	NA	-1	0.971507	NA	NA	NA
dmri_IDP-25668.MR_sumstats	Phenotype -> IDP	ACAT meta-analysis	NA	-1	0.421719	NA	NA	NA
t1_IDP-25006.MR_sumstats	IDP -> Phenotype	MR Egger	21	0.00532439	0.941585	37.2248	19	0.00743668
t1_IDP-25006.MR_sumstats	IDP -> Phenotype	Weighted median	21	-0.0178575	0.16615	NA	NA	NA
t1_PC-Subcortical_vol-1.MR_sumstats	Phenotype -> IDP	Inverse variance weighted	150	0.0296655	0.564999	188.005	149	0.0167628
t1_IDP-25006.MR_sumstats	Phenotype -> IDP	MR Egger	150	0.1587	0.3615	216.872	148	0.000194295
t1_IDP-25006.MR_sumstats	Phenotype -> IDP	Weighted median	150	0.0707457	0.333372	NA	NA	NA
dmri_IDP-25436.MR_sumstats	IDP -> Phenotype	Inverse variance weighted	26	0.00673824	0.579666	52.3993	25	0.00106675
t1_IDP-25006.MR_sumstats	NA	BrainXcan	775373	0.0511788	0.00459184	NA	NA	NA
t1_IDP-25006.MR_sumstats	IDP -> Phenotype	ACAT meta-analysis	NA	1	0.882631	NA	NA	NA
t1_IDP-25006.MR_sumstats	Phenotype -> IDP	ACAT meta-analysis	NA	1	0.248278	NA	NA	NA
t1_IDP-25010.MR_sumstats	IDP -> Phenotype	MR Egger	27	0.0722295	0.580365	192.922	25	7.01256e-28
t1_IDP-25010.MR_sumstats	IDP -> Phenotype	Weighted median	27	0.0167559	0.20741	NA	NA	NA
dmri_IDP-25353.MR_sumstats	IDP -> Phenotype	Inverse variance weighted	16	-0.01124	0.640076	71.2421	15	2.6814e-09
t1_IDP-25010.MR_sumstats	Phenotype -> IDP	MR Egger	150	-0.00341225	0.983924	206.213	148	0.0011146
t1_IDP-25010.MR_sumstats	Phenotype -> IDP	Weighted median	150	-0.0353817	0.637456	NA	NA	NA
dmri_IDP-25368.MR_sumstats	Phenotype -> IDP	Inverse variance weighted	150	0.023176	0.646858	181.031	149	0.0379463
t1_IDP-25010.MR_sumstats	NA	BrainXcan	775373	0.0363169	0.00801306	NA	NA	NA
t1_IDP-25010.MR_sumstats	IDP -> Phenotype	ACAT meta-analysis	NA	1	0.404903	NA	NA	NA
t1_IDP-25010.MR_sumstats	Phenotype -> IDP	ACAT meta-analysis	NA	1	0.0469624	NA	NA	NA
t1_IDP-25860.MR_sumstats	IDP -> Phenotype	MR Egger	20	-0.128285	0.213285	32.9693	18	0.0168338
t1_IDP-25860.MR_sumstats	IDP -> Phenotype	Weighted median	20	-0.0183959	0.22941	NA	NA	NA
t1_IDP-25860.MR_sumstats	IDP -> Phenotype	Inverse variance weighted	20	-0.00548969	0.6926	35.8172	19	0.0111145
t1_IDP-25860.MR_sumstats	Phenotype -> IDP	MR Egger	150	-0.00320485	0.983342	169.409	148	0.10986
t1_IDP-25860.MR_sumstats	Phenotype -> IDP	Weighted median	150	-0.0267323	0.715131	NA	NA	NA
dmri_IDP-25377.MR_sumstats	IDP -> Phenotype	Inverse variance weighted	20	-0.00594531	0.706629	46.5406	19	0.000415364
t1_IDP-25860.MR_sumstats	NA	BrainXcan	775373	-0.0721966	0.00865592	NA	NA	NA
t1_IDP-25860.MR_sumstats	IDP -> Phenotype	ACAT meta-analysis	NA	-1	0.335174	NA	NA	NA
t1_IDP-25860.MR_sumstats	Phenotype -> IDP	ACAT meta-analysis	NA	-1	0.952462	NA	NA	NA
t1_IDP-25871.MR_sumstats	IDP -> Phenotype	MR Egger	15	-0.0112437	0.903568	31.2875	13	0.00306004
t1_IDP-25871.MR_sumstats	IDP -> Phenotype	Weighted median	15	-0.00137814	0.938435	NA	NA	NA
dmri_IDP-25668.MR_sumstats	IDP -> Phenotype	Inverse variance weighted	24	-0.00554459	0.78382	132.66	23	2.08524e-17
t1_IDP-25871.MR_sumstats	Phenotype -> IDP	MR Egger	150	-0.107409	0.504933	186.319	148	0.0179681
t1_IDP-25871.MR_sumstats	Phenotype -> IDP	Weighted median	150	-0.0111925	0.879667	NA	NA	NA
dmri_IDP-25376.MR_sumstats	Phenotype -> IDP	Inverse variance weighted	150	0.0140871	0.787835	193.819	149	0.00794086
t1_IDP-25871.MR_sumstats	NA	BrainXcan	775373	0.0439241	0.0145578	NA	NA	NA
t1_IDP-25871.MR_sumstats	IDP -> Phenotype	ACAT meta-analysis	NA	1	0.109988	NA	NA	NA
t1_IDP-25871.MR_sumstats	Phenotype -> IDP	ACAT meta-analysis	NA	1	0.833121	NA	NA	NA
t1_IDP-25918.MR_sumstats	IDP -> Phenotype	MR Egger	31	-0.0705023	0.215058	81.1715	29	7.7956e-07
t1_IDP-25918.MR_sumstats	IDP -> Phenotype	Weighted median	31	-1.73361e-05	0.998837	NA	NA	NA
t1_IDP-25918.MR_sumstats	IDP -> Phenotype	Inverse variance weighted	31	0.00331477	0.793319	86.3622	30	2.31261e-07
t1_IDP-25918.MR_sumstats	Phenotype -> IDP	MR Egger	150	0.0159204	0.924857	204.866	148	0.00137315
t1_IDP-25918.MR_sumstats	Phenotype -> IDP	Weighted median	150	-0.0783411	0.293371	NA	NA	NA
dmri_IDP-25355.MR_sumstats	Phenotype -> IDP	Inverse variance weighted	150	-0.0129883	0.806045	197.946	149	0.00451174
t1_IDP-25918.MR_sumstats	NA	BrainXcan	775373	-0.0440407	0.016371	NA	NA	NA
t1_IDP-25918.MR_sumstats	IDP -> Phenotype	ACAT meta-analysis	NA	-1	0.996479	NA	NA	NA
t1_IDP-25918.MR_sumstats	Phenotype -> IDP	ACAT meta-analysis	NA	-1	0.0820286	NA	NA	NA
t1_PC-Cortical-1.MR_sumstats	IDP -> Phenotype	MR Egger	25	-0.0753545	0.297658	54.8677	23	0.000203356
t1_PC-Cortical-1.MR_sumstats	IDP -> Phenotype	Weighted median	25	-0.0251135	0.0590839	NA	NA	NA
t1_PC-Subcortical_GMvol-1.MR_sumstats	IDP -> Phenotype	Inverse variance weighted	41	0.00275319	0.849381	213.435	40	1.54377e-25
t1_PC-Cortical-1.MR_sumstats	Phenotype -> IDP	MR Egger	150	0.200239	0.216054	187.411	148	0.0156967
t1_PC-Cortical-1.MR_sumstats	Phenotype -> IDP	Weighted median	150	0.0575939	0.469716	NA	NA	NA
dmri_IDP-25082.MR_sumstats	IDP -> Phenotype	Inverse variance weighted	26	-0.002262	0.911992	136.111	25	2.91367e-17
t1_PC-Cortical-1.MR_sumstats	NA	BrainXcan	775373	0.0510425	0.00517354	NA	NA	NA
t1_PC-Cortical-1.MR_sumstats	IDP -> Phenotype	ACAT meta-analysis	NA	1	0.849391	NA	NA	NA
t1_PC-Cortical-1.MR_sumstats	Phenotype -> IDP	ACAT meta-analysis	NA	1	0.160849	NA	NA	NA
t1_PC-Subcortical_GMvol-1.MR_sumstats	IDP -> Phenotype	MR Egger	41	-0.0569306	0.166883	200.629	39	1.26971e-23
t1_PC-Subcortical_GMvol-1.MR_sumstats	IDP -> Phenotype	Weighted median	41	0.0040245	0.713652	NA	NA	NA
dmri_IDP-25355.MR_sumstats	IDP -> Phenotype	Inverse variance weighted	28	0.0009697	0.939922	71.4421	27	6.96805e-06
t1_PC-Subcortical_GMvol-1.MR_sumstats	Phenotype -> IDP	MR Egger	150	0.275039	0.118498	221.355	148	8.87451e-05
t1_PC-Subcortical_GMvol-1.MR_sumstats	Phenotype -> IDP	Weighted median	150	0.0652717	0.384501	NA	NA	NA
dmri_IDP-25376.MR_sumstats	IDP -> Phenotype	Inverse variance weighted	26	-0.000960024	0.94829	72.4191	25	1.67217e-06
t1_PC-Subcortical_GMvol-1.MR_sumstats	NA	BrainXcan	775373	0.0424558	0.0027812	NA	NA	NA
t1_PC-Subcortical_GMvol-1.MR_sumstats	IDP -> Phenotype	ACAT meta-analysis	NA	1	0.812072	NA	NA	NA
t1_PC-Subcortical_GMvol-1.MR_sumstats	Phenotype -> IDP	ACAT meta-analysis	NA	1	0.188367	NA	NA	NA
t1_PC-Subcortical_vol-1.MR_sumstats	IDP -> Phenotype	MR Egger	26	-0.0843127	0.353199	95.6262	24	1.65631e-10
t1_PC-Subcortical_vol-1.MR_sumstats	IDP -> Phenotype	Weighted median	26	0.00477954	0.737746	NA	NA	NA
t1_IDP-25871.MR_sumstats	Phenotype -> IDP	Inverse variance weighted	150	0.00264267	0.959005	186.976	149	0.0190144
t1_PC-Subcortical_vol-1.MR_sumstats	Phenotype -> IDP	MR Egger	150	0.294628	0.0671881	184.191	148	0.023236
t1_PC-Subcortical_vol-1.MR_sumstats	Phenotype -> IDP	Weighted median	150	0.0436643	0.546285	NA	NA	NA
dmri_IDP-25101.MR_sumstats	IDP -> Phenotype	Inverse variance weighted	28	5.49439e-05	0.997632	149.081	27	7.54404e-19
t1_PC-Subcortical_vol-1.MR_sumstats	NA	BrainXcan	775373	0.0410998	0.00352518	NA	NA	NA
t1_PC-Subcortical_vol-1.MR_sumstats	IDP -> Phenotype	ACAT meta-analysis	NA	1	0.303511	NA	NA	NA
t1_PC-Subcortical_vol-1.MR_sumstats	Phenotype -> IDP	ACAT meta-analysis	NA	1	0.193435	NA	NA	NA
