# Supplementary material for: Cross-trait multivariate GWAS confirms health implications of pubertal timing
Source: Nat Commun. 2025 Jan 18;16:799. doi: 10.1038/s41467-025-56191-4 (PMC11742396; doi:10.1038/s41467-025-56191-4)
Supplement: Supplementary file 25 — Supplementary Data 22 [file 41467_2025_56191_MOESM25_ESM.xlsx]

## Sheet: ST22.MR-Traits
Supplementary Data 22. Mendelian randomization analysis investigating the causal role of mvPuberty on muti-traits
Traits feature P value < 6.41E-4 (Bonferroni threshold, nominal P value corrected for 78 features available for testing after munging)
P values are derived from Mendelian randomization analysis
Types of traits	outcome	method	nsnp	b	se	pval	egger_intercept	se	pval	Q	Q_df	Q_pval	snp_r2.exposure	snp_r2.outcome	correct_causal_direction	steiger_pval
Aging	Frailty	Inverse variance weighted	139	-0.0708577	0.0254047	0.00528463	-	-	-	278.469	138	1.57459e-11	0.0189679	0.00216574	TRUE	8.75769e-243
		MR Egger	139	-0.0132417	0.0862578	0.87822	-0.00106669	0.00152586	0.485689	277.479	137	1.41697e-11	-	-	-	-
		MRlap	168	-0.0920204	0.0304309	0.00249524	-	-	-	-	-	-	-	-	-	-
		Simple mode	139	-0.117404	0.0853751	0.171313	-	-	-	-	-	-	-	-	-	-
		Weighted median	139	-0.0752932	0.0304656	0.0134579	-	-	-	-	-	-	-	-	-	-
		Weighted mode	139	-0.0683875	0.0626553	0.276961	-	-	-	-	-	-	-	-	-	-
		MR LASSO	132	-0.0949224	0.017868	1.08177e-07	Tuning statistic	0.138716	-	-	-	-	-	-	-	-
	Gran_EUR_summary_statistics	Inverse variance weighted	139	-0.00334915	0.00418488	0.423538	-	-	-	162.737	138	0.073824	0.0189679	0.00616064	TRUE	5.05862e-24
		MR Egger	139	-0.0137796	0.0143114	0.337326	0.000191699	0.000251495	0.447229	162.05	137	0.070844	-	-	-	-
		MRlap	168	-0.0419375	0.0545083	0.441669	-	-	-	-	-	-	-	-	-	-
		Simple mode	139	-0.0110178	0.0142837	0.441815	-	-	-	-	-	-	-	-	-	-
		Weighted median	139	-0.0117154	0.00595524	0.049156	-	-	-	-	-	-	-	-	-	-
		Weighted mode	139	-0.0197592	0.0112241	0.0805499	-	-	-	-	-	-	-	-	-	-
		MR LASSO	161	-0.00331918	0.00356938	0.352421	Tuning statistic	0.190136	-	-	-	-	-	-	-	-
	GrimAge_EUR_summary_statistics	Inverse variance weighted	139	-0.388993	0.172207	0.0238911	-	-	-	152.637	138	0.18633	0.0189679	0.00595614	TRUE	5.29682e-25
		MR Egger	139	-0.639572	0.582229	0.273918	0.00464552	0.0103082	0.652946	152.411	137	0.174079	-	-	-	-
		MRlap	168	-0.100572	0.0525436	0.055612	-	-	-	-	-	-	-	-	-	-
		Simple mode	139	0.253805	0.612472	0.679228	-	-	-	-	-	-	-	-	-	-
		Weighted median	139	-0.298791	0.264669	0.25893	-	-	-	-	-	-	-	-	-	-
		Weighted mode	139	-0.357731	0.488346	0.465084	-	-	-	-	-	-	-	-	-	-
		MR LASSO	166	-0.267214	0.148026	0.071047	Tuning statistic	0.188068	-	-	-	-	-	-	-	-
	Hannum_EUR_summary_statistics	Inverse variance weighted	139	-0.198579	0.180461	0.27116	-	-	-	171.383	138	0.0283001	0.0189679	0.00664136	TRUE	1.33627e-21
		MR Egger	139	-0.795934	0.610086	0.194207	0.0110641	0.0107944	0.307177	170.079	137	0.0289477	-	-	-	-
		MRlap	168	-0.0140186	0.0563052	0.80338	-	-	-	-	-	-	-	-	-	-
		Simple mode	139	0.0591421	0.60376	0.922109	-	-	-	-	-	-	-	-	-	-
		Weighted median	139	-0.307007	0.253116	0.225165	-	-	-	-	-	-	-	-	-	-
		Weighted mode	139	-0.533895	0.472085	0.260046	-	-	-	-	-	-	-	-	-	-
		MR LASSO	165	-0.04056	0.146262	0.781542	Tuning statistic	0.22372	-	-	-	-	-	-	-	-
	Healthspan (age the first incidence of seven specific diseases)	Inverse variance weighted	139	-0.0748679	0.0353847	0.0343598	-	-	-	250.515	138	1.54602e-08	0.0189679	0.0011668	TRUE	0
		MR Egger	139	0.140678	0.11851	0.237256	-0.00399702	0.00209927	0.0590066	244.057	137	5.04925e-08	-	-	-	-
		MRlap	168	-0.0405587	0.0226708	0.0736098	-	-	-	-	-	-	-	-	-	-
		Simple mode	139	-0.0492159	0.118179	0.677725	-	-	-	-	-	-	-	-	-	-
		Weighted median	139	-0.0457563	0.0418657	0.274425	-	-	-	-	-	-	-	-	-	-
		Weighted mode	139	-0.0426651	0.087077	0.624933	-	-	-	-	-	-	-	-	-	-
		MR LASSO	145	-0.0527279	0.0254266	0.0381045	Tuning statistic	0.162397	-	-	-	-	-	-	-	-
	IEAA_EUR_summary_statistics	Inverse variance weighted	139	-0.0646186	0.176108	0.713675	-	-	-	154.237	138	0.163236	0.0189679	0.00630272	TRUE	2.42792e-23
		MR Egger	139	-0.92253	0.592651	0.121869	0.0158883	0.0104847	0.13198	151.695	137	0.184648	-	-	-	-
		MRlap	168	-0.0233961	0.0534466	0.66157	-	-	-	-	-	-	-	-	-	-
		Simple mode	139	-0.305985	0.633491	0.629851	-	-	-	-	-	-	-	-	-	-
		Weighted median	139	-0.37735	0.255544	0.13977	-	-	-	-	-	-	-	-	-	-
		Weighted mode	139	-0.382085	0.460627	0.40826	-	-	-	-	-	-	-	-	-	-
		MR LASSO	166	-0.149262	0.150529	0.321401	Tuning statistic	0.242779	-	-	-	-	-	-	-	-
	Parental lifespan (father’s and mother’s survival)	Inverse variance weighted	139	0.396962	0.120134	0.000952074	-	-	-	180.588	138	0.00869871	0.0189679	0.0201766	FALSE	0.640357
		MR Egger	139	0.302841	0.406302	0.457331	0.00174697	0.00720176	0.808697	180.511	137	0.00750835	-	-	-	-
		MRlap	168	0.262003	0.0922208	0.00449669	-	-	-	-	-	-	-	-	-	-
		Simple mode	139	0.142752	0.445328	0.749032	-	-	-	-	-	-	-	-	-	-
		Weighted median	139	0.294204	0.166391	0.0770362	-	-	-	-	-	-	-	-	-	-
		Weighted mode	139	0.247753	0.308722	0.423638	-	-	-	-	-	-	-	-	-	-
		MR LASSO	158	0.216654	0.097657	0.0265194	Tuning statistic	0.164134	-	-	-	-	-	-	-	-
	mvAge.summary.EUR	MR Egger	135	0.00329857	0.0321875	0.91853	0.00074339	0.000573027	0.196773	405.712	133	2.31315e-29	-	-	-	-
		Weighted median	135	0.0214945	0.0101196	0.0336663	-	-	-	-	-	-	-	-	-	-
		Inverse variance weighted	135	0.0431523	0.00963113	7.44682e-06	-	-	-	410.846	134	7.10934e-30	0.0185288	0.000281254	TRUE	0
		Simple mode	135	-0.0198688	0.0352297	0.573712	-	-	-	-	-	-	-	-	-	-
		Weighted mode	135	-0.0179441	0.0222611	0.421629	-	-	-	-	-	-	-	-	-	-
		MRlap	163	0.0467454	0.0110584	2.36685e-05	-	-	-	-	-	-	-	-	-	-
		MR LASSO	108	0.0355399	0.00630692	1.74988e-08	Tuning statistic	0.124303	-	-	-	-	-	-	-	-
	PAI1_EUR_summary_statistics	Inverse variance weighted	139	-0.241396	0.467224	0.605394	-	-	-	187.569	138	0.00320864	0.0189679	0.00778789	TRUE	3.04425e-17
		MR Egger	139	-1.96354	1.56198	0.210861	0.031909	0.0276195	0.249976	185.76	137	0.00353211	-	-	-	-
		MRlap	168	-0.0421748	0.0593335	0.477202	-	-	-	-	-	-	-	-	-	-
		Simple mode	139	-1.28076	1.88289	0.49751	-	-	-	-	-	-	-	-	-	-
		Weighted median	139	-0.386216	0.65823	0.557372	-	-	-	-	-	-	-	-	-	-
		Weighted mode	139	-1.28076	1.73331	0.461215	-	-	-	-	-	-	-	-	-	-
		MR LASSO	148	-0.0349665	0.388672	0.928316	Tuning statistic	0.146475	-	-	-	-	-	-	-	-
	Parental lifespan (father’s and mother’s survival)	Inverse variance weighted	135	0.137592	0.0325929	2.42667e-05	-	-	-	318.16	134	5.16136e-17	0.0185288	0.000641507	TRUE	0
		MR Egger	135	0.0969514	0.110013	0.379761	0.000756604	0.00195559	0.699453	317.802	133	3.68368e-17	-	-	-	-
		MRlap	163	0.0639309	0.0170345	0.00017472	-	-	-	-	-	-	-	-	-	-
		Simple mode	135	0.11651	0.113705	0.307365	-	-	-	-	-	-	-	-	-	-
		Weighted median	135	0.127482	0.0373826	0.000649146	-	-	-	-	-	-	-	-	-	-
		Weighted mode	135	0.0880307	0.0652329	0.179457	-	-	-	-	-	-	-	-	-	-
		MR LASSO	119	0.113782	0.0230718	8.15355e-07	Tuning statistic	0.133027	-	-	-	-	-	-	-	-
	PhenoAge_EUR_summary_statistics	Inverse variance weighted	139	-0.456991	0.207589	0.0277062	-	-	-	110.545	138	0.958731	0.0189679	0.00485682	TRUE	4.16185e-31
		MR Egger	139	-0.525757	0.70062	0.45429	0.00127402	0.0123974	0.9183	110.534	137	0.952961	-	-	-	-
		MRlap	168	-0.0780512	0.0505587	0.122643	-	-	-	-	-	-	-	-	-	-
		Simple mode	139	-0.867512	0.817693	0.290576	-	-	-	-	-	-	-	-	-	-
		Weighted median	139	-0.527697	0.308271	0.0869339	-	-	-	-	-	-	-	-	-	-
		Weighted mode	139	-0.72848	0.585021	0.215161	-	-	-	-	-	-	-	-	-	-
		MR LASSO	168	-0.246656	0.186657	0.186356	Tuning statistic	0.180142	-	-	-	-	-	-	-	-
Cardiovascular disease	Atrial_fibrillation	Inverse variance weighted	139	0.140101	0.0645914	0.0300796	-	-	-	443.265	138	1.02983e-33	0.0189679	0.000518455	TRUE	0
		MR Egger	139	-0.336635	0.214819	0.119406	0.00884706	0.00380787	0.0216318	426.462	137	1.90078e-31	-	-	-	-
		MRlap	168	0.0237051	0.0152405	0.11985	-	-	-	-	-	-	-	-	-	-
		Simple mode	139	-0.193017	0.178654	0.281852	-	-	-	-	-	-	-	-	-	-
		Weighted median	139	-0.00456118	0.061729	0.941098	-	-	-	-	-	-	-	-	-	-
		Weighted mode	139	-0.159414	0.119649	0.184943	-	-	-	-	-	-	-	-	-	-
		MR LASSO	130	0.0371796	0.0367288	0.311408	Tuning statistic	0.141554	-	-	-	-	-	-	-	-
	Coronary_artery_disease	Inverse variance weighted	139	-0.213319	0.0560278	0.000140442	-	-	-	304.933	138	1.25468e-14	0.0189679	0.00138145	TRUE	0
		MR Egger	139	-0.211103	0.189779	0.267931	-4.11592e-05	0.00336544	0.99026	304.933	137	8.34738e-15	-	-	-	-
		MRlap	168	-0.0990497	0.0238851	3.36962e-05	-	-	-	-	-	-	-	-	-	-
		Simple mode	139	-0.0471959	0.187053	0.801175	-	-	-	-	-	-	-	-	-	-
		Weighted median	139	-0.209984	0.0646784	0.00116796	-	-	-	-	-	-	-	-	-	-
		Weighted mode	139	-0.104802	0.183521	0.568884	-	-	-	-	-	-	-	-	-	-
		MR LASSO	136	-0.257204	0.0377032	8.98923e-12	Tuning statistic	0.144831	-	-	-	-	-	-	-	-
	Heart_failure	Inverse variance weighted	139	-0.297298	0.0570533	1.87947e-07	-	-	-	247.298	138	3.25379e-08	0.0189679	0.000366458	TRUE	0
		MR Egger	139	0.150167	0.190879	0.432808	-0.00828367	0.00337789	0.0154513	236.899	137	2.51335e-07	-	-	-	-
		MRlap	168	-0.0659844	0.0119802	3.6337e-08	-	-	-	-	-	-	-	-	-	-
		Simple mode	139	-0.191727	0.195241	0.327819	-	-	-	-	-	-	-	-	-	-
		Weighted median	139	-0.1525	0.0734751	0.0379366	-	-	-	-	-	-	-	-	-	-
		Weighted mode	139	-0.0427125	0.154599	0.782747	-	-	-	-	-	-	-	-	-	-
		MR LASSO	148	-0.239428	0.0412846	6.65366e-09	Tuning statistic	0.166989	-	-	-	-	-	-	-	-
	Ischemic_stroke	Inverse variance weighted	139	-0.0525175	0.0485445	0.279322	-	-	-	137.674	138	0.49181	0.0189679	0.000381196	TRUE	0
		MR Egger	139	0.216949	0.159797	0.176805	-0.00507259	0.00286594	0.0789587	134.542	137	0.543426	-	-	-	-
		MRlap	168	-0.0109466	0.0131784	0.406173	-	-	-	-	-	-	-	-	-	-
		Simple mode	139	0.0366687	0.176527	0.835752	-	-	-	-	-	-	-	-	-	-
		Weighted median	139	-0.0604002	0.0776415	0.436607	-	-	-	-	-	-	-	-	-	-
		Weighted mode	139	-0.0473285	0.117752	0.688355	-	-	-	-	-	-	-	-	-	-
		MR LASSO	166	-0.0337613	0.0430969	0.433404	Tuning statistic	0.232557	-	-	-	-	-	-	-	-
	Venous_thromboembolism	Inverse variance weighted	139	-0.000206842	0.00202421	0.918611	-	-	-	189.48	138	0.00240642	0.0189679	0.000468086	TRUE	0
		MR Egger	139	0.00664904	0.00683373	0.332281	-0.000127241	0.000121143	0.29541	187.967	137	0.00253574	-	-	-	-
		MRlap	168	0.00213427	0.0146692	0.884322	-	-	-	-	-	-	-	-	-	-
		Simple mode	139	0.000216274	0.00691514	0.975095	-	-	-	-	-	-	-	-	-	-
		Weighted median	139	0.00219083	0.00277353	0.429582	-	-	-	-	-	-	-	-	-	-
		Weighted mode	139	0.00441656	0.00587549	0.453516	-	-	-	-	-	-	-	-	-	-
		MR LASSO	159	-0.000659402	0.00158594	0.677571	Tuning statistic	0.16754	-	-	-	-	-	-	-	-
Cancer	Bladder_cancer	Inverse variance weighted	139	-0.167711	0.290953	0.564332	-	-	-	150.611	138	0.218584	0.0189679	0.000365353	TRUE	0
		MR Egger	139	1.44054	0.977105	0.142697	-0.0298204	0.0173076	0.0871508	147.417	137	0.256535	-	-	-	-
		MRlap	169	-0.00877521	0.013014	0.500126	-	-	-	-	-	-	-	-	-	-
		Simple mode	139	-0.120216	0.980815	0.902628	-	-	-	-	-	-	-	-	-	-
		Weighted median	139	-0.0174479	0.412531	0.966264	-	-	-	-	-	-	-	-	-	-
		Weighted mode	139	-0.231787	0.737322	0.753719	-	-	-	-	-	-	-	-	-	-
		MR LASSO	168	-0.230308	0.25043	0.357755	Tuning statistic	0.197412	-	-	-	-	-	-	-	-
	breast_cancer	Inverse variance weighted	120	-0.0548237	0.058033	0.344813	-	-	-	318.501	119	3.98894e-20	0.0158717	0.00189815	TRUE	1.60845e-252
		MR Egger	120	0.0391997	0.207942	0.850799	-0.00174207	0.00369866	0.63851	317.903	118	2.91837e-20	-	-	-	-
		MRlap	147	-0.080538	0.0358059	0.0244937	-	-	-	-	-	-	-	-	-	-
		Simple mode	120	-0.208042	0.158379	0.191518	-	-	-	-	-	-	-	-	-	-
		Weighted median	120	-0.131762	0.0612661	0.0315032	-	-	-	-	-	-	-	-	-	-
		Weighted mode	120	-0.236269	0.141543	0.0977005	-	-	-	-	-	-	-	-	-	-
		MR LASSO	111	-0.2111	0.0373038	1.52316e-08	Tuning statistic	0.149347	-	-	-	-	-	-	-	-
	cervical cancer	Inverse variance weighted	108	0.00227105	0.000839327	0.00681393	-	-	-	118.255	107	0.215008	0.0149033	0.000316252	TRUE	0
		MR Egger	108	-0.000394129	0.00293029	0.893261	4.72968e-05	4.98206e-05	0.344606	117.258	106	0.213935	-	-	-	-
		MRlap	127	0.0280378	0.0160535	0.08072	-	-	-	-	-	-	-	-	-	-
		Simple mode	108	0.00254302	0.00297803	0.395052	-	-	-	-	-	-	-	-	-	-
		Weighted median	108	0.00149608	0.00122516	0.222037	-	-	-	-	-	-	-	-	-	-
		Weighted mode	108	0.00160812	0.00232274	0.490226	-	-	-	-	-	-	-	-	-	-
		MR LASSO	119	0.00176063	0.000738706	0.0171539	Tuning statistic	0.196317	-	-	-	-	-	-	-	-
	Colorectal cancer	Inverse variance weighted	139	0.057247	0.0799333	0.473877	-	-	-	180.832	138	0.0084133	0.0189679	0.000490497	TRUE	0
		MR Egger	139	0.148195	0.264523	0.576233	-0.00170978	0.00473889	0.718806	180.66	137	0.00735369	-	-	-	-
		MRlap	169	0.00548359	0.0148752	0.712396	-	-	-	-	-	-	-	-	-	-
		Simple mode	139	0.172011	0.291613	0.556249	-	-	-	-	-	-	-	-	-	-
		Weighted median	139	0.0962777	0.112775	0.393263	-	-	-	-	-	-	-	-	-	-
		Weighted mode	139	0.288784	0.198567	0.148123	-	-	-	-	-	-	-	-	-	-
		MR LASSO	157	-0.0120119	0.0637786	0.850612	Tuning statistic	0.187079	-	-	-	-	-	-	-	-
	Corpus_uteri_cancer	Inverse variance weighted	139	-0.0269691	0.211891	0.89872	-	-	-	144.866	138	0.327582	0.0189679	0.000760183	TRUE	0
		MR Egger	139	-0.171733	0.718741	0.811512	0.00268491	0.0127337	0.833317	144.819	137	0.307213	-	-	-	-
		MRlap	169	0.00854525	0.0188345	0.650044	-	-	-	-	-	-	-	-	-	-
		Simple mode	139	-0.573697	0.957142	0.549899	-	-	-	-	-	-	-	-	-	-
		Weighted median	139	-0.33663	0.31864	0.290758	-	-	-	-	-	-	-	-	-	-
		Weighted mode	139	-0.650899	0.644261	0.314118	-	-	-	-	-	-	-	-	-	-
		MR LASSO	164	0.0510461	0.187681	0.785634	Tuning statistic	0.176972	-	-	-	-	-	-	-	-
	Endometrial cancer	Inverse variance weighted	139	-0.542581	0.0890692	1.11735e-09	-	-	-	159.705	138	0.0996934	0.0189679	0.00205861	TRUE	3.53312e-188
		MR Egger	139	-0.256355	0.300167	0.394573	-0.00531483	0.00532267	0.319784	158.551	137	0.100428	-	-	-	-
		MRlap	169	-0.146743	0.027899	1.44224e-07	-	-	-	-	-	-	-	-	-	-
		Simple mode	139	-0.479708	0.304128	0.117012	-	-	-	-	-	-	-	-	-	-
		Weighted median	139	-0.523493	0.131196	6.60299e-05	-	-	-	-	-	-	-	-	-	-
		Weighted mode	139	-0.479708	0.249965	0.0570359	-	-	-	-	-	-	-	-	-	-
		MR LASSO	158	-0.437377	0.0781644	2.19848e-08	Tuning statistic	0.178135	-	-	-	-	-	-	-	-
	Esophagus_cancer	Inverse variance weighted	139	-0.550542	0.280808	0.0499298	-	-	-	130.48	138	0.663047	0.0189679	0.000363115	TRUE	0
		MR Egger	139	-0.710423	0.949717	0.45572	0.00296459	0.0168226	0.860377	130.449	137	0.641242	-	-	-	-
		MRlap	169	-0.0240296	0.012918	0.0628616	-	-	-	-	-	-	-	-	-	-
		Simple mode	139	-1.28099	1.25773	0.310225	-	-	-	-	-	-	-	-	-	-
		Weighted median	139	-0.550439	0.435883	0.206657	-	-	-	-	-	-	-	-	-	-
		Weighted mode	139	0.630695	1.04988	0.549005	-	-	-	-	-	-	-	-	-	-
		MR LASSO	168	-0.485483	0.252483	0.0545008	Tuning statistic	0.186558	-	-	-	-	-	-	-	-
	Gastric cancer	Inverse variance weighted	139	0.0945751	0.0981089	0.335056	-	-	-	151.162	138	0.209486	0.0189679	0.00041494	TRUE	0
		MR Egger	139	0.0998908	0.319328	0.754896	-0.000101009	0.00577215	0.986064	151.161	137	0.192791	-	-	-	-
		MRlap	169	0.020248	0.0136902	0.139138	-	-	-	-	-	-	-	-	-	-
		Simple mode	139	0.108673	0.353358	0.758893	-	-	-	-	-	-	-	-	-	-
		Weighted median	139	0.0774894	0.150332	0.606234	-	-	-	-	-	-	-	-	-	-
		Weighted mode	139	0.1401	0.253685	0.581662	-	-	-	-	-	-	-	-	-	-
		MR LASSO	162	0.108318	0.0837882	0.196093	Tuning statistic	0.188797	-	-	-	-	-	-	-	-
	head and neck malignant neoplasia	Inverse variance weighted	117	0.0556802	0.27687	0.840615	-	-	-	141.2	116	0.0558161	0.0161957	0.0324254	FALSE	7.41308e-05
		MR Egger	117	0.358876	1.00382	0.721366	-0.00549447	0.0174799	0.753839	141.079	115	0.0497104	-	-	-	-
		MRlap	147	-0.0201245	0.141089	0.886577	-	-	-	-	-	-	-	-	-	-
		Simple mode	117	0.254233	0.91521	0.781671	-	-	-	-	-	-	-	-	-	-
		Weighted median	117	-0.19414	0.37126	0.601028	-	-	-	-	-	-	-	-	-	-
		Weighted mode	117	-0.233293	0.887401	0.793098	-	-	-	-	-	-	-	-	-	-
		MR LASSO	138	-0.0813948	0.231374	0.724997	Tuning statistic	0.179775	-	-	-	-	-	-	-	-
	Renal cell carcinoma_Female	Inverse variance weighted	139	-0.25103	0.245881	0.307283	-	-	-	149.319	138	0.240894	0.0188995	0.04028	FALSE	3.84385e-06
		MR Egger	139	-0.138525	0.833072	0.86818	-0.00208173	0.0147229	0.887767	149.297	137	0.223095	-	-	-	-
		MRlap	179	-0.0841656	0.130265	0.518208	-	-	-	-	-	-	-	-	-	-
		Simple mode	139	-0.1786	0.895999	0.842298	-	-	-	-	-	-	-	-	-	-
		Weighted median	139	-0.123195	0.356993	0.730026	-	-	-	-	-	-	-	-	-	-
		Weighted mode	139	-0.231958	0.653711	0.723257	-	-	-	-	-	-	-	-	-	-
		MR LASSO	162	-0.239668	0.21594	0.267051	Tuning statistic	0.203293	-	-	-	-	-	-	-	-
	Renal cell carcinoma_Males	Inverse variance weighted	70	0.185082	0.276183	0.502767	-	-	-	62.3933	69	0.699918	0.00919126	0.00858715	TRUE	0.772274
		MR Egger	70	1.15635	1.07356	0.285235	-0.0174096	0.0185955	0.352469	61.5168	68	0.697413	-	-	-	-
		MRlap	81	0.0212429	0.152141	0.888955	-	-	-	-	-	-	-	-	-	-
		Simple mode	70	0.0176152	0.961319	0.985433	-	-	-	-	-	-	-	-	-	-
		Weighted median	70	0.129816	0.407976	0.750337	-	-	-	-	-	-	-	-	-	-
		Weighted mode	70	0.0176152	0.924004	0.984845	-	-	-	-	-	-	-	-	-	-
		MR LASSO	81	0.0707907	0.244763	0.772412	Tuning statistic	0.284353	-	-	-	-	-	-	-	-
	Lung cancer	Inverse variance weighted	137	-0.113921	0.103483	0.270957	-	-	-	154.179	136	0.136395	0.0180199	0.00649272	TRUE	2.574e-18
		MR Egger	137	-0.525658	0.347825	0.133056	0.00764525	0.00616722	0.217252	152.444	135	0.144755	-	-	-	-
		MRlap	161	-0.0804608	0.0596297	0.177227	-	-	-	-	-	-	-	-	-	-
		Simple mode	137	0.126839	0.451605	0.779242	-	-	-	-	-	-	-	-	-	-
		Weighted median	137	-0.114401	0.152575	0.453373	-	-	-	-	-	-	-	-	-	-
		Weighted mode	137	0.126839	0.333769	0.704523	-	-	-	-	-	-	-	-	-	-
		MR LASSO	157	-0.147213	0.0899987	0.101898	Tuning statistic	0.186031	-	-	-	-	-	-	-	-
	malignant melanoma	Inverse variance weighted	131	0.0014069	0.00114345	0.218549	-	-	-	165.85	130	0.01844	0.0181453	0.000726515	TRUE	0
		MR Egger	131	0.000240236	0.00402106	0.952452	2.12683e-05	7.02562e-05	0.762587	165.732	129	0.0161538	-	-	-	-
		MRlap	160	0.0237909	0.0188797	0.207624	-	-	-	-	-	-	-	-	-	-
		Simple mode	131	0.00179716	0.00408295	0.660551	-	-	-	-	-	-	-	-	-	-
		Weighted median	131	0.00108379	0.0016196	0.503387	-	-	-	-	-	-	-	-	-	-
		Weighted mode	131	0.000817227	0.00405533	0.840607	-	-	-	-	-	-	-	-	-	-
		MR LASSO	156	0.000293417	0.00092165	0.750212	Tuning statistic	0.234819	-	-	-	-	-	-	-	-
	Non-Hodgkin_lymphoma	Inverse variance weighted	139	-0.909907	0.683846	0.183329	-	-	-	118.861	138	0.878884	0.0189679	0.000296569	TRUE	0
		MR Egger	139	-0.199987	2.31147	0.93118	-0.013168	0.0409551	0.748305	118.758	137	0.867447	-	-	-	-
		MRlap	169	-0.00950504	0.0131311	0.469153	-	-	-	-	-	-	-	-	-	-
		Simple mode	139	-0.191705	2.71992	0.943912	-	-	-	-	-	-	-	-	-	-
		Weighted median	139	-0.436218	1.02412	0.670148	-	-	-	-	-	-	-	-	-	-
		Weighted mode	139	0.586083	2.02778	0.772994	-	-	-	-	-	-	-	-	-	-
		MR LASSO	168	-0.396233	0.614822	0.519272	Tuning statistic	0.187952	-	-	-	-	-	-	-	-
	oral cavity cancer	Inverse variance weighted	117	-0.134261	0.328666	0.682903	-	-	-	133.042	116	0.133152	0.0161957	0.0404009	FALSE	1.15397e-06
		MR Egger	117	-0.200712	1.1915	0.866523	0.0012042	0.0207471	0.953816	133.038	115	0.119841	-	-	-	-
		MRlap	147	-0.0613036	0.158359	0.698669	-	-	-	-	-	-	-	-	-	-
		Simple mode	117	-1.02772	1.22508	0.403253	-	-	-	-	-	-	-	-	-	-
		Weighted median	117	-0.416402	0.479113	0.384787	-	-	-	-	-	-	-	-	-	-
		Weighted mode	117	-0.666091	1.00849	0.510253	-	-	-	-	-	-	-	-	-	-
		MR LASSO	141	-0.150615	0.275308	0.584325	Tuning statistic	0.186498	-	-	-	-	-	-	-	-
	oropharynx cancer	Inverse variance weighted	117	0.314187	0.336041	0.349806	-	-	-	117.512	116	0.443299	0.0161957	0.037847	FALSE	1.29386e-05
		MR Egger	117	0.802511	1.22267	0.512905	-0.00884119	0.021278	0.678544	117.336	115	0.421943	-	-	-	-
		MRlap	147	0.0496207	0.155963	0.750365	-	-	-	-	-	-	-	-	-	-
		Simple mode	117	-0.945312	1.28349	0.462904	-	-	-	-	-	-	-	-	-	-
		Weighted median	117	0.108858	0.476948	0.81946	-	-	-	-	-	-	-	-	-	-
		Weighted mode	117	-0.945312	1.28855	0.464659	-	-	-	-	-	-	-	-	-	-
		MR LASSO	145	0.0426498	0.301239	0.887411	Tuning statistic	0.248375	-	-	-	-	-	-	-	-
	Ovarian cancer	Inverse variance weighted	139	-0.277347	0.0855884	0.00119333	-	-	-	195.305	138	0.000964317	0.0189679	0.00461627	TRUE	5.0544e-63
		MR Egger	139	-0.027185	0.288565	0.925082	-0.00464501	0.00511667	0.365567	194.137	137	0.000961346	-	-	-	-
		MRlap	169	-0.0819255	0.0487661	0.092963	-	-	-	-	-	-	-	-	-	-
		Simple mode	139	-0.818824	0.315711	0.0105225	-	-	-	-	-	-	-	-	-	-
		Weighted median	139	-0.286802	0.115777	0.0132418	-	-	-	-	-	-	-	-	-	-
		Weighted mode	139	-0.636541	0.235481	0.00773208	-	-	-	-	-	-	-	-	-	-
		MR LASSO	156	-0.219552	0.066938	0.00103833	Tuning statistic	0.158584	-	-	-	-	-	-	-	-
	Pancreatic cancer	Inverse variance weighted	139	-0.482534	0.194868	0.0132786	-	-	-	140.015	138	0.436129	0.0189679	0.000370799	TRUE	0
		MR Egger	139	-0.274995	0.654187	0.674881	-0.00386872	0.0116374	0.740066	139.902	137	0.415151	-	-	-	-
		MRlap	169	-0.0225195	0.0129438	0.0818951	-	-	-	-	-	-	-	-	-	-
		Simple mode	139	-0.843906	0.687698	0.221857	-	-	-	-	-	-	-	-	-	-
		Weighted median	139	-0.603345	0.292421	0.0390867	-	-	-	-	-	-	-	-	-	-
		Weighted mode	139	-0.676784	0.564166	0.232344	-	-	-	-	-	-	-	-	-	-
		MR LASSO	164	-0.400984	0.173776	0.0210284	Tuning statistic	0.184696	-	-	-	-	-	-	-	-
	Prostate cancer	Inverse variance weighted	101	0.0785139	0.074831	0.294079	-	-	-	216.262	100	1.49689e-10	0.0137904	0.00191837	TRUE	8.27231e-134
		MR Egger	101	0.146969	0.264181	0.579248	-0.00128505	0.00475418	0.787494	216.102	99	1.04773e-10	-	-	-	-
		MRlap	125	-0.0170568	0.0411161	0.678255	-	-	-	-	-	-	-	-	-	-
		Simple mode	101	0.277925	0.199967	0.16766	-	-	-	-	-	-	-	-	-	-
		Weighted median	101	0.162922	0.0808605	0.0439201	-	-	-	-	-	-	-	-	-	-
		Weighted mode	101	0.264338	0.170038	0.123205	-	-	-	-	-	-	-	-	-	-
		MR LASSO	111	-0.0240445	0.0507839	0.635881	Tuning statistic	0.22754	-	-	-	-	-	-	-	-
	Thyroid cancer	Inverse variance weighted	139	-0.00708234	0.210619	0.973175	-	-	-	122.342	138	0.826433	0.0189679	0.000305959	TRUE	0
		MR Egger	139	0.188052	0.70713	0.790688	-0.00363036	0.0125586	0.772963	122.259	137	0.811654	-	-	-	-
		MRlap	169	0.00732976	0.0125805	0.560143	-	-	-	-	-	-	-	-	-	-
		Simple mode	139	-0.0723539	0.844568	0.931853	-	-	-	-	-	-	-	-	-	-
		Weighted median	139	0.249239	0.317854	0.432963	-	-	-	-	-	-	-	-	-	-
		Weighted mode	139	0.0426922	0.626305	0.945753	-	-	-	-	-	-	-	-	-	-
		MR LASSO	168	0.0368011	0.188261	0.845018	Tuning statistic	0.193814	-	-	-	-	-	-	-	-
Gastrointestinal tract disorders	PUD	Inverse variance weighted	139	-0.141242	0.0744737	0.0578887	-	-	-	209.571	138	8.205e-05	0.0189679	0.000539882	TRUE	0
		MR Egger	139	-0.542285	0.249844	0.031693	0.00744248	0.0044286	0.0951294	205.338	137	0.000141649	-	-	-	-
		MRlap	169	-0.0341969	0.0152977	0.0253893	-	-	-	-	-	-	-	-	-	-
		Simple mode	139	-0.233726	0.252647	0.356524	-	-	-	-	-	-	-	-	-	-
		Weighted median	139	-0.18882	0.094092	0.0447749	-	-	-	-	-	-	-	-	-	-
		Weighted mode	139	-0.254879	0.1928	0.188361	-	-	-	-	-	-	-	-	-	-
		MR LASSO	164	-0.180059	0.0547078	0.000997278	Tuning statistic	0.210473	-	-	-	-	-	-	-	-
	GORD	Inverse variance weighted	139	-0.118456	0.0415572	0.00436591	-	-	-	196.937	138	0.000739009	0.0189679	0.000572872	TRUE	0
		MR Egger	139	-0.0778914	0.140664	0.580658	-0.000753123	0.0024942	0.763148	196.806	137	0.000619947	-	-	-	-
		MRlap	169	-0.0592042	0.0159154	0.000199286	-	-	-	-	-	-	-	-	-	-
		Simple mode	139	-0.0431692	0.142067	0.761688	-	-	-	-	-	-	-	-	-	-
		Weighted median	139	-0.0904498	0.0544984	0.096979	-	-	-	-	-	-	-	-	-	-
		Weighted mode	139	-0.0508292	0.127322	0.690349	-	-	-	-	-	-	-	-	-	-
		MR LASSO	153	-0.12468	0.033226	0.000175087	Tuning statistic	0.174718	-	-	-	-	-	-	-	-
	PGM	Inverse variance weighted	139	-0.130123	0.0387857	0.000793904	-	-	-	262.744	138	8.30584e-10	0.0189679	0.000807262	TRUE	0
		MR Egger	139	-0.14546	0.131357	0.27008	0.000284709	0.00232897	0.902883	262.715	137	5.98404e-10	-	-	-	-
		MRlap	169	-0.0718843	0.0184859	0.000100828	-	-	-	-	-	-	-	-	-	-
		Simple mode	139	-0.17925	0.112088	0.112066	-	-	-	-	-	-	-	-	-	-
		Weighted median	139	-0.166709	0.0447475	0.000194891	-	-	-	-	-	-	-	-	-	-
		Weighted mode	139	-0.210893	0.0916887	0.0229428	-	-	-	-	-	-	-	-	-	-
		MR LASSO	150	-0.175057	0.0265609	4.37502e-11	Tuning statistic	0.171596	-	-	-	-	-	-	-	-
	IBS	Inverse variance weighted	139	-0.0518559	0.0524558	0.322876	-	-	-	173.432	138	0.0220665	0.0189679	0.000480258	TRUE	0
		MR Egger	139	-0.114451	0.177541	0.520236	0.00116202	0.00314782	0.712585	173.26	137	0.0196037	-	-	-	-
		MRlap	169	-0.0207557	0.014585	0.15471	-	-	-	-	-	-	-	-	-	-
		Simple mode	139	-0.177925	0.20786	0.393491	-	-	-	-	-	-	-	-	-	-
		Weighted median	139	-0.124431	0.073061	0.0885476	-	-	-	-	-	-	-	-	-	-
		Weighted mode	139	-0.22135	0.159317	0.166958	-	-	-	-	-	-	-	-	-	-
		MR LASSO	158	-0.0680627	0.0435527	0.118107	Tuning statistic	0.167403	-	-	-	-	-	-	-	-
	5_IBD	Inverse variance weighted	139	0.177484	0.105703	0.0931378	-	-	-	180.9	138	0.00833539	0.0189679	0.00047251	TRUE	0
		MR Egger	139	-0.396284	0.354315	0.265332	0.0106521	0.0062825	0.0922481	177.182	137	0.0118072	-	-	-	-
		MRlap	169	0.0230012	0.0145031	0.112751	-	-	-	-	-	-	-	-	-	-
		Simple mode	139	0.066625	0.336354	0.843274	-	-	-	-	-	-	-	-	-	-
		Weighted median	139	0.0757505	0.145062	0.601534	-	-	-	-	-	-	-	-	-	-
		Weighted mode	139	0.0474704	0.276315	0.863848	-	-	-	-	-	-	-	-	-	-
		MR LASSO	161	0.0709031	0.084616	0.402064	Tuning statistic	0.179422	-	-	-	-	-	-	-	-
	Diverticulosis	Inverse variance weighted	139	0.205316	0.0680242	0.00254208	-	-	-	249.401	138	2.00274e-08	0.0189679	0.000915749	TRUE	0
		MR Egger	139	0.22939	0.230868	0.322169	-0.000446392	0.00408943	0.913237	249.379	137	1.47683e-08	-	-	-	-
		MRlap	168	0.0617367	0.0199168	0.00193701	-	-	-	-	-	-	-	-	-	-
		Simple mode	139	0.196035	0.212676	0.358267	-	-	-	-	-	-	-	-	-	-
		Weighted median	139	0.201625	0.0812951	0.0131321	-	-	-	-	-	-	-	-	-	-
		Weighted mode	139	0.120484	0.138501	0.385856	-	-	-	-	-	-	-	-	-	-
		MR LASSO	142	0.252052	0.0487229	2.30153e-07	Tuning statistic	0.159866	-	-	-	-	-	-	-	-
	Gastritis_duodenitis	Inverse variance weighted	139	0.119019	0.0495416	0.0162875	-	-	-	146.533	138	0.293444	0.0189679	0.000445917	TRUE	0
		MR Egger	139	0.399896	0.166385	0.0175798	-0.00520757	0.00294708	0.0794506	143.268	137	0.339742	-	-	-	-
		MRlap	168	0.030732	0.0141489	0.0298521	-	-	-	-	-	-	-	-	-	-
		Simple mode	139	0.283398	0.192644	0.143541	-	-	-	-	-	-	-	-	-	-
		Weighted median	139	0.184482	0.0769612	0.0165267	-	-	-	-	-	-	-	-	-	-
		Weighted mode	139	0.272164	0.159623	0.0904364	-	-	-	-	-	-	-	-	-	-
		MR LASSO	167	0.115728	0.0432932	0.00751503	Tuning statistic	0.260442	-	-	-	-	-	-	-	-
MetS	MetS	Inverse variance weighted	135	-0.189603	0.0425556	8.37276e-06	-	-	-	1851.05	134	1.33837e-299	0.0184853	0.00506381	TRUE	2.53021e-229
		MR Egger	135	-0.14616	0.141661	0.304059	-0.000808395	0.00251346	0.748241	1849.62	133	6.98259e-300	-	-	-	-
		MRlap	164	-0.225376	0.0460856	1.0064e-06	-	-	-	-	-	-	-	-	-	-
		Simple mode	135	0.0137128	0.0395425	0.729296	-	-	-	-	-	-	-	-	-	-
		Weighted median	135	-0.0349399	0.0223597	0.118141	-	-	-	-	-	-	-	-	-	-
		Weighted mode	135	-0.00385194	0.0286158	0.893123	-	-	-	-	-	-	-	-	-	-
		MR LASSO	95	-0.0499077	0.0136879	0.000266237	Tuning statistic	0.149655	-	-	-	-	-	-	-	-
Neurodegenerative disease	AD	Inverse variance weighted	139	-0.0639143	0.0860336	0.457542	-	-	-	168.726	138	0.0386027	0.0189679	0.00307051	TRUE	1.83771e-87
		MR Egger	139	-0.202625	0.291041	0.487478	0.00257166	0.00515332	0.618559	168.42	137	0.0351959	-	-	-	-
		MRlap	168	-0.038683	0.0375804	0.303319	-	-	-	-	-	-	-	-	-	-
		Simple mode	139	0.0508243	0.347658	0.883984	-	-	-	-	-	-	-	-	-	-
		Weighted median	139	-0.0683665	0.121065	0.572272	-	-	-	-	-	-	-	-	-	-
		Weighted mode	139	0.309635	0.333548	0.354868	-	-	-	-	-	-	-	-	-	-
		MR LASSO	167	-0.075742	0.0717967	0.291448	Tuning statistic	0.316088	-	-	-	-	-	-	-	-
	ALS	Inverse variance weighted	136	0.0677618	0.0816208	0.406425	-	-	-	240.072	135	6.86442e-08	0.0185186	0.00340871	TRUE	7.90339e-95
		MR Egger	136	0.0143755	0.280841	0.959252	0.000984033	0.00495148	0.842771	240.001	134	5.1573e-08	-	-	-	-
		MRlap	165	0.0260114	0.040235	0.517964	-	-	-	-	-	-	-	-	-	-
		Simple mode	136	0.170172	0.252567	0.501611	-	-	-	-	-	-	-	-	-	-
		Weighted median	136	0.108171	0.0995765	0.277342	-	-	-	-	-	-	-	-	-	-
		Weighted mode	136	0.170172	0.199693	0.39563	-	-	-	-	-	-	-	-	-	-
		MR LASSO	147	0.0377667	0.0587058	0.520015	Tuning statistic	0.158072	-	-	-	-	-	-	-	-
	LBD	Inverse variance weighted	130	0.0385869	0.215535	0.857915	-	-	-	138.604	129	0.265998	0.0177963	0.0259336	FALSE	0.0224255
		MR Egger	130	-0.371699	0.733281	0.613098	0.00752043	0.012844	0.559229	138.234	128	0.253112	-	-	-	-
		MRlap	159	0.0362062	0.116536	0.756039	-	-	-	-	-	-	-	-	-	-
		Simple mode	130	0.0101041	0.742823	0.989168	-	-	-	-	-	-	-	-	-	-
		Weighted median	130	0.0420319	0.334734	0.900074	-	-	-	-	-	-	-	-	-	-
		Weighted mode	130	0.129066	0.620677	0.835601	-	-	-	-	-	-	-	-	-	-
		MR LASSO	155	0.0677468	0.188427	0.719192	Tuning statistic	0.188881	-	-	-	-	-	-	-	-
	PD	Inverse variance weighted	139	-0.195637	0.118752	0.099468	-	-	-	189.461	138	0.00241338	0.0189679	0.000654304	TRUE	0
		MR Egger	139	-0.273499	0.397516	0.492604	0.00145217	0.00707291	0.837631	189.403	137	0.00203473	-	-	-	-
		MRlap	168	-0.0415917	0.0170518	0.0147225	-	-	-	-	-	-	-	-	-	-
		Simple mode	139	-0.47167	0.358058	0.189921	-	-	-	-	-	-	-	-	-	-
		Weighted median	139	-0.408935	0.157017	0.00920366	-	-	-	-	-	-	-	-	-	-
		Weighted mode	139	-0.47167	0.281428	0.0960045	-	-	-	-	-	-	-	-	-	-
		MR LASSO	159	-0.224354	0.0938193	0.0167867	Tuning statistic	0.191081	-	-	-	-	-	-	-	-
ORGAN VOLUME/FAT/IRON	iron.liver	Inverse variance weighted	139	0.0240858	0.0475281	0.612317	-	-	-	179.952	138	0.00948565	0.0189679	0.00681857	TRUE	9.85036e-23
		MR Egger	139	0.293986	0.159322	0.0671623	-0.00500675	0.00282301	0.0783596	175.913	137	0.0139558	-	-	-	-
		MRlap	168	0.0184847	0.0568115	0.744902	-	-	-	-	-	-	-	-	-	-
		Simple mode	139	-0.00790297	0.161918	0.961143	-	-	-	-	-	-	-	-	-	-
		Weighted median	139	0.0638736	0.0635356	0.314743	-	-	-	-	-	-	-	-	-	-
		Weighted mode	139	0.0228171	0.135158	0.866186	-	-	-	-	-	-	-	-	-	-
		MR LASSO	157	0.0457507	0.0386366	0.236362	Tuning statistic	0.167115	-	-	-	-	-	-	-	-
	iron.pancreas	Inverse variance weighted	139	0.0180728	0.0527547	0.731912	-	-	-	176.11	138	0.0157514	0.0189679	0.00798067	TRUE	1.87501e-14
		MR Egger	139	-0.0697419	0.178628	0.696825	0.00162923	0.00316547	0.607599	175.77	137	0.0142188	-	-	-	-
		MRlap	168	0.0226741	0.0614681	0.712221	-	-	-	-	-	-	-	-	-	-
		Simple mode	139	0.192392	0.233374	0.411137	-	-	-	-	-	-	-	-	-	-
		Weighted median	139	0.029289	0.0735643	0.690526	-	-	-	-	-	-	-	-	-	-
		Weighted mode	139	0.121589	0.19146	0.526438	-	-	-	-	-	-	-	-	-	-
		MR LASSO	162	0.0240166	0.0432915	0.579056	Tuning statistic	0.189614	-	-	-	-	-	-	-	-
	ml_volume.abdominal_subcutaneous_fat	Inverse variance weighted	139	-0.18484	0.0574708	0.0012988	-	-	-	304.212	138	1.53487e-14	0.0189679	0.0119412	TRUE	3.82648e-07
		MR Egger	139	-0.140785	0.194751	0.470976	-0.000817412	0.00345142	0.81314	304.087	137	1.05858e-14	-	-	-	-
		MRlap	168	-0.173502	0.0730804	0.0175904	-	-	-	-	-	-	-	-	-	-
		Simple mode	139	-0.184996	0.166129	0.267401	-	-	-	-	-	-	-	-	-	-
		Weighted median	139	-0.14935	0.0646787	0.0209376	-	-	-	-	-	-	-	-	-	-
		Weighted mode	139	-0.150272	0.119333	0.210058	-	-	-	-	-	-	-	-	-	-
		MR LASSO	149	-0.0852851	0.0379367	0.0245705	Tuning statistic	0.168731	-	-	-	-	-	-	-	-
	ml_volume.kidney_average	Inverse variance weighted	139	-0.113071	0.0517589	0.0289207	-	-	-	319.285	138	2.1155e-16	0.0189679	0.0112454	TRUE	1.58628e-08
		MR Egger	139	-0.0617401	0.175379	0.725351	-0.000952416	0.00310816	0.759747	319.067	137	1.46622e-16	-	-	-	-
		MRlap	168	-0.0945729	0.071513	0.186016	-	-	-	-	-	-	-	-	-	-
		Simple mode	139	-0.077715	0.134406	0.564065	-	-	-	-	-	-	-	-	-	-
		Weighted median	139	-0.0283742	0.054272	0.601103	-	-	-	-	-	-	-	-	-	-
		Weighted mode	139	-0.0370301	0.0999291	0.711531	-	-	-	-	-	-	-	-	-	-
		MR LASSO	151	0.0110281	0.0322961	0.73275	Tuning statistic	0.178316	-	-	-	-	-	-	-	-
	ml_volume.liver	Inverse variance weighted	139	-0.113083	0.062738	0.0714732	-	-	-	381.399	138	1.09429e-24	0.0189679	0.0140238	TRUE	0.000563043
		MR Egger	139	-0.299053	0.212009	0.160638	0.00345043	0.00375715	0.360042	379.066	137	1.38842e-24	-	-	-	-
		MRlap	168	-0.0703699	0.0802021	0.380265	-	-	-	-	-	-	-	-	-	-
		Simple mode	139	0.0357111	0.16283	0.826729	-	-	-	-	-	-	-	-	-	-
		Weighted median	139	-0.113757	0.0591859	0.0546014	-	-	-	-	-	-	-	-	-	-
		Weighted mode	139	-0.046332	0.1335	0.729078	-	-	-	-	-	-	-	-	-	-
		MR LASSO	143	-0.0381442	0.0375042	0.309123	Tuning statistic	0.157246	-	-	-	-	-	-	-	-
	ml_volume.lungs	Inverse variance weighted	139	0.0263159	0.0481941	0.585039	-	-	-	244.581	138	6.04835e-08	0.0189679	0.00904154	TRUE	3.02387e-14
		MR Egger	139	-0.0722511	0.163115	0.658503	0.00182879	0.00289068	0.528016	243.868	137	5.27082e-08	-	-	-	-
		MRlap	168	0.0458295	0.0634191	0.469898	-	-	-	-	-	-	-	-	-	-
		Simple mode	139	7.56711e-05	0.167119	0.999639	-	-	-	-	-	-	-	-	-	-
		Weighted median	139	0.0360483	0.0606056	0.551976	-	-	-	-	-	-	-	-	-	-
		Weighted mode	139	-0.0231101	0.114086	0.839771	-	-	-	-	-	-	-	-	-	-
		MR LASSO	144	0.0434777	0.0351715	0.216399	Tuning statistic	0.146519	-	-	-	-	-	-	-	-
	ml_volume.pancreas	Inverse variance weighted	139	0.0939207	0.0495557	0.0580584	-	-	-	208.767	138	9.50264e-05	0.0189679	0.00834862	TRUE	4.48597e-16
		MR Egger	139	0.25542	0.167345	0.129238	-0.00299651	0.00296572	0.314094	207.223	137	0.000100731	-	-	-	-
		MRlap	168	0.170024	0.060598	0.0050197	-	-	-	-	-	-	-	-	-	-
		Simple mode	139	-0.0182188	0.172723	0.916148	-	-	-	-	-	-	-	-	-	-
		Weighted median	139	0.0994546	0.0631408	0.115228	-	-	-	-	-	-	-	-	-	-
		Weighted mode	139	0.0228584	0.134668	0.865465	-	-	-	-	-	-	-	-	-	-
		MR LASSO	150	0.0969844	0.0386821	0.0121687	Tuning statistic	0.149663	-	-	-	-	-	-	-	-
	ml_volume.spleen	Inverse variance weighted	139	-0.0627201	0.0493091	0.203381	-	-	-	239.407	138	1.9264e-07	0.0189679	0.00828102	TRUE	8.66361e-17
		MR Egger	139	-0.02452	0.167091	0.883548	-0.000708753	0.00296112	0.811189	239.307	137	1.47403e-07	-	-	-	-
		MRlap	168	-0.0595358	0.0623176	0.339395	-	-	-	-	-	-	-	-	-	-
		Simple mode	139	-0.00895173	0.168239	0.957643	-	-	-	-	-	-	-	-	-	-
		Weighted median	139	-0.081213	0.0601551	0.176997	-	-	-	-	-	-	-	-	-	-
		Weighted mode	139	-0.0445873	0.132816	0.737602	-	-	-	-	-	-	-	-	-	-
		MR LASSO	149	-0.0283787	0.0359099	0.429368	Tuning statistic	0.167395	-	-	-	-	-	-	-	-
	ml_volume.visceral_fat	Inverse variance weighted	139	-0.0776567	0.043293	0.0728534	-	-	-	204.225	138	0.000214117	0.0189679	0.00784939	TRUE	2.17919e-18
		MR Egger	139	-0.0156966	0.146638	0.914911	-0.00114962	0.00259874	0.658914	203.934	137	0.00018197	-	-	-	-
		MRlap	168	-0.0522192	0.0599674	0.383867	-	-	-	-	-	-	-	-	-	-
		Simple mode	139	-0.17174	0.154787	0.269134	-	-	-	-	-	-	-	-	-	-
		Weighted median	139	-0.0373071	0.0558535	0.504168	-	-	-	-	-	-	-	-	-	-
		Weighted mode	139	-0.0898601	0.119442	0.453131	-	-	-	-	-	-	-	-	-	-
		MR LASSO	155	-0.0607952	0.034113	0.074721	Tuning statistic	0.157869	-	-	-	-	-	-	-	-
	pdff.liver	Inverse variance weighted	139	-0.0668259	0.0499937	0.181325	-	-	-	199.803	138	0.000458522	0.0189679	0.00723828	TRUE	7.2241e-21
		MR Egger	139	-0.0759183	0.169458	0.654856	0.000168689	0.00300294	0.955284	199.798	137	0.000374127	-	-	-	-
		MRlap	168	-0.0567836	0.0579783	0.327386	-	-	-	-	-	-	-	-	-	-
		Simple mode	139	-0.204214	0.176623	0.249589	-	-	-	-	-	-	-	-	-	-
		Weighted median	139	-0.0965502	0.0638936	0.13076	-	-	-	-	-	-	-	-	-	-
		Weighted mode	139	-0.133189	0.119219	0.265859	-	-	-	-	-	-	-	-	-	-
		MR LASSO	163	-0.0642173	0.0390787	0.100324	Tuning statistic	0.209717	-	-	-	-	-	-	-	-
	pdff.pancreas	Inverse variance weighted	139	-0.0422154	0.0569579	0.458591	-	-	-	212.503	138	4.76432e-05	0.0189679	0.00980926	TRUE	8.84131e-10
		MR Egger	139	-0.152699	0.192786	0.429691	0.00204988	0.00341645	0.549495	211.947	137	4.19319e-05	-	-	-	-
		MRlap	168	-0.0186957	0.0675454	0.781943	-	-	-	-	-	-	-	-	-	-
		Simple mode	139	-0.0128404	0.214377	0.952325	-	-	-	-	-	-	-	-	-	-
		Weighted median	139	-0.0415539	0.0738145	0.573469	-	-	-	-	-	-	-	-	-	-
		Weighted mode	139	-0.0524696	0.152324	0.731024	-	-	-	-	-	-	-	-	-	-
		MR LASSO	147	0.0134568	0.0440835	0.76017	Tuning statistic	0.139442	-	-	-	-	-	-	-	-
osteoporosis	FN_BMD	Inverse variance weighted	139	-0.20729	0.0521367	7.01125e-05	-	-	-	186.123	138	0.00397275	0.0189679	0.00797963	TRUE	7.79903e-18
		MR Egger	139	0.027959	0.176309	0.874233	-0.00435517	0.00311904	0.164878	183.511	137	0.00490781	-	-	-	-
		MRlap	169	-0.298604	0.0582784	2.99504e-07	-	-	-	-	-	-	-	-	-	-
		Simple mode	139	-0.281362	0.191186	0.143389	-	-	-	-	-	-	-	-	-	-
		Weighted median	139	-0.217868	0.0684461	0.0014573	-	-	-	-	-	-	-	-	-	-
		Weighted mode	139	-0.210019	0.147381	0.156413	-	-	-	-	-	-	-	-	-	-
		MR LASSO	157	-0.231888	0.0415787	2.44558e-08	Tuning statistic	0.163056	-	-	-	-	-	-	-	-
	Fracture	Inverse variance weighted	139	0.0808022	0.0575524	0.160326	-	-	-	232.812	138	8.07368e-07	0.0189679	0.00103454	TRUE	0
		MR Egger	139	-0.0789786	0.195161	0.686342	0.00295724	0.00345112	0.393001	231.571	137	7.99347e-07	-	-	-	-
		MRlap	169	0.0381103	0.0216018	0.0776946	-	-	-	-	-	-	-	-	-	-
		Simple mode	139	-0.0231282	0.176849	0.89614	-	-	-	-	-	-	-	-	-	-
		Weighted median	139	0.00181808	0.070005	0.979281	-	-	-	-	-	-	-	-	-	-
		Weighted mode	139	-0.046564	0.139018	0.738171	-	-	-	-	-	-	-	-	-	-
		MR LASSO	156	0.0657003	0.0411357	0.11023	Tuning statistic	0.189295	-	-	-	-	-	-	-	-
	heel_BMD	Inverse variance weighted	139	-0.159854	0.028854	3.02327e-08	-	-	-	1152.81	138	1.14649e-159	0.0189679	0.00354379	TRUE	0
		MR Egger	139	-0.133155	0.0980082	0.176503	-0.000494877	0.00173559	0.775972	1152.13	137	5.33021e-160	-	-	-	-
		MRlap	168	-0.235389	0.0405247	6.30185e-09	-	-	-	-	-	-	-	-	-	-
		Simple mode	139	-0.0405967	0.0601299	0.50071	-	-	-	-	-	-	-	-	-	-
		Weighted median	139	-0.0972077	0.0205373	2.20973e-06	-	-	-	-	-	-	-	-	-	-
		Weighted mode	139	-0.00915728	0.0383696	0.811724	-	-	-	-	-	-	-	-	-	-
		MR LASSO	89	-0.125665	0.0137182	5.16982e-20	Tuning statistic	0.133036	-	-	-	-	-	-	-	-
	LS_BMD	Inverse variance weighted	139	-0.257877	0.0550882	2.85256e-06	-	-	-	184.949	138	0.00471264	0.0189679	0.00993865	TRUE	2.30758e-10
		MR Egger	139	0.265923	0.181391	0.144933	-0.0097032	0.00321053	0.00299477	173.388	137	0.0192898	-	-	-	-
		MRlap	169	-0.358968	0.0656224	4.4953e-08	-	-	-	-	-	-	-	-	-	-
		Simple mode	139	-0.438005	0.209362	0.0382623	-	-	-	-	-	-	-	-	-	-
		Weighted median	139	-0.248598	0.0756432	0.00101459	-	-	-	-	-	-	-	-	-	-
		Weighted mode	139	-0.277149	0.173735	0.112947	-	-	-	-	-	-	-	-	-	-
		MR LASSO	158	-0.288088	0.0446942	1.15033e-10	Tuning statistic	0.175806	-	-	-	-	-	-	-	-
	Skull_BMD	Inverse variance weighted	138	-0.0945764	0.052697	0.0726982	-	-	-	254.762	137	4.13489e-09	0.0185637	0.00805354	TRUE	2.90245e-21
		MR Egger	138	0.0663557	0.177979	0.709856	-0.00297609	0.00314364	0.34547	253.095	136	4.46654e-09	-	-	-	-
		MRlap	166	-0.125704	0.0622171	0.0433416	-	-	-	-	-	-	-	-	-	-
		Simple mode	138	-0.0841426	0.157082	0.593062	-	-	-	-	-	-	-	-	-	-
		Weighted median	138	-0.0589091	0.061603	0.338936	-	-	-	-	-	-	-	-	-	-
		Weighted mode	138	-0.03564	0.119745	0.766434	-	-	-	-	-	-	-	-	-	-
		MR LASSO	147	-0.0743581	0.0380001	0.0503726	Tuning statistic	0.169149	-	-	-	-	-	-	-	-
	Total_BMD	Inverse variance weighted	139	-0.163229	0.0459712	0.000384243	-	-	-	303.983	138	1.63576e-14	0.0189679	0.00614166	TRUE	3.20926e-48
		MR Egger	139	0.0505894	0.154671	0.744109	-0.00396779	0.00274155	0.150102	299.406	137	3.90573e-14	-	-	-	-
		MRlap	168	-0.215701	0.0501043	1.66958e-05	-	-	-	-	-	-	-	-	-	-
		Simple mode	139	-0.179538	0.133036	0.179372	-	-	-	-	-	-	-	-	-	-
		Weighted median	139	-0.135414	0.0524728	0.00986151	-	-	-	-	-	-	-	-	-	-
		Weighted mode	139	-0.129446	0.110113	0.241788	-	-	-	-	-	-	-	-	-	-
		MR LASSO	139	-0.190482	0.0306663	5.25001e-10	Tuning statistic	0.152113	-	-	-	-	-	-	-	-
Psychiatric disease	Anorexia nervosa	Inverse variance weighted	137	0.188266	0.0981272	0.0550359	-	-	-	237.018	136	1.83406e-07	0.0185913	0.0135144	TRUE	0.00253627
		MR Egger	137	-0.115006	0.335227	0.73208	0.00559954	0.00591822	0.34576	235.457	135	1.94098e-07	-	-	-	-
		MRlap	166	0.120113	0.0809425	0.137827	-	-	-	-	-	-	-	-	-	-
		Simple mode	137	0.635363	0.346839	0.0691592	-	-	-	-	-	-	-	-	-	-
		Weighted median	137	0.0652461	0.120241	0.587387	-	-	-	-	-	-	-	-	-	-
		Weighted mode	137	-0.104403	0.240873	0.665387	-	-	-	-	-	-	-	-	-	-
		MR LASSO	NA	NA	NA	NA	-	-	-	-	-	-	-	-	-	-
	Anxiety	Inverse variance weighted	139	-0.129935	0.15128	0.390394	-	-	-	132.274	138	0.621439	0.0188995	0.0105755	TRUE	1.52451e-05
		MR Egger	139	-0.596323	0.510522	0.244809	0.00865728	0.00905089	0.340499	131.359	137	0.61987	-	-	-	-
		MRlap	167	-0.047985	0.069757	0.491524	-	-	-	-	-	-	-	-	-	-
		Simple mode	139	0.13013	0.558139	0.815991	-	-	-	-	-	-	-	-	-	-
		Weighted median	139	-0.0904328	0.239151	0.705326	-	-	-	-	-	-	-	-	-	-
		Weighted mode	139	0.0962497	0.454982	0.832773	-	-	-	-	-	-	-	-	-	-
		MR LASSO	167	-0.11777	0.136432	0.388019	Tuning statistic	0.214473	-	-	-	-	-	-	-	-
	Attention deficit hyperactivity disorder	Inverse variance weighted	137	-0.19593	0.0841927	0.0199568	-	-	-	371.2	136	1.04749e-23	0.0185219	0.00207378	TRUE	1.04614e-286
		MR Egger	137	0.149518	0.287685	0.604104	-0.00637721	0.00507935	0.21146	366.916	135	2.48731e-23	-	-	-	-
		MRlap	165	-0.0722797	0.0311647	0.0203799	-	-	-	-	-	-	-	-	-	-
		Simple mode	137	0.0273361	0.274919	0.920941	-	-	-	-	-	-	-	-	-	-
		Weighted median	137	-0.143093	0.0876693	0.10264	-	-	-	-	-	-	-	-	-	-
		Weighted mode	137	0.0472202	0.267308	0.860045	-	-	-	-	-	-	-	-	-	-
		MR LASSO	129	-0.217701	0.054954	7.44775e-05	Tuning statistic	0.139316	-	-	-	-	-	-	-	-
	Autism spectrum disorder	Inverse variance weighted	137	-0.171704	0.0923636	0.0630271	-	-	-	200.444	136	0.000271671	0.018457	0.00619516	TRUE	8.82718e-33
		MR Egger	137	0.811516	0.30389	0.00850635	-0.0180636	0.0053382	0.000935892	184.772	135	0.00288819	-	-	-	-
		MRlap	166	-0.103979	0.0538513	0.0535004	-	-	-	-	-	-	-	-	-	-
		Simple mode	137	-0.579047	0.335118	0.0862776	-	-	-	-	-	-	-	-	-	-
		Weighted median	137	-0.232728	0.127149	0.067196	-	-	-	-	-	-	-	-	-	-
		Weighted mode	137	-0.443466	0.378839	0.24381	-	-	-	-	-	-	-	-	-	-
		MR LASSO	148	-0.395436	0.0743911	1.06286e-07	Tuning statistic	0.160037	-	-	-	-	-	-	-	-
	Bipolar disorder	Inverse variance weighted	139	0.0995008	0.103237	0.33514	-	-	-	277.621	138	1.96038e-11	0.0189679	0.00627762	TRUE	1.05779e-37
		MR Egger	139	-0.392521	0.347534	0.260683	0.00912369	0.00615608	0.14062	273.241	137	4.23213e-11	-	-	-	-
		MRlap	168	0.0495746	0.0546394	0.364246	-	-	-	-	-	-	-	-	-	-
		Simple mode	139	0.0374216	0.299286	0.900677	-	-	-	-	-	-	-	-	-	-
		Weighted median	139	0.0280815	0.113775	0.80505	-	-	-	-	-	-	-	-	-	-
		Weighted mode	139	-0.0452824	0.210013	0.829604	-	-	-	-	-	-	-	-	-	-
		MR LASSO	141	0.047502	0.0712702	0.505088	Tuning statistic	0.153346	-	-	-	-	-	-	-	-
	Depression	Inverse variance weighted	108	-0.118318	0.0620897	0.056702	-	-	-	184.126	107	5.22494e-06	0.0154909	0.00131254	TRUE	2.24256e-224
		MR Egger	108	-0.29565	0.204241	0.150693	0.00338989	0.00371921	0.364124	182.694	106	5.37947e-06	-	-	-	-
		MRlap	128	-0.0426746	0.0315786	0.176574	-	-	-	-	-	-	-	-	-	-
		Simple mode	108	-0.125919	0.188042	0.504533	-	-	-	-	-	-	-	-	-	-
		Weighted median	108	-0.156279	0.0731151	0.0325618	-	-	-	-	-	-	-	-	-	-
		Weighted mode	108	-0.175282	0.132811	0.189724	-	-	-	-	-	-	-	-	-	-
		MR LASSO	108	-0.08521	0.0479742	0.0757061	Tuning statistic	0.164328	-	-	-	-	-	-	-	-
	Insomnia	Inverse variance weighted	139	-0.0793942	0.0397007	0.0455195	-	-	-	285.469	138	2.51582e-12	0.0189679	0.00107268	TRUE	0
		MR Egger	139	0.0845791	0.133884	0.528612	-0.00304136	0.0023721	0.20196	282.084	137	4.24116e-12	-	-	-	-
		MRlap	168	-0.0634589	0.0214042	0.00302891	-	-	-	-	-	-	-	-	-	-
		Simple mode	139	0.0207295	0.144221	0.88592	-	-	-	-	-	-	-	-	-	-
		Weighted median	139	-0.0689195	0.0458544	0.132837	-	-	-	-	-	-	-	-	-	-
		Weighted mode	139	0.00544116	0.124786	0.965283	-	-	-	-	-	-	-	-	-	-
		MR LASSO	137	-0.0904965	0.0282233	0.00134386	Tuning statistic	0.154193	-	-	-	-	-	-	-	-
	Obsessive-compulsive disorder	Inverse variance weighted	139	0.557671	0.218718	0.0107807	-	-	-	198.685	138	0.000553228	0.0189679	0.0247508	FALSE	0.0503191
		MR Egger	139	0.768938	0.739244	0.300094	-0.0039235	0.0131099	0.765182	198.555	137	0.000462274	-	-	-	-
		MRlap	168	0.266288	0.104432	0.0107765	-	-	-	-	-	-	-	-	-	-
		Simple mode	139	0.752423	0.676727	0.268133	-	-	-	-	-	-	-	-	-	-
		Weighted median	139	0.614747	0.282084	0.0293094	-	-	-	-	-	-	-	-	-	-
		Weighted mode	139	0.752423	0.502266	0.136402	-	-	-	-	-	-	-	-	-	-
		MR LASSO	154	0.295981	0.170279	0.0821727	Tuning statistic	0.158279	-	-	-	-	-	-	-	-
	Post-traumatic stress disorder	Inverse variance weighted	139	-0.0989732	0.0909583	0.276544	-	-	-	178.035	138	0.0122586	0.0189679	0.00309096	TRUE	2.72222e-94
		MR Egger	139	-0.578504	0.305629	0.0604897	0.00888212	0.00540769	0.10278	174.596	137	0.0165463	-	-	-	-
		MRlap	168	-0.0418859	0.0370001	0.257614	-	-	-	-	-	-	-	-	-	-
		Simple mode	139	-0.40323	0.304267	0.187278	-	-	-	-	-	-	-	-	-	-
		Weighted median	139	-0.0937388	0.123725	0.448666	-	-	-	-	-	-	-	-	-	-
		Weighted mode	139	-0.237383	0.231707	0.307394	-	-	-	-	-	-	-	-	-	-
		MR LASSO	156	-0.160217	0.0744077	0.0313007	Tuning statistic	0.173384	-	-	-	-	-	-	-	-
	Schizophrenia	Inverse variance weighted	139	0.0572085	0.0964279	0.552996	-	-	-	587.06	138	1.09979e-56	0.0189679	0.0131327	TRUE	6.79723e-08
		MR Egger	139	0.117945	0.327059	0.718938	-0.00112611	0.00579252	0.846145	586.898	137	5.63232e-57	-	-	-	-
		MRlap	168	0.00575251	0.078291	0.941427	-	-	-	-	-	-	-	-	-	-
		Simple mode	139	0.0314153	0.257742	0.903166	-	-	-	-	-	-	-	-	-	-
		Weighted median	139	0.0687562	0.0862827	0.425526	-	-	-	-	-	-	-	-	-	-
		Weighted mode	139	0.138065	0.206893	0.505677	-	-	-	-	-	-	-	-	-	-
		MR LASSO	107	-0.0457441	0.0544302	0.400674	Tuning statistic	0.141254	-	-	-	-	-	-	-	-
	Tourette syndrome	Inverse variance weighted	139	-0.0131613	0.167605	0.93741	-	-	-	196.757	138	0.000761281	0.0189679	0.0155407	TRUE	0.116907
		MR Egger	139	0.542826	0.565089	0.338444	-0.0103269	0.0100239	0.304716	195.244	137	0.000802575	-	-	-	-
		MRlap	168	0.022736	0.0840848	0.786858	-	-	-	-	-	-	-	-	-	-
		Simple mode	139	-0.899325	0.605662	0.139861	-	-	-	-	-	-	-	-	-	-
		Weighted median	139	0.124685	0.215579	0.563013	-	-	-	-	-	-	-	-	-	-
		Weighted mode	139	0.655786	0.436668	0.135434	-	-	-	-	-	-	-	-	-	-
		MR LASSO	156	0.0447725	0.130505	0.731545	Tuning statistic	0.168726	-	-	-	-	-	-	-	-
Renal Disorders	Acute_tubulo_interstitial_nephritis	Inverse variance weighted	139	0.0338113	0.0548764	0.537804	-	-	-	168.109	138	0.0414077	0.0189679	0.000488558	TRUE	0
		MR Egger	139	0.0210885	0.188776	0.911215	0.000234005	0.00332101	0.943929	168.103	137	0.0365138	-	-	-	-
		MRlap	168	0.0197211	0.0147066	0.179931	-	-	-	-	-	-	-	-	-	-
		Simple mode	139	-0.170165	0.23967	0.478905	-	-	-	-	-	-	-	-	-	-
		Weighted median	139	0.0211368	0.0783769	0.787406	-	-	-	-	-	-	-	-	-	-
		Weighted mode	139	-0.199341	0.219177	0.364674	-	-	-	-	-	-	-	-	-	-
		MR LASSO	163	0.0625981	0.045241	0.166463	Tuning statistic	0.174186	-	-	-	-	-	-	-	-
	Chronic_kidney_disease	Inverse variance weighted	139	0.0405829	0.0856554	0.635647	-	-	-	149.099	138	0.24483	0.0188995	0.00157019	TRUE	3.2066e-204
		MR Egger	139	0.212835	0.289575	0.463602	-0.00319251	0.00512571	0.534424	148.678	137	0.233796	-	-	-	-
		MRlap	167	0.0173899	0.0268735	0.517566	-	-	-	-	-	-	-	-	-	-
		Simple mode	139	0.164467	0.348757	0.637971	-	-	-	-	-	-	-	-	-	-
		Weighted median	139	0.103471	0.126953	0.415052	-	-	-	-	-	-	-	-	-	-
		Weighted mode	139	0.239559	0.291952	0.413323	-	-	-	-	-	-	-	-	-	-
		MR LASSO	162	0.046806	0.0750948	0.533092	Tuning statistic	0.178669	-	-	-	-	-	-	-	-
