# Supplementary material for: Cross-trait multivariate GWAS confirms health implications of pubertal timing
Source: Nat Commun. 2025 Jan 18;16:799. doi: 10.1038/s41467-025-56191-4 (PMC11742396; doi:10.1038/s41467-025-56191-4)
Supplement: Supplementary file 26 — Supplementary Data 23 [file 41467_2025_56191_MOESM26_ESM.xlsx]

## Sheet: ST23.MR-Biomarkers
Supplementary Data 23. Mendelian randomization analysis investigating the causal role of mvPuberty on serum biomarkers
Traits feature P value < 1.47E-3 (Bonferroni threshold, nominal P value corrected for 34 features available for testing after munging)
P values are derived from Mendelian randomization analysis
Type of outcome	GWAS ID	Outcome	method	nsnp	b	se	pval	egger_intercept	se	pval	Q	Q_df	Q_pval	snp_r2.exposure	snp_r2.outcome	correct_causal_direction	steiger_pval
BLOOD CELLS | INFLAMMATION STATUS MARKERS	ieu-b-29	Basophil cell count	Inverse variance weighted	139	0.000197402	0.0168191	0.990636				317.444	138	3.59973e-16	0.0189679	0.000787317	TRUE	0
			MR Egger	139	-0.0522619	0.0568923	0.359914	0.000972657	0.00100768	0.336123	315.3	137	4.36239e-16
			MR LASSO	130	0.0085188	0.0110916	0.442462	Tuning statistic	0.143995
			MRlap	168	0.0138651	0.0193001	0.472512
			Simple mode	139	-0.0217269	0.0483727	0.654024
			Weighted median	139	0.000959135	0.0175176	0.956335
			Weighted mode	139	-0.00253495	0.0349171	0.94223
	ieu-b-30	White blood cell count	Inverse variance weighted	139	0.0426819	0.029612	0.149479				1209.11	138	1.73838e-170	0.0189679	0.00253455	TRUE	0
			MR Egger	139	-0.137271	0.0991002	0.168252	0.003337	0.00175533	0.0593937	1178.03	137	5.65415e-165
			MR LASSO	108	0.0150925	0.0118108	0.201301	Tuning statistic	0.142499
			MRlap	168	0.0649257	0.0335833	0.0532027
			Simple mode	139	0.0558446	0.059379	0.348617
			Weighted median	139	-0.0193959	0.020412	0.342
			Weighted mode	139	-0.0361791	0.0444591	0.417183
	ieu-b-31	Monocyte cell count	Inverse variance weighted	139	0.0149111	0.0256747	0.561396				900.953	138	3.06604e-112	0.0189679	0.00203017	TRUE	0
			MR Egger	139	-0.109266	0.0869899	0.211228	0.00230213	0.00154152	0.137629	886.521	137	5.46959e-110
			MR LASSO	113	0.00870021	0.0102813	0.397431	Tuning statistic	0.143416
			MRlap	168	0.0356647	0.0308471	0.247609
			Simple mode	139	-0.0189814	0.0417475	0.650061
			Weighted median	139	-0.00610196	0.0189153	0.747003
			Weighted mode	139	-0.013332	0.0290746	0.647282
	ieu-b-32	Lymphocyte cell count	Inverse variance weighted	139	0.0432647	0.0250344	0.0839506				831.515	138	1.59487e-99	0.0189679	0.00196859	TRUE	0
			MR Egger	139	-0.0536582	0.0848981	0.52842	0.00179493	0.00150256	0.234313	822.943	137	2.33469e-98
			MR LASSO	94	0.00262281	0.0126698	0.836	Tuning statistic	0.122297
			MRlap	168	0.0390906	0.0299873	0.192379
			Simple mode	139	-0.0586159	0.0603473	0.333094
			Weighted median	139	-0.0286601	0.0191235	0.133956
			Weighted mode	139	-0.0772937	0.0307002	0.0129554
	ieu-b-33	Eosinophil cell count	Inverse variance weighted	139	-0.0193164	0.0275567	0.483322				909.914	138	6.79806e-114	0.0189679	0.00241313	TRUE	0
			MR Egger	139	0.0328253	0.0934096	0.725819	-0.000966769	0.00165446	0.559953	907.651	137	6.89188e-114
			MR LASSO	124	0.00146885	0.0110731	0.89447	Tuning statistic	0.147727
			MRlap	168	0.000502133	0.0328807	0.987816
			Simple mode	139	-0.0138639	0.0525957	0.792486
			Weighted median	139	0.000122693	0.0190024	0.994848
			Weighted mode	139	0.0231588	0.0466189	0.620142
	ieu-b-34	Neutrophil cell count	Inverse variance weighted	139	-0.0427841	0.0289443	0.139367				1079.41	138	1.14691e-145	0.0189679	0.00250492	TRUE	0
			MR Egger	139	0.115148	0.097522	0.239752	-0.00292247	0.0017244	0.0923906	1057.25	137	6.55054e-142
			MR LASSO	120	-0.0180766	0.0115216	0.116664	Tuning statistic	0.150807
			MRlap	168	-0.07721	0.0337759	0.0222572
			Simple mode	139	-0.0255306	0.0499237	0.609894
			Weighted median	139	-0.0171514	0.0191925	0.371508
			Weighted mode	139	-0.0186121	0.0400669	0.643003
	ukb-d-30080_irnt	Platelet count	Inverse variance weighted	139	0.0133514	0.0317552	0.674159				889.798	138	3.48264e-110	0.0189679	0.00280977	TRUE	0
			MR Egger	139	-0.0967255	0.107361	0.369205	0.00204093	0.00190162	0.285041	882.379	137	3.16571e-109
			MR LASSO	128	0.0262721	0.0127877	0.0399296	Tuning statistic	0.16244
			MRlap	168	0.0320052	0.0364268	0.379609
			Simple mode	139	0.00709851	0.0480363	0.882737
			Weighted median	139	-0.0108036	0.0210424	0.607657
			Weighted mode	139	-0.0245108	0.0435454	0.57443
	ukb-d-30710_irnt	C-reactive protein	Inverse variance weighted	139	-0.000849323	0.0677653	0.99				3788.57	138	0	0.0189679	0.0101953	TRUE	2.9484e-64
			MR Egger	139	-0.226295	0.229194	0.325211	0.00417993	0.00405952	0.304984	3759.47	137	0
			MR LASSO	99	-0.0710739	0.0152733	3.26387e-06	Tuning statistic	0.145764
			MRlap	168	0.000983289	0.0729195	0.989241
			Simple mode	139	-0.101636	0.0558537	0.0709745
			Weighted median	139	-0.110553	0.0258307	1.86976e-05
			Weighted mode	139	-0.072718	0.0396079	0.0685177
BLOOD PRESSURE	UKB-b-20175	Systolic blood pressure	Inverse variance weighted	139	-0.0508115	0.0225896	0.0244915				559.859	138	3.57456e-52	0.0189679	0.00168019	TRUE	0
			MR Egger	139	-0.119496	0.0763581	0.119902	0.00127419	0.00135308	0.348005	556.258	137	6.90788e-52
			MR LASSO	121	-0.0526108	0.0124169	2.26475e-05	Tuning statistic	0.139174
			MRlap	168	-0.0645015	0.0274555	0.018808
			Simple mode	139	-0.0879508	0.0566812	0.123031
			Weighted median	139	-0.0351598	0.0195981	0.072807
			Weighted mode	139	0.00728713	0.0490946	0.88222
ENDOCRINE FUNCTION	ukb-d-30770_irnt	IGF-1	Inverse variance weighted	139	-0.0593719	0.0630437	0.346316				3470.32	138	0	0.0189679	0.011434	TRUE	1.26122e-45
			MR Egger	139	0.385299	0.210314	0.0691203	-0.00824451	0.00372509	0.0285359	3350.52	137	0
			MR LASSO	87	0.0151638	0.0157819	0.336634	Tuning statistic	0.149103
			MRlap	168	-0.0747196	0.0723032	0.301407
			Simple mode	139	0.0243546	0.0482292	0.614382
			Weighted median	139	0.0719746	0.0257999	0.00527524
			Weighted mode	139	0.0761913	0.0343223	0.028059
	ukb-d-30830_irnt	SHBG	Inverse variance weighted	139	0.0698603	0.0407567	0.0865136				1523.01	138	7.63199e-232	0.0189679	0.0054131	TRUE	5.12357e-180
			MR Egger	139	0.0947714	0.138366	0.494543	-0.00046186	0.00245072	0.850796	1522.61	137	2.73319e-232
			MR LASSO	109	0.0554729	0.014118	8.52164e-05	Tuning statistic	0.145008
			MRlap	168	0.103013	0.0490424	0.0356863
			Simple mode	139	0.0369949	0.0529894	0.486254
			Weighted median	139	0.0348933	0.0233851	0.13567
			Weighted mode	139	0.0102573	0.0383449	0.789483
GLYCEMIC MARKERS	ukb-d-30740_irnt	Glucose	Inverse variance weighted	139	-0.0774393	0.0287121	0.00699479				628.569	138	1.08879e-63	0.0189679	0.00244034	TRUE	0
			MR Egger	139	-0.0128591	0.0973177	0.895071	-0.00119734	0.00172369	0.488456	626.363	137	1.20464e-63
			MR LASSO	132	-0.0699861	0.0139822	5.57565e-07	Tuning statistic	0.163298
			MRlap	168	-0.100013	0.0329316	0.00238955
			Simple mode	139	-0.0516982	0.0525997	0.327396
			Weighted median	139	-0.0386097	0.0229065	0.0918864
			Weighted mode	139	-0.0347958	0.0420935	0.409873
	ukb-d-30750_irnt	Glycated haemoglobin HbA1c	Inverse variance weighted	139	-0.114215	0.0313214	0.000265794				874.199	138	2.5608e-107	0.0189679	0.00318338	TRUE	1.81234e-304
			MR Egger	139	0.0291809	0.105554	0.782616	-0.00265879	0.00186966	0.157279	861.482	137	2.17525e-105
			MR LASSO	115	-0.0690715	0.0139537	7.41923e-07	Tuning statistic	0.151146
			MRlap	168	-0.140365	0.0365998	0.000125493
			Simple mode	139	-0.0795597	0.0527674	0.133906
			Weighted median	139	-0.0791606	0.0222699	0.000378554
			Weighted mode	139	-0.0724474	0.0380354	0.0588948
KIDNEY FUNCTION	ieu-b-72	Urinary sodium-potassium ratio	Inverse variance weighted	139	-0.00558245	0.0247446	0.82151				499.338	138	2.15578e-42	0.0189679	0.00174048	TRUE	0
			MR Egger	139	0.0151134	0.0839548	0.857404	-0.000383777	0.00148719	0.796752	499.096	137	1.22829e-42
			MR LASSO	125	0.00537082	0.0132755	0.685797	Tuning statistic	0.139663
			MRlap	168	0.00917494	0.0281285	0.744288
			Simple mode	139	0.0692008	0.0582891	0.237189
			Weighted median	139	0.032834	0.0234099	0.160747
			Weighted mode	139	0.0692008	0.0408487	0.0925067
	ukb-d-30670_irnt	Urea	Inverse variance weighted	139	-0.0244187	0.0316903	0.440978				898.256	138	9.63932e-112	0.0189679	0.0028216	TRUE	0
			MR Egger	139	0.0591251	0.107333	0.58263	-0.00154897	0.00190111	0.416616	893.924	137	2.36384e-111
			MR LASSO	126	-0.00192552	0.01304	0.882609	Tuning statistic	0.143166
			MRlap	168	-0.0285021	0.0359335	0.427667
			Simple mode	139	-0.0574208	0.0605369	0.34452
			Weighted median	139	-0.0203441	0.0217391	0.349361
			Weighted mode	139	-0.0249598	0.0509868	0.625241
	ukb-d-30700_irnt	Creatinine	Inverse variance weighted	139	0.0201078	0.0295474	0.496171				1095.08	138	1.20679e-148	0.0189679	0.00350101	TRUE	1.79479e-284
			MR Egger	139	0.176465	0.0993381	0.0778845	-0.00289901	0.0017595	0.10172	1073.8	137	4.73602e-145
			MR LASSO	116	0.022724	0.0116065	0.0502462	Tuning statistic	0.156153
			MRlap	168	0.0147592	0.0402173	0.713628
			Simple mode	139	0.0734253	0.0549362	0.183567
			Weighted median	139	0.0582532	0.0190207	0.00219408
			Weighted mode	139	0.0734253	0.0503617	0.147124
	ukb-d-30810_irnt	Phosphate	Inverse variance weighted	139	0.0323742	0.0262825	0.218033				549.449	138	1.82841e-50	0.0189679	0.00225726	TRUE	0
			MR Egger	139	0.0906777	0.0890872	0.310542	-0.00108098	0.00157791	0.49446	547.573	137	1.84582e-50
			MR LASSO	115	0.00459875	0.0142159	0.746321	Tuning statistic	0.138353
			MRlap	168	0.0153621	0.0323562	0.634942
			Simple mode	139	0.0379087	0.0695323	0.5865
			Weighted median	139	0.0219464	0.0245301	0.370963
			Weighted mode	139	0.0227679	0.0502774	0.651371
	ukb-d-30840_irnt	Total bilirubin	Inverse variance weighted	139	0.0493923	0.0249743	0.0479596				555.665	138	1.74982e-51	0.0189679	0.00188427	TRUE	0
			MR Egger	139	-0.0262587	0.08452	0.756515	0.00140265	0.00149705	0.350438	552.127	137	3.30377e-51
			MR LASSO	123	0.0416898	0.0127342	0.00106092	Tuning statistic	0.140156
			MRlap	168	0.0579056	0.0288658	0.0448535
			Simple mode	139	-0.00211883	0.060333	0.972036
			Weighted median	139	0.0236835	0.0218825	0.279119
			Weighted mode	139	-0.00878974	0.0456471	0.847588
	ukb-d-30880_irnt	Urate	Inverse variance weighted	139	-0.0986431	0.0338266	0.00354397				1304.4	138	6.07241e-189	0.0189679	0.00461913	TRUE	4.89757e-225
			MR Egger	139	-0.172397	0.114656	0.134985	0.00136747	0.00203082	0.501854	1300.1	137	1.3505e-188
			MR LASSO	120	-0.106177	0.0121031	1.74407e-18	Tuning statistic	0.152143
			MRlap	168	-0.147466	0.0446343	0.000953594
			Simple mode	139	-0.15306	0.055559	0.00666307
			Weighted median	139	-0.0902799	0.0198808	5.59723e-06
			Weighted mode	139	-0.10092	0.0420006	0.0175985
LIPIDS	ieu-a-301	Total cholesterol	Inverse variance weighted	135	0.119326	0.046921	0.0109864				449.062	134	1.21871e-35	0.0184897	0.00338698	TRUE	7.08571e-124
			MR Egger	135	-0.201861	0.150488	0.182084	0.00596048	0.00265765	0.0265672	432.697	133	2.10713e-33
			MR LASSO	149	0.100632	0.0247789	4.8824e-05	Tuning statistic	0.168898
			MRlap	164	0.118286	0.0466061	0.0111491
			Simple mode	135	0.159234	0.107695	0.141604
			Weighted median	135	0.114577	0.042121	0.0065244
			Weighted mode	135	0.170411	0.0943885	0.0732537
	ieu-b-109	HDL cholesterol	Inverse variance weighted	139	0.104249	0.0243041	1.79191e-05				769.6	138	2.33959e-88	0.0189679	0.0025125	TRUE	0
			MR Egger	139	-0.0264745	0.0815767	0.746028	0.00242565	0.00144587	0.0956987	754.108	137	5.79024e-86
			MR LASSO	89	0.0870868	0.0133183	6.19777e-11	Tuning statistic	0.127761
			MRlap	168	0.132349	0.0323257	4.23581e-05
			Simple mode	139	-0.0195019	0.0672303	0.772193
			Weighted median	139	0.0597268	0.0210066	0.00446581
			Weighted mode	139	-0.0195019	0.0548553	0.722746
	ieu-b-110	LDL cholesterol	Inverse variance weighted	139	0.0640689	0.0275456	0.0200227				824.722	138	2.73097e-98	0.0189679	0.00221163	TRUE	0
			MR Egger	139	-0.109182	0.0921517	0.238146	0.00321324	0.00163261	0.0510683	802.044	137	1.42737e-94
			MR LASSO	131	0.0422611	0.0113131	0.000187284	Tuning statistic	0.14541
			MRlap	168	0.0698659	0.0313146	0.0256747
			Simple mode	139	0.0489977	0.0480676	0.309821
			Weighted median	139	0.0346356	0.0188576	0.0662559
			Weighted mode	139	0.0352836	0.0397123	0.375829
	ieu-b-111	Triglycerides	Inverse variance weighted	139	-0.045187	0.0531562	0.395281				3381.09	138	0	0.0189679	0.00446929	TRUE	3.66235e-267
			MR Egger	139	-0.167038	0.179995	0.355031	0.00226003	0.003189	0.479717	3368.74	137	0
			MR LASSO	108	-0.07658	0.0123203	5.10754e-10	Tuning statistic	0.13931
			MRlap	168	-0.0543155	0.0606516	0.370502
			Simple mode	139	-0.0866637	0.0518794	0.0970901
			Weighted median	139	-0.0775989	0.0199475	0.000100183
			Weighted mode	139	-0.0677578	0.0407601	0.0987108
	ukb-d-30630_irnt	Apolipoprotein A	Inverse variance weighted	139	0.106942	0.0259031	3.65066e-05				589.585	138	4.16187e-57	0.0189679	0.00239625	TRUE	0
			MR Egger	139	-0.0540364	0.0867676	0.53447	0.00298459	0.00153681	0.0541816	573.788	137	8.67292e-55
			MR LASSO	118	0.0816872	0.0138624	3.79893e-09	Tuning statistic	0.16154
			MRlap	168	0.130361	0.031403	3.30669e-05
			Simple mode	139	0.0467146	0.0684364	0.496005
			Weighted median	139	0.0631299	0.0233869	0.00694713
			Weighted mode	139	0.0214089	0.0519381	0.680833
	ukb-d-30640_irnt	Apolipoprotein B	Inverse variance weighted	139	0.0535856	0.0330513	0.104956				913.759	138	1.32334e-114	0.0189679	0.00306502	TRUE	0
			MR Egger	139	-0.11967	0.111138	0.283474	0.0032123	0.00196849	0.105006	896.336	137	8.48541e-112
			MR LASSO	128	0.00325361	0.0130901	0.803705	Tuning statistic	0.15273
			MRlap	168	0.0540339	0.0372062	0.146423
			Simple mode	139	0.023706	0.0549854	0.667045
			Weighted median	139	0.000264654	0.0212202	0.990049
			Weighted mode	139	-0.0129221	0.0468071	0.782907
	ukb-d-30720_irnt	Cystatin C	Inverse variance weighted	139	-0.104917	0.0337661	0.00188884				1132.88	138	7.48081e-156	0.0189679	0.00402625	TRUE	8.78871e-255
			MR Egger	139	-0.00994889	0.114325	0.930781	-0.0017608	0.00202496	0.386071	1126.66	137	4.01056e-155
			MR LASSO	106	-0.0379597	0.0140368	0.00684501	Tuning statistic	0.137296
			MRlap	168	-0.12743	0.0423445	0.00261805
			Simple mode	139	0.0213622	0.0692252	0.758099
			Weighted median	139	-0.0265264	0.0227411	0.24343
			Weighted mode	139	0.0309759	0.0405145	0.445837
	ukb-d-30790_irnt	Lipoprotein A	Inverse variance weighted	139	-0.00671818	0.0168062	0.689345				182.755	138	0.00644187	0.0189679	0.000849325	TRUE	0
			MR Egger	139	-0.0558394	0.0568909	0.328068	0.00091075	0.00100767	0.367678	181.672	137	0.00638147
			MR LASSO	161	-0.00521126	0.0136101	0.701797	Tuning statistic	0.206131
			MRlap	168	-0.0044964	0.0192917	0.815703
			Simple mode	139	-0.0839651	0.0604276	0.166914
			Weighted median	139	-0.00359173	0.0224523	0.872904
			Weighted mode	139	0.0510132	0.0526583	0.334361
LIVER FUNCTION ENZYMES	ukb-d-30610_irnt	Alkaline phosphatase	Inverse variance weighted	139	-0.0777087	0.0629766	0.217229				3450.58	138	0	0.0189679	0.00654614	TRUE	1.86673e-150
			MR Egger	139	0.162334	0.212729	0.446716	-0.00445054	0.00376785	0.239575	3415.79	137	0
			MR LASSO	108	-0.0461434	0.014449	0.00140546	Tuning statistic	0.142502
			MRlap	168	-0.110518	0.0694609	0.111591
			Simple mode	139	0.00858903	0.0572822	0.881029
			Weighted median	139	-0.0439183	0.0222727	0.0486269
			Weighted mode	139	-0.0193035	0.0447331	0.666759
	ukb-d-30620_irnt	Alanine aminotransferase	Inverse variance weighted	139	-0.0928183	0.0250318	0.000208892				591.355	138	2.10374e-57	0.0189679	0.00220829	TRUE	0
			MR Egger	139	-0.171979	0.0846912	0.0442243	0.00146771	0.00150007	0.329588	587.252	137	4.91498e-57
			MR LASSO	121	-0.0714649	0.0129014	3.03658e-08	Tuning statistic	0.143121
			MRlap	168	-0.12298	0.0300892	4.36612e-05
			Simple mode	139	-0.019565	0.0461041	0.67196
			Weighted median	139	-0.0644062	0.0214897	0.00272583
			Weighted mode	139	-0.0487676	0.0329316	0.140919
	ukb-d-30650_irnt	Aspartate aminotransferase	Inverse variance weighted	139	-0.0573383	0.0257928	0.0262137				599.128	138	1.04501e-58	0.0189679	0.00225109	TRUE	0
			MR Egger	139	-0.157481	0.0871112	0.0728287	0.00185674	0.00154294	0.230905	592.861	137	5.63475e-58
			MR LASSO	131	-0.0463793	0.012427	0.000189865	Tuning statistic	0.152377
			MRlap	168	-0.0934655	0.0312698	0.00279895
			Simple mode	139	-0.0491169	0.0558318	0.380535
			Weighted median	139	-0.0639708	0.0209567	0.0022693
			Weighted mode	139	-0.0694255	0.0337407	0.0415089
	ukb-d-30660_irnt	Direct bilirubin	Inverse variance weighted	139	0.0292349	0.0232654	0.208904				407.919	138	1.78078e-28	0.0189679	0.00163979	TRUE	0
			MR Egger	139	-0.0150897	0.0788897	0.848593	0.000821832	0.00139734	0.557406	406.892	137	1.44882e-28
			MR LASSO	127	0.00891126	0.0138372	0.519571	Tuning statistic	0.147918
			MRlap	168	0.0238748	0.0271807	0.379742
			Simple mode	139	0.0384113	0.0567493	0.499628
			Weighted median	139	0.0292564	0.0221607	0.186771
			Weighted mode	139	0.0495604	0.044612	0.268534
	ukb-d-30730_irnt	Gamma glutamyltransferase	Inverse variance weighted	139	-0.0145598	0.0435018	0.737856				1808.68	138	8.32546e-289	0.0189679	0.00559059	TRUE	5.66382e-184
			MR Egger	139	-0.287756	0.14566	0.0502178	0.00506528	0.00257996	0.0516349	1759.18	137	1.97031e-279
			MR LASSO	105	-0.0689949	0.0138665	6.50221e-07	Tuning statistic	0.142636
			MRlap	168	-0.0134587	0.0506142	0.79031
			Simple mode	139	-0.0392663	0.0726271	0.589616
			Weighted median	139	-0.067572	0.0233337	0.00378068
			Weighted mode	139	-0.108767	0.0413415	0.009483
LIVER IRON STATUS	ieu-a-1050	Ferritin	Inverse variance weighted	158	-0.0242944	0.0530066	0.646717				119.627	129	0.71108	0.0175553	0.0061423	TRUE	1.15767e-16
			MR Egger	158	0.0490633	0.18417	0.790358	-0.00133302	0.00320505	0.67817	119.454	128	0.693078
			MR LASSO	158	-0.00164185	0.0473438	0.972335	Tuning statistic	0.229111
			MRlap	158	0.0108934	0.0589142	0.853305
			Simple mode	158	0.112869	0.205797	0.584333
			Weighted median	158	0.0588294	0.0787444	0.455007
			Weighted mode	158	0.112869	0.156136	0.471057
	ieu-a-1052	Transferrin	Inverse variance weighted	134	-0.00045785	0.0641019	0.994301				169.114	133	0.0187323	0.0180784	0.00781325	TRUE	1.64163e-12
			MR Egger	134	-0.221471	0.219672	0.315207	0.00404485	0.00384546	0.29479	167.708	132	0.0194102
			MR LASSO	158	-0.0498551	0.0514185	0.332249	Tuning statistic	0.181434
			MRlap	162	-0.038138	0.0635527	0.54844
			Simple mode	134	-0.313027	0.258036	0.227238
			Weighted median	134	-0.0327166	0.090122	0.716586
			Weighted mode	134	-0.170894	0.220993	0.440717
