# Supplementary material for: Cross-trait multivariate GWAS confirms health implications of pubertal timing
Source: Nat Commun. 2025 Jan 18;16:799. doi: 10.1038/s41467-025-56191-4 (PMC11742396; doi:10.1038/s41467-025-56191-4)
Supplement: Supplementary file 27 — Supplementary Data 24 [file 41467_2025_56191_MOESM27_ESM.xlsx]

## Sheet: ST24.MR-gut_microbiota
Supplementary Data 24. Mendelian randomization analysis investigating the causal role of mvPuberty on gut microbiota
Traits feature P value < 2.42E-4 (Bonferroni threshold, nominal P value corrected for 207 features available for testing after munging)
P values are derived from Mendelian randomization analysis
outcome	exposure	method	nsnp	b	se	pval	Q	Q_df	Q_pval	egger_intercept	se	pval	snp_r2.exposure	snp_r2.outcome	correct_causal_direction	steiger_pval
k__Bacteria.p__Actinobacteria	mvPuberty	MR Egger	137	0.16405	0.30826	0.595476	148.279	135	0.205156	-0.00312476	0.00547306	0.568993
k__Bacteria.p__Bacteroidetes.c__Bacteroidia.o__Bacteroidales.f__Porphyromonadaceae.g__Parabacteroides.s__Parabacteroides_unclassified	mvPuberty	Inverse variance weighted	137	-0.41935	0.124028	0.000721953	118.777	135	0.838636				0.0183946	0.0183173	TRUE	0.979755
k__Bacteria.p__Actinobacteria.c__Actinobacteria	mvPuberty	MR Egger	137	0.164048	0.308255	0.595474	148.276	135	0.205217	-0.00312445	0.00547297	0.569025
k__Bacteria.p__Bacteroidetes.c__Bacteroidia.o__Bacteroidales.f__Porphyromonadaceae.g__Parabacteroides	mvPuberty	Inverse variance weighted	137	-0.260381	0.0954554	0.00637633	151.034	135	0.163588				0.0183946	0.0231755	FALSE	0.138733
k__Bacteria.p__Actinobacteria.c__Actinobacteria.o__Actinomycetales	mvPuberty	MR Egger	137	-0.353405	0.556386	0.526386	121.381	135	0.793178	0.00516506	0.00987511	0.601805
k__Bacteria.p__Bacteroidetes.c__Bacteroidia.o__Bacteroidales.f__Porphyromonadaceae	mvPuberty	Inverse variance weighted	137	-0.22877	0.0886319	0.00984779	121.77	135	0.785861				0.0183946	0.0193435	FALSE	0.758593
k__Bacteria.p__Actinobacteria.c__Actinobacteria.o__Actinomycetales.f__Micrococcaceae	mvPuberty	MR Egger	137	-0.331417	0.592088	0.576582	127.984	135	0.653163	0.00648357	0.0105124	0.538435
k__Bacteria.p__Firmicutes.c__Clostridia.o__Clostridiales.f__Oscillospiraceae.g__Oscillibacter.s__Oscillibacter_unclassified	mvPuberty	Inverse variance weighted	137	-0.23523	0.102235	0.021399	180.443	135	0.00547393				0.0183946	0.0281913	FALSE	0.00392373
k__Bacteria.p__Proteobacteria.c__Gammaproteobacteria	mvPuberty	Weighted median	128	0.35182	0.150637	0.0195149
k__Bacteria.p__Actinobacteria.c__Actinobacteria.o__Actinomycetales.f__Micrococcaceae.g__Rothia	mvPuberty	MR Egger	137	-0.333169	0.587815	0.571797	129.956	135	0.606489	0.00661852	0.0104365	0.527043
k__Bacteria.p__Firmicutes.c__Clostridia.o__Clostridiales.f__Oscillospiraceae	mvPuberty	Inverse variance weighted	137	-0.232062	0.102507	0.0235829	181.612	135	0.00462107				0.0183946	0.0282556	FALSE	0.00371458
k__Bacteria.p__Actinobacteria.c__Actinobacteria.o__Actinomycetales.f__Micrococcaceae.g__Rothia.s__Rothia_mucilaginosa	mvPuberty	MR Egger	137	-0.297789	0.598619	0.619674	134.955	135	0.484896	0.00640463	0.0106261	0.547702
k__Bacteria.p__Firmicutes.c__Clostridia.o__Clostridiales.f__Oscillospiraceae.g__Oscillibacter	mvPuberty	Inverse variance weighted	137	-0.231577	0.102458	0.0238086	181.44	135	0.00473797				0.0183946	0.028241	FALSE	0.00376104
k__Bacteria.p__Actinobacteria.c__Actinobacteria.o__Bifidobacteriales	mvPuberty	MR Egger	137	-0.130743	0.320354	0.683833	150.337	136	0.189272	0.00155489	0.00568798	0.784991
k__Bacteria.p__Proteobacteria.c__Gammaproteobacteria.o__Enterobacteriales	mvPuberty	Inverse variance weighted	137	0.218117	0.101112	0.030992	136.308	136	0.476448				0.0183946	0.0230441	FALSE	0.149326
k__Bacteria.p__Actinobacteria.c__Actinobacteria.o__Bifidobacteriales.f__Bifidobacteriaceae	mvPuberty	MR Egger	137	-0.130793	0.320372	0.683735	150.354	136	0.188999	0.0015559	0.00568831	0.784866
k__Bacteria.p__Proteobacteria.c__Gammaproteobacteria.o__Enterobacteriales.f__Enterobacteriaceae	mvPuberty	Inverse variance weighted	137	0.218051	0.101115	0.0310467	136.314	136	0.4763				0.0183946	0.0230452	FALSE	0.149233
k__Bacteria.p__Actinobacteria.c__Actinobacteria.o__Bifidobacteriales.f__Bifidobacteriaceae.g__Bifidobacterium	mvPuberty	MR Egger	137	-0.122999	0.32011	0.701406	150.299	136	0.189853	0.00161096	0.0056836	0.777274
k__Bacteria.p__Firmicutes.c__Clostridia.o__Clostridiales.f__Lachnospiraceae.g__Roseburia.s__Roseburia_inulinivorans	mvPuberty	Inverse variance weighted	137	-0.2085	0.0978599	0.0331226	134.933	135	0.485436				0.0183946	0.0215227	FALSE	0.323714
k__Bacteria.p__Actinobacteria.c__Actinobacteria.o__Bifidobacteriales.f__Bifidobacteriaceae.g__Bifidobacterium.s__Bifidobacterium_adolescentis	mvPuberty	MR Egger	137	-0.198837	0.34632	0.566827	153.095	135	0.136608	0.00281267	0.00614859	0.648084
k__Bacteria.p__Firmicutes.c__Clostridia.o__Clostridiales.f__Lachnospiraceae.g__Roseburia.s__Roseburia_inulinivorans	mvPuberty	Weighted median	137	-0.293714	0.140741	0.0368964
k__Bacteria.p__Firmicutes.c__Clostridia.o__Clostridiales.f__Lachnospiraceae.g__Blautia	mvPuberty	Inverse variance weighted	137	-0.188648	0.0929882	0.0424857	134.589	135	0.493784				0.0183946	0.0202761	FALSE	0.546898
k__Bacteria.p__Actinobacteria.c__Actinobacteria.o__Bifidobacteriales.f__Bifidobacteriaceae.g__Bifidobacterium.s__Bifidobacterium_bifidum	mvPuberty	MR Egger	137	-0.149493	0.572952	0.794555	123.589	135	0.749906	0.00259433	0.0101787	0.799206
k__Bacteria.p__Bacteroidetes.c__Bacteroidia.o__Bacteroidales.f__Bacteroidaceae.g__Bacteroides.s__Bacteroides_plebeius	mvPuberty	Weighted median	137	0.540483	0.269607	0.0449946
k__Bacteria.p__Firmicutes.c__Clostridia.o__Clostridiales.f__Lachnospiraceae.g__Lachnospiraceae_noname	mvPuberty	Inverse variance weighted	137	-0.176545	0.0885335	0.046141	118.626	135	0.841067				0.0183946	0.0180075	TRUE	0.898482
k__Bacteria.p__Actinobacteria.c__Actinobacteria.o__Bifidobacteriales.f__Bifidobacteriaceae.g__Bifidobacterium.s__Bifidobacterium_catenulatum	mvPuberty	MR Egger	137	-0.343372	0.781626	0.661143	140.871	136	0.369873	0.00254371	0.013856	0.854616
k__Bacteria.p__Firmicutes.c__Bacilli.o__Lactobacillales.f__Streptococcaceae.g__Streptococcus.s__Streptococcus_parasanguinis	mvPuberty	Inverse variance weighted	137	-0.390411	0.196729	0.0471986	119.544	136	0.841418				0.0183946	0.0189516	FALSE	0.856124
k__Bacteria.p__Bacteroidetes.c__Bacteroidia.o__Bacteroidales.f__Porphyromonadaceae.g__Parabacteroides.s__Parabacteroides_unclassified	mvPuberty	Weighted median	137	-0.377029	0.193659	0.0515508
k__Bacteria.p__Actinobacteria.c__Actinobacteria.o__Bifidobacteriales.f__Bifidobacteriaceae.g__Bifidobacterium.s__Bifidobacterium_longum	mvPuberty	MR Egger	137	-0.208161	0.36168	0.565885	171.875	136	0.0202537	0.00116721	0.00642276	0.856067
k__Bacteria.p__Bacteroidetes.c__Bacteroidia.o__Bacteroidales.f__Bacteroidaceae.g__Bacteroides.s__Bacteroides_massiliensis	mvPuberty	Weighted median	131	0.386979	0.205425	0.0595921
k__Bacteria.p__Proteobacteria.c__Gammaproteobacteria.o__Enterobacteriales.f__Enterobacteriaceae	mvPuberty	Weighted median	137	0.286828	0.153407	0.061523
k__Bacteria.p__Proteobacteria.c__Gammaproteobacteria.o__Enterobacteriales	mvPuberty	Weighted median	137	0.285475	0.153041	0.0621324
k__Bacteria.p__Proteobacteria.c__Gammaproteobacteria	mvPuberty	Inverse variance weighted	128	0.193291	0.0980781	0.048748	124.008	127	0.558549				0.0174276	0.0210916	FALSE	0.239476
k__Bacteria.p__Proteobacteria.c__Gammaproteobacteria.o__Enterobacteriales.f__Enterobacteriaceae.g__Escherichia	mvPuberty	Weighted median	137	0.292485	0.157275	0.062928
k__Bacteria.p__Bacteroidetes.c__Bacteroidia.o__Bacteroidales.f__Bacteroidaceae.g__Bacteroides.s__Bacteroides_massiliensis	mvPuberty	Weighted mode	131	0.747218	0.400668	0.0644458
k__Bacteria.p__Actinobacteria.c__Actinobacteria.o__Coriobacteriales	mvPuberty	MR Egger	137	0.37479	0.307634	0.225235	144.499	135	0.272453	-0.0068914	0.00546209	0.20924
k__Bacteria.p__Bacteroidetes.c__Bacteroidia.o__Bacteroidales.f__Bacteroidaceae.g__Bacteroides.s__Bacteroides_dorei	mvPuberty	Inverse variance weighted	137	-0.183788	0.0986721	0.0625167	151.465	135	0.157655				0.0183946	0.023515	FALSE	0.114142
k__Bacteria.p__Actinobacteria.c__Actinobacteria.o__Coriobacteriales.f__Coriobacteriaceae	mvPuberty	MR Egger	137	0.37466	0.307668	0.225447	144.53	135	0.271847	-0.00688891	0.0054627	0.209454
k__Bacteria.p__Firmicutes.c__Bacilli.o__Lactobacillales.f__Streptococcaceae.g__Streptococcus.s__Streptococcus_parasanguinis	mvPuberty	Weighted median	137	-0.532592	0.29438	0.0704198
k__Bacteria.p__Firmicutes.c__Clostridia.o__Clostridiales.f__Clostridiaceae.g__Clostridium	mvPuberty	Inverse variance weighted	137	0.228109	0.125894	0.0699988	131.524	135	0.568568				0.0183946	0.0206808	FALSE	0.466355
k__Bacteria.p__Actinobacteria.c__Actinobacteria.o__Coriobacteriales.f__Coriobacteriaceae.g__Adlercreutzia	mvPuberty	MR Egger	136	0.242355	0.439474	0.582234	118.888	135	0.836827	-0.00813099	0.00780509	0.299402
k__Bacteria.p__Bacteroidetes.c__Bacteroidia.o__Bacteroidales.f__Rikenellaceae.g__Alistipes.s__Alistipes_putredinis	mvPuberty	Inverse variance weighted	137	-0.159688	0.0883809	0.0707919	120.419	135	0.810708				0.0183946	0.0182079	TRUE	0.951068
k__Bacteria.p__Actinobacteria.c__Actinobacteria.o__Coriobacteriales.f__Coriobacteriaceae.g__Adlercreutzia.s__Adlercreutzia_equolifaciens	mvPuberty	MR Egger	137	0.211816	0.439923	0.630952	119.78	136	0.837606	-0.00734293	0.00780377	0.348413
k__Bacteria.p__Bacteroidetes.c__Bacteroidia.o__Bacteroidales.f__Bacteroidaceae.g__Bacteroides.s__Bacteroides_faecis	mvPuberty	Inverse variance weighted	126	-0.377389	0.21487	0.0790261	126.477	124	0.421321				0.0164354	0.0187702	FALSE	0.434055
k__Bacteria.p__Actinobacteria.c__Actinobacteria.o__Coriobacteriales.f__Coriobacteriaceae.g__Collinsella	mvPuberty	MR Egger	137	0.184809	0.320939	0.565683	148.114	135	0.207854	-0.00401139	0.00569962	0.48277
k__Bacteria.p__Firmicutes.c__Negativicutes.o__Selenomonadales.f__Acidaminococcaceae	mvPuberty	Weighted mode	137	0.879154	0.50646	0.0848498
k__Bacteria.p__Bacteroidetes.c__Bacteroidia.o__Bacteroidales.f__Porphyromonadaceae.g__Parabacteroides.s__Parabacteroides_distasonis	mvPuberty	Inverse variance weighted	137	-0.17951	0.104088	0.0846004	151.608	135	0.155714				0.0183946	0.0236661	FALSE	0.104415
k__Bacteria.p__Actinobacteria.c__Actinobacteria.o__Coriobacteriales.f__Coriobacteriaceae.g__Collinsella.s__Collinsella_aerofaciens	mvPuberty	MR Egger	137	0.434932	0.317551	0.173071	141.488	135	0.33391	-0.00802079	0.00563974	0.157277
k__Bacteria.p__Bacteroidetes.c__Bacteroidia.o__Bacteroidales.f__Rikenellaceae.g__Alistipes.s__Alistipes_senegalensis	mvPuberty	Inverse variance weighted	132	0.17629	0.106093	0.0965805	152.765	130	0.0841415				0.0176906	0.0234224	FALSE	0.0741296
k__Bacteria.p__Actinobacteria.c__Actinobacteria.o__Coriobacteriales.f__Coriobacteriaceae.g__Eggerthella	mvPuberty	MR Egger	137	0.642624	0.581991	0.271478	136.001	135	0.459651	-0.0089349	0.0103309	0.388645
k__Bacteria.p__Firmicutes.c__Bacilli.o__Lactobacillales.f__Streptococcaceae.g__Streptococcus.s__Streptococcus_parasanguinis	mvPuberty	Weighted mode	137	-1.21176	0.708438	0.0894604
k__Bacteria.p__Firmicutes.c__Clostridia.o__Clostridiales.f__Lachnospiraceae.g__Lachnospiraceae_noname.s__Lachnospiraceae_bacterium_3_1_46FAA	mvPuberty	Weighted mode	137	-0.845513	0.501617	0.0941707
k__Bacteria.p__Firmicutes.c__Clostridia.o__Clostridiales.f__Ruminococcaceae.g__Ruminococcaceae_noname.s__Ruminococcaceae_bacterium_D16	mvPuberty	Inverse variance weighted	129	-0.328294	0.202535	0.105033	110.269	127	0.854859				0.0171603	0.0182006	FALSE	0.728083
k__Bacteria.p__Actinobacteria.c__Actinobacteria.o__Coriobacteriales.f__Coriobacteriaceae.g__Eggerthella.s__Eggerthella_unclassified	mvPuberty	MR Egger	128	0.698559	0.609842	0.254184	115.379	126	0.741028	-0.00942738	0.0109227	0.38972
k__Bacteria.p__Firmicutes.c__Bacilli.o__Lactobacillales.f__Lactobacillaceae	mvPuberty	Simple mode	137	-1.35015	0.815007	0.0999041
k__Bacteria.p__Firmicutes.c__Bacilli.o__Lactobacillales.f__Lactobacillaceae.g__Lactobacillus	mvPuberty	Simple mode	137	-1.35852	0.825356	0.102076
k__Bacteria.p__Proteobacteria.c__Gammaproteobacteria.o__Enterobacteriales.f__Enterobacteriaceae.g__Escherichia	mvPuberty	Inverse variance weighted	137	0.16468	0.102597	0.108469	121.288	136	0.812088				0.0183946	0.0202553	FALSE	0.551246
k__Bacteria.p__Actinobacteria.c__Actinobacteria.o__Coriobacteriales.f__Coriobacteriaceae.g__Gordonibacter	mvPuberty	MR Egger	137	-1.2359	0.763457	0.10782	132.33	135	0.548922	0.0216107	0.0135706	0.11362
k__Bacteria.p__Firmicutes.c__Clostridia.o__Clostridiales.f__Clostridiaceae	mvPuberty	Inverse variance weighted	137	0.192901	0.125074	0.123002	135.658	135	0.467888				0.0183946	0.0211979	FALSE	0.374686
k__Bacteria.p__Actinobacteria.c__Actinobacteria.o__Coriobacteriales.f__Coriobacteriaceae.g__Gordonibacter.s__Gordonibacter_pamelaeae	mvPuberty	MR Egger	137	-1.22851	0.763879	0.110116	131.405	135	0.571457	0.0215544	0.0135781	0.114753
k__Bacteria.p__Firmicutes.c__Clostridia.o__Clostridiales.f__Lachnospiraceae.g__Lachnospiraceae_noname.s__Lachnospiraceae_bacterium_7_1_58FAA	mvPuberty	Inverse variance weighted	137	-0.13672	0.0897654	0.127739	130.557	135	0.592019				0.0183946	0.0213373	FALSE	0.352174
k__Bacteria.p__Bacteroidetes.c__Bacteroidia.o__Bacteroidales.f__Bacteroidaceae.g__Bacteroides.s__Bacteroides_eggerthii	mvPuberty	Weighted mode	137	-0.996012	0.617572	0.109109
k__Bacteria.p__Bacteroidetes	mvPuberty	MR Egger	137	-0.132783	0.296199	0.654663	127.887	136	0.677741	0.000466263	0.00525915	0.929485
k__Bacteria.p__Proteobacteria.c__Gammaproteobacteria.o__Pasteurellales.f__Pasteurellaceae.g__Haemophilus	mvPuberty	Inverse variance weighted	137	0.234292	0.155281	0.131342	125.045	135	0.719241				0.0183946	0.0197775	FALSE	0.655977
k__Bacteria.p__Proteobacteria.c__Gammaproteobacteria	mvPuberty	Simple mode	128	0.65022	0.404786	0.110685
k__Bacteria.p__Bacteroidetes.c__Bacteroidia.o__Bacteroidales.f__Rikenellaceae.g__Alistipes.s__Alistipes_putredinis	mvPuberty	Weighted median	137	-0.213252	0.136584	0.118446
k__Bacteria.p__Bacteroidetes.c__Bacteroidia	mvPuberty	MR Egger	137	-0.132485	0.2962	0.655387	127.821	136	0.679238	0.000462853	0.00525915	0.93
k__Bacteria.p__Proteobacteria.c__Gammaproteobacteria.o__Pasteurellales.f__Pasteurellaceae.g__Haemophilus.s__Haemophilus_parainfluenzae	mvPuberty	Weighted median	137	0.376121	0.24354	0.122493
k__Bacteria.p__Firmicutes.c__Clostridia.o__Clostridiales.f__Ruminococcaceae.g__Ruminococcus.s__Ruminococcus_callidus	mvPuberty	Inverse variance weighted	127	0.228917	0.152212	0.132597	126.287	125	0.450961				0.0169934	0.0205816	FALSE	0.243695
k__Bacteria.p__Proteobacteria.c__Deltaproteobacteria.o__Desulfovibrionales.f__Desulfovibrionaceae.g__Desulfovibrio.s__Desulfovibrio_piger	mvPuberty	Weighted median	119	-0.390974	0.254314	0.124204
k__Bacteria.p__Bacteroidetes.c__Bacteroidia.o__Bacteroidales.f__Bacteroidaceae.g__Bacteroides.s__Bacteroides_eggerthii	mvPuberty	Simple mode	137	-1.07155	0.696471	0.126241
k__Bacteria.p__Bacteroidetes.c__Bacteroidia.o__Bacteroidales	mvPuberty	MR Egger	137	-0.132561	0.296199	0.655203	127.833	136	0.678983	0.000464228	0.00525915	0.929792
k__Bacteria.p__Firmicutes.c__Bacilli.o__Lactobacillales.f__Lactobacillaceae.g__Lactobacillus.s__Lactobacillus_delbrueckii	mvPuberty	Inverse variance weighted	137	0.352046	0.234539	0.133352	156.157	135	0.102765				0.0183946	0.0224324	FALSE	0.207411
k__Bacteria.p__Bacteroidetes.c__Bacteroidia.o__Bacteroidales.f__Bacteroidaceae	mvPuberty	MR Egger	137	0.130213	0.298834	0.663723	125.063	136	0.739275	-0.0042788	0.00530593	0.421419
k__Bacteria.p__Proteobacteria.c__Gammaproteobacteria.o__Pasteurellales.f__Pasteurellaceae	mvPuberty	Weighted median	137	0.351003	0.232769	0.131568
k__Bacteria.p__Firmicutes.c__Clostridia.o__Clostridiales.f__Lachnospiraceae.g__Lachnospiraceae_noname.s__Lachnospiraceae_bacterium_3_1_46FAA	mvPuberty	Simple mode	137	-0.845513	0.558553	0.132408
k__Bacteria.p__Actinobacteria.c__Actinobacteria.o__Coriobacteriales.f__Coriobacteriaceae.g__Adlercreutzia	mvPuberty	Inverse variance weighted	136	-0.19471	0.130839	0.136707	117.803	134	0.839198				0.018305	0.0193202	FALSE	0.741951
k__Bacteria.p__Bacteroidetes.c__Bacteroidia.o__Bacteroidales.f__Bacteroidaceae.g__Bacteroides	mvPuberty	MR Egger	137	0.129212	0.298812	0.666127	125.237	136	0.735632	-0.00425371	0.00530554	0.424107
k__Bacteria.p__Bacteroidetes.c__Bacteroidia.o__Bacteroidales.f__Bacteroidaceae.g__Bacteroides.s__Bacteroides_faecis	mvPuberty	Weighted median	126	-0.487445	0.325029	0.133693
k__Bacteria.p__Proteobacteria.c__Gammaproteobacteria.o__Pasteurellales.f__Pasteurellaceae	mvPuberty	Inverse variance weighted	137	0.229558	0.154639	0.137683	121.227	135	0.796053				0.0183946	0.0193235	FALSE	0.763475
k__Bacteria.p__Bacteroidetes.c__Bacteroidia.o__Bacteroidales.f__Bacteroidaceae.g__Bacteroides.s__Bacteroides_caccae	mvPuberty	MR Egger	137	-0.380318	0.367482	0.302551	154.82	136	0.128746	0.00475724	0.00652699	0.467352
k__Bacteria.p__Proteobacteria.c__Gammaproteobacteria.o__Pasteurellales	mvPuberty	Inverse variance weighted	137	0.229451	0.154639	0.137865	121.221	135	0.796153				0.0183946	0.0193248	FALSE	0.763164
k__Bacteria.p__Bacteroidetes.c__Bacteroidia.o__Bacteroidales.f__Bacteroidaceae.g__Bacteroides.s__Bacteroides_cellulosilyticus	mvPuberty	MR Egger	137	-0.311136	0.465259	0.504804	154.163	135	0.123978	0.00415151	0.00826201	0.616147
k__Bacteria.p__Proteobacteria.c__Gammaproteobacteria.o__Pasteurellales	mvPuberty	Weighted median	137	0.351268	0.236823	0.138009
k__Bacteria.p__Bacteroidetes.c__Bacteroidia.o__Bacteroidales.f__Bacteroidaceae.g__Bacteroides.s__Bacteroides_stercoris	mvPuberty	Inverse variance weighted	137	-0.171252	0.117055	0.143466	159.142	135	0.0763878				0.0183946	0.0241086	FALSE	0.0798022
k__Bacteria.p__Proteobacteria.c__Gammaproteobacteria.o__Pasteurellales.f__Pasteurellaceae.g__Haemophilus	mvPuberty	Weighted median	137	0.351512	0.237393	0.138681
k__Bacteria.p__Firmicutes.c__Clostridia.o__Clostridiales.f__Lachnospiraceae.g__Lachnospiraceae_noname	mvPuberty	Weighted median	137	-0.196897	0.133348	0.139791
k__Bacteria.p__Verrucomicrobia.c__Verrucomicrobiae.o__Verrucomicrobiales	mvPuberty	Weighted median	137	-0.221442	0.150587	0.14142
k__Bacteria.p__Bacteroidetes.c__Bacteroidia.o__Bacteroidales.f__Bacteroidaceae.g__Bacteroides.s__Bacteroides_clarus	mvPuberty	MR Egger	137	-0.622256	0.619687	0.317105	124.458	135	0.731787	0.00870918	0.0109893	0.42945
k__Bacteria.p__Proteobacteria.c__Betaproteobacteria.o__Burkholderiales.f__Sutterellaceae.g__Sutterellaceae_unclassified	mvPuberty	Weighted median	137	-0.31549	0.215986	0.144099
k__Bacteria.p__Proteobacteria.c__Gammaproteobacteria	mvPuberty	Weighted mode	128	0.473637	0.323034	0.145062
k__Bacteria.p__Bacteroidetes.c__Bacteroidia.o__Bacteroidales.f__Porphyromonadaceae.g__Parabacteroides.s__Parabacteroides_unclassified	mvPuberty	Weighted mode	137	-0.550671	0.375777	0.145115
k__Bacteria.p__Verrucomicrobia.c__Verrucomicrobiae.o__Verrucomicrobiales.f__Verrucomicrobiaceae	mvPuberty	Weighted median	137	-0.221122	0.151836	0.145304
k__Bacteria.p__Firmicutes.c__Clostridia.o__Clostridiales.f__Ruminococcaceae.g__Ruminococcaceae_noname	mvPuberty	Inverse variance weighted	137	-0.281683	0.194858	0.148294	117.23	135	0.862546				0.0183946	0.0192135	FALSE	0.790493
k__Bacteria.p__Bacteroidetes.c__Bacteroidia.o__Bacteroidales.f__Bacteroidaceae.g__Bacteroides.s__Bacteroides_salyersiae	mvPuberty	Weighted mode	137	-0.943038	0.646436	0.146918
k__Bacteria.p__Bacteroidetes.c__Bacteroidia.o__Bacteroidales.f__Bacteroidaceae.g__Bacteroides.s__Bacteroides_coprocola	mvPuberty	MR Egger	137	0.509665	0.677031	0.452884	114.894	136	0.90519	-0.00551683	0.0120165	0.646898
k__Bacteria.p__Firmicutes.c__Erysipelotrichia.o__Erysipelotrichales.f__Erysipelotrichaceae.g__Holdemania.s__Holdemania_unclassified	mvPuberty	Inverse variance weighted	129	-0.248803	0.173165	0.150774	149.084	127	0.0878845				0.0175261	0.0217679	FALSE	0.177246
k__Bacteria.p__Proteobacteria.c__Gammaproteobacteria.o__Pasteurellales.f__Pasteurellaceae.g__Haemophilus.s__Haemophilus_parainfluenzae	mvPuberty	Inverse variance weighted	137	0.223462	0.156025	0.152081	125.732	135	0.704246				0.0183946	0.0202063	FALSE	0.561535
k__Bacteria.p__Bacteroidetes.c__Bacteroidia.o__Bacteroidales.f__Bacteroidaceae.g__Bacteroides.s__Bacteroides_dorei	mvPuberty	MR Egger	137	-0.534012	0.331508	0.109547	152.838	136	0.153465	0.0065124	0.00588546	0.270468
k__Bacteria.p__Bacteroidetes.c__Bacteroidia.o__Bacteroidales.f__Bacteroidaceae.g__Bacteroides.s__Bacteroides_eggerthii	mvPuberty	MR Egger	137	-0.376786	0.493399	0.446407	128.222	135	0.6476	0.00676256	0.00876611	0.441792
k__Bacteria.p__Firmicutes.c__Clostridia.o__Clostridiales.f__Lachnospiraceae.g__Roseburia	mvPuberty	Inverse variance weighted	137	-0.130213	0.0909943	0.15243	145.856	136	0.266334				0.0183946	0.021602	FALSE	0.312046
k__Bacteria.p__Bacteroidetes.c__Bacteroidia.o__Bacteroidales.f__Porphyromonadaceae.g__Parabacteroides.s__Parabacteroides_johnsonii	mvPuberty	Inverse variance weighted	137	-0.286193	0.200692	0.153859	120.301	136	0.829039				0.0183946	0.0177724	TRUE	0.837026
k__Bacteria.p__Bacteroidetes.c__Bacteroidia.o__Bacteroidales.f__Bacteroidaceae.g__Bacteroides.s__Bacteroides_faecis	mvPuberty	MR Egger	126	0.103634	0.808106	0.898164	126.866	125	0.43662	-0.00859035	0.0139094	0.537977
k__Bacteria.p__Bacteroidetes.c__Bacteroidia.o__Bacteroidales.f__Bacteroidaceae.g__Bacteroides.s__Bacteroides_finegoldii	mvPuberty	MR Egger	137	0.414122	0.618515	0.504293	142.25	135	0.317771	-0.00703262	0.0109785	0.522881
k__Bacteria.p__Verrucomicrobia.c__Verrucomicrobiae	mvPuberty	Weighted median	137	-0.221491	0.157053	0.158454
k__Bacteria.p__Firmicutes.c__Clostridia.o__Clostridiales.f__Lachnospiraceae.g__Dorea.s__Dorea_unclassified	mvPuberty	Inverse variance weighted	137	0.25359	0.179798	0.158417	168.644	136	0.0300762				0.0183946	0.0243211	FALSE	0.0698431
k__Bacteria.p__Firmicutes.c__Bacilli.o__Lactobacillales.f__Lactobacillaceae.g__Lactobacillus	mvPuberty	Weighted mode	137	-0.805565	0.571074	0.160641
k__Bacteria.p__Firmicutes.c__Erysipelotrichia.o__Erysipelotrichales.f__Erysipelotrichaceae.g__Holdemania.s__Holdemania_filiformis	mvPuberty	Weighted median	137	0.351238	0.251284	0.162182
k__Bacteria.p__Firmicutes.c__Negativicutes.o__Selenomonadales.f__Acidaminococcaceae	mvPuberty	Simple mode	137	0.833552	0.597196	0.165056
k__Bacteria.p__Bacteroidetes.c__Bacteroidia.o__Bacteroidales.f__Bacteroidaceae.g__Bacteroides.s__Bacteroides_fragilis	mvPuberty	MR Egger	136	-0.175618	0.459488	0.702915	114.797	135	0.895392	0.000205084	0.00816367	0.979995
k__Bacteria.p__Actinobacteria.c__Actinobacteria.o__Coriobacteriales.f__Coriobacteriaceae.g__Adlercreutzia.s__Adlercreutzia_equolifaciens	mvPuberty	Inverse variance weighted	137	-0.183451	0.130652	0.160284	118.895	135	0.836715				0.0183946	0.0194206	FALSE	0.739913
k__Bacteria.p__Bacteroidetes.c__Bacteroidia.o__Bacteroidales.f__Bacteroidaceae.g__Bacteroides.s__Bacteroides_intestinalis	mvPuberty	MR Egger	137	-0.368797	0.673588	0.584931	118.614	136	0.85586	0.00418534	0.0119462	0.726624
k__Bacteria.p__Proteobacteria.c__Deltaproteobacteria.o__Desulfovibrionales.f__Desulfovibrionaceae	mvPuberty	Inverse variance weighted	137	-0.12641	0.0914087	0.166694	115.703	135	0.883847				0.0183946	0.0182388	TRUE	0.959177
k__Bacteria.p__Bacteroidetes.c__Bacteroidia.o__Bacteroidales.f__Bacteroidaceae.g__Bacteroides.s__Bacteroides_massiliensis	mvPuberty	MR Egger	131	0.378286	0.494189	0.445391	154.709	130	0.0687003	-0.00459114	0.00881477	0.603367
k__Bacteria.p__Proteobacteria.c__Deltaproteobacteria.o__Desulfovibrionales	mvPuberty	Inverse variance weighted	137	-0.126288	0.0914088	0.167101	115.674	135	0.884233				0.0183946	0.0182368	TRUE	0.958648
k__Bacteria.p__Firmicutes.c__Bacilli.o__Lactobacillales.f__Streptococcaceae.g__Streptococcus	mvPuberty	Weighted mode	137	-0.667345	0.483404	0.169693
k__Bacteria.p__Bacteroidetes.c__Bacteroidia.o__Bacteroidales.f__Bacteroidaceae.g__Bacteroides.s__Bacteroides_nordii	mvPuberty	MR Egger	137	0.586648	0.886209	0.509116	112.5	136	0.92994	-0.0159348	0.0157479	0.313413
k__Bacteria.p__Proteobacteria.c__Deltaproteobacteria	mvPuberty	Inverse variance weighted	137	-0.126281	0.0914089	0.167126	115.688	135	0.884041				0.0183946	0.0182384	TRUE	0.959076
k__Bacteria.p__Verrucomicrobia.c__Verrucomicrobiae.o__Verrucomicrobiales.f__Verrucomicrobiaceae.g__Akkermansia.s__Akkermansia_muciniphila	mvPuberty	Weighted median	136	-0.208446	0.15261	0.171978
k__Bacteria.p__Bacteroidetes.c__Bacteroidia.o__Bacteroidales.f__Bacteroidaceae.g__Bacteroides.s__Bacteroides_ovatus	mvPuberty	MR Egger	137	0.096581	0.31274	0.757933	124.291	135	0.735315	-0.00199707	0.00555309	0.719683
k__Bacteria.p__Verrucomicrobia.c__Verrucomicrobiae.o__Verrucomicrobiales.f__Verrucomicrobiaceae	mvPuberty	Inverse variance weighted	137	-0.150943	0.109876	0.169516	168.892	136	0.0291975				0.0183946	0.0265787	FALSE	0.0144098
k__Bacteria.p__Bacteroidetes.c__Bacteroidia.o__Bacteroidales.f__Bacteroidaceae.g__Bacteroides.s__Bacteroides_plebeius	mvPuberty	MR Egger	137	1.44906	0.635717	0.0242112	143.683	135	0.288472	-0.0228891	0.0112866	0.0445283
k__Bacteria.p__Verrucomicrobia.c__Verrucomicrobiae	mvPuberty	Inverse variance weighted	137	-0.150908	0.109871	0.169599	168.878	136	0.0292452				0.0183946	0.0265752	FALSE	0.0144485
k__Bacteria.p__Actinobacteria.c__Actinobacteria.o__Coriobacteriales.f__Coriobacteriaceae.g__Collinsella.s__Collinsella_aerofaciens	mvPuberty	Simple mode	137	0.52615	0.385094	0.174103
k__Bacteria.p__Bacteroidetes	mvPuberty	Weighted median	137	-0.175731	0.129315	0.174167
k__Bacteria.p__Firmicutes.c__Bacilli.o__Lactobacillales.f__Streptococcaceae.g__Streptococcus.s__Streptococcus_parasanguinis	mvPuberty	Simple mode	137	-1.09067	0.799063	0.174525
k__Bacteria.p__Bacteroidetes.c__Bacteroidia.o__Bacteroidales.f__Bacteroidaceae.g__Bacteroides.s__Bacteroides_faecis	mvPuberty	Simple mode	126	-1.22485	0.89751	0.174792
k__Bacteria.p__Bacteroidetes.c__Bacteroidia.o__Bacteroidales.f__Bacteroidaceae.g__Bacteroides.s__Bacteroides_salyersiae	mvPuberty	MR Egger	137	-1.47779	0.687299	0.0333255	134.029	135	0.507434	0.02486	0.0121936	0.0434239
k__Bacteria.p__Verrucomicrobia.c__Verrucomicrobiae.o__Verrucomicrobiales.f__Verrucomicrobiaceae.g__Akkermansia	mvPuberty	Weighted median	137	-0.218522	0.161777	0.176773
k__Bacteria.p__Bacteroidetes.c__Bacteroidia.o__Bacteroidales.f__Bacteroidaceae.g__Bacteroides.s__Bacteroides_salyersiae	mvPuberty	Weighted median	137	-0.413406	0.306271	0.177078
k__Bacteria.p__Bacteroidetes.c__Bacteroidia.o__Bacteroidales.f__Bacteroidaceae.g__Bacteroides.s__Bacteroides_dorei	mvPuberty	Weighted median	137	-0.191609	0.142413	0.178481
k__Bacteria.p__Verrucomicrobia.c__Verrucomicrobiae.o__Verrucomicrobiales	mvPuberty	Inverse variance weighted	137	-0.150913	0.109879	0.169614	168.902	136	0.0291623				0.0183946	0.0265789	FALSE	0.0144078
k__Bacteria.p__Verrucomicrobia.c__Verrucomicrobiae.o__Verrucomicrobiales.f__Verrucomicrobiaceae.g__Akkermansia	mvPuberty	Inverse variance weighted	137	-0.150715	0.109887	0.170205	168.933	136	0.0290558				0.0183946	0.026593	FALSE	0.0142537
k__Bacteria.p__Bacteroidetes.c__Bacteroidia.o__Bacteroidales.f__Bacteroidaceae.g__Bacteroides.s__Bacteroides_stercoris	mvPuberty	MR Egger	137	-0.434935	0.394407	0.272095	159.72	136	0.0804444	0.00490316	0.00700224	0.48499
k__Bacteria.p__Firmicutes.c__Clostridia.o__Clostridiales.f__Lachnospiraceae.g__Blautia	mvPuberty	Weighted median	137	-0.189576	0.141536	0.180434
k__Bacteria.p__Firmicutes.c__Clostridia.o__Clostridiales.f__Lachnospiraceae.g__Dorea.s__Dorea_formicigenerans	mvPuberty	Simple mode	133	-0.583112	0.435134	0.182523
k__Bacteria.p__Proteobacteria.c__Gammaproteobacteria.o__Enterobacteriales.f__Enterobacteriaceae.g__Escherichia	mvPuberty	Weighted mode	137	0.428507	0.32007	0.182872
k__Bacteria.p__Bacteroidetes.c__Bacteroidia.o__Bacteroidales.f__Bacteroidaceae.g__Bacteroides.s__Bacteroides_thetaiotaomicron	mvPuberty	MR Egger	137	0.106641	0.338399	0.753146	141.681	136	0.351942	-0.00377693	0.00600585	0.530493
k__Bacteria.p__Proteobacteria.c__Betaproteobacteria.o__Burkholderiales.f__Burkholderiales_noname.g__Burkholderiales_noname	mvPuberty	Inverse variance weighted	137	-0.196304	0.143847	0.172354	153.752	135	0.128725				0.0183946	0.0227861	FALSE	0.172006
k__Bacteria.p__Bacteroidetes.c__Bacteroidia.o__Bacteroidales.f__Bacteroidaceae.g__Bacteroides.s__Bacteroides_uniformis	mvPuberty	MR Egger	137	-0.0822508	0.298238	0.783132	132.262	136	0.57466	-0.00016333	0.00529562	0.975441
k__Bacteria.p__Firmicutes.c__Clostridia.o__Clostridiales.f__Lachnospiraceae	mvPuberty	Weighted mode	137	-0.428704	0.320901	0.183801
k__Bacteria.p__Proteobacteria.c__Betaproteobacteria.o__Burkholderiales.f__Burkholderiales_noname	mvPuberty	Inverse variance weighted	137	-0.195997	0.143769	0.172793	153.722	135	0.129087				0.0183946	0.0227652	FALSE	0.173956
k__Bacteria.p__Bacteroidetes.c__Bacteroidia.o__Bacteroidales.f__Bacteroidaceae.g__Bacteroides.s__Bacteroides_vulgatus	mvPuberty	MR Egger	137	0.206319	0.301699	0.495237	126.045	136	0.718468	-0.00214713	0.00535641	0.689162
k__Bacteria.p__Verrucomicrobia	mvPuberty	Weighted median	134	-0.207249	0.156524	0.18548
k__Bacteria.p__Proteobacteria.c__Betaproteobacteria.o__Burkholderiales.f__Burkholderiales_noname.g__Burkholderiales_noname.s__Burkholderiales_bacterium_1_1_47	mvPuberty	Inverse variance weighted	137	-0.19525	0.143526	0.173711	153.106	135	0.136467				0.0183946	0.0226787	FALSE	0.182215
k__Bacteria.p__Bacteroidetes.c__Bacteroidia.o__Bacteroidales.f__Bacteroidaceae.g__Bacteroides.s__Bacteroides_xylanisolvens	mvPuberty	MR Egger	134	-0.117981	0.372676	0.752063	145.76	133	0.212083	0.00112672	0.00663838	0.865484
k__Bacteria.p__Actinobacteria.c__Actinobacteria.o__Bifidobacteriales.f__Bifidobacteriaceae.g__Bifidobacterium.s__Bifidobacterium_longum	mvPuberty	Inverse variance weighted	137	-0.145409	0.107232	0.175092	171.833	135	0.0176537				0.0183946	0.0271449	FALSE	0.00927254
k__Bacteria.p__Bacteroidetes.c__Bacteroidia.o__Bacteroidales	mvPuberty	Weighted median	137	-0.173961	0.132677	0.189801
k__Bacteria.p__Bacteroidetes.c__Bacteroidia.o__Bacteroidales.f__Bacteroidales_noname	mvPuberty	MR Egger	137	-0.198145	0.305409	0.517579	133.176	136	0.552467	0.00205446	0.00542284	0.705392
k__Bacteria.p__Firmicutes.c__Clostridia.o__Clostridiales.f__Lachnospiraceae.g__Lachnospiraceae_noname.s__Lachnospiraceae_bacterium_5_1_63FAA	mvPuberty	Simple mode	137	1.21625	0.925815	0.191158
k__Bacteria.p__Bacteroidetes.c__Bacteroidia	mvPuberty	Weighted median	137	-0.174056	0.133635	0.192755
k__Bacteria.p__Verrucomicrobia.c__Verrucomicrobiae.o__Verrucomicrobiales.f__Verrucomicrobiaceae.g__Akkermansia.s__Akkermansia_muciniphila	mvPuberty	Inverse variance weighted	136	-0.148333	0.110636	0.180007	169.293	135	0.0242822				0.0183267	0.0266242	FALSE	0.013076
k__Bacteria.p__Bacteroidetes.c__Bacteroidia.o__Bacteroidales.f__Bacteroidales_noname.g__Bacteroidales_noname	mvPuberty	MR Egger	137	-0.197948	0.305417	0.518006	133.118	136	0.553882	0.0020533	0.00542297	0.705557
k__Bacteria.p__Firmicutes.c__Bacilli.o__Lactobacillales.f__Lactobacillaceae	mvPuberty	Weighted mode	137	-0.75939	0.585861	0.197103
k__Bacteria.p__Firmicutes.c__Erysipelotrichia.o__Erysipelotrichales.f__Erysipelotrichaceae.g__Holdemania	mvPuberty	Inverse variance weighted	137	-0.183366	0.136833	0.180221	129.876	135	0.608395				0.0183946	0.0187566	FALSE	0.905963
k__Bacteria.p__Bacteroidetes.c__Bacteroidia.o__Bacteroidales.f__Bacteroidales_noname.g__Bacteroidales_noname.s__Bacteroidales_bacterium_ph8	mvPuberty	MR Egger	137	-0.1997	0.305459	0.514371	133.245	136	0.550803	0.00202947	0.00542372	0.708854
k__Bacteria.p__Firmicutes.c__Negativicutes.o__Selenomonadales.f__Acidaminococcaceae.g__Phascolarctobacterium	mvPuberty	Weighted median	137	0.314611	0.246563	0.20196
k__Bacteria.p__Bacteroidetes.c__Bacteroidia.o__Bacteroidales.f__Bacteroidaceae.g__Bacteroides.s__Bacteroides_plebeius	mvPuberty	Weighted mode	137	0.725524	0.566802	0.202714
k__Bacteria.p__Proteobacteria.c__Deltaproteobacteria.o__Desulfovibrionales.f__Desulfovibrionaceae.g__Desulfovibrio.s__Desulfovibrio_piger	mvPuberty	Inverse variance weighted	119	-0.220562	0.166436	0.185102	130.615	117	0.183821				0.0157656	0.0211998	FALSE	0.074709
k__Bacteria.p__Bacteroidetes.c__Bacteroidia.o__Bacteroidales.f__Rikenellaceae.g__Alistipes.s__Alistipes_finegoldii	mvPuberty	Inverse variance weighted	137	-0.125684	0.0948691	0.185234	141.891	136	0.347358				0.0183946	0.0233278	FALSE	0.127217
k__Bacteria.p__Verrucomicrobia.c__Verrucomicrobiae	mvPuberty	Weighted mode	137	-0.453097	0.359513	0.209717
k__Bacteria.p__Bacteroidetes.c__Bacteroidia.o__Bacteroidales.f__Rikenellaceae.g__Alistipes.s__Alistipes_finegoldii	mvPuberty	Weighted mode	137	-0.50146	0.402182	0.214595
k__Bacteria.p__Bacteroidetes.c__Bacteroidia.o__Bacteroidales.f__Porphyromonadaceae	mvPuberty	MR Egger	137	-0.147493	0.298016	0.621464	121.852	136	0.801996	-0.00151152	0.00529141	0.77558
k__Bacteria.p__Bacteroidetes.c__Bacteroidia.o__Bacteroidales.f__Porphyromonadaceae.g__Odoribacter	mvPuberty	Simple mode	137	-0.478125	0.383865	0.215069
k__Bacteria.p__Bacteroidetes.c__Bacteroidia.o__Bacteroidales.f__Porphyromonadaceae.g__Barnesiella	mvPuberty	MR Egger	137	0.469612	0.313546	0.136535	116.097	135	0.878578	-0.00924051	0.00556789	0.0993148
k__Bacteria.p__Bacteroidetes.c__Bacteroidia.o__Bacteroidales.f__Bacteroidaceae.g__Bacteroides.s__Bacteroides_xylanisolvens	mvPuberty	Weighted mode	134	-0.441391	0.355216	0.216201
k__Bacteria.p__Verrucomicrobia.c__Verrucomicrobiae.o__Verrucomicrobiales.f__Verrucomicrobiaceae.g__Akkermansia	mvPuberty	Weighted mode	137	-0.452128	0.364276	0.21668
k__Bacteria.p__Firmicutes.c__Clostridia.o__Clostridiales.f__Lachnospiraceae.g__Roseburia	mvPuberty	Weighted median	137	-0.168852	0.136762	0.216963
k__Bacteria.p__Verrucomicrobia.c__Verrucomicrobiae.o__Verrucomicrobiales.f__Verrucomicrobiaceae	mvPuberty	Weighted mode	137	-0.453842	0.366394	0.217601
k__Bacteria.p__Firmicutes.c__Clostridia.o__Clostridiales.f__Lachnospiraceae.g__Lachnospiraceae_noname.s__Lachnospiraceae_bacterium_1_1_57FAA	mvPuberty	Inverse variance weighted	135	-0.317943	0.240983	0.187049	92.4106	133	0.997087				0.0178841	0.016201	TRUE	0.566883
k__Bacteria.p__Verrucomicrobia.c__Verrucomicrobiae.o__Verrucomicrobiales	mvPuberty	Weighted mode	137	-0.453559	0.367648	0.219451
k__Bacteria.p__Firmicutes.c__Clostridia.o__Clostridiales.f__Clostridiales_noname.g__Pseudoflavonifractor	mvPuberty	Weighted median	127	-0.250734	0.204206	0.219504
k__Bacteria.p__Firmicutes.c__Clostridia.o__Clostridiales.f__Oscillospiraceae.g__Oscillibacter	mvPuberty	Weighted median	137	-0.168578	0.137553	0.220369
k__Bacteria.p__Actinobacteria.c__Actinobacteria.o__Coriobacteriales.f__Coriobacteriaceae.g__Gordonibacter	mvPuberty	Weighted median	137	-0.409809	0.334619	0.220688
k__Bacteria.p__Bacteroidetes.c__Bacteroidia.o__Bacteroidales.f__Porphyromonadaceae.g__Barnesiella.s__Barnesiella_intestinihominis	mvPuberty	MR Egger	137	0.467059	0.313543	0.138658	117.202	135	0.862958	-0.00922367	0.00556783	0.0999229
k__Bacteria.p__Bacteroidetes.c__Bacteroidia.o__Bacteroidales.f__Porphyromonadaceae.g__Coprobacter.s__Coprobacter_fastidiosus	mvPuberty	Inverse variance weighted	137	-0.175702	0.13321	0.187173	152.567	135	0.143181				0.0183946	0.0243179	FALSE	0.0699858
k__Bacteria.p__Bacteroidetes.c__Bacteroidia.o__Bacteroidales.f__Porphyromonadaceae.g__Coprobacter	mvPuberty	Inverse variance weighted	137	-0.172981	0.133495	0.19505	153.261	135	0.134579				0.0183946	0.0244654	FALSE	0.0637009
k__Bacteria.p__Actinobacteria.c__Actinobacteria.o__Coriobacteriales.f__Coriobacteriaceae.g__Gordonibacter.s__Gordonibacter_pamelaeae	mvPuberty	Weighted median	137	-0.420057	0.34557	0.224158
k__Bacteria.p__Bacteroidetes.c__Bacteroidia.o__Bacteroidales.f__Porphyromonadaceae.g__Coprobacter	mvPuberty	MR Egger	137	-0.471245	0.449278	0.296101	153.81	136	0.140945	0.00554835	0.00797859	0.487997
k__Bacteria.p__Proteobacteria.c__Gammaproteobacteria.o__Enterobacteriales.f__Enterobacteriaceae.g__Escherichia.s__Escherichia_unclassified	mvPuberty	Inverse variance weighted	137	0.138382	0.108689	0.202951	125.392	136	0.732369				0.0183946	0.0205838	FALSE	0.484972
k__Bacteria.p__Firmicutes.c__Clostridia.o__Clostridiales.f__Ruminococcaceae.g__Ruminococcaceae_noname.s__Ruminococcaceae_bacterium_D16	mvPuberty	Weighted median	129	-0.359574	0.29693	0.225906
k__Bacteria.p__Firmicutes.c__Clostridia.o__Clostridiales.f__Oscillospiraceae	mvPuberty	Weighted median	137	-0.164649	0.136262	0.226919
k__Bacteria.p__Verrucomicrobia	mvPuberty	Weighted mode	134	-0.472521	0.38941	0.227116
k__Bacteria.p__Bacteroidetes.c__Bacteroidia.o__Bacteroidales.f__Porphyromonadaceae.g__Coprobacter.s__Coprobacter_fastidiosus	mvPuberty	MR Egger	137	-0.472753	0.448321	0.293539	153.112	136	0.149866	0.00552577	0.00796158	0.488841
k__Bacteria.p__Actinobacteria.c__Actinobacteria.o__Actinomycetales.f__Micrococcaceae.g__Rothia	mvPuberty	Weighted mode	137	-0.905183	0.752498	0.231104
k__Bacteria.p__Bacteroidetes.c__Bacteroidia.o__Bacteroidales.f__Porphyromonadaceae.g__Odoribacter	mvPuberty	MR Egger	137	-0.498929	0.340834	0.14556	158.462	135	0.0818657	0.00772422	0.00605303	0.204114
k__Bacteria.p__Firmicutes.c__Clostridia.o__Clostridiales.f__Eubacteriaceae.g__Eubacterium.s__Eubacterium_eligens	mvPuberty	Inverse variance weighted	137	-0.122803	0.0992625	0.216029	146.431	135	0.236612				0.0183946	0.0216754	FALSE	0.3015
k__Bacteria.p__Firmicutes.c__Bacilli.o__Lactobacillales.f__Lactobacillaceae.g__Lactobacillus.s__Lactobacillus_delbrueckii	mvPuberty	Simple mode	137	1.08621	0.906745	0.23303
k__Bacteria.p__Firmicutes.c__Negativicutes.o__Selenomonadales.f__Acidaminococcaceae.g__Phascolarctobacterium.s__Phascolarctobacterium_succinatutens	mvPuberty	Weighted median	137	0.294153	0.248076	0.235726
k__Bacteria.p__Firmicutes.c__Clostridia.o__Clostridiales.f__Lachnospiraceae.g__Roseburia.s__Roseburia_inulinivorans	mvPuberty	Weighted mode	137	-0.381749	0.320869	0.236223
k__Bacteria.p__Firmicutes.c__Erysipelotrichia.o__Erysipelotrichales.f__Erysipelotrichaceae.g__Erysipelotrichaceae_noname.s__Eubacterium_biforme	mvPuberty	Weighted median	137	-0.303113	0.256943	0.238122
k__Bacteria.p__Proteobacteria.c__Betaproteobacteria.o__Burkholderiales.f__Burkholderiales_noname.g__Burkholderiales_noname	mvPuberty	Weighted median	137	-0.232039	0.198097	0.241462
k__Bacteria.p__Bacteroidetes.c__Bacteroidia.o__Bacteroidales.f__Bacteroidaceae.g__Bacteroides.s__Bacteroides_massiliensis	mvPuberty	Simple mode	131	0.625066	0.531217	0.241478
k__Bacteria.p__Firmicutes.c__Clostridia.o__Clostridiales.f__Lachnospiraceae.g__Dorea.s__Dorea_formicigenerans	mvPuberty	Weighted mode	133	0.411857	0.351603	0.24356
k__Bacteria.p__Bacteroidetes.c__Bacteroidia.o__Bacteroidales.f__Bacteroidales_noname.g__Bacteroidales_noname	mvPuberty	Weighted mode	137	-0.308457	0.263967	0.244632
k__Bacteria.p__Proteobacteria.c__Deltaproteobacteria.o__Desulfovibrionales.f__Desulfovibrionaceae.g__Desulfovibrio.s__Desulfovibrio_piger	mvPuberty	Weighted mode	119	-0.55009	0.470852	0.245046
k__Bacteria.p__Proteobacteria.c__Gammaproteobacteria.o__Enterobacteriales.f__Enterobacteriaceae.g__Escherichia.s__Escherichia_unclassified	mvPuberty	Weighted median	137	0.19002	0.163878	0.246244
k__Bacteria.p__Bacteroidetes.c__Bacteroidia.o__Bacteroidales.f__Bacteroidales_noname	mvPuberty	Weighted mode	137	-0.305719	0.263015	0.247123
k__Bacteria.p__Bacteroidetes.c__Bacteroidia.o__Bacteroidales.f__Porphyromonadaceae.g__Odoribacter.s__Odoribacter_splanchnicus	mvPuberty	MR Egger	137	-0.284143	0.358019	0.42879	152.476	135	0.144346	0.00437562	0.00635755	0.492473
k__Bacteria.p__Firmicutes.c__Erysipelotrichia.o__Erysipelotrichales.f__Erysipelotrichaceae.g__Erysipelotrichaceae_noname.s__Eubacterium_biforme	mvPuberty	Inverse variance weighted	137	-0.208818	0.169775	0.21871	115.449	135	0.887158				0.0183946	0.0173355	TRUE	0.724687
k__Bacteria.p__Proteobacteria.c__Betaproteobacteria.o__Burkholderiales.f__Burkholderiales_noname	mvPuberty	Weighted median	137	-0.236114	0.204314	0.247828
k__Bacteria.p__Bacteroidetes	mvPuberty	Inverse variance weighted	137	-0.107711	0.0880968	0.221464	127.88	135	0.65558				0.0183946	0.0186398	FALSE	0.93615
k__Bacteria.p__Bacteroidetes.c__Bacteroidia.o__Bacteroidales.f__Rikenellaceae.g__Alistipes.s__Alistipes_shahii	mvPuberty	Weighted mode	137	0.314771	0.272714	0.250436
k__Bacteria.p__Verrucomicrobia.c__Verrucomicrobiae.o__Verrucomicrobiales.f__Verrucomicrobiaceae.g__Akkermansia.s__Akkermansia_muciniphila	mvPuberty	Weighted mode	136	-0.4192	0.364973	0.252761
k__Bacteria.p__Bacteroidetes.c__Bacteroidia.o__Bacteroidales.f__Porphyromonadaceae.g__Parabacteroides	mvPuberty	MR Egger	137	-0.524903	0.321289	0.104643	151.866	136	0.166774	0.00491938	0.00570476	0.390036
k__Bacteria.p__Bacteroidetes.c__Bacteroidia.o__Bacteroidales	mvPuberty	Inverse variance weighted	137	-0.107598	0.0880968	0.221948	127.825	135	0.656852				0.0183946	0.018632	FALSE	0.938151
k__Bacteria.p__Bacteroidetes.c__Bacteroidia.o__Bacteroidales.f__Porphyromonadaceae.g__Parabacteroides.s__Parabacteroides_distasonis	mvPuberty	MR Egger	137	-0.270445	0.350897	0.442217	151.691	136	0.169242	0.00169171	0.00623205	0.786458
k__Bacteria.p__Bacteroidetes.c__Bacteroidia.o__Bacteroidales.f__Porphyromonadaceae.g__Parabacteroides.s__Parabacteroides_goldsteinii	mvPuberty	MR Egger	137	-0.500547	0.644171	0.438494	95.5605	135	0.995886	0.0100478	0.0114262	0.380768
k__Bacteria.p__Firmicutes.c__Clostridia.o__Clostridiales.f__Lachnospiraceae.g__Lachnospiraceae_noname.s__Lachnospiraceae_bacterium_1_1_57FAA	mvPuberty	Weighted median	135	-0.393752	0.34546	0.254373
k__Bacteria.p__Firmicutes.c__Clostridia.o__Clostridiales.f__Lachnospiraceae.g__Roseburia	mvPuberty	Weighted mode	137	-0.329153	0.287952	0.255013
k__Bacteria.p__Bacteroidetes.c__Bacteroidia	mvPuberty	Inverse variance weighted	137	-0.107597	0.0880969	0.221956	127.814	135	0.657112				0.0183946	0.0186303	FALSE	0.938588
k__Bacteria.p__Firmicutes.c__Clostridia.o__Clostridiales.f__Lachnospiraceae.g__Dorea.s__Dorea_unclassified	mvPuberty	Weighted median	137	0.287167	0.254039	0.258305
k__Bacteria.p__Bacteroidetes.c__Bacteroidia.o__Bacteroidales.f__Porphyromonadaceae.g__Parabacteroides.s__Parabacteroides_distasonis	mvPuberty	Weighted mode	137	0.347512	0.306607	0.259035
k__Bacteria.p__Bacteroidetes.c__Bacteroidia.o__Bacteroidales.f__Rikenellaceae.g__Alistipes	mvPuberty	Weighted mode	137	-0.330873	0.292114	0.25934
k__Bacteria.p__Verrucomicrobia	mvPuberty	Inverse variance weighted	134	-0.131584	0.109973	0.231496	162.524	133	0.0416785				0.0179934	0.0253343	FALSE	0.0255498
k__Bacteria.p__Bacteroidetes.c__Bacteroidia.o__Bacteroidales.f__Rikenellaceae.g__Alistipes.s__Alistipes_finegoldii	mvPuberty	Simple mode	137	-0.50146	0.444596	0.261347
k__Bacteria.p__Firmicutes.c__Clostridia.o__Clostridiales.f__Lachnospiraceae.g__Lachnospiraceae_noname.s__Lachnospiraceae_bacterium_3_1_46FAA	mvPuberty	Weighted median	137	-0.244275	0.217988	0.262464
k__Bacteria.p__Proteobacteria	mvPuberty	Simple mode	116	0.404764	0.359699	0.26281
k__Bacteria.p__Bacteroidetes.c__Bacteroidia.o__Bacteroidales.f__Porphyromonadaceae.g__Parabacteroides.s__Parabacteroides_johnsonii	mvPuberty	MR Egger	137	-1.4313	0.675351	0.0358925	117.147	135	0.863764	0.0212834	0.0119853	0.0780205
k__Bacteria.p__Proteobacteria.c__Deltaproteobacteria.o__Desulfovibrionales.f__Desulfovibrionaceae.g__Desulfovibrio.s__Desulfovibrio_piger	mvPuberty	Simple mode	119	-0.68025	0.60538	0.263432
k__Bacteria.p__Proteobacteria.c__Betaproteobacteria.o__Burkholderiales.f__Sutterellaceae.g__Sutterellaceae_unclassified	mvPuberty	Weighted mode	137	-0.434487	0.387252	0.26385
k__Bacteria.p__Bacteroidetes.c__Bacteroidia.o__Bacteroidales.f__Porphyromonadaceae.g__Parabacteroides.s__Parabacteroides_merdae	mvPuberty	MR Egger	137	0.209858	0.335541	0.532743	121.818	136	0.802598	-0.00583835	0.0059572	0.328815
k__Bacteria.p__Bacteroidetes.c__Bacteroidia.o__Bacteroidales.f__Bacteroidaceae.g__Bacteroides.s__Bacteroides_fragilis	mvPuberty	Inverse variance weighted	136	-0.164607	0.137911	0.232644	114.796	134	0.883576				0.0182719	0.0179214	TRUE	0.90781
k__Bacteria.p__Bacteroidetes.c__Bacteroidia.o__Bacteroidales.f__Rikenellaceae	mvPuberty	Weighted mode	137	-0.33731	0.300937	0.264321
k__Bacteria.p__Firmicutes.c__Clostridia.o__Clostridiales.f__Eubacteriaceae.g__Eubacterium.s__Eubacterium_eligens	mvPuberty	Simple mode	137	-0.488016	0.437213	0.266306
k__Bacteria.p__Proteobacteria.c__Deltaproteobacteria.o__Desulfovibrionales.f__Desulfovibrionaceae.g__Desulfovibrio	mvPuberty	Weighted median	129	-0.240439	0.217036	0.267935
k__Bacteria.p__Firmicutes.c__Bacilli.o__Lactobacillales.f__Streptococcaceae.g__Streptococcus	mvPuberty	Weighted median	137	-0.216032	0.195958	0.270269
k__Bacteria.p__Proteobacteria.c__Betaproteobacteria.o__Burkholderiales.f__Burkholderiales_noname.g__Burkholderiales_noname.s__Burkholderiales_bacterium_1_1_47	mvPuberty	Weighted median	137	-0.235655	0.213807	0.270381
k__Bacteria.p__Firmicutes.c__Negativicutes.o__Selenomonadales.f__Veillonellaceae.g__Dialister.s__Dialister_invisus	mvPuberty	Inverse variance weighted	137	0.166128	0.143633	0.247429	131.953	135	0.55812				0.0183946	0.0199872	FALSE	0.608859
k__Bacteria.p__Bacteroidetes.c__Bacteroidia.o__Bacteroidales.f__Porphyromonadaceae.g__Parabacteroides.s__Parabacteroides_unclassified	mvPuberty	MR Egger	137	-0.701252	0.41732	0.0951976	119.278	136	0.845638	0.00524031	0.00740707	0.480492
k__Bacteria.p__Bacteroidetes.c__Bacteroidia.o__Bacteroidales.f__Prevotellaceae	mvPuberty	MR Egger	137	0.0254999	0.316243	0.935853	103.866	136	0.981508	0.000671823	0.00561555	0.904949
k__Bacteria.p__Bacteroidetes.c__Bacteroidia.o__Bacteroidales.f__Bacteroidales_noname.g__Bacteroidales_noname.s__Bacteroidales_bacterium_ph8	mvPuberty	Weighted mode	137	-0.307077	0.280563	0.27567
k__Bacteria.p__Bacteroidetes.c__Bacteroidia.o__Bacteroidales.f__Bacteroidaceae.g__Bacteroides	mvPuberty	Weighted mode	137	-0.324605	0.297382	0.276963
k__Bacteria.p__Firmicutes.c__Clostridia.o__Clostridiales.f__Oscillospiraceae.g__Oscillibacter.s__Oscillibacter_unclassified	mvPuberty	Weighted median	137	-0.149285	0.139078	0.283098
k__Bacteria.p__Bacteroidetes.c__Bacteroidia.o__Bacteroidales.f__Bacteroidaceae.g__Bacteroides.s__Bacteroides_plebeius	mvPuberty	Inverse variance weighted	137	0.218086	0.191088	0.253751	148.06	136	0.226381				0.0183946	0.0225773	FALSE	0.192285
k__Bacteria.p__Actinobacteria.c__Actinobacteria.o__Actinomycetales.f__Micrococcaceae	mvPuberty	Weighted mode	137	-0.920861	0.854913	0.283325
k__Bacteria.p__Bacteroidetes.c__Bacteroidia.o__Bacteroidales.f__Bacteroidales_noname	mvPuberty	Weighted median	137	-0.144884	0.135316	0.284301
k__Bacteria.p__Firmicutes.c__Bacilli.o__Lactobacillales	mvPuberty	Weighted mode	137	-0.432405	0.403934	0.286297
k__Bacteria.p__Bacteroidetes.c__Bacteroidia.o__Bacteroidales.f__Prevotellaceae.g__Paraprevotella	mvPuberty	MR Egger	137	0.0711376	0.410127	0.862556	118.161	136	0.862589	6.48298e-05	0.00728281	0.992911
k__Bacteria.p__Bacteroidetes.c__Bacteroidia.o__Bacteroidales.f__Bacteroidaceae.g__Bacteroides.s__Bacteroides_caccae	mvPuberty	Inverse variance weighted	137	-0.124627	0.109233	0.253902	154.213	135	0.123411				0.0183349	0.0245468	FALSE	0.05781
k__Bacteria.p__Proteobacteria.c__Gammaproteobacteria.o__Pasteurellales.f__Pasteurellaceae.g__Haemophilus.s__Haemophilus_parainfluenzae	mvPuberty	Weighted mode	137	0.559036	0.526203	0.28994
k__Bacteria.p__Bacteroidetes.c__Bacteroidia.o__Bacteroidales.f__Prevotellaceae.g__Paraprevotella.s__Paraprevotella_clara	mvPuberty	MR Egger	128	0.21829	0.4418	0.622101	105.379	126	0.909049	-0.00519153	0.0079277	0.513752
k__Bacteria.p__Firmicutes.c__Clostridia.o__Clostridiales.f__Clostridiales_noname.g__Pseudoflavonifractor.s__Pseudoflavonifractor_capillosus	mvPuberty	Weighted median	137	-0.214725	0.204197	0.293002
k__Bacteria.p__Proteobacteria.c__Deltaproteobacteria.o__Desulfovibrionales.f__Desulfovibrionaceae.g__Bilophila.s__Bilophila_unclassified	mvPuberty	Inverse variance weighted	137	-0.104127	0.091974	0.257578	132.923	135	0.53443				0.0183946	0.0205151	FALSE	0.498429
k__Bacteria.p__Bacteroidetes.c__Bacteroidia.o__Bacteroidales.f__Prevotellaceae.g__Paraprevotella.s__Paraprevotella_unclassified	mvPuberty	MR Egger	137	0.0220449	0.407308	0.956917	123.379	136	0.773244	0.00132232	0.00723276	0.855211
k__Bacteria.p__Bacteroidetes.c__Bacteroidia.o__Bacteroidales.f__Bacteroidaceae	mvPuberty	Inverse variance weighted	137	-0.099866	0.0888817	0.26119	124.413	135	0.732745				0.0183946	0.0191199	FALSE	0.813768
k__Bacteria.p__Proteobacteria	mvPuberty	Weighted mode	116	0.274345	0.261809	0.29689
k__Bacteria.p__Bacteroidetes.c__Bacteroidia.o__Bacteroidales.f__Prevotellaceae.g__Paraprevotella.s__Paraprevotella_xylaniphila	mvPuberty	MR Egger	137	0.102204	0.567789	0.85742	166.727	136	0.0376608	-0.0028057	0.0100804	0.781184
k__Bacteria.p__Firmicutes.c__Clostridia.o__Clostridiales.f__Lachnospiraceae.g__Lachnospiraceae_noname.s__Lachnospiraceae_bacterium_7_1_58FAA	mvPuberty	Weighted median	137	-0.142206	0.136422	0.297228
k__Bacteria.p__Bacteroidetes.c__Bacteroidia.o__Bacteroidales.f__Bacteroidaceae.g__Bacteroides.s__Bacteroides_faecis	mvPuberty	Weighted mode	126	-0.668657	0.641398	0.299192
k__Bacteria.p__Proteobacteria.c__Betaproteobacteria.o__Burkholderiales.f__Sutterellaceae.g__Sutterella	mvPuberty	Weighted median	137	-0.160186	0.154485	0.299781
k__Bacteria.p__Bacteroidetes.c__Bacteroidia.o__Bacteroidales	mvPuberty	Weighted mode	137	-0.23351	0.224519	0.300163
k__Bacteria.p__Bacteroidetes.c__Bacteroidia.o__Bacteroidales.f__Bacteroidaceae.g__Bacteroides	mvPuberty	Inverse variance weighted	137	-0.0995185	0.0888752	0.262818	124.594	135	0.728889				0.0183946	0.0191373	FALSE	0.809423
k__Bacteria.p__Bacteroidetes.c__Bacteroidia.o__Bacteroidales.f__Bacteroidales_noname.g__Bacteroidales_noname.s__Bacteroidales_bacterium_ph8	mvPuberty	Weighted median	137	-0.145807	0.141261	0.301985
k__Bacteria.p__Bacteroidetes.c__Bacteroidia.o__Bacteroidales.f__Rikenellaceae.g__Alistipes	mvPuberty	Weighted median	137	-0.129042	0.125149	0.302488
k__Bacteria.p__Bacteroidetes.c__Bacteroidia.o__Bacteroidales.f__Prevotellaceae.g__Prevotella	mvPuberty	MR Egger	137	-0.289787	0.333973	0.3871	109.545	135	0.947126	0.00602724	0.00593095	0.311335
k__Bacteria.p__Proteobacteria.c__Gammaproteobacteria.o__Enterobacteriales	mvPuberty	Weighted mode	137	0.284131	0.274869	0.303112
k__Bacteria.p__Proteobacteria.c__Betaproteobacteria.o__Burkholderiales.f__Sutterellaceae.g__Sutterella	mvPuberty	Inverse variance weighted	137	-0.112191	0.10273	0.274794	119.691	135	0.823406				0.0183946	0.0181901	TRUE	0.946385
k__Bacteria.p__Bacteroidetes.c__Bacteroidia.o__Bacteroidales.f__Prevotellaceae.g__Prevotella.s__Prevotella_copri	mvPuberty	MR Egger	137	-0.32171	0.33744	0.342101	99.0773	135	0.991241	0.00662767	0.00599216	0.270669
k__Bacteria.p__Firmicutes.c__Bacilli.o__Lactobacillales.f__Streptococcaceae.g__Streptococcus	mvPuberty	Simple mode	137	-0.568071	0.553342	0.306423
k__Bacteria.p__Actinobacteria.c__Actinobacteria.o__Coriobacteriales.f__Coriobacteriaceae.g__Eggerthella.s__Eggerthella_unclassified	mvPuberty	Inverse variance weighted	128	0.196473	0.183053	0.283132	116.124	127	0.745622				0.0168141	0.0175139	FALSE	0.812485
k__Bacteria.p__Proteobacteria.c__Deltaproteobacteria.o__Desulfovibrionales.f__Desulfovibrionaceae.g__Desulfovibrio	mvPuberty	Weighted mode	129	-0.464424	0.454082	0.308343
k__Bacteria.p__Bacteroidetes	mvPuberty	Simple mode	137	-0.299442	0.29299	0.308585
k__Bacteria.p__Bacteroidetes.c__Bacteroidia.o__Bacteroidales.f__Bacteroidaceae	mvPuberty	Weighted mode	137	-0.325141	0.318561	0.309229
k__Bacteria.p__Bacteroidetes.c__Bacteroidia.o__Bacteroidales.f__Rikenellaceae	mvPuberty	MR Egger	137	-0.107049	0.29144	0.713963	120.807	136	0.820462	0.000449615	0.00517477	0.930891
k__Bacteria.p__Bacteroidetes.c__Bacteroidia.o__Bacteroidales.f__Bacteroidaceae.g__Bacteroides.s__Bacteroides_plebeius	mvPuberty	Simple mode	137	0.687165	0.676549	0.311579
k__Bacteria.p__Firmicutes.c__Negativicutes.o__Selenomonadales.f__Acidaminococcaceae.g__Phascolarctobacterium.s__Phascolarctobacterium_succinatutens	mvPuberty	Weighted mode	137	0.544199	0.537029	0.312692
k__Bacteria.p__Proteobacteria.c__Gammaproteobacteria.o__Enterobacteriales.f__Enterobacteriaceae	mvPuberty	Weighted mode	137	0.283936	0.280971	0.314024
k__Bacteria.p__Bacteroidetes.c__Bacteroidia.o__Bacteroidales.f__Bacteroidales_noname.g__Bacteroidales_noname	mvPuberty	Weighted median	137	-0.142993	0.14262	0.316047
k__Bacteria.p__Proteobacteria.c__Deltaproteobacteria.o__Desulfovibrionales.f__Desulfovibrionaceae.g__Desulfovibrio	mvPuberty	Simple mode	129	-0.539303	0.536578	0.316755
k__Bacteria.p__Bacteroidetes.c__Bacteroidia.o__Bacteroidales.f__Bacteroidaceae.g__Bacteroides.s__Bacteroides_coprocola	mvPuberty	Inverse variance weighted	137	0.212829	0.200842	0.289288	114.683	135	0.896788				0.0183946	0.0166751	TRUE	0.563897
k__Bacteria.p__Firmicutes.c__Clostridia.o__Clostridiales.f__Clostridiales_noname	mvPuberty	Weighted mode	137	-0.323279	0.322706	0.318232
k__Bacteria.p__Bacteroidetes.c__Bacteroidia.o__Bacteroidales.f__Rikenellaceae.g__Alistipes	mvPuberty	MR Egger	137	-0.108647	0.291481	0.709925	120.505	136	0.825606	0.000490999	0.0051755	0.924559
k__Bacteria.p__Proteobacteria.c__Betaproteobacteria.o__Burkholderiales.f__Sutterellaceae	mvPuberty	Inverse variance weighted	137	-0.0930398	0.0884493	0.292845	135.216	135	0.478589				0.0183946	0.01975	FALSE	0.662269
k__Bacteria.p__Firmicutes.c__Negativicutes.o__Selenomonadales.f__Acidaminococcaceae	mvPuberty	Weighted median	137	0.226368	0.227142	0.318963
k__Bacteria.p__Actinobacteria.c__Actinobacteria.o__Coriobacteriales.f__Coriobacteriaceae.g__Collinsella.s__Collinsella_aerofaciens	mvPuberty	Weighted mode	137	0.28164	0.282956	0.321335
k__Bacteria.p__Bacteroidetes.c__Bacteroidia.o__Bacteroidales.f__Porphyromonadaceae.g__Parabacteroides.s__Parabacteroides_distasonis	mvPuberty	Simple mode	137	0.389469	0.391572	0.321683
k__Bacteria.p__Proteobacteria.c__Betaproteobacteria.o__Burkholderiales.f__Burkholderiales_noname	mvPuberty	Simple mode	137	0.550869	0.554792	0.322508
k__Bacteria.p__Proteobacteria.c__Betaproteobacteria.o__Burkholderiales.f__Sutterellaceae.g__Sutterella.s__Sutterella_wadsworthensis	mvPuberty	Weighted median	137	-0.151314	0.152975	0.322593
k__Bacteria.p__Bacteroidetes.c__Bacteroidia.o__Bacteroidales.f__Porphyromonadaceae.g__Parabacteroides.s__Parabacteroides_merdae	mvPuberty	Inverse variance weighted	137	-0.104144	0.0996748	0.2961	120.858	135	0.802823				0.0183946	0.0178575	TRUE	0.859231
k__Bacteria.p__Actinobacteria.c__Actinobacteria.o__Coriobacteriales.f__Coriobacteriaceae.g__Collinsella	mvPuberty	Simple mode	137	0.352919	0.356208	0.323559
k__Bacteria.p__Firmicutes.c__Clostridia.o__Clostridiales.f__Lachnospiraceae.g__Lachnospiraceae_noname.s__Lachnospiraceae_bacterium_1_1_57FAA	mvPuberty	Simple mode	135	-0.869122	0.877911	0.323964
k__Bacteria.p__Bacteroidetes.c__Bacteroidia.o__Bacteroidales.f__Rikenellaceae.g__Alistipes.s__Alistipes_finegoldii	mvPuberty	MR Egger	137	-0.581361	0.317314	0.0691362	139.552	135	0.376587	0.00847504	0.00563426	0.134867
k__Bacteria.p__Bacteroidetes.c__Bacteroidia.o__Bacteroidales.f__Bacteroidaceae	mvPuberty	Weighted median	137	-0.128388	0.130381	0.324763
k__Bacteria.p__Bacteroidetes.c__Bacteroidia	mvPuberty	Simple mode	137	-0.297038	0.300637	0.324892
k__Bacteria.p__Firmicutes.c__Clostridia.o__Clostridiales.f__Clostridiales_noname.g__Pseudoflavonifractor	mvPuberty	Weighted mode	127	-0.388165	0.394864	0.327475
k__Bacteria.p__Bacteroidetes.c__Bacteroidia.o__Bacteroidales.f__Rikenellaceae.g__Alistipes.s__Alistipes_indistinctus	mvPuberty	MR Egger	137	-0.241094	0.351581	0.494052	123.547	135	0.750762	0.00500897	0.00624527	0.423938
k__Bacteria.p__Bacteroidetes	mvPuberty	Weighted mode	137	-0.236907	0.242437	0.330211
k__Bacteria.p__Firmicutes.c__Clostridia.o__Clostridiales.f__Lachnospiraceae.g__Lachnospiraceae_noname.s__Lachnospiraceae_bacterium_1_1_57FAA	mvPuberty	Weighted mode	135	-0.721211	0.74018	0.331627
k__Bacteria.p__Firmicutes.c__Clostridia.o__Clostridiales.f__Lachnospiraceae.g__Lachnospiraceae_noname.s__Lachnospiraceae_bacterium_5_1_63FAA	mvPuberty	Weighted mode	137	0.61461	0.632069	0.332589
k__Bacteria.p__Bacteroidetes.c__Bacteroidia.o__Bacteroidales	mvPuberty	Simple mode	137	-0.296131	0.3046	0.33268
k__Bacteria.p__Proteobacteria.c__Betaproteobacteria.o__Burkholderiales.f__Sutterellaceae.g__Sutterella.s__Sutterella_wadsworthensis	mvPuberty	Inverse variance weighted	137	-0.107233	0.102847	0.297114	120.995	135	0.800324				0.0183946	0.018228	TRUE	0.956346
k__Bacteria.p__Firmicutes.c__Clostridia.o__Clostridiales.f__Ruminococcaceae	mvPuberty	Simple mode	137	0.338221	0.34932	0.33465
k__Bacteria.p__Bacteroidetes.c__Bacteroidia.o__Bacteroidales.f__Rikenellaceae.g__Alistipes.s__Alistipes_onderdonkii	mvPuberty	MR Egger	137	-0.269566	0.300639	0.371504	134.812	135	0.488382	0.00441864	0.00533807	0.409267
k__Bacteria.p__Proteobacteria.c__Deltaproteobacteria.o__Desulfovibrionales.f__Desulfovibrionaceae.g__Bilophila	mvPuberty	Inverse variance weighted	137	-0.0949799	0.0919699	0.301731	124.545	135	0.729936				0.0183946	0.01961	FALSE	0.694819
k__Bacteria.p__Bacteroidetes.c__Bacteroidia.o__Bacteroidales.f__Bacteroidaceae.g__Bacteroides.s__Bacteroides_uniformis	mvPuberty	Inverse variance weighted	137	-0.0910327	0.0887252	0.304888	132.261	135	0.550606				0.0183946	0.0213491	FALSE	0.35032
k__Bacteria.p__Bacteroidetes.c__Bacteroidia.o__Bacteroidales.f__Rikenellaceae.g__Alistipes.s__Alistipes_putredinis	mvPuberty	MR Egger	137	-0.265934	0.297047	0.372241	120.56	136	0.82468	0.00197597	0.00527428	0.708514
k__Bacteria.p__Proteobacteria.c__Betaproteobacteria.o__Burkholderiales.f__Sutterellaceae.g__Sutterellaceae_unclassified	mvPuberty	Inverse variance weighted	137	-0.160464	0.156736	0.305937	174.035	135	0.0132577				0.0183946	0.0261715	FALSE	0.0195704
k__Bacteria.p__Firmicutes.c__Clostridia.o__Clostridiales.f__Clostridiales_noname.g__Pseudoflavonifractor.s__Pseudoflavonifractor_capillosus	mvPuberty	Weighted mode	137	-0.369844	0.386048	0.339751
k__Bacteria.p__Firmicutes.c__Bacilli.o__Lactobacillales.f__Streptococcaceae	mvPuberty	Weighted mode	137	-0.463004	0.483749	0.340208
k__Bacteria.p__Bacteroidetes.c__Bacteroidia.o__Bacteroidales.f__Rikenellaceae.g__Alistipes.s__Alistipes_senegalensis	mvPuberty	MR Egger	132	-0.0152682	0.359847	0.966221	153.13	131	0.0905011	0.00354164	0.00635575	0.578325
k__Bacteria.p__Proteobacteria.c__Betaproteobacteria.o__Burkholderiales.f__Burkholderiales_noname.g__Burkholderiales_noname.s__Burkholderiales_bacterium_1_1_47	mvPuberty	Simple mode	137	0.561037	0.586943	0.340838
k__Bacteria.p__Bacteroidetes.c__Bacteroidia.o__Bacteroidales.f__Bacteroidaceae.g__Bacteroides.s__Bacteroides_coprocola	mvPuberty	Weighted median	137	0.281601	0.295866	0.341205
k__Bacteria.p__Bacteroidetes.c__Bacteroidia.o__Bacteroidales.f__Porphyromonadaceae.g__Parabacteroides	mvPuberty	Weighted median	137	-0.134907	0.141922	0.341821
k__Bacteria.p__Bacteroidetes.c__Bacteroidia.o__Bacteroidales.f__Rikenellaceae.g__Alistipes.s__Alistipes_shahii	mvPuberty	MR Egger	137	0.351053	0.306111	0.253486	138.049	135	0.411118	-0.00639199	0.00543493	0.241627
k__Bacteria.p__Firmicutes.c__Clostridia.o__Clostridiales.f__Lachnospiraceae.g__Dorea	mvPuberty	Weighted mode	137	-0.369676	0.388056	0.342465
k__Bacteria.p__Bacteroidetes.c__Bacteroidia.o__Bacteroidales.f__Bacteroidaceae.g__Bacteroides.s__Bacteroides_nordii	mvPuberty	Inverse variance weighted	137	-0.269384	0.26393	0.307413	111.476	135	0.930991				0.0183946	0.0167576	TRUE	0.583182
k__Bacteria.p__Firmicutes.c__Bacilli.o__Lactobacillales.f__Streptococcaceae.g__Streptococcus.s__Streptococcus_salivarius	mvPuberty	Weighted mode	137	-0.608867	0.63972	0.342902
k__Bacteria.p__Firmicutes.c__Clostridia.o__Clostridiales.f__Eubacteriaceae	mvPuberty	Weighted median	137	-0.127612	0.135223	0.345318
k__Bacteria.p__Bacteroidetes.c__Bacteroidia.o__Bacteroidales.f__Bacteroidaceae.g__Bacteroides	mvPuberty	Weighted median	137	-0.126617	0.134218	0.345491
k__Bacteria.p__Firmicutes.c__Negativicutes.o__Selenomonadales.f__Acidaminococcaceae.g__Phascolarctobacterium	mvPuberty	Weighted mode	137	0.509387	0.538895	0.346211
k__Bacteria.p__Bacteroidetes.c__Bacteroidia.o__Bacteroidales.f__Bacteroidaceae.g__Bacteroides.s__Bacteroides_coprocola	mvPuberty	Weighted mode	137	0.668312	0.710573	0.348616
k__Bacteria.p__Bacteroidetes.c__Bacteroidia.o__Bacteroidales.f__Rikenellaceae.g__Alistipes.s__Alistipes_sp_AP11	mvPuberty	MR Egger	137	-0.38101	0.471982	0.42094	126.445	135	0.688387	0.00649126	0.00837675	0.439746
k__Bacteria.p__Actinobacteria.c__Actinobacteria.o__Coriobacteriales.f__Coriobacteriaceae.g__Adlercreutzia	mvPuberty	Weighted median	136	-0.183155	0.195685	0.349287
k__Bacteria.p__Bacteroidetes.c__Bacteroidia.o__Bacteroidales.f__Bacteroidaceae.g__Bacteroides.s__Bacteroides_vulgatus	mvPuberty	Inverse variance weighted	137	0.0908515	0.0897016	0.311147	125.885	135	0.700879				0.0183946	0.0197515	FALSE	0.661937
k__Bacteria.p__Firmicutes.c__Erysipelotrichia.o__Erysipelotrichales.f__Erysipelotrichaceae.g__Holdemania.s__Holdemania_filiformis	mvPuberty	Simple mode	137	0.64181	0.688105	0.352617
k__Bacteria.p__Firmicutes.c__Clostridia.o__Clostridiales.f__Eubacteriaceae.g__Eubacterium	mvPuberty	Weighted median	137	-0.123952	0.133365	0.352672
k__Bacteria.p__Firmicutes.c__Clostridia.o__Clostridiales.f__Clostridiales_noname.g__Flavonifractor	mvPuberty	Weighted mode	137	-0.438532	0.472074	0.354563
k__Bacteria.p__Proteobacteria.c__Betaproteobacteria.o__Burkholderiales.f__Sutterellaceae.g__Sutterella	mvPuberty	Simple mode	137	-0.343664	0.369972	0.354591
k__Bacteria.p__Bacteroidetes.c__Bacteroidia.o__Bacteroidales.f__Bacteroidaceae.g__Bacteroides.s__Bacteroides_cellulosilyticus	mvPuberty	Weighted median	137	-0.189066	0.204703	0.355689
k__Bacteria.p__Firmicutes.c__Clostridia.o__Clostridiales.f__Eubacteriaceae.g__Eubacterium.s__Eubacterium_ramulus	mvPuberty	Simple mode	137	-0.451913	0.487846	0.355908
k__Bacteria.p__Firmicutes.c__Clostridia.o__Clostridiales.f__Lachnospiraceae.g__Dorea.s__Dorea_unclassified	mvPuberty	Weighted mode	137	0.459458	0.496389	0.356293
k__Bacteria.p__Firmicutes.c__Erysipelotrichia.o__Erysipelotrichales.f__Erysipelotrichaceae.g__Holdemania.s__Holdemania_filiformis	mvPuberty	Weighted mode	137	0.529036	0.575724	0.359772
k__Bacteria.p__Bacteroidetes.c__Bacteroidia.o__Bacteroidales.f__Bacteroidaceae.g__Bacteroides.s__Bacteroides_xylanisolvens	mvPuberty	Simple mode	134	-0.384807	0.41893	0.359995
k__Bacteria.p__Firmicutes.c__Negativicutes.o__Selenomonadales.f__Acidaminococcaceae.g__Phascolarctobacterium.s__Phascolarctobacterium_succinatutens	mvPuberty	Simple mode	137	0.576037	0.627818	0.360493
k__Bacteria.p__Bacteroidetes.c__Bacteroidia	mvPuberty	Weighted mode	137	-0.234406	0.256108	0.361674
k__Bacteria.p__Bacteroidetes.c__Bacteroidia.o__Bacteroidales.f__Porphyromonadaceae.g__Odoribacter	mvPuberty	Weighted mode	137	0.300998	0.328899	0.361723
k__Bacteria.p__Firmicutes	mvPuberty	MR Egger	120	-0.271672	0.307389	0.378598	116.612	119	0.544792	0.00668095	0.00551213	0.227916
k__Bacteria.p__Verrucomicrobia	mvPuberty	Simple mode	134	-0.408295	0.448556	0.364341
k__Bacteria.p__Firmicutes.c__Bacilli.o__Lactobacillales	mvPuberty	Simple mode	137	-0.432405	0.476713	0.365982
k__Bacteria.p__Firmicutes.c__Clostridia.o__Clostridiales.f__Eubacteriaceae.g__Eubacterium	mvPuberty	Weighted mode	137	-0.274977	0.303335	0.366268
k__Bacteria.p__Firmicutes.c__Clostridia.o__Clostridiales.f__Eubacteriaceae.g__Eubacterium.s__Eubacterium_ventriosum	mvPuberty	Weighted mode	137	-0.430293	0.475269	0.366871
k__Bacteria.p__Bacteroidetes.c__Bacteroidia.o__Bacteroidales.f__Bacteroidales_noname.g__Bacteroidales_noname.s__Bacteroidales_bacterium_ph8	mvPuberty	Inverse variance weighted	137	-0.0905779	0.0908782	0.318913	133.105	135	0.52999				0.0183946	0.019949	FALSE	0.617318
k__Bacteria.p__Firmicutes.c__Bacilli	mvPuberty	MR Egger	137	-0.347898	0.400207	0.386228	133.488	135	0.520638	0.00598775	0.00710351	0.400759
k__Bacteria.p__Proteobacteria.c__Gammaproteobacteria.o__Pasteurellales.f__Pasteurellaceae	mvPuberty	Weighted mode	137	0.42291	0.467871	0.367645
k__Bacteria.p__Firmicutes.c__Clostridia.o__Clostridiales.f__Lachnospiraceae.g__Roseburia.s__Roseburia_unclassified	mvPuberty	Inverse variance weighted	137	-0.143902	0.147262	0.328479	146.192	136	0.25999				0.0183946	0.0244776	FALSE	0.0632071
k__Bacteria.p__Firmicutes.c__Bacilli.o__Lactobacillales	mvPuberty	MR Egger	137	-0.312909	0.403405	0.439301	131.795	135	0.56197	0.00612042	0.00715965	0.394149
k__Bacteria.p__Bacteroidetes.c__Bacteroidia.o__Bacteroidales.f__Bacteroidales_noname	mvPuberty	Inverse variance weighted	137	-0.0876795	0.0908635	0.334566	133.033	135	0.531748				0.0183946	0.0199418	FALSE	0.618916
k__Bacteria.p__Firmicutes.c__Bacilli.o__Lactobacillales.f__Lactobacillaceae	mvPuberty	MR Egger	137	-0.384008	0.66883	0.566822	152.044	136	0.164267	0.00976538	0.0118664	0.411992
k__Bacteria.p__Bacteroidetes.c__Bacteroidia.o__Bacteroidales.f__Bacteroidales_noname.g__Bacteroidales_noname	mvPuberty	Inverse variance weighted	137	-0.087544	0.0908657	0.335324	132.975	135	0.533166				0.0183946	0.019935	FALSE	0.620416
k__Bacteria.p__Firmicutes.c__Bacilli.o__Lactobacillales.f__Lactobacillaceae.g__Lactobacillus	mvPuberty	MR Egger	137	-0.394946	0.668351	0.555558	152.058	136	0.164083	0.00999513	0.0118578	0.400765
k__Bacteria.p__Bacteroidetes.c__Bacteroidia.o__Bacteroidales.f__Bacteroidaceae.g__Bacteroides.s__Bacteroides_uniformis	mvPuberty	Weighted median	137	-0.117816	0.132823	0.375073
k__Bacteria.p__Bacteroidetes.c__Bacteroidia.o__Bacteroidales.f__Rikenellaceae	mvPuberty	Weighted median	137	-0.120333	0.135951	0.376093
k__Bacteria.p__Bacteroidetes.c__Bacteroidia.o__Bacteroidales.f__Bacteroidaceae.g__Bacteroides.s__Bacteroides_thetaiotaomicron	mvPuberty	Inverse variance weighted	137	-0.0965518	0.100359	0.336016	141.267	135	0.338669				0.0183946	0.0229158	FALSE	0.160287
k__Bacteria.p__Firmicutes.c__Clostridia.o__Clostridiales.f__Clostridiaceae.g__Clostridium.s__Clostridium_asparagiforme	mvPuberty	Inverse variance weighted	137	0.207113	0.215625	0.336791	142.043	135	0.322119				0.0183946	0.0228478	FALSE	0.166351
k__Bacteria.p__Firmicutes.c__Bacilli.o__Lactobacillales.f__Lactobacillaceae.g__Lactobacillus.s__Lactobacillus_delbrueckii	mvPuberty	MR Egger	137	0.443517	0.795568	0.57812	156.174	136	0.11363	-0.00169759	0.0141037	0.904373
k__Bacteria.p__Firmicutes.c__Negativicutes.o__Selenomonadales.f__Acidaminococcaceae.g__Phascolarctobacterium	mvPuberty	Simple mode	137	0.573481	0.65124	0.380088
k__Bacteria.p__Firmicutes.c__Bacilli.o__Lactobacillales.f__Streptococcaceae	mvPuberty	MR Egger	137	-0.370725	0.441247	0.402296	130.429	135	0.595107	0.00576573	0.00783122	0.462857
k__Bacteria.p__Firmicutes.c__Bacilli.o__Lactobacillales.f__Streptococcaceae.g__Streptococcus.s__Streptococcus_salivarius	mvPuberty	Simple mode	137	-0.722955	0.83298	0.38697
k__Bacteria.p__Bacteroidetes.c__Bacteroidia.o__Bacteroidales.f__Rikenellaceae	mvPuberty	Inverse variance weighted	137	-0.0828728	0.086686	0.339066	120.799	135	0.803887				0.0183946	0.0186293	FALSE	0.938863
k__Bacteria.p__Firmicutes.c__Clostridia.o__Clostridiales.f__Eubacteriaceae	mvPuberty	Weighted mode	137	-0.276273	0.319118	0.388158
k__Bacteria.p__Bacteroidetes.c__Bacteroidia.o__Bacteroidales.f__Bacteroidaceae.g__Bacteroides.s__Bacteroides_stercoris	mvPuberty	Weighted median	137	-0.144384	0.167791	0.389515
k__Bacteria.p__Firmicutes.c__Clostridia.o__Clostridiales.f__Lachnospiraceae.g__Butyrivibrio.s__Butyrivibrio_crossotus	mvPuberty	Simple mode	137	-0.689324	0.801612	0.391345
k__Bacteria.p__Firmicutes.c__Clostridia.o__Clostridiales.f__Clostridiales_noname.g__Flavonifractor	mvPuberty	Weighted median	137	-0.202304	0.236453	0.392232
k__Bacteria.p__Proteobacteria.c__Betaproteobacteria.o__Burkholderiales.f__Burkholderiales_noname.g__Burkholderiales_noname	mvPuberty	Simple mode	137	0.553471	0.648074	0.394593
k__Bacteria.p__Bacteroidetes.c__Bacteroidia.o__Bacteroidales.f__Bacteroidaceae.g__Bacteroides.s__Bacteroides_xylanisolvens	mvPuberty	Weighted median	134	-0.13181	0.155781	0.397483
k__Bacteria.p__Firmicutes.c__Bacilli.o__Lactobacillales.f__Streptococcaceae.g__Streptococcus	mvPuberty	MR Egger	137	-0.407485	0.456024	0.373147	124.456	135	0.731832	0.00585583	0.00809143	0.470498
k__Bacteria.p__Firmicutes.c__Clostridia.o__Clostridiales.f__Lachnospiraceae.g__Dorea.s__Dorea_longicatena	mvPuberty	Inverse variance weighted	137	-0.0963557	0.100889	0.339545	135.5	135	0.471705				0.0183946	0.0195403	FALSE	0.711275
k__Bacteria.p__Bacteroidetes.c__Bacteroidia.o__Bacteroidales.f__Rikenellaceae.g__Alistipes	mvPuberty	Inverse variance weighted	137	-0.0822459	0.0866983	0.342801	120.496	135	0.809342				0.0183946	0.0185737	FALSE	0.953278
k__Bacteria.p__Firmicutes.c__Bacilli.o__Lactobacillales.f__Streptococcaceae.g__Streptococcus.s__Streptococcus_parasanguinis	mvPuberty	MR Egger	137	-1.42263	0.660071	0.0329141	116.86	135	0.867927	0.0192005	0.01172	0.103696
k__Bacteria.p__Firmicutes.c__Bacilli.o__Lactobacillales.f__Streptococcaceae.g__Streptococcus.s__Streptococcus_salivarius	mvPuberty	MR Egger	137	-0.451587	0.703918	0.522264	113.382	135	0.911825	0.00972213	0.0125056	0.438268
k__Bacteria.p__Actinobacteria.c__Actinobacteria.o__Coriobacteriales.f__Coriobacteriaceae.g__Eggerthella	mvPuberty	Inverse variance weighted	137	0.162054	0.172928	0.348699	136.754	136	0.465706				0.0183946	0.0203022	FALSE	0.54149
k__Bacteria.p__Firmicutes.c__Bacilli.o__Lactobacillales.f__Streptococcaceae.g__Streptococcus.s__Streptococcus_thermophilus	mvPuberty	MR Egger	131	0.343061	0.587579	0.560338	105.056	129	0.93969	-0.0053056	0.0103755	0.609975
k__Bacteria.p__Bacteroidetes.c__Bacteroidia.o__Bacteroidales.f__Bacteroidaceae.g__Bacteroides.s__Bacteroides_massiliensis	mvPuberty	Inverse variance weighted	131	0.132632	0.147149	0.367405	154.384	129	0.0632515				0.0177501	0.023357	FALSE	0.0806674
k__Bacteria.p__Proteobacteria.c__Betaproteobacteria.o__Burkholderiales	mvPuberty	Weighted median	137	0.113087	0.135436	0.403725
k__Bacteria.p__Firmicutes.c__Clostridia	mvPuberty	MR Egger	127	-0.404505	0.302525	0.18362	112.987	125	0.771274	0.00861817	0.00534228	0.109223
k__Bacteria.p__Proteobacteria.c__Gammaproteobacteria.o__Pasteurellales.f__Pasteurellaceae.g__Haemophilus	mvPuberty	Weighted mode	137	0.428202	0.512477	0.404872
k__Bacteria.p__Firmicutes.c__Clostridia.o__Clostridiales.f__Lachnospiraceae	mvPuberty	Simple mode	137	-0.318603	0.3816	0.405232
k__Bacteria.p__Verrucomicrobia.c__Verrucomicrobiae.o__Verrucomicrobiales.f__Verrucomicrobiaceae.g__Akkermansia	mvPuberty	Simple mode	137	-0.365184	0.437421	0.405263
k__Bacteria.p__Bacteroidetes.c__Bacteroidia.o__Bacteroidales.f__Bacteroidaceae.g__Bacteroides.s__Bacteroides_clarus	mvPuberty	Weighted median	137	-0.232683	0.280339	0.406536
k__Bacteria.p__Firmicutes.c__Negativicutes.o__Selenomonadales	mvPuberty	Weighted median	137	0.11221	0.135244	0.406716
k__Bacteria.p__Firmicutes	mvPuberty	Inverse variance weighted	120	0.0835115	0.0928048	0.368194	115.143	118	0.557241				0.0156933	0.0175049	FALSE	0.532433
k__Bacteria.p__Actinobacteria.c__Actinobacteria.o__Actinomycetales	mvPuberty	Simple mode	137	0.572438	0.689343	0.407762
k__Bacteria.p__Proteobacteria.c__Gammaproteobacteria.o__Enterobacteriales.f__Enterobacteriaceae.g__Escherichia	mvPuberty	Simple mode	137	0.344257	0.41486	0.408097
k__Bacteria.p__Bacteroidetes.c__Bacteroidia.o__Bacteroidales.f__Porphyromonadaceae.g__Parabacteroides.s__Parabacteroides_unclassified	mvPuberty	Simple mode	137	-0.373319	0.451281	0.409549
k__Bacteria.p__Firmicutes.c__Clostridia.o__Clostridiales	mvPuberty	MR Egger	137	-0.294675	0.294178	0.318286	126.161	135	0.694735	0.00691595	0.0052233	0.187721
k__Bacteria.p__Verrucomicrobia.c__Verrucomicrobiae.o__Verrucomicrobiales	mvPuberty	Simple mode	137	-0.366737	0.444555	0.410843
k__Bacteria.p__Bacteroidetes.c__Bacteroidia.o__Bacteroidales.f__Bacteroidaceae.g__Bacteroides.s__Bacteroides_cellulosilyticus	mvPuberty	Weighted mode	137	-0.360449	0.438162	0.412154
k__Bacteria.p__Proteobacteria.c__Gammaproteobacteria.o__Pasteurellales	mvPuberty	Weighted mode	137	0.423345	0.515008	0.412506
k__Bacteria.p__Firmicutes.c__Clostridia.o__Clostridiales.f__Ruminococcaceae.g__Ruminococcaceae_noname.s__Ruminococcaceae_bacterium_D16	mvPuberty	Simple mode	129	-0.617054	0.751872	0.413349
k__Bacteria.p__Actinobacteria.c__Actinobacteria.o__Bifidobacteriales.f__Bifidobacteriaceae.g__Bifidobacterium.s__Bifidobacterium_catenulatum	mvPuberty	Inverse variance weighted	137	-0.206297	0.230321	0.370416	140.835	135	0.348051				0.0183946	0.0227056	FALSE	0.179615
k__Bacteria.p__Actinobacteria.c__Actinobacteria.o__Coriobacteriales.f__Coriobacteriaceae.g__Adlercreutzia.s__Adlercreutzia_equolifaciens	mvPuberty	Weighted median	137	-0.164988	0.203213	0.416852
k__Bacteria.p__Proteobacteria.c__Betaproteobacteria	mvPuberty	Weighted median	131	0.110789	0.136645	0.417492
k__Bacteria.p__Actinobacteria.c__Actinobacteria.o__Actinomycetales	mvPuberty	Weighted mode	137	0.541523	0.666323	0.417809
k__Bacteria.p__Proteobacteria.c__Gammaproteobacteria.o__Enterobacteriales.f__Enterobacteriaceae.g__Escherichia.s__Escherichia_unclassified	mvPuberty	Weighted mode	137	0.263681	0.325999	0.420019
k__Bacteria.p__Firmicutes.c__Clostridia.o__Clostridiales.f__Clostridiales_noname.g__Flavonifractor	mvPuberty	Inverse variance weighted	137	-0.148402	0.165774	0.370676	150.4	135	0.172593				0.0183946	0.0226737	FALSE	0.182705
k__Bacteria.p__Firmicutes.c__Clostridia.o__Clostridiales.f__Clostridiaceae	mvPuberty	MR Egger	137	0.327665	0.420906	0.437651	135.772	136	0.489397	-0.00250798	0.00747754	0.737842
k__Bacteria.p__Bacteroidetes.c__Bacteroidia.o__Bacteroidales.f__Bacteroidales_noname	mvPuberty	Simple mode	137	-0.266123	0.329895	0.421253
k__Bacteria.p__Verrucomicrobia.c__Verrucomicrobiae.o__Verrucomicrobiales.f__Verrucomicrobiaceae	mvPuberty	Simple mode	137	-0.367056	0.456838	0.423105
k__Bacteria.p__Verrucomicrobia.c__Verrucomicrobiae	mvPuberty	Simple mode	137	-0.366261	0.45627	0.423532
k__Bacteria.p__Bacteroidetes.c__Bacteroidia.o__Bacteroidales.f__Bacteroidaceae.g__Bacteroides	mvPuberty	Simple mode	137	-0.261049	0.326362	0.425177
k__Bacteria.p__Firmicutes.c__Clostridia.o__Clostridiales.f__Clostridiales_noname	mvPuberty	Simple mode	137	-0.323279	0.404977	0.426109
k__Bacteria.p__Firmicutes.c__Clostridia.o__Clostridiales	mvPuberty	Inverse variance weighted	137	0.0772063	0.0874971	0.377568	127.914	136	0.677134				0.0183946	0.019029	FALSE	0.836569
k__Bacteria.p__Proteobacteria.c__Betaproteobacteria.o__Burkholderiales.f__Sutterellaceae.g__Sutterella.s__Sutterella_wadsworthensis	mvPuberty	Simple mode	137	-0.309375	0.390201	0.429239
k__Bacteria.p__Bacteroidetes.c__Bacteroidia.o__Bacteroidales.f__Prevotellaceae.g__Paraprevotella.s__Paraprevotella_unclassified	mvPuberty	Weighted mode	137	-0.373917	0.471884	0.429511
k__Bacteria.p__Bacteroidetes.c__Bacteroidia.o__Bacteroidales.f__Prevotellaceae.g__Paraprevotella.s__Paraprevotella_clara	mvPuberty	Simple mode	128	-0.404541	0.512297	0.431198
k__Bacteria.p__Bacteroidetes.c__Bacteroidia.o__Bacteroidales.f__Prevotellaceae.g__Prevotella	mvPuberty	Weighted mode	137	0.264245	0.335613	0.432446
k__Bacteria.p__Firmicutes.c__Clostridia.o__Clostridiales.f__Clostridiaceae.g__Clostridium	mvPuberty	MR Egger	137	0.341779	0.422717	0.420208	131.603	136	0.59056	-0.00211509	0.00750866	0.778616
k__Bacteria.p__Firmicutes.c__Clostridia.o__Clostridiales.f__Ruminococcaceae.g__Ruminococcaceae_noname	mvPuberty	Weighted median	137	-0.235984	0.301196	0.43334
k__Bacteria.p__Firmicutes.c__Clostridia.o__Clostridiales.f__Lachnospiraceae.g__Dorea.s__Dorea_unclassified	mvPuberty	Simple mode	137	0.459458	0.586215	0.434537
k__Bacteria.p__Bacteroidetes.c__Bacteroidia.o__Bacteroidales.f__Prevotellaceae.g__Prevotella	mvPuberty	Weighted median	137	0.119982	0.153589	0.434691
k__Bacteria.p__Firmicutes.c__Erysipelotrichia.o__Erysipelotrichales.f__Erysipelotrichaceae	mvPuberty	Inverse variance weighted	137	-0.088074	0.104731	0.400373	94.6858	136	0.997236				0.0183946	0.0146988	TRUE	0.201567
k__Bacteria.p__Firmicutes.c__Clostridia.o__Clostridiales.f__Clostridiaceae.g__Clostridium.s__Clostridium_asparagiforme	mvPuberty	MR Egger	137	-0.589146	0.72219	0.416065	143.447	136	0.31427	0.014833	0.0128411	0.250083
k__Bacteria.p__Actinobacteria.c__Actinobacteria.o__Bifidobacteriales.f__Bifidobacteriaceae.g__Bifidobacterium.s__Bifidobacterium_longum	mvPuberty	Weighted median	137	-0.114225	0.14723	0.437851
k__Bacteria.p__Firmicutes.c__Clostridia.o__Clostridiales.f__Clostridiaceae.g__Clostridium.s__Clostridium_leptum	mvPuberty	MR Egger	137	-0.0747502	0.513763	0.884537	119.264	135	0.830631	0.00149332	0.00912877	0.870303
k__Bacteria.p__Firmicutes.c__Clostridia.o__Clostridiales.f__Clostridiales_noname.g__Pseudoflavonifractor	mvPuberty	Simple mode	127	-0.388165	0.499796	0.438823
k__Bacteria.p__Firmicutes.c__Erysipelotrichia.o__Erysipelotrichales	mvPuberty	Inverse variance weighted	137	-0.087927	0.104731	0.401161	94.6782	136	0.997241				0.0183946	0.0146974	TRUE	0.201388
k__Bacteria.p__Firmicutes.c__Clostridia.o__Clostridiales.f__Clostridiales_noname	mvPuberty	MR Egger	137	-0.514318	0.381628	0.180014	100.321	135	0.988778	0.00841401	0.00677311	0.216292
k__Bacteria.p__Firmicutes.c__Clostridia.o__Clostridiales.f__Clostridiales_noname.g__Pseudoflavonifractor.s__Pseudoflavonifractor_capillosus	mvPuberty	Simple mode	137	-0.390498	0.504098	0.439893
k__Bacteria.p__Firmicutes.c__Clostridia.o__Clostridiales.f__Lachnospiraceae.g__Lachnospiraceae_noname.s__Lachnospiraceae_bacterium_7_1_58FAA	mvPuberty	Weighted mode	137	-0.196298	0.25386	0.440715
k__Bacteria.p__Bacteroidetes.c__Bacteroidia.o__Bacteroidales.f__Bacteroidaceae	mvPuberty	Simple mode	137	-0.277197	0.358627	0.4409
k__Bacteria.p__Firmicutes.c__Clostridia.o__Clostridiales.f__Lachnospiraceae.g__Lachnospiraceae_noname.s__Lachnospiraceae_bacterium_3_1_46FAA	mvPuberty	Inverse variance weighted	137	-0.118805	0.141547	0.401284	134.908	135	0.486036				0.0183946	0.0202288	FALSE	0.556811
k__Bacteria.p__Firmicutes.c__Erysipelotrichia	mvPuberty	Inverse variance weighted	137	-0.0878926	0.104731	0.401344	94.6787	136	0.99724				0.0183946	0.0146973	TRUE	0.201371
k__Bacteria.p__Firmicutes.c__Clostridia.o__Clostridiales.f__Clostridiales_noname.g__Flavonifractor	mvPuberty	MR Egger	137	-0.301621	0.559239	0.590539	150.491	136	0.186906	0.00284778	0.00992375	0.774578
k__Bacteria.p__Firmicutes.c__Negativicutes	mvPuberty	Weighted median	137	0.112513	0.146672	0.443019
k__Bacteria.p__Firmicutes	mvPuberty	Simple mode	120	-0.271591	0.353236	0.443496
k__Bacteria.p__Actinobacteria.c__Actinobacteria.o__Coriobacteriales.f__Coriobacteriaceae.g__Gordonibacter.s__Gordonibacter_pamelaeae	mvPuberty	Weighted mode	137	-0.481391	0.627788	0.444527
k__Bacteria.p__Firmicutes.c__Negativicutes.o__Selenomonadales.f__Veillonellaceae.g__Veillonella.s__Veillonella_unclassified	mvPuberty	Simple mode	137	-0.450655	0.588011	0.444764
k__Bacteria.p__Firmicutes.c__Clostridia.o__Clostridiales.f__Lachnospiraceae.g__Roseburia.s__Roseburia_inulinivorans	mvPuberty	Simple mode	137	-0.307802	0.401847	0.445022
k__Bacteria.p__Firmicutes.c__Clostridia.o__Clostridiales.f__Clostridiales_noname.g__Flavonifractor.s__Flavonifractor_plautii	mvPuberty	MR Egger	134	-0.251251	0.656343	0.70248	147.414	133	0.185598	0.00223785	0.0113518	0.844024
k__Bacteria.p__Actinobacteria.c__Actinobacteria.o__Coriobacteriales.f__Coriobacteriaceae.g__Gordonibacter	mvPuberty	Weighted mode	137	-0.46851	0.612544	0.44568
k__Bacteria.p__Firmicutes.c__Clostridia.o__Clostridiales.f__Eubacteriaceae.g__Eubacterium.s__Eubacterium_hallii	mvPuberty	Weighted median	137	0.147579	0.193804	0.446366
k__Bacteria.p__Bacteroidetes.c__Bacteroidia.o__Bacteroidales.f__Bacteroidaceae.g__Bacteroides.s__Bacteroides_clarus	mvPuberty	Inverse variance weighted	137	-0.153191	0.183588	0.404039	125.086	136	0.738794				0.0183946	0.0174467	TRUE	0.752967
k__Bacteria.p__Firmicutes.c__Clostridia.o__Clostridiales.f__Clostridiales_noname.g__Pseudoflavonifractor	mvPuberty	MR Egger	127	-0.272014	0.451676	0.54811	101.818	126	0.944157	0.00320958	0.00802469	0.689866
k__Bacteria.p__Firmicutes.c__Clostridia.o__Clostridiales.f__Lachnospiraceae.g__Lachnospiraceae_noname.s__Lachnospiraceae_bacterium_7_1_58FAA	mvPuberty	Simple mode	137	-0.25224	0.332098	0.448847
k__Bacteria.p__Bacteroidetes.c__Bacteroidia.o__Bacteroidales.f__Porphyromonadaceae.g__Odoribacter	mvPuberty	Inverse variance weighted	137	-0.0836873	0.101633	0.410265	160.373	136	0.0752698				0.0183946	0.0240183	FALSE	0.0843808
k__Bacteria.p__Bacteroidetes.c__Bacteroidia.o__Bacteroidales.f__Bacteroidaceae.g__Bacteroides.s__Bacteroides_salyersiae	mvPuberty	Simple mode	137	-0.624211	0.825054	0.450616
k__Bacteria.p__Firmicutes.c__Clostridia.o__Clostridiales.f__Lachnospiraceae.g__Roseburia.s__Roseburia_intestinalis	mvPuberty	Weighted median	136	-0.12055	0.159821	0.450682
k__Bacteria.p__Firmicutes.c__Clostridia.o__Clostridiales.f__Clostridiales_noname.g__Pseudoflavonifractor.s__Pseudoflavonifractor_capillosus	mvPuberty	MR Egger	137	-0.201804	0.439982	0.647213	116.25	136	0.88877	0.00190768	0.00780969	0.807392
k__Bacteria.p__Firmicutes.c__Clostridia.o__Clostridiales.f__Lachnospiraceae.g__Blautia.s__Ruminococcus_obeum	mvPuberty	Inverse variance weighted	137	-0.0833049	0.106263	0.433071	152.201	136	0.162099				0.0183946	0.022971	FALSE	0.155494
k__Bacteria.p__Firmicutes.c__Clostridia.o__Clostridiales.f__Lachnospiraceae.g__Dorea.s__Dorea_longicatena	mvPuberty	Weighted median	137	-0.110296	0.147782	0.455459
k__Bacteria.p__Bacteroidetes.c__Bacteroidia.o__Bacteroidales.f__Porphyromonadaceae.g__Parabacteroides.s__Parabacteroides_johnsonii	mvPuberty	Weighted median	137	-0.227125	0.305131	0.456662
k__Bacteria.p__Firmicutes.c__Clostridia.o__Clostridiales.f__Eubacteriaceae	mvPuberty	MR Egger	137	-0.163924	0.296103	0.580766	109.785	135	0.945292	0.00242499	0.00525727	0.645351
k__Bacteria.p__Bacteroidetes.c__Bacteroidia.o__Bacteroidales.f__Bacteroidaceae.g__Bacteroides.s__Bacteroides_uniformis	mvPuberty	Weighted mode	137	-0.175302	0.236529	0.459883
k__Bacteria.p__Firmicutes.c__Clostridia.o__Clostridiales.f__Lachnospiraceae.g__Blautia.s__Ruminococcus_torques	mvPuberty	Inverse variance weighted	137	-0.0955041	0.123579	0.439629	154.897	136	0.127844				0.0183946	0.0227851	FALSE	0.172104
k__Bacteria.p__Firmicutes.c__Clostridia.o__Clostridiales.f__Eubacteriaceae.g__Eubacterium	mvPuberty	MR Egger	137	-0.163513	0.296122	0.581738	109.772	135	0.945392	0.00242929	0.0052576	0.644787
k__Bacteria.p__Firmicutes.c__Clostridia.o__Clostridiales.f__Lachnospiraceae.g__Roseburia.s__Roseburia_intestinalis	mvPuberty	Inverse variance weighted	136	-0.0892896	0.115952	0.441268	161.278	134	0.0542415				0.018305	0.0227017	FALSE	0.170623
k__Bacteria.p__Bacteroidetes.c__Bacteroidia.o__Bacteroidales.f__Prevotellaceae.g__Paraprevotella.s__Paraprevotella_unclassified	mvPuberty	Inverse variance weighted	137	0.0931418	0.121123	0.441901	123.345	135	0.754875				0.0183946	0.0189704	FALSE	0.851363
k__Bacteria.p__Proteobacteria.c__Betaproteobacteria.o__Burkholderiales.f__Sutterellaceae	mvPuberty	Weighted mode	137	0.195307	0.264827	0.462095
k__Bacteria.p__Firmicutes.c__Clostridia.o__Clostridiales.f__Lachnospiraceae.g__Dorea	mvPuberty	Simple mode	137	-0.29901	0.40632	0.46306
k__Bacteria.p__Bacteroidetes.c__Bacteroidia.o__Bacteroidales.f__Rikenellaceae.g__Alistipes.s__Alistipes_finegoldii	mvPuberty	Weighted median	137	-0.106549	0.145221	0.463132
k__Bacteria.p__Firmicutes.c__Clostridia.o__Clostridiales.f__Eubacteriaceae.g__Eubacterium.s__Eubacterium_eligens	mvPuberty	MR Egger	137	-0.154697	0.335017	0.644997	146.442	136	0.255339	0.000593158	0.00594877	0.920722
k__Bacteria.p__Firmicutes.c__Clostridia.o__Clostridiales.f__Eubacteriaceae.g__Eubacterium.s__Eubacterium_hallii	mvPuberty	MR Egger	137	0.495897	0.426906	0.247445	111.019	135	0.935101	-0.00869418	0.00757725	0.253243
k__Bacteria.p__Firmicutes.c__Clostridia.o__Clostridiales.f__Ruminococcaceae.g__Ruminococcaceae_noname	mvPuberty	Simple mode	137	-0.538916	0.733126	0.463548
k__Bacteria.p__Firmicutes.c__Clostridia.o__Clostridiales.f__Clostridiales_noname.g__Pseudoflavonifractor.s__Pseudoflavonifractor_capillosus	mvPuberty	Inverse variance weighted	137	-0.0991889	0.130809	0.448288	116.19	135	0.877301				0.0183946	0.0185021	FALSE	0.971936
k__Bacteria.p__Firmicutes.c__Clostridia.o__Clostridiales.f__Eubacteriaceae.g__Eubacterium.s__Eubacterium_ramulus	mvPuberty	MR Egger	137	-0.0753757	0.433907	0.86235	135.537	136	0.495083	0.000449368	0.00769811	0.953537
k__Bacteria.p__Firmicutes.c__Clostridia.o__Clostridiales.f__Lachnospiraceae.g__Lachnospiraceae_noname.s__Lachnospiraceae_bacterium_5_1_63FAA	mvPuberty	Weighted median	137	0.271253	0.371183	0.464913
k__Bacteria.p__Firmicutes.c__Clostridia.o__Clostridiales.f__Lachnospiraceae.g__Coprococcus.s__Coprococcus_catus	mvPuberty	Weighted median	137	-0.125601	0.172382	0.466235
k__Bacteria.p__Proteobacteria.c__Gammaproteobacteria.o__Pasteurellales.f__Pasteurellaceae.g__Haemophilus.s__Haemophilus_parainfluenzae	mvPuberty	Simple mode	137	0.503635	0.692642	0.468401
k__Bacteria.p__Proteobacteria.c__Betaproteobacteria.o__Burkholderiales.f__Oxalobacteraceae.g__Oxalobacter.s__Oxalobacter_formigenes	mvPuberty	Inverse variance weighted	135	0.109895	0.145648	0.450536	129.986	133	0.557731				0.0181424	0.0191184	FALSE	0.750434
k__Bacteria.p__Proteobacteria.c__Betaproteobacteria.o__Burkholderiales.f__Sutterellaceae.g__Sutterella.s__Sutterella_wadsworthensis	mvPuberty	Weighted mode	137	-0.218256	0.300638	0.4691
k__Bacteria.p__Firmicutes.c__Clostridia.o__Clostridiales.f__Clostridiales_noname.g__Flavonifractor.s__Flavonifractor_plautii	mvPuberty	Weighted median	134	-0.180072	0.24973	0.470867
k__Bacteria.p__Proteobacteria.c__Betaproteobacteria.o__Burkholderiales.f__Sutterellaceae.g__Sutterellaceae_unclassified	mvPuberty	Simple mode	137	-0.374289	0.519268	0.472268
k__Bacteria.p__Bacteroidetes.c__Bacteroidia.o__Bacteroidales.f__Porphyromonadaceae.g__Odoribacter.s__Odoribacter_splanchnicus	mvPuberty	Weighted mode	137	0.221756	0.307738	0.472393
k__Bacteria.p__Firmicutes.c__Clostridia.o__Clostridiales.f__Eubacteriaceae.g__Eubacterium.s__Eubacterium_rectale	mvPuberty	MR Egger	137	0.141816	0.29676	0.633508	108.1	136	0.962656	-0.00371017	0.00526866	0.482523
k__Bacteria.p__Firmicutes.c__Clostridia.o__Clostridiales.f__Ruminococcaceae.g__Subdoligranulum	mvPuberty	Inverse variance weighted	137	0.0675064	0.0898356	0.452386	143.275	136	0.317838				0.0183946	0.0206679	FALSE	0.468798
k__Bacteria.p__Firmicutes.c__Clostridia.o__Clostridiales.f__Eubacteriaceae.g__Eubacterium.s__Eubacterium_siraeum	mvPuberty	MR Egger	133	-0.603702	0.3425	0.0802947	128.388	131	0.548224	0.0126824	0.00612542	0.0403737
k__Bacteria.p__Bacteroidetes.c__Bacteroidia.o__Bacteroidales.f__Bacteroidales_noname.g__Bacteroidales_noname	mvPuberty	Simple mode	137	-0.268842	0.375344	0.475063
k__Bacteria.p__Firmicutes.c__Clostridia.o__Clostridiales.f__Ruminococcaceae.g__Anaerotruncus	mvPuberty	Inverse variance weighted	137	-0.156214	0.211038	0.459168	126.389	136	0.711038				0.0183946	0.0191775	FALSE	0.799415
k__Bacteria.p__Proteobacteria.c__Betaproteobacteria.o__Burkholderiales.f__Sutterellaceae.g__Sutterella	mvPuberty	Weighted mode	137	-0.232657	0.326411	0.477208
k__Bacteria.p__Firmicutes.c__Clostridia.o__Clostridiales.f__Eubacteriaceae.g__Eubacterium.s__Eubacterium_ventriosum	mvPuberty	MR Egger	137	-0.397334	0.509926	0.437227	137.275	135	0.429275	0.00741704	0.00905232	0.414029
k__Bacteria.p__Actinobacteria.c__Actinobacteria.o__Coriobacteriales.f__Coriobacteriaceae	mvPuberty	Simple mode	137	0.22063	0.31477	0.484548
k__Bacteria.p__Bacteroidetes.c__Bacteroidia.o__Bacteroidales.f__Bacteroidaceae.g__Bacteroides.s__Bacteroides_cellulosilyticus	mvPuberty	Simple mode	137	-0.388832	0.556853	0.486203
k__Bacteria.p__Firmicutes.c__Clostridia.o__Clostridiales.f__Eubacteriaceae.g__Eubacterium.s__Eubacterium_eligens	mvPuberty	Weighted median	137	-0.104854	0.150905	0.487159
k__Bacteria.p__Firmicutes.c__Clostridia.o__Clostridiales.f__Lachnospiraceae.g__Butyrivibrio.s__Butyrivibrio_crossotus	mvPuberty	Weighted mode	137	-0.4022	0.580723	0.489751
k__Bacteria.p__Proteobacteria.c__Deltaproteobacteria.o__Desulfovibrionales.f__Desulfovibrionaceae.g__Bilophila.s__Bilophila_wadsworthia	mvPuberty	Weighted median	137	0.111906	0.162131	0.490056
k__Bacteria.p__Firmicutes.c__Clostridia.o__Clostridiales.f__Clostridiales_noname.g__Pseudoflavonifractor	mvPuberty	Inverse variance weighted	127	-0.0996259	0.135058	0.460725	101.658	125	0.937831				0.0169119	0.0162033	TRUE	0.806894
k__Bacteria.p__Firmicutes.c__Clostridia.o__Clostridiales.f__Lachnospiraceae.g__Butyrivibrio	mvPuberty	Simple mode	137	-0.526643	0.764456	0.492052
k__Bacteria.p__Firmicutes.c__Clostridia.o__Clostridiales.f__Lachnospiraceae	mvPuberty	MR Egger	137	-0.217718	0.296318	0.46377	136.943	135	0.437148	0.00347345	0.00526131	0.510259
k__Bacteria.p__Firmicutes.c__Clostridia.o__Clostridiales	mvPuberty	Weighted median	137	0.0918073	0.134167	0.493801
k__Bacteria.p__Firmicutes.c__Clostridia.o__Clostridiales.f__Clostridiales_noname.g__Flavonifractor.s__Flavonifractor_plautii	mvPuberty	Inverse variance weighted	134	-0.126407	0.171796	0.461855	147.37	132	0.170493				0.0175899	0.0222091	FALSE	0.144102
k__Bacteria.p__Proteobacteria.c__Betaproteobacteria.o__Burkholderiales.f__Oxalobacteraceae.g__Oxalobacter	mvPuberty	Inverse variance weighted	137	0.106085	0.144666	0.463371	131.269	135	0.574769				0.0183946	0.0194592	FALSE	0.730623
k__Bacteria.p__Firmicutes.c__Clostridia.o__Clostridiales.f__Lachnospiraceae.g__Blautia	mvPuberty	MR Egger	137	0.045815	0.31258	0.88369	135.207	136	0.503088	-0.00436093	0.00555067	0.433445
k__Bacteria.p__Bacteroidetes.c__Bacteroidia.o__Bacteroidales.f__Bacteroidaceae.g__Bacteroides.s__Bacteroides_caccae	mvPuberty	Weighted median	137	-0.106315	0.156452	0.496796
k__Bacteria.p__Bacteroidetes.c__Bacteroidia.o__Bacteroidales.f__Bacteroidales_noname.g__Bacteroidales_noname.s__Bacteroidales_bacterium_ph8	mvPuberty	Simple mode	137	-0.248082	0.3641	0.496804
k__Bacteria.p__Proteobacteria.c__Betaproteobacteria.o__Burkholderiales.f__Oxalobacteraceae	mvPuberty	Inverse variance weighted	137	0.105928	0.144641	0.463954	131.346	135	0.572898				0.0183946	0.0194707	FALSE	0.727868
k__Bacteria.p__Firmicutes.c__Clostridia.o__Clostridiales.f__Lachnospiraceae.g__Blautia	mvPuberty	Simple mode	137	-0.256436	0.377052	0.497591
k__Bacteria.p__Firmicutes.c__Bacilli.o__Lactobacillales.f__Lactobacillaceae.g__Lactobacillus.s__Lactobacillus_delbrueckii	mvPuberty	Weighted median	137	0.237664	0.350474	0.497695
k__Bacteria.p__Firmicutes.c__Clostridia.o__Clostridiales.f__Lachnospiraceae.g__Coprococcus.s__Coprococcus_catus	mvPuberty	Weighted mode	137	-0.230062	0.33867	0.498095
k__Bacteria.p__Bacteroidetes.c__Bacteroidia.o__Bacteroidales.f__Prevotellaceae.g__Paraprevotella.s__Paraprevotella_unclassified	mvPuberty	Simple mode	137	-0.353351	0.521312	0.499042
k__Bacteria.p__Firmicutes	mvPuberty	Weighted mode	120	-0.173657	0.256149	0.499118
k__Bacteria.p__Bacteroidetes.c__Bacteroidia.o__Bacteroidales.f__Rikenellaceae.g__Alistipes	mvPuberty	Simple mode	137	-0.218943	0.325515	0.502339
k__Bacteria.p__Firmicutes.c__Clostridia.o__Clostridiales.f__Lachnospiraceae.g__Roseburia	mvPuberty	Simple mode	137	-0.244433	0.364061	0.503101
k__Bacteria.p__Firmicutes.c__Clostridia.o__Clostridiales.f__Ruminococcaceae.g__Subdoligranulum	mvPuberty	Simple mode	137	0.22812	0.339858	0.503217
k__Bacteria.p__Firmicutes.c__Negativicutes.o__Selenomonadales	mvPuberty	Weighted mode	137	0.172274	0.256953	0.50371
k__Bacteria.p__Firmicutes.c__Clostridia.o__Clostridiales.f__Lachnospiraceae.g__Blautia.s__Ruminococcus_obeum	mvPuberty	MR Egger	137	-0.326203	0.357897	0.363686	151.633	135	0.155379	0.0045163	0.00635331	0.478399
k__Bacteria.p__Firmicutes.c__Bacilli.o__Lactobacillales.f__Lactobacillaceae.g__Lactobacillus	mvPuberty	Inverse variance weighted	137	0.143186	0.197576	0.468629	151.262	135	0.160432				0.0183946	0.0218519	FALSE	0.277212
k__Bacteria.p__Firmicutes.c__Clostridia.o__Clostridiales.f__Lachnospiraceae.g__Blautia.s__Ruminococcus_torques	mvPuberty	MR Egger	137	-0.39694	0.415171	0.340738	154.236	135	0.123148	0.00561058	0.00737615	0.4482
k__Bacteria.p__Bacteroidetes.c__Bacteroidia.o__Bacteroidales.f__Bacteroidaceae.g__Bacteroides.s__Bacteroides_ovatus	mvPuberty	Simple mode	137	0.233457	0.349783	0.505626
k__Bacteria.p__Bacteroidetes.c__Bacteroidia.o__Bacteroidales.f__Bacteroidaceae.g__Bacteroides.s__Bacteroides_eggerthii	mvPuberty	Weighted median	137	-0.155128	0.233177	0.505872
k__Bacteria.p__Proteobacteria.c__Gammaproteobacteria.o__Enterobacteriales.f__Enterobacteriaceae.g__Escherichia.s__Escherichia_coli	mvPuberty	Simple mode	137	-0.304256	0.456491	0.506214
k__Bacteria.p__Firmicutes.c__Clostridia.o__Clostridiales.f__Lachnospiraceae.g__Butyrivibrio	mvPuberty	MR Egger	137	1.0017	0.803717	0.214801	187.764	135	0.00182155	-0.0210234	0.0142582	0.142681
k__Bacteria.p__Bacteroidetes.c__Bacteroidia.o__Bacteroidales.f__Bacteroidaceae.g__Bacteroides.s__Bacteroides_intestinalis	mvPuberty	Inverse variance weighted	137	-0.143433	0.199854	0.472949	118.491	135	0.843231				0.0183946	0.0178967	TRUE	0.869484
k__Bacteria.p__Firmicutes.c__Clostridia.o__Clostridiales.f__Lachnospiraceae.g__Coprococcus.s__Coprococcus_sp_ART55_1	mvPuberty	Simple mode	136	0.599033	0.910393	0.511663
k__Bacteria.p__Firmicutes.c__Clostridia.o__Clostridiales.f__Lachnospiraceae.g__Butyrivibrio.s__Butyrivibrio_crossotus	mvPuberty	MR Egger	137	1.11115	0.808344	0.171534	189.135	135	0.0014673	-0.0232466	0.0143362	0.107235
k__Bacteria.p__Firmicutes.c__Bacilli.o__Lactobacillales.f__Lactobacillaceae	mvPuberty	Inverse variance weighted	137	0.141749	0.197685	0.473347	151.286	135	0.160103				0.0183946	0.0218383	FALSE	0.279032
k__Bacteria.p__Proteobacteria.c__Betaproteobacteria.o__Burkholderiales	mvPuberty	Weighted mode	137	0.169284	0.258862	0.514245
k__Bacteria.p__Firmicutes.c__Clostridia.o__Clostridiales.f__Lachnospiraceae.g__Coprococcus	mvPuberty	MR Egger	137	-0.157761	0.335365	0.638816	144.713	135	0.268332	0.00307569	0.00595259	0.606213
k__Bacteria.p__Firmicutes.c__Clostridia.o__Clostridiales.f__Clostridiales_noname	mvPuberty	Weighted median	137	-0.111144	0.170791	0.515202
k__Bacteria.p__Firmicutes.c__Clostridia.o__Clostridiales.f__Eubacteriaceae.g__Eubacterium.s__Eubacterium_siraeum	mvPuberty	Inverse variance weighted	133	0.0732694	0.102234	0.473571	132.675	132	0.467126				0.0180918	0.0206598	FALSE	0.411305
k__Bacteria.p__Actinobacteria.c__Actinobacteria.o__Coriobacteriales	mvPuberty	Simple mode	137	0.220662	0.33884	0.515999
k__Bacteria.p__Firmicutes.c__Bacilli.o__Lactobacillales.f__Streptococcaceae	mvPuberty	Weighted median	137	-0.125437	0.193242	0.51626
k__Bacteria.p__Firmicutes.c__Clostridia.o__Clostridiales.f__Lachnospiraceae.g__Coprococcus.s__Coprococcus_catus	mvPuberty	MR Egger	137	-0.747757	0.411626	0.0714975	161.643	135	0.0587257	0.0131362	0.00730528	0.0743823
k__Bacteria.p__Firmicutes.c__Clostridia.o__Clostridiales.f__Ruminococcaceae.g__Subdoligranulum.s__Subdoligranulum_unclassified	mvPuberty	Inverse variance weighted	120	0.0691342	0.0971778	0.476825	126.8	119	0.295298				0.0159158	0.0176097	FALSE	0.561277
k__Bacteria.p__Firmicutes.c__Clostridia.o__Clostridiales.f__Ruminococcaceae.g__Ruminococcus.s__Ruminococcus_bromii	mvPuberty	Simple mode	135	0.309982	0.479574	0.519145
k__Bacteria.p__Firmicutes.c__Clostridia.o__Clostridiales.f__Lachnospiraceae.g__Coprococcus.s__Coprococcus_comes	mvPuberty	MR Egger	137	0.0462365	0.343018	0.892976	122.003	136	0.799229	-0.000461072	0.00608795	0.939742
k__Bacteria.p__Proteobacteria.c__Deltaproteobacteria.o__Desulfovibrionales.f__Desulfovibrionaceae.g__Desulfovibrio	mvPuberty	Inverse variance weighted	129	-0.100718	0.146241	0.491006	121.374	128	0.647889				0.0174341	0.0191278	FALSE	0.577467
k__Bacteria.p__Proteobacteria.c__Betaproteobacteria.o__Burkholderiales.f__Sutterellaceae.g__Parasutterella	mvPuberty	Weighted mode	137	0.268404	0.41854	0.522416
k__Bacteria.p__Firmicutes.c__Clostridia.o__Clostridiales.f__Eubacteriaceae.g__Eubacterium.s__Eubacterium_ventriosum	mvPuberty	Simple mode	137	-0.402639	0.628964	0.523143
k__Bacteria.p__Bacteroidetes.c__Bacteroidia.o__Bacteroidales.f__Rikenellaceae	mvPuberty	Simple mode	137	-0.226716	0.354993	0.524125
k__Bacteria.p__Firmicutes.c__Negativicutes	mvPuberty	Weighted mode	137	0.172219	0.269666	0.524132
k__Bacteria.p__Firmicutes.c__Clostridia.o__Clostridiales.f__Lachnospiraceae.g__Coprococcus.s__Coprococcus_sp_ART55_1	mvPuberty	MR Egger	136	-0.309457	0.7908	0.696181	102.305	134	0.980886	0.00459521	0.0140616	0.744336
k__Bacteria.p__Firmicutes.c__Clostridia.o__Clostridiales.f__Ruminococcaceae.g__Ruminococcus.s__Ruminococcus_bromii	mvPuberty	Weighted mode	135	0.234905	0.369027	0.525504
k__Bacteria.p__Firmicutes.c__Bacilli.o__Lactobacillales.f__Streptococcaceae.g__Streptococcus	mvPuberty	Inverse variance weighted	137	-0.0923588	0.135483	0.495427	124.979	136	0.741009				0.0183946	0.0182016	TRUE	0.949425
k__Bacteria.p__Firmicutes.c__Clostridia.o__Clostridiales.f__Lachnospiraceae.g__Coprococcus.s__Coprococcus_catus	mvPuberty	Simple mode	137	-0.276252	0.435958	0.527362
k__Bacteria.p__Bacteroidetes.c__Bacteroidia.o__Bacteroidales.f__Rikenellaceae.g__Alistipes.s__Alistipes_senegalensis	mvPuberty	Simple mode	132	-0.229502	0.362212	0.527438
k__Bacteria.p__Bacteroidetes.c__Bacteroidia.o__Bacteroidales.f__Bacteroidaceae.g__Bacteroides.s__Bacteroides_nordii	mvPuberty	Weighted median	137	-0.253068	0.400893	0.527869
k__Bacteria.p__Firmicutes.c__Clostridia.o__Clostridiales.f__Eubacteriaceae.g__Eubacterium.s__Eubacterium_siraeum	mvPuberty	Simple mode	133	0.274416	0.43465	0.528904
k__Bacteria.p__Actinobacteria.c__Actinobacteria.o__Bifidobacteriales.f__Bifidobacteriaceae.g__Bifidobacterium	mvPuberty	Weighted mode	137	-0.16966	0.269011	0.529307
k__Bacteria.p__Firmicutes.c__Bacilli.o__Lactobacillales.f__Lactobacillaceae.g__Lactobacillus	mvPuberty	Weighted median	137	-0.1896	0.30153	0.529485
k__Bacteria.p__Firmicutes.c__Clostridia.o__Clostridiales.f__Lachnospiraceae.g__Dorea	mvPuberty	MR Egger	137	0.064997	0.314481	0.836571	140.989	136	0.367234	-0.000441884	0.00558255	0.937027
k__Bacteria.p__Bacteroidetes.c__Bacteroidia.o__Bacteroidales.f__Bacteroidaceae.g__Bacteroides.s__Bacteroides_salyersiae	mvPuberty	Inverse variance weighted	137	-0.139743	0.205717	0.496951	138.185	136	0.431644				0.0183114	0.0203938	FALSE	0.505104
k__Bacteria.p__Bacteroidetes.c__Bacteroidia.o__Bacteroidales.f__Prevotellaceae.g__Paraprevotella.s__Paraprevotella_unclassified	mvPuberty	Weighted median	137	-0.120545	0.193946	0.534245
k__Bacteria.p__Bacteroidetes.c__Bacteroidia.o__Bacteroidales.f__Porphyromonadaceae	mvPuberty	Weighted median	137	-0.0837635	0.134804	0.534353
k__Bacteria.p__Firmicutes.c__Erysipelotrichia.o__Erysipelotrichales.f__Erysipelotrichaceae.g__Erysipelotrichaceae_noname.s__Eubacterium_biforme	mvPuberty	Weighted mode	137	-0.310803	0.499043	0.53446
k__Bacteria.p__Firmicutes.c__Clostridia.o__Clostridiales.f__Lachnospiraceae.g__Lachnospiraceae_noname	mvPuberty	Simple mode	137	-0.201394	0.323935	0.535173
k__Bacteria.p__Firmicutes.c__Clostridia.o__Clostridiales.f__Eubacteriaceae	mvPuberty	Simple mode	137	-0.210899	0.342243	0.538775
k__Bacteria.p__Proteobacteria.c__Betaproteobacteria	mvPuberty	Weighted mode	131	0.168878	0.274678	0.539747
k__Bacteria.p__Firmicutes.c__Clostridia.o__Clostridiales.f__Lachnospiraceae.g__Dorea.s__Dorea_formicigenerans	mvPuberty	MR Egger	133	0.211935	0.417176	0.612291	87.6283	131	0.998683	-0.00276673	0.00740452	0.709266
k__Bacteria.p__Bacteroidetes.c__Bacteroidia.o__Bacteroidales.f__Prevotellaceae.g__Paraprevotella	mvPuberty	Weighted mode	137	-0.281679	0.459348	0.540758
k__Bacteria.p__Firmicutes.c__Clostridia.o__Clostridiales.f__Lachnospiraceae.g__Blautia	mvPuberty	Weighted mode	137	-0.197329	0.322556	0.541714
k__Bacteria.p__Firmicutes.c__Negativicutes.o__Selenomonadales.f__Veillonellaceae.g__Dialister	mvPuberty	Weighted median	137	0.130663	0.214214	0.541887
k__Bacteria.p__Firmicutes.c__Clostridia.o__Clostridiales.f__Eubacteriaceae.g__Eubacterium.s__Eubacterium_hallii	mvPuberty	Weighted mode	137	0.219939	0.360018	0.542277
k__Bacteria.p__Firmicutes.c__Clostridia	mvPuberty	Inverse variance weighted	127	0.0608075	0.0912349	0.505095	115.589	126	0.736466				0.0171456	0.0173929	FALSE	0.933411
k__Bacteria.p__Proteobacteria.c__Betaproteobacteria.o__Burkholderiales	mvPuberty	Inverse variance weighted	137	-0.0582203	0.0878953	0.507726	135.422	135	0.473599				0.0183946	0.0203377	FALSE	0.534156
k__Bacteria.p__Bacteroidetes.c__Bacteroidia.o__Bacteroidales.f__Bacteroidaceae.g__Bacteroides.s__Bacteroides_intestinalis	mvPuberty	Weighted median	137	-0.18903	0.313727	0.546822
k__Bacteria.p__Firmicutes.c__Clostridia.o__Clostridiales.f__Lachnospiraceae.g__Dorea.s__Dorea_longicatena	mvPuberty	MR Egger	137	-0.238265	0.339521	0.484032	135.693	136	0.491304	0.00263882	0.00602719	0.662217
k__Bacteria.p__Actinobacteria.c__Actinobacteria.o__Bifidobacteriales.f__Bifidobacteriaceae.g__Bifidobacterium.s__Bifidobacterium_bifidum	mvPuberty	Weighted mode	137	-0.249582	0.41464	0.548226
k__Bacteria.p__Firmicutes.c__Clostridia.o__Clostridiales.f__Ruminococcaceae.g__Anaerotruncus	mvPuberty	Weighted mode	137	0.38257	0.6364	0.548743
k__Bacteria.p__Actinobacteria.c__Actinobacteria.o__Bifidobacteriales.f__Bifidobacteriaceae.g__Bifidobacterium.s__Bifidobacterium_bifidum	mvPuberty	Weighted median	137	-0.150186	0.250585	0.548946
k__Bacteria.p__Firmicutes.c__Erysipelotrichia.o__Erysipelotrichales.f__Erysipelotrichaceae.g__Holdemania.s__Holdemania_unclassified	mvPuberty	Weighted median	129	-0.147998	0.247593	0.550009
k__Bacteria.p__Firmicutes.c__Clostridia.o__Clostridiales.f__Eubacteriaceae.g__Eubacterium	mvPuberty	Simple mode	137	-0.209707	0.352112	0.552454
k__Bacteria.p__Bacteroidetes.c__Bacteroidia.o__Bacteroidales.f__Porphyromonadaceae.g__Odoribacter.s__Odoribacter_splanchnicus	mvPuberty	Weighted median	137	0.0963432	0.162252	0.552655
k__Bacteria.p__Proteobacteria.c__Betaproteobacteria.o__Burkholderiales.f__Sutterellaceae.g__Parasutterella.s__Parasutterella_excrementihominis	mvPuberty	Weighted mode	137	0.261344	0.440841	0.554279
k__Bacteria.p__Firmicutes.c__Clostridia.o__Clostridiales.f__Ruminococcaceae.g__Ruminococcus.s__Ruminococcus_callidus	mvPuberty	Simple mode	127	0.333352	0.562738	0.554661
k__Bacteria.p__Bacteroidetes.c__Bacteroidia.o__Bacteroidales.f__Prevotellaceae	mvPuberty	Inverse variance weighted	137	0.0616223	0.0940452	0.512312	103.852	135	0.978484				0.0183946	0.0168294	TRUE	0.600183
k__Bacteria.p__Actinobacteria.c__Actinobacteria.o__Coriobacteriales.f__Coriobacteriaceae.g__Collinsella	mvPuberty	Weighted mode	137	0.165979	0.282291	0.557526
k__Bacteria.p__Firmicutes.c__Clostridia.o__Clostridiales.f__Lachnospiraceae.g__Dorea.s__Dorea_unclassified	mvPuberty	MR Egger	137	0.943754	0.604104	0.120573	166.874	135	0.0325139	-0.0128238	0.0107177	0.233596
k__Bacteria.p__Firmicutes.c__Clostridia.o__Clostridiales.f__Eubacteriaceae.g__Eubacterium.s__Eubacterium_rectale	mvPuberty	Inverse variance weighted	137	-0.0577042	0.0882655	0.513268	107.604	135	0.96031				0.0183946	0.0181456	TRUE	0.934725
k__Bacteria.p__Firmicutes.c__Clostridia.o__Clostridiales.f__Lachnospiraceae.g__Blautia.s__Ruminococcus_torques	mvPuberty	Weighted mode	137	0.262378	0.449465	0.560351
k__Bacteria.p__Firmicutes.c__Clostridia.o__Clostridiales.f__Lachnospiraceae.g__Lachnospiraceae_noname	mvPuberty	MR Egger	137	-0.382743	0.297632	0.200658	119.153	136	0.847589	0.00383508	0.00528508	0.469314
k__Bacteria.p__Firmicutes.c__Clostridia.o__Clostridiales.f__Ruminococcaceae	mvPuberty	Inverse variance weighted	137	0.0570429	0.0876918	0.515374	132.218	136	0.575721				0.0183946	0.0197141	FALSE	0.670556
k__Bacteria.p__Firmicutes.c__Clostridia.o__Clostridiales.f__Lachnospiraceae.g__Lachnospiraceae_noname.s__Lachnospiraceae_bacterium_1_1_57FAA	mvPuberty	MR Egger	135	-0.0831972	0.824291	0.919757	92.4993	134	0.997565	-0.00433273	0.0145494	0.766324
k__Bacteria.p__Bacteroidetes.c__Bacteroidia.o__Bacteroidales.f__Bacteroidaceae.g__Bacteroides.s__Bacteroides_cellulosilyticus	mvPuberty	Inverse variance weighted	137	-0.0879642	0.138202	0.524458	154.451	136	0.133104				0.0183946	0.0242237	FALSE	0.0742686
k__Bacteria.p__Firmicutes.c__Clostridia.o__Clostridiales.f__Lachnospiraceae.g__Lachnospiraceae_noname.s__Lachnospiraceae_bacterium_3_1_46FAA	mvPuberty	MR Egger	137	-0.178768	0.475824	0.707728	134.926	136	0.50991	0.00111518	0.00844868	0.895185
k__Bacteria.p__Firmicutes.c__Clostridia.o__Clostridiales.f__Lachnospiraceae.g__Lachnospiraceae_noname.s__Lachnospiraceae_bacterium_5_1_63FAA	mvPuberty	MR Egger	137	-0.00346071	0.819825	0.996638	146.45	136	0.255176	-0.000174858	0.0145457	0.990426
k__Bacteria.p__Firmicutes.c__Clostridia.o__Clostridiales.f__Lachnospiraceae.g__Lachnospiraceae_noname.s__Lachnospiraceae_bacterium_8_1_57FAA	mvPuberty	Simple mode	137	0.389009	0.680081	0.568264
k__Bacteria.p__Firmicutes.c__Clostridia.o__Clostridiales.f__Clostridiaceae.g__Clostridium.s__Clostridium_leptum	mvPuberty	Simple mode	137	-0.3222	0.563336	0.5683
k__Bacteria.p__Bacteroidetes.c__Bacteroidia.o__Bacteroidales.f__Prevotellaceae.g__Paraprevotella	mvPuberty	Inverse variance weighted	137	0.0746233	0.121961	0.540629	118.161	135	0.848441				0.0183946	0.0182933	TRUE	0.973457
k__Bacteria.p__Firmicutes.c__Clostridia.o__Clostridiales.f__Ruminococcaceae.g__Faecalibacterium	mvPuberty	Inverse variance weighted	137	0.0539357	0.0887267	0.543264	138.485	136	0.4246				0.0183946	0.0206694	FALSE	0.468525
k__Bacteria.p__Firmicutes.c__Clostridia.o__Clostridiales.f__Lachnospiraceae.g__Lachnospiraceae_noname.s__Lachnospiraceae_bacterium_7_1_58FAA	mvPuberty	MR Egger	137	-0.273092	0.3018	0.367143	130.781	136	0.610279	0.00253651	0.00535942	0.636777
k__Bacteria.p__Firmicutes.c__Clostridia.o__Clostridiales.f__Lachnospiraceae.g__Lachnospiraceae_noname.s__Lachnospiraceae_bacterium_8_1_57FAA	mvPuberty	MR Egger	137	-0.269836	0.591866	0.649189	126.659	135	0.683555	0.00580716	0.0105165	0.581726
k__Bacteria.p__Firmicutes.c__Clostridia.o__Clostridiales.f__Lachnospiraceae.g__Butyrivibrio.s__Butyrivibrio_crossotus	mvPuberty	Inverse variance weighted	137	-0.140895	0.24066	0.558243	192.819	136	0.00098196				0.0183946	0.0286634	FALSE	0.00261208
k__Bacteria.p__Bacteroidetes.c__Bacteroidia.o__Bacteroidales.f__Prevotellaceae	mvPuberty	Weighted mode	137	0.156452	0.280806	0.57834
k__Bacteria.p__Bacteroidetes.c__Bacteroidia.o__Bacteroidales.f__Porphyromonadaceae.g__Parabacteroides.s__Parabacteroides_johnsonii	mvPuberty	Weighted mode	137	-0.323185	0.580497	0.578621
k__Bacteria.p__Bacteroidetes.c__Bacteroidia.o__Bacteroidales.f__Bacteroidaceae.g__Bacteroides.s__Bacteroides_fragilis	mvPuberty	Weighted median	136	-0.114488	0.207021	0.580245
k__Bacteria.p__Firmicutes.c__Negativicutes.o__Selenomonadales.f__Veillonellaceae.g__Dialister	mvPuberty	Inverse variance weighted	137	0.0803648	0.138987	0.563118	136.529	136	0.471115				0.0183946	0.0200515	FALSE	0.594761
k__Bacteria.p__Firmicutes.c__Clostridia.o__Clostridiales.f__Lachnospiraceae.g__Lachnospiraceae_noname	mvPuberty	Weighted mode	137	-0.145983	0.263895	0.581044
k__Bacteria.p__Firmicutes.c__Bacilli.o__Lactobacillales.f__Lactobacillaceae	mvPuberty	Weighted median	137	-0.163806	0.296975	0.581234
k__Bacteria.p__Bacteroidetes.c__Bacteroidia.o__Bacteroidales.f__Porphyromonadaceae.g__Barnesiella.s__Barnesiella_intestinihominis	mvPuberty	Weighted mode	137	0.163657	0.296324	0.581655
k__Bacteria.p__Firmicutes.c__Clostridia.o__Clostridiales.f__Lachnospiraceae.g__Roseburia	mvPuberty	MR Egger	137	-0.596915	0.304169	0.0517672	143.118	135	0.299844	0.00867947	0.00540076	0.110373
k__Bacteria.p__Bacteroidetes.c__Bacteroidia.o__Bacteroidales.f__Bacteroidaceae.g__Bacteroides.s__Bacteroides_finegoldii	mvPuberty	Weighted mode	137	0.29109	0.527768	0.582163
k__Bacteria.p__Firmicutes.c__Clostridia.o__Clostridiales.f__Lachnospiraceae.g__Roseburia.s__Roseburia_hominis	mvPuberty	MR Egger	137	-1.16632	0.321108	0.000398115	141.457	135	0.334583	0.0213516	0.00570083	0.000265861
k__Bacteria.p__Proteobacteria.c__Gammaproteobacteria.o__Enterobacteriales.f__Enterobacteriaceae.g__Escherichia.s__Escherichia_unclassified	mvPuberty	Simple mode	137	0.240087	0.438365	0.584804
k__Bacteria.p__Proteobacteria.c__Betaproteobacteria	mvPuberty	Inverse variance weighted	131	-0.0504576	0.089379	0.57239	123.056	129	0.630904				0.0178738	0.0187174	FALSE	0.781538
k__Bacteria.p__Verrucomicrobia.c__Verrucomicrobiae.o__Verrucomicrobiales.f__Verrucomicrobiaceae.g__Akkermansia.s__Akkermansia_muciniphila	mvPuberty	Simple mode	136	-0.223834	0.409189	0.585268
k__Bacteria.p__Bacteroidetes.c__Bacteroidia.o__Bacteroidales.f__Bacteroidaceae.g__Bacteroides.s__Bacteroides_caccae	mvPuberty	Simple mode	137	0.21774	0.398304	0.585503
k__Bacteria.p__Firmicutes.c__Clostridia.o__Clostridiales.f__Ruminococcaceae.g__Subdoligranulum.s__Subdoligranulum_unclassified	mvPuberty	Simple mode	120	0.196539	0.359484	0.585592
k__Bacteria.p__Firmicutes.c__Clostridia.o__Clostridiales.f__Ruminococcaceae.g__Faecalibacterium.s__Faecalibacterium_prausnitzii	mvPuberty	Inverse variance weighted	137	0.0493632	0.0882941	0.576109	137.082	136	0.457853				0.0183946	0.0205004	FALSE	0.501326
k__Bacteria.p__Firmicutes.c__Clostridia.o__Clostridiales.f__Lachnospiraceae.g__Roseburia.s__Roseburia_intestinalis	mvPuberty	MR Egger	136	-0.193561	0.389684	0.620205	161.372	135	0.0604609	0.00194359	0.00693226	0.779627
k__Bacteria.p__Firmicutes.c__Clostridia.o__Clostridiales.f__Lachnospiraceae.g__Blautia.s__Ruminococcus_obeum	mvPuberty	Simple mode	137	0.2107	0.387174	0.587196
k__Bacteria.p__Firmicutes.c__Clostridia.o__Clostridiales.f__Lachnospiraceae.g__Butyrivibrio	mvPuberty	Inverse variance weighted	137	-0.130191	0.239078	0.586061	190.788	136	0.00136136				0.0183946	0.0283039	FALSE	0.00356464
k__Bacteria.p__Firmicutes.c__Clostridia.o__Clostridiales.f__Lachnospiraceae.g__Blautia.s__Ruminococcus_torques	mvPuberty	Weighted median	137	-0.0959714	0.177732	0.589213
k__Bacteria.p__Bacteroidetes.c__Bacteroidia.o__Bacteroidales.f__Porphyromonadaceae.g__Odoribacter	mvPuberty	Weighted median	137	-0.075492	0.14009	0.589969
k__Bacteria.p__Firmicutes.c__Clostridia.o__Clostridiales.f__Lachnospiraceae.g__Roseburia.s__Roseburia_inulinivorans	mvPuberty	MR Egger	137	-0.380036	0.32868	0.249622	135.232	136	0.502475	0.00319076	0.00583654	0.585496
k__Bacteria.p__Bacteroidetes.c__Bacteroidia.o__Bacteroidales.f__Prevotellaceae.g__Paraprevotella.s__Paraprevotella_clara	mvPuberty	Weighted mode	128	-0.231758	0.429922	0.590782
k__Bacteria.p__Bacteroidetes.c__Bacteroidia.o__Bacteroidales.f__Bacteroidaceae.g__Bacteroides.s__Bacteroides_intestinalis	mvPuberty	Simple mode	137	-0.392886	0.730645	0.591646
k__Bacteria.p__Firmicutes.c__Clostridia.o__Clostridiales.f__Ruminococcaceae.g__Faecalibacterium.s__Faecalibacterium_prausnitzii	mvPuberty	Simple mode	137	-0.183808	0.342687	0.592577
k__Bacteria.p__Firmicutes.c__Clostridia.o__Clostridiales.f__Clostridiales_noname	mvPuberty	Inverse variance weighted	137	-0.0616486	0.113402	0.586697	101.864	136	0.987206				0.0183946	0.0164403	TRUE	0.510499
k__Bacteria.p__Firmicutes.c__Clostridia.o__Clostridiales.f__Lachnospiraceae.g__Roseburia.s__Roseburia_unclassified	mvPuberty	MR Egger	137	-0.645151	0.495516	0.195141	144.987	135	0.263125	0.00931709	0.00879475	0.291313
k__Bacteria.p__Bacteroidetes.c__Bacteroidia.o__Bacteroidales.f__Porphyromonadaceae.g__Barnesiella.s__Barnesiella_intestinihominis	mvPuberty	Weighted median	137	0.0761202	0.143467	0.595711
k__Bacteria.p__Firmicutes.c__Erysipelotrichia.o__Erysipelotrichales.f__Erysipelotrichaceae.g__Erysipelotrichaceae_noname.s__Eubacterium_biforme	mvPuberty	Simple mode	137	-0.310803	0.584935	0.596045
k__Bacteria.p__Proteobacteria.c__Betaproteobacteria.o__Burkholderiales.f__Burkholderiales_noname.g__Burkholderiales_noname.s__Burkholderiales_bacterium_1_1_47	mvPuberty	Weighted mode	137	0.277056	0.521518	0.596112
k__Bacteria.p__Bacteroidetes.c__Bacteroidia.o__Bacteroidales.f__Porphyromonadaceae.g__Parabacteroides.s__Parabacteroides_merdae	mvPuberty	Weighted mode	137	0.20134	0.37903	0.596148
k__Bacteria.p__Bacteroidetes.c__Bacteroidia.o__Bacteroidales.f__Rikenellaceae.g__Alistipes.s__Alistipes_shahii	mvPuberty	Simple mode	137	-0.184171	0.347231	0.5967
k__Bacteria.p__Firmicutes.c__Negativicutes.o__Selenomonadales.f__Acidaminococcaceae.g__Phascolarctobacterium	mvPuberty	Inverse variance weighted	137	0.088455	0.163132	0.58766	127.086	135	0.67385				0.0183946	0.0205364	FALSE	0.494236
k__Bacteria.p__Proteobacteria.c__Gammaproteobacteria.o__Enterobacteriales.f__Enterobacteriaceae.g__Escherichia.s__Escherichia_coli	mvPuberty	Weighted mode	137	-0.18874	0.357885	0.598792
k__Bacteria.p__Firmicutes.c__Clostridia.o__Clostridiales.f__Clostridiales_noname.g__Flavonifractor.s__Flavonifractor_plautii	mvPuberty	Weighted mode	134	-0.271441	0.514989	0.599015
k__Bacteria.p__Firmicutes.c__Clostridia.o__Clostridiales.f__Ruminococcaceae.g__Faecalibacterium.s__Faecalibacterium_prausnitzii	mvPuberty	Weighted mode	137	-0.149167	0.283688	0.599873
k__Bacteria.p__Proteobacteria.c__Betaproteobacteria.o__Burkholderiales.f__Sutterellaceae	mvPuberty	Simple mode	137	0.175957	0.335905	0.601249
k__Bacteria.p__Firmicutes.c__Erysipelotrichia.o__Erysipelotrichales.f__Erysipelotrichaceae.g__Holdemania.s__Holdemania_unclassified	mvPuberty	Simple mode	129	-0.356981	0.681611	0.601371
k__Bacteria.p__Firmicutes.c__Erysipelotrichia.o__Erysipelotrichales.f__Erysipelotrichaceae.g__Holdemania	mvPuberty	Simple mode	137	-0.267764	0.513149	0.602655
k__Bacteria.p__Firmicutes.c__Clostridia.o__Clostridiales.f__Oscillospiraceae	mvPuberty	MR Egger	137	0.0479934	0.344987	0.889565	182.584	136	0.00474743	-0.00520828	0.00612545	0.396681
k__Bacteria.p__Firmicutes.c__Negativicutes.o__Selenomonadales.f__Veillonellaceae	mvPuberty	Weighted median	137	0.0853064	0.165203	0.605593
k__Bacteria.p__Bacteroidetes.c__Bacteroidia.o__Bacteroidales.f__Bacteroidaceae.g__Bacteroides.s__Bacteroides_ovatus	mvPuberty	Weighted mode	137	0.123544	0.239004	0.606058
k__Bacteria.p__Proteobacteria.c__Gammaproteobacteria.o__Pasteurellales.f__Pasteurellaceae.g__Haemophilus	mvPuberty	Simple mode	137	0.317225	0.616385	0.60763
k__Bacteria.p__Firmicutes.c__Clostridia.o__Clostridiales.f__Ruminococcaceae.g__Ruminococcus	mvPuberty	Simple mode	137	-0.197464	0.384358	0.60826
k__Bacteria.p__Bacteroidetes.c__Bacteroidia.o__Bacteroidales.f__Bacteroidaceae.g__Bacteroides.s__Bacteroides_xylanisolvens	mvPuberty	Inverse variance weighted	134	-0.0576245	0.111074	0.603905	145.728	132	0.195456				0.0179292	0.021411	FALSE	0.268572
k__Bacteria.p__Firmicutes.c__Clostridia.o__Clostridiales.f__Oscillospiraceae.g__Oscillibacter	mvPuberty	MR Egger	137	0.0466735	0.344832	0.892536	182.4	136	0.00487574	-0.0051747	0.00612271	0.399514
k__Bacteria.p__Firmicutes.c__Negativicutes.o__Selenomonadales.f__Acidaminococcaceae.g__Phascolarctobacterium.s__Phascolarctobacterium_succinatutens	mvPuberty	Inverse variance weighted	137	0.0836144	0.163164	0.608332	126.331	135	0.690947				0.0183946	0.0203452	FALSE	0.532621
k__Bacteria.p__Firmicutes.c__Clostridia.o__Clostridiales.f__Lachnospiraceae.g__Roseburia.s__Roseburia_unclassified	mvPuberty	Weighted median	137	-0.115942	0.229327	0.613154
k__Bacteria.p__Actinobacteria.c__Actinobacteria.o__Coriobacteriales.f__Coriobacteriaceae.g__Adlercreutzia	mvPuberty	Simple mode	136	-0.261591	0.519049	0.615096
k__Bacteria.p__Actinobacteria.c__Actinobacteria.o__Bifidobacteriales.f__Bifidobacteriaceae.g__Bifidobacterium.s__Bifidobacterium_adolescentis	mvPuberty	Simple mode	137	-0.183171	0.365049	0.61664
k__Bacteria.p__Actinobacteria.c__Actinobacteria.o__Bifidobacteriales.f__Bifidobacteriaceae	mvPuberty	Weighted mode	137	-0.143515	0.288295	0.619423
k__Bacteria.p__Firmicutes.c__Clostridia.o__Clostridiales.f__Oscillospiraceae.g__Oscillibacter.s__Oscillibacter_unclassified	mvPuberty	MR Egger	137	0.0807666	0.343813	0.814631	181.682	136	0.00540831	-0.00587669	0.00610462	0.337438
k__Bacteria.p__Firmicutes.c__Clostridia.o__Clostridiales.f__Lachnospiraceae.g__Dorea.s__Dorea_formicigenerans	mvPuberty	Inverse variance weighted	133	0.0631905	0.124764	0.612521	87.7679	132	0.998901				0.0179143	0.0146212	TRUE	0.251375
k__Bacteria.p__Firmicutes.c__Clostridia.o__Clostridiales.f__Ruminococcaceae	mvPuberty	MR Egger	137	-0.448658	0.294833	0.130414	128.99	135	0.629515	0.0094046	0.00523492	0.0746489
k__Bacteria.p__Actinobacteria.c__Actinobacteria.o__Bifidobacteriales	mvPuberty	Inverse variance weighted	137	-0.0471299	0.0949259	0.619548	150.253	135	0.174717				0.0183946	0.0230864	FALSE	0.145846
k__Bacteria.p__Bacteroidetes.c__Bacteroidia.o__Bacteroidales.f__Prevotellaceae	mvPuberty	Simple mode	137	0.17116	0.345629	0.621249
k__Bacteria.p__Firmicutes.c__Clostridia.o__Clostridiales.f__Ruminococcaceae.g__Anaerotruncus	mvPuberty	MR Egger	137	1.15595	0.710667	0.106159	122.65	135	0.76881	-0.0243927	0.0126151	0.0552536
k__Bacteria.p__Actinobacteria.c__Actinobacteria.o__Bifidobacteriales.f__Bifidobacteriaceae	mvPuberty	Inverse variance weighted	137	-0.0471255	0.0949314	0.6196	150.271	135	0.17446				0.0183946	0.0230887	FALSE	0.145657
k__Bacteria.p__Bacteroidetes.c__Bacteroidia.o__Bacteroidales.f__Porphyromonadaceae.g__Barnesiella	mvPuberty	Weighted mode	137	0.147038	0.298014	0.62253
k__Bacteria.p__Bacteroidetes.c__Bacteroidia.o__Bacteroidales.f__Porphyromonadaceae.g__Coprobacter.s__Coprobacter_fastidiosus	mvPuberty	Weighted median	137	-0.0939235	0.190934	0.622778
k__Bacteria.p__Proteobacteria.c__Deltaproteobacteria.o__Desulfovibrionales	mvPuberty	Weighted median	137	-0.0648236	0.132041	0.623472
k__Bacteria.p__Firmicutes.c__Clostridia.o__Clostridiales.f__Ruminococcaceae.g__Faecalibacterium	mvPuberty	MR Egger	137	-0.376334	0.296918	0.20717	136.161	135	0.455793	0.00800139	0.00527171	0.131404
k__Bacteria.p__Firmicutes.c__Negativicutes	mvPuberty	Inverse variance weighted	137	0.0467291	0.0956343	0.625109	131.751	136	0.586987				0.0183946	0.0221676	FALSE	0.237383
k__Bacteria.p__Firmicutes.c__Clostridia.o__Clostridiales.f__Ruminococcaceae.g__Faecalibacterium.s__Faecalibacterium_prausnitzii	mvPuberty	MR Egger	137	-0.381683	0.29571	0.199001	134.751	135	0.489854	0.00801583	0.00525025	0.129162
k__Bacteria.p__Actinobacteria.c__Actinobacteria.o__Coriobacteriales.f__Coriobacteriaceae	mvPuberty	Weighted mode	137	0.109996	0.224705	0.625267
k__Bacteria.p__Bacteroidetes.c__Bacteroidia.o__Bacteroidales.f__Porphyromonadaceae	mvPuberty	Simple mode	137	-0.159851	0.328331	0.627142
k__Bacteria.p__Actinobacteria.c__Actinobacteria.o__Bifidobacteriales	mvPuberty	Weighted mode	137	-0.142974	0.295398	0.629162
k__Bacteria.p__Firmicutes.c__Bacilli.o__Lactobacillales.f__Streptococcaceae.g__Streptococcus.s__Streptococcus_thermophilus	mvPuberty	Weighted mode	131	0.238642	0.49415	0.629954
k__Bacteria.p__Firmicutes.c__Clostridia.o__Clostridiales.f__Eubacteriaceae.g__Eubacterium.s__Eubacterium_ramulus	mvPuberty	Weighted mode	137	-0.178234	0.369249	0.630088
k__Bacteria.p__Proteobacteria.c__Betaproteobacteria.o__Burkholderiales	mvPuberty	Simple mode	137	0.150109	0.311006	0.630116
k__Bacteria.p__Bacteroidetes.c__Bacteroidia.o__Bacteroidales.f__Bacteroidaceae.g__Bacteroides.s__Bacteroides_caccae	mvPuberty	Weighted mode	137	0.153634	0.318858	0.630704
k__Bacteria.p__Firmicutes.c__Negativicutes.o__Selenomonadales	mvPuberty	Inverse variance weighted	137	0.046727	0.0956343	0.625124	131.753	136	0.586938				0.0183946	0.0221684	FALSE	0.237284
k__Bacteria.p__Firmicutes.c__Clostridia.o__Clostridiales.f__Lachnospiraceae.g__Coprococcus.s__Coprococcus_sp_ART55_1	mvPuberty	Weighted mode	136	0.435436	0.90553	0.631392
k__Bacteria.p__Proteobacteria.c__Deltaproteobacteria	mvPuberty	Weighted median	137	-0.0649477	0.135405	0.631472
k__Bacteria.p__Firmicutes.c__Clostridia.o__Clostridiales.f__Lachnospiraceae.g__Blautia.s__Ruminococcus_obeum	mvPuberty	Weighted median	137	-0.0720955	0.150689	0.632339
k__Bacteria.p__Firmicutes.c__Clostridia.o__Clostridiales.f__Ruminococcaceae.g__Ruminococcaceae_noname	mvPuberty	MR Egger	137	-0.423519	0.656428	0.5199	117.282	136	0.875081	0.00263588	0.0116492	0.821332
k__Bacteria.p__Firmicutes.c__Clostridia.o__Clostridiales.f__Clostridiaceae.g__Clostridium.s__Clostridium_leptum	mvPuberty	Weighted median	137	-0.108421	0.227678	0.63393
k__Bacteria.p__Firmicutes.c__Clostridia.o__Clostridiales.f__Clostridiaceae.g__Clostridium.s__Clostridium_asparagiforme	mvPuberty	Simple mode	137	-0.390915	0.819136	0.633966
k__Bacteria.p__Proteobacteria.c__Deltaproteobacteria.o__Desulfovibrionales.f__Desulfovibrionaceae	mvPuberty	Weighted median	137	-0.0638915	0.134307	0.63428
k__Bacteria.p__Firmicutes.c__Bacilli.o__Lactobacillales	mvPuberty	Weighted median	137	-0.086749	0.183748	0.636848
k__Bacteria.p__Actinobacteria.c__Actinobacteria.o__Bifidobacteriales.f__Bifidobacteriaceae.g__Bifidobacterium	mvPuberty	Simple mode	137	-0.188834	0.399971	0.637597
k__Bacteria.p__Firmicutes.c__Clostridia.o__Clostridiales.f__Clostridiaceae.g__Clostridium.s__Clostridium_leptum	mvPuberty	Weighted mode	137	-0.191663	0.407395	0.63878
k__Bacteria.p__Actinobacteria.c__Actinobacteria.o__Bifidobacteriales.f__Bifidobacteriaceae.g__Bifidobacterium.s__Bifidobacterium_adolescentis	mvPuberty	Inverse variance weighted	137	-0.0475746	0.102648	0.643026	153.332	136	0.147009				0.0183946	0.0228256	FALSE	0.168374
k__Bacteria.p__Actinobacteria.c__Actinobacteria.o__Coriobacteriales.f__Coriobacteriaceae.g__Eggerthella	mvPuberty	Weighted median	137	0.127912	0.27286	0.639224
k__Bacteria.p__Firmicutes.c__Clostridia.o__Clostridiales.f__Ruminococcaceae.g__Ruminococcaceae_noname.s__Ruminococcaceae_bacterium_D16	mvPuberty	MR Egger	129	-0.340993	0.69344	0.623752	110.269	128	0.869017	0.000232765	0.0121566	0.984754
k__Bacteria.p__Firmicutes.c__Clostridia.o__Clostridiales.f__Ruminococcaceae.g__Ruminococcus	mvPuberty	MR Egger	137	0.19728	0.316248	0.533803	120.094	135	0.816447	-0.00364993	0.00561349	0.516664
k__Bacteria.p__Firmicutes.c__Bacilli.o__Lactobacillales.f__Streptococcaceae	mvPuberty	Inverse variance weighted	137	-0.0605443	0.131176	0.644404	130.971	136	0.605735				0.0183946	0.0192962	FALSE	0.770153
k__Bacteria.p__Firmicutes.c__Clostridia.o__Clostridiales.f__Ruminococcaceae.g__Ruminococcus.s__Ruminococcus_bromii	mvPuberty	MR Egger	135	-0.0796282	0.375414	0.832348	130.75	133	0.538954	0.00140262	0.00662672	0.832695
k__Bacteria.p__Actinobacteria.c__Actinobacteria.o__Coriobacteriales.f__Coriobacteriaceae.g__Gordonibacter	mvPuberty	Simple mode	137	-0.381345	0.827122	0.645499
k__Bacteria.p__Bacteroidetes.c__Bacteroidia.o__Bacteroidales.f__Porphyromonadaceae.g__Odoribacter.s__Odoribacter_splanchnicus	mvPuberty	Inverse variance weighted	137	-0.0488888	0.106291	0.645551	153.011	136	0.151189				0.0183946	0.022976	FALSE	0.155069
k__Bacteria.p__Actinobacteria.c__Actinobacteria.o__Actinomycetales	mvPuberty	Inverse variance weighted	137	-0.0755555	0.165433	0.647877	121.655	136	0.805547				0.0183946	0.0189802	FALSE	0.848885
k__Bacteria.p__Firmicutes.c__Clostridia.o__Clostridiales.f__Ruminococcaceae.g__Ruminococcus.s__Ruminococcus_callidus	mvPuberty	MR Egger	127	0.0869293	0.510668	0.865107	126.372	126	0.473915	0.00264314	0.00907089	0.771238
k__Bacteria.p__Proteobacteria.c__Betaproteobacteria	mvPuberty	Simple mode	131	0.149778	0.327584	0.648276
k__Bacteria.p__Firmicutes.c__Clostridia.o__Clostridiales.f__Ruminococcaceae.g__Ruminococcus.s__Ruminococcus_lactaris	mvPuberty	MR Egger	136	0.335947	0.40421	0.407384	121.739	134	0.767936	-0.00699355	0.00719375	0.332717
k__Bacteria.p__Bacteroidetes.c__Bacteroidia.o__Bacteroidales.f__Porphyromonadaceae.g__Barnesiella	mvPuberty	Weighted median	137	0.0638759	0.141058	0.650667
k__Bacteria.p__Proteobacteria.c__Betaproteobacteria.o__Burkholderiales.f__Oxalobacteraceae.g__Oxalobacter.s__Oxalobacter_formigenes	mvPuberty	Weighted median	135	0.097761	0.216878	0.652159
k__Bacteria.p__Firmicutes.c__Clostridia.o__Clostridiales.f__Lachnospiraceae.g__Coprococcus	mvPuberty	Weighted median	137	0.0686562	0.152395	0.652339
k__Bacteria.p__Firmicutes.c__Clostridia.o__Clostridiales.f__Eubacteriaceae.g__Eubacterium.s__Eubacterium_eligens	mvPuberty	Weighted mode	137	0.170929	0.379571	0.653195
k__Bacteria.p__Proteobacteria.c__Betaproteobacteria.o__Burkholderiales.f__Oxalobacteraceae	mvPuberty	Weighted median	137	0.0982162	0.218998	0.653806
k__Bacteria.p__Firmicutes.c__Clostridia.o__Clostridiales.f__Clostridiaceae	mvPuberty	Simple mode	137	0.213103	0.474905	0.654343
k__Bacteria.p__Firmicutes.c__Clostridia.o__Clostridiales.f__Lachnospiraceae.g__Dorea	mvPuberty	Inverse variance weighted	137	0.0412311	0.0932006	0.658207	140.982	135	0.344847				0.0183946	0.020769	FALSE	0.449808
k__Bacteria.p__Bacteroidetes.c__Bacteroidia.o__Bacteroidales.f__Prevotellaceae.g__Paraprevotella.s__Paraprevotella_clara	mvPuberty	Inverse variance weighted	128	-0.0577813	0.132146	0.661929	105.807	127	0.914563				0.0176087	0.018605	FALSE	0.742029
k__Bacteria.p__Firmicutes.c__Clostridia.o__Clostridiales.f__Ruminococcaceae.g__Subdoligranulum	mvPuberty	MR Egger	137	-0.363159	0.300661	0.22921	140.926	135	0.346085	0.00800915	0.0053384	0.135874
k__Bacteria.p__Firmicutes.c__Negativicutes.o__Selenomonadales.f__Veillonellaceae.g__Veillonella.s__Veillonella_unclassified	mvPuberty	Inverse variance weighted	137	-0.0640491	0.160163	0.689231	127.634	136	0.683464				0.0183946	0.0203465	FALSE	0.532351
k__Bacteria.p__Proteobacteria.c__Betaproteobacteria.o__Burkholderiales.f__Oxalobacteraceae.g__Oxalobacter	mvPuberty	Weighted median	137	0.093162	0.210314	0.65779
k__Bacteria.p__Proteobacteria.c__Deltaproteobacteria.o__Desulfovibrionales.f__Desulfovibrionaceae	mvPuberty	Weighted mode	137	-0.132014	0.297579	0.658016
k__Bacteria.p__Firmicutes.c__Clostridia.o__Clostridiales.f__Ruminococcaceae.g__Subdoligranulum.s__Subdoligranulum_unclassified	mvPuberty	MR Egger	120	-0.236729	0.320023	0.460935	125.728	118	0.296097	0.00569686	0.00567914	0.317856
k__Bacteria.p__Actinobacteria.c__Actinobacteria.o__Coriobacteriales.f__Coriobacteriaceae.g__Adlercreutzia	mvPuberty	Weighted mode	136	-0.212689	0.480314	0.658611
k__Bacteria.p__Actinobacteria.c__Actinobacteria.o__Coriobacteriales	mvPuberty	Weighted mode	137	0.109994	0.248681	0.658968
k__Bacteria.p__Proteobacteria.c__Gammaproteobacteria.o__Pasteurellales	mvPuberty	Simple mode	137	0.289484	0.657002	0.660193
k__Bacteria.p__Firmicutes.c__Clostridia.o__Clostridiales.f__Eubacteriaceae.g__Eubacterium.s__Eubacterium_ramulus	mvPuberty	Inverse variance weighted	137	-0.0511917	0.128716	0.690844	135.533	135	0.470909				0.0183946	0.0227414	FALSE	0.176197
k__Bacteria.p__Firmicutes.c__Erysipelotrichia	mvPuberty	MR Egger	137	-0.503308	0.352167	0.155263	93.1523	135	0.997667	0.00772618	0.00625349	0.218791
k__Bacteria.p__Proteobacteria.c__Gammaproteobacteria.o__Enterobacteriales.f__Enterobacteriaceae.g__Escherichia.s__Escherichia_coli	mvPuberty	Inverse variance weighted	137	0.0471943	0.119891	0.693843	128.986	136	0.652554				0.0183946	0.0206723	FALSE	0.467965
k__Bacteria.p__Firmicutes.c__Erysipelotrichia.o__Erysipelotrichales	mvPuberty	MR Egger	137	-0.503277	0.352167	0.15529	93.1523	135	0.997667	0.00772495	0.0062535	0.218864
k__Bacteria.p__Proteobacteria.c__Deltaproteobacteria	mvPuberty	Weighted mode	137	-0.131156	0.298696	0.66129
k__Bacteria.p__Actinobacteria.c__Actinobacteria.o__Coriobacteriales.f__Coriobacteriaceae.g__Gordonibacter.s__Gordonibacter_pamelaeae	mvPuberty	Simple mode	137	-0.350346	0.798934	0.661707
k__Bacteria.p__Actinobacteria.c__Actinobacteria.o__Bifidobacteriales.f__Bifidobacteriaceae.g__Bifidobacterium	mvPuberty	Inverse variance weighted	137	-0.0363699	0.0948555	0.701406	150.209	135	0.17536				0.0183946	0.0229849	FALSE	0.154308
k__Bacteria.p__Bacteroidetes.c__Bacteroidia.o__Bacteroidales.f__Prevotellaceae	mvPuberty	Weighted median	137	0.0620187	0.141839	0.661933
k__Bacteria.p__Firmicutes.c__Erysipelotrichia.o__Erysipelotrichales.f__Erysipelotrichaceae	mvPuberty	MR Egger	137	-0.504142	0.352167	0.154586	93.1546	135	0.997666	0.00773831	0.00625349	0.218072
k__Bacteria.p__Firmicutes.c__Clostridia.o__Clostridiales.f__Lachnospiraceae.g__Butyrivibrio	mvPuberty	Weighted mode	137	-0.290508	0.667774	0.664223
k__Bacteria.p__Firmicutes.c__Clostridia.o__Clostridiales.f__Lachnospiraceae.g__Dorea.s__Dorea_formicigenerans	mvPuberty	Weighted median	133	0.079607	0.184405	0.665962
k__Bacteria.p__Firmicutes.c__Erysipelotrichia.o__Erysipelotrichales.f__Erysipelotrichaceae.g__Erysipelotrichaceae_noname	mvPuberty	MR Egger	137	-0.103849	0.481962	0.829725	126.976	136	0.698146	0.00122574	0.00855981	0.886348
k__Bacteria.p__Firmicutes.c__Clostridia.o__Clostridiales.f__Clostridiaceae.g__Clostridium.s__Clostridium_asparagiforme	mvPuberty	Weighted mode	137	-0.300574	0.697011	0.666982
k__Bacteria.p__Proteobacteria.c__Gammaproteobacteria.o__Pasteurellales.f__Pasteurellaceae	mvPuberty	Simple mode	137	0.289039	0.672807	0.668166
k__Bacteria.p__Proteobacteria.c__Betaproteobacteria.o__Burkholderiales.f__Burkholderiales_noname	mvPuberty	Weighted mode	137	0.234292	0.546318	0.668706
k__Bacteria.p__Bacteroidetes.c__Bacteroidia.o__Bacteroidales.f__Prevotellaceae.g__Paraprevotella.s__Paraprevotella_clara	mvPuberty	Weighted median	128	-0.0833637	0.195688	0.670106
k__Bacteria.p__Firmicutes.c__Negativicutes.o__Selenomonadales.f__Veillonellaceae.g__Veillonella.s__Veillonella_unclassified	mvPuberty	Weighted median	137	-0.103635	0.244169	0.671247
k__Bacteria.p__Bacteroidetes.c__Bacteroidia.o__Bacteroidales.f__Bacteroidaceae.g__Bacteroides.s__Bacteroides_dorei	mvPuberty	Weighted mode	137	-0.134492	0.316193	0.671256
k__Bacteria.p__Firmicutes.c__Clostridia.o__Clostridiales.f__Lachnospiraceae.g__Roseburia.s__Roseburia_hominis	mvPuberty	Simple mode	137	0.180851	0.427423	0.672876
k__Bacteria.p__Firmicutes.c__Clostridia.o__Clostridiales.f__Clostridiaceae.g__Clostridium	mvPuberty	Weighted median	137	0.0791549	0.187554	0.672997
k__Bacteria.p__Firmicutes.c__Clostridia.o__Clostridiales.f__Ruminococcaceae.g__Anaerotruncus	mvPuberty	Simple mode	137	0.348723	0.827151	0.673986
k__Bacteria.p__Bacteroidetes.c__Bacteroidia.o__Bacteroidales.f__Porphyromonadaceae.g__Coprobacter	mvPuberty	Weighted mode	137	-0.157562	0.374931	0.674972
k__Bacteria.p__Firmicutes.c__Clostridia.o__Clostridiales.f__Ruminococcaceae.g__Ruminococcaceae_noname.s__Ruminococcaceae_bacterium_D16	mvPuberty	Weighted mode	129	-0.248568	0.592692	0.675636
k__Bacteria.p__Actinobacteria.c__Actinobacteria.o__Bifidobacteriales.f__Bifidobacteriaceae.g__Bifidobacterium.s__Bifidobacterium_longum	mvPuberty	Simple mode	137	0.14157	0.342363	0.679886
k__Bacteria.p__Bacteroidetes.c__Bacteroidia.o__Bacteroidales.f__Prevotellaceae.g__Prevotella	mvPuberty	Simple mode	137	0.156647	0.381141	0.681724
k__Bacteria.p__Proteobacteria.c__Deltaproteobacteria.o__Desulfovibrionales	mvPuberty	Weighted mode	137	-0.131353	0.319697	0.681815
k__Bacteria.p__Bacteroidetes.c__Bacteroidia.o__Bacteroidales.f__Porphyromonadaceae.g__Parabacteroides.s__Parabacteroides_merdae	mvPuberty	Simple mode	137	0.166042	0.405433	0.682786
k__Bacteria.p__Bacteroidetes.c__Bacteroidia.o__Bacteroidales.f__Porphyromonadaceae.g__Coprobacter.s__Coprobacter_fastidiosus	mvPuberty	Weighted mode	137	-0.145884	0.356457	0.682992
k__Bacteria.p__Proteobacteria.c__Deltaproteobacteria.o__Desulfovibrionales.f__Desulfovibrionaceae.g__Bilophila.s__Bilophila_wadsworthia	mvPuberty	Weighted mode	137	0.112574	0.275229	0.683169
k__Bacteria.p__Firmicutes.c__Clostridia.o__Clostridiales.f__Eubacteriaceae	mvPuberty	Inverse variance weighted	137	-0.0335222	0.0880645	0.703459	109.997	136	0.950421				0.0183946	0.0163556	TRUE	0.491826
k__Bacteria.p__Firmicutes.c__Clostridia.o__Clostridiales.f__Eubacteriaceae.g__Eubacterium	mvPuberty	Inverse variance weighted	137	-0.03288	0.08807	0.708896	109.985	136	0.950507				0.0183946	0.0163603	TRUE	0.492844
k__Bacteria.p__Firmicutes.c__Clostridia.o__Clostridiales.f__Eubacteriaceae.g__Eubacterium.s__Eubacterium_hallii	mvPuberty	Simple mode	137	0.17729	0.437127	0.685689
k__Bacteria.p__Bacteroidetes.c__Bacteroidia.o__Bacteroidales.f__Porphyromonadaceae.g__Parabacteroides.s__Parabacteroides_goldsteinii	mvPuberty	Weighted median	137	-0.114104	0.283231	0.687047
k__Bacteria.p__Bacteroidetes.c__Bacteroidia.o__Bacteroidales.f__Prevotellaceae.g__Prevotella.s__Prevotella_copri	mvPuberty	Weighted median	137	0.0580781	0.144225	0.687176
k__Bacteria.p__Bacteroidetes.c__Bacteroidia.o__Bacteroidales.f__Bacteroidaceae.g__Bacteroides.s__Bacteroides_finegoldii	mvPuberty	Weighted median	137	0.111201	0.276155	0.687188
k__Bacteria.p__Firmicutes.c__Bacilli.o__Lactobacillales.f__Streptococcaceae.g__Streptococcus.s__Streptococcus_salivarius	mvPuberty	Weighted median	137	0.126598	0.315673	0.68839
k__Bacteria.p__Firmicutes.c__Erysipelotrichia.o__Erysipelotrichales.f__Erysipelotrichaceae.g__Erysipelotrichaceae_noname.s__Eubacterium_biforme	mvPuberty	MR Egger	137	-0.00751199	0.570637	0.989516	115.586	136	0.897031	-0.00374619	0.0101384	0.712329
k__Bacteria.p__Bacteroidetes.c__Bacteroidia.o__Bacteroidales.f__Porphyromonadaceae.g__Parabacteroides.s__Parabacteroides_distasonis	mvPuberty	Weighted median	137	0.0624052	0.156735	0.690515
k__Bacteria.p__Bacteroidetes.c__Bacteroidia.o__Bacteroidales.f__Bacteroidaceae.g__Bacteroides.s__Bacteroides_fragilis	mvPuberty	Weighted mode	136	-0.171599	0.430229	0.690631
k__Bacteria.p__Bacteroidetes.c__Bacteroidia.o__Bacteroidales.f__Rikenellaceae.g__Alistipes.s__Alistipes_onderdonkii	mvPuberty	Inverse variance weighted	137	-0.0319763	0.0894356	0.720691	135.497	136	0.496048				0.0183946	0.0203823	FALSE	0.525045
k__Bacteria.p__Firmicutes.c__Clostridia.o__Clostridiales.f__Clostridiales_noname.g__Flavonifractor	mvPuberty	Simple mode	137	-0.238669	0.599167	0.691008
k__Bacteria.p__Proteobacteria.c__Betaproteobacteria.o__Burkholderiales.f__Burkholderiales_noname.g__Burkholderiales_noname	mvPuberty	Weighted mode	137	0.204607	0.514221	0.69133
k__Bacteria.p__Firmicutes.c__Negativicutes.o__Selenomonadales.f__Veillonellaceae.g__Dialister	mvPuberty	Weighted mode	137	0.157554	0.396283	0.691564
k__Bacteria.p__Bacteroidetes.c__Bacteroidia.o__Bacteroidales.f__Bacteroidaceae.g__Bacteroides.s__Bacteroides_uniformis	mvPuberty	Simple mode	137	-0.127137	0.321285	0.692935
k__Bacteria.p__Firmicutes.c__Erysipelotrichia.o__Erysipelotrichales.f__Erysipelotrichaceae.g__Holdemania	mvPuberty	MR Egger	137	-0.213697	0.460079	0.643052	129.881	136	0.631617	0.000563867	0.00816608	0.945052
k__Bacteria.p__Firmicutes.c__Bacilli.o__Lactobacillales.f__Streptococcaceae.g__Streptococcus.s__Streptococcus_thermophilus	mvPuberty	Simple mode	131	0.267765	0.683957	0.696073
k__Bacteria.p__Actinobacteria.c__Actinobacteria.o__Bifidobacteriales.f__Bifidobacteriaceae	mvPuberty	Weighted median	137	-0.0554056	0.141869	0.696138
k__Bacteria.p__Firmicutes.c__Erysipelotrichia.o__Erysipelotrichales.f__Erysipelotrichaceae.g__Holdemania.s__Holdemania_filiformis	mvPuberty	MR Egger	137	0.320562	0.55396	0.563774	137.786	135	0.417256	-0.00540228	0.00983503	0.583714
k__Bacteria.p__Bacteroidetes.c__Bacteroidia.o__Bacteroidales.f__Prevotellaceae.g__Paraprevotella	mvPuberty	Simple mode	137	-0.199541	0.510172	0.696317
k__Bacteria.p__Actinobacteria.c__Actinobacteria.o__Bifidobacteriales	mvPuberty	Weighted median	137	-0.0551557	0.141906	0.697515
k__Bacteria.p__Firmicutes.c__Clostridia.o__Clostridiales.f__Ruminococcaceae.g__Ruminococcus.s__Ruminococcus_callidus	mvPuberty	Weighted median	127	0.0907916	0.234673	0.698842
k__Bacteria.p__Firmicutes.c__Clostridia.o__Clostridiales.f__Lachnospiraceae.g__Coprococcus	mvPuberty	Weighted mode	137	0.109372	0.282934	0.699684
k__Bacteria.p__Actinobacteria.c__Actinobacteria.o__Bifidobacteriales.f__Bifidobacteriaceae.g__Bifidobacterium.s__Bifidobacterium_catenulatum	mvPuberty	Weighted mode	137	0.29313	0.758427	0.699733
k__Bacteria.p__Firmicutes.c__Clostridia.o__Clostridiales.f__Ruminococcaceae.g__Faecalibacterium	mvPuberty	Simple mode	137	-0.124916	0.324462	0.700844
k__Bacteria.p__Firmicutes.c__Clostridia.o__Clostridiales.f__Lachnospiraceae	mvPuberty	Inverse variance weighted	137	-0.030946	0.0879522	0.724951	137.385	136	0.450623				0.0183946	0.0200909	FALSE	0.586217
k__Bacteria.p__Bacteroidetes.c__Bacteroidia.o__Bacteroidales.f__Prevotellaceae.g__Prevotella.s__Prevotella_copri	mvPuberty	Inverse variance weighted	137	0.0346156	0.100401	0.730266	100.301	136	0.990568				0.0183946	0.0161808	TRUE	0.454334
k__Bacteria.p__Firmicutes.c__Erysipelotrichia.o__Erysipelotrichales.f__Erysipelotrichaceae.g__Holdemania.s__Holdemania_unclassified	mvPuberty	MR Egger	129	-0.576237	0.58084	0.323047	149.494	128	0.0941061	0.00610106	0.010328	0.555753
k__Bacteria.p__Bacteroidetes.c__Bacteroidia.o__Bacteroidales.f__Prevotellaceae.g__Prevotella	mvPuberty	Inverse variance weighted	137	0.0342334	0.0993785	0.730489	110.578	136	0.946133				0.0183946	0.0178075	TRUE	0.846173
k__Bacteria.p__Firmicutes.c__Negativicutes	mvPuberty	MR Egger	137	0.360265	0.321184	0.263991	130.706	135	0.588416	-0.00583293	0.0057042	0.308341
k__Bacteria.p__Firmicutes.c__Bacilli.o__Lactobacillales.f__Streptococcaceae.g__Streptococcus.s__Streptococcus_salivarius	mvPuberty	Inverse variance weighted	137	0.0708595	0.209496	0.735184	113.987	136	0.915192				0.0183946	0.0169828	TRUE	0.637104
k__Bacteria.p__Firmicutes.c__Clostridia.o__Clostridiales.f__Eubacteriaceae.g__Eubacterium.s__Eubacterium_siraeum	mvPuberty	Weighted median	133	-0.0579079	0.152203	0.7036
k__Bacteria.p__Firmicutes.c__Clostridia.o__Clostridiales.f__Eubacteriaceae.g__Eubacterium.s__Eubacterium_ramulus	mvPuberty	Weighted median	137	-0.0707659	0.186109	0.703767
k__Bacteria.p__Proteobacteria.c__Gammaproteobacteria.o__Enterobacteriales	mvPuberty	Simple mode	137	0.135736	0.35689	0.704295
k__Bacteria.p__Bacteroidetes.c__Bacteroidia.o__Bacteroidales.f__Rikenellaceae.g__Alistipes.s__Alistipes_senegalensis	mvPuberty	Weighted mode	132	-0.108524	0.287113	0.706055
k__Bacteria.p__Bacteroidetes.c__Bacteroidia.o__Bacteroidales.f__Porphyromonadaceae	mvPuberty	Weighted mode	137	-0.112892	0.299341	0.706662
k__Bacteria.p__Firmicutes.c__Clostridia.o__Clostridiales.f__Ruminococcaceae.g__Anaerotruncus	mvPuberty	Weighted median	137	0.121154	0.322654	0.707294
k__Bacteria.p__Bacteroidetes.c__Bacteroidia.o__Bacteroidales.f__Bacteroidaceae.g__Bacteroides.s__Bacteroides_vulgatus	mvPuberty	Weighted mode	137	-0.12121	0.322254	0.707405
k__Bacteria.p__Firmicutes.c__Negativicutes.o__Selenomonadales	mvPuberty	MR Egger	137	0.360234	0.321184	0.264031	130.708	135	0.588362	-0.0058324	0.00570419	0.308385
k__Bacteria.p__Firmicutes.c__Negativicutes.o__Selenomonadales.f__Acidaminococcaceae	mvPuberty	MR Egger	137	0.644618	0.487089	0.187936	120.026	135	0.817624	-0.0112973	0.00864792	0.193652
k__Bacteria.p__Bacteroidetes.c__Bacteroidia.o__Bacteroidales.f__Porphyromonadaceae.g__Coprobacter	mvPuberty	Weighted median	137	-0.0759238	0.203693	0.709344
k__Bacteria.p__Bacteroidetes.c__Bacteroidia.o__Bacteroidales.f__Rikenellaceae.g__Alistipes.s__Alistipes_shahii	mvPuberty	Weighted median	137	0.0495805	0.133019	0.709347
k__Bacteria.p__Firmicutes.c__Clostridia.o__Clostridiales.f__Lachnospiraceae.g__Coprococcus.s__Coprococcus_catus	mvPuberty	Inverse variance weighted	137	-0.0410737	0.123427	0.739303	165.515	136	0.0432497				0.0183946	0.0247824	FALSE	0.0518162
k__Bacteria.p__Firmicutes.c__Clostridia.o__Clostridiales.f__Ruminococcaceae.g__Ruminococcus	mvPuberty	Weighted median	137	-0.0553451	0.149052	0.710403
k__Bacteria.p__Actinobacteria.c__Actinobacteria.o__Coriobacteriales.f__Coriobacteriaceae.g__Gordonibacter	mvPuberty	Inverse variance weighted	137	-0.0753982	0.227584	0.740419	134.866	136	0.511371				0.0183946	0.0199776	FALSE	0.610971
k__Bacteria.p__Proteobacteria.c__Gammaproteobacteria.o__Enterobacteriales.f__Enterobacteriaceae	mvPuberty	Simple mode	137	0.135579	0.370673	0.715109
k__Bacteria.p__Firmicutes.c__Erysipelotrichia.o__Erysipelotrichales	mvPuberty	Weighted median	137	-0.0548768	0.150734	0.715811
k__Bacteria.p__Bacteroidetes.c__Bacteroidia.o__Bacteroidales.f__Prevotellaceae.g__Prevotella.s__Prevotella_copri	mvPuberty	Weighted mode	137	0.118081	0.324097	0.71617
k__Bacteria.p__Firmicutes.c__Clostridia.o__Clostridiales.f__Ruminococcaceae.g__Faecalibacterium	mvPuberty	Weighted mode	137	-0.107396	0.295506	0.716846
k__Bacteria.p__Firmicutes.c__Clostridia.o__Clostridiales.f__Lachnospiraceae.g__Coprococcus.s__Coprococcus_sp_ART55_1	mvPuberty	Weighted median	136	0.130324	0.360357	0.717612
k__Bacteria.p__Actinobacteria.c__Actinobacteria.o__Coriobacteriales.f__Coriobacteriaceae.g__Eggerthella.s__Eggerthella_unclassified	mvPuberty	Weighted mode	128	-0.230355	0.637139	0.718292
k__Bacteria.p__Bacteroidetes.c__Bacteroidia.o__Bacteroidales.f__Rikenellaceae.g__Alistipes.s__Alistipes_putredinis	mvPuberty	Simple mode	137	0.134278	0.372814	0.719275
k__Bacteria.p__Firmicutes.c__Negativicutes.o__Selenomonadales.f__Acidaminococcaceae.g__Phascolarctobacterium	mvPuberty	MR Egger	137	0.0347332	0.548783	0.949628	127.097	136	0.695472	0.000998498	0.00973886	0.91849
k__Bacteria.p__Bacteroidetes.c__Bacteroidia.o__Bacteroidales.f__Prevotellaceae.g__Paraprevotella	mvPuberty	Weighted median	137	-0.0645239	0.180617	0.72091
k__Bacteria.p__Firmicutes.c__Erysipelotrichia	mvPuberty	Weighted median	137	-0.054648	0.153653	0.722097
k__Bacteria.p__Bacteroidetes.c__Bacteroidia.o__Bacteroidales.f__Bacteroidaceae.g__Bacteroides.s__Bacteroides_thetaiotaomicron	mvPuberty	Weighted median	137	-0.0514943	0.144807	0.722136
k__Bacteria.p__Firmicutes.c__Clostridia.o__Clostridiales.f__Ruminococcaceae.g__Ruminococcus.s__Ruminococcus_lactaris	mvPuberty	Inverse variance weighted	136	-0.0392655	0.120107	0.743728	122.684	135	0.768136				0.0183301	0.0183959	FALSE	0.982776
k__Bacteria.p__Firmicutes.c__Clostridia.o__Clostridiales.f__Oscillospiraceae.g__Oscillibacter.s__Oscillibacter_unclassified	mvPuberty	Simple mode	137	0.112814	0.320174	0.725121
k__Bacteria.p__Actinobacteria.c__Actinobacteria.o__Coriobacteriales.f__Coriobacteriaceae.g__Adlercreutzia.s__Adlercreutzia_equolifaciens	mvPuberty	Simple mode	137	-0.190357	0.540792	0.725386
k__Bacteria.p__Actinobacteria.c__Actinobacteria.o__Bifidobacteriales.f__Bifidobacteriaceae.g__Bifidobacterium.s__Bifidobacterium_adolescentis	mvPuberty	Weighted median	137	-0.0521916	0.151238	0.730022
k__Bacteria.p__Firmicutes.c__Negativicutes.o__Selenomonadales.f__Acidaminococcaceae.g__Phascolarctobacterium.s__Phascolarctobacterium_succinatutens	mvPuberty	MR Egger	137	0.0392707	0.548891	0.943069	126.338	136	0.712145	0.000824193	0.00974079	0.932695
k__Bacteria.p__Firmicutes.c__Negativicutes.o__Selenomonadales.f__Veillonellaceae	mvPuberty	MR Egger	137	0.14509	0.378064	0.701752	155.079	135	0.113861	-0.00254157	0.00671726	0.705755
k__Bacteria.p__Bacteroidetes.c__Bacteroidia.o__Bacteroidales.f__Rikenellaceae.g__Alistipes.s__Alistipes_sp_AP11	mvPuberty	Weighted mode	137	-0.157852	0.458506	0.731171
k__Bacteria.p__Bacteroidetes.c__Bacteroidia.o__Bacteroidales.f__Bacteroidaceae.g__Bacteroides.s__Bacteroides_stercoris	mvPuberty	Simple mode	137	-0.170365	0.494921	0.731207
k__Bacteria.p__Actinobacteria.c__Actinobacteria.o__Coriobacteriales.f__Coriobacteriaceae.g__Eggerthella.s__Eggerthella_unclassified	mvPuberty	Weighted median	128	0.0974877	0.284598	0.731941
k__Bacteria.p__Firmicutes.c__Clostridia.o__Clostridiales.f__Ruminococcaceae.g__Ruminococcus.s__Ruminococcus_bromii	mvPuberty	Weighted median	135	0.0583338	0.170742	0.732615
k__Bacteria.p__Firmicutes.c__Clostridia.o__Clostridiales.f__Ruminococcaceae.g__Subdoligranulum	mvPuberty	Weighted mode	137	0.0842213	0.246814	0.733454
k__Bacteria.p__Firmicutes.c__Erysipelotrichia.o__Erysipelotrichales.f__Erysipelotrichaceae	mvPuberty	Weighted median	137	-0.0525092	0.154461	0.733892
k__Bacteria.p__Actinobacteria.c__Actinobacteria.o__Coriobacteriales.f__Coriobacteriaceae.g__Collinsella	mvPuberty	Inverse variance weighted	137	-0.0308325	0.0953362	0.746386	148.657	136	0.216225				0.0183946	0.0230358	FALSE	0.150018
k__Bacteria.p__Actinobacteria.c__Actinobacteria.o__Coriobacteriales.f__Coriobacteriaceae.g__Adlercreutzia.s__Adlercreutzia_equolifaciens	mvPuberty	Weighted mode	137	-0.166019	0.490218	0.735385
k__Bacteria.p__Bacteroidetes.c__Bacteroidia.o__Bacteroidales.f__Rikenellaceae.g__Alistipes.s__Alistipes_sp_AP11	mvPuberty	Weighted median	137	0.0692261	0.206682	0.73767
k__Bacteria.p__Actinobacteria.c__Actinobacteria.o__Actinomycetales.f__Micrococcaceae.g__Rothia.s__Rothia_mucilaginosa	mvPuberty	Simple mode	137	0.273749	0.817796	0.738337
k__Bacteria.p__Bacteroidetes.c__Bacteroidia.o__Bacteroidales.f__Rikenellaceae.g__Alistipes.s__Alistipes_senegalensis	mvPuberty	Weighted median	132	0.0524876	0.157501	0.738944
k__Bacteria.p__Firmicutes.c__Bacilli.o__Lactobacillales.f__Streptococcaceae.g__Streptococcus.s__Streptococcus_thermophilus	mvPuberty	Inverse variance weighted	131	0.0563848	0.175947	0.748616	105.318	130	0.94497				0.0176212	0.0163119	TRUE	0.65531
k__Bacteria.p__Firmicutes.c__Negativicutes.o__Selenomonadales.f__Veillonellaceae.g__Dialister	mvPuberty	MR Egger	137	0.497408	0.46585	0.287542	135.645	135	0.46821	-0.00776601	0.00827943	0.349925
k__Bacteria.p__Firmicutes.c__Clostridia.o__Clostridiales.f__Ruminococcaceae.g__Ruminococcus.s__Ruminococcus_lactaris	mvPuberty	Simple mode	136	-0.146387	0.442976	0.741562
k__Bacteria.p__Proteobacteria.c__Deltaproteobacteria.o__Desulfovibrionales	mvPuberty	Simple mode	137	-0.114664	0.34816	0.742404
k__Bacteria.p__Bacteroidetes.c__Bacteroidia.o__Bacteroidales.f__Rikenellaceae.g__Alistipes.s__Alistipes_sp_AP11	mvPuberty	Simple mode	137	0.17365	0.527897	0.742701
k__Bacteria.p__Actinobacteria.c__Actinobacteria.o__Coriobacteriales.f__Coriobacteriaceae.g__Gordonibacter.s__Gordonibacter_pamelaeae	mvPuberty	Inverse variance weighted	137	-0.0710324	0.22771	0.755084	133.925	136	0.534259				0.0183946	0.0198644	FALSE	0.636232
k__Bacteria.p__Firmicutes.c__Clostridia.o__Clostridiales.f__Ruminococcaceae.g__Subdoligranulum	mvPuberty	Weighted median	137	0.0444295	0.13626	0.744376
k__Bacteria.p__Firmicutes.c__Clostridia.o__Clostridiales.f__Clostridiaceae	mvPuberty	Weighted median	137	0.0616087	0.189076	0.744545
k__Bacteria.p__Actinobacteria.c__Actinobacteria.o__Actinomycetales.f__Micrococcaceae.g__Rothia.s__Rothia_mucilaginosa	mvPuberty	Weighted median	137	0.0886532	0.273399	0.745739
k__Bacteria.p__Firmicutes.c__Negativicutes.o__Selenomonadales.f__Veillonellaceae.g__Dialister.s__Dialister_invisus	mvPuberty	MR Egger	137	0.330022	0.480923	0.493748	132.08	136	0.579049	-0.00305257	0.00854854	0.721584
k__Bacteria.p__Firmicutes.c__Negativicutes.o__Selenomonadales.f__Veillonellaceae.g__Dialister	mvPuberty	Simple mode	137	0.157554	0.487962	0.747281
k__Bacteria.p__Firmicutes.c__Negativicutes.o__Selenomonadales.f__Veillonellaceae.g__Veillonella	mvPuberty	MR Egger	137	0.379475	0.513843	0.461491	134.634	135	0.492706	-0.00673827	0.00913618	0.462076
k__Bacteria.p__Proteobacteria.c__Deltaproteobacteria.o__Desulfovibrionales.f__Desulfovibrionaceae	mvPuberty	Simple mode	137	-0.115313	0.35953	0.748904
k__Bacteria.p__Bacteroidetes.c__Bacteroidia.o__Bacteroidales.f__Porphyromonadaceae.g__Barnesiella.s__Barnesiella_intestinihominis	mvPuberty	Inverse variance weighted	137	-0.0288415	0.0932732	0.757157	119.947	136	0.834897				0.0183946	0.0183244	TRUE	0.981609
k__Bacteria.p__Bacteroidetes.c__Bacteroidia.o__Bacteroidales.f__Bacteroidaceae.g__Bacteroides.s__Bacteroides_intestinalis	mvPuberty	Weighted mode	137	-0.177284	0.556973	0.750746
k__Bacteria.p__Bacteroidetes.c__Bacteroidia.o__Bacteroidales.f__Porphyromonadaceae.g__Barnesiella	mvPuberty	Inverse variance weighted	137	-0.0271939	0.0932741	0.770632	118.851	136	0.85226				0.0183946	0.0181877	TRUE	0.945757
k__Bacteria.p__Firmicutes.c__Negativicutes.o__Selenomonadales.f__Veillonellaceae.g__Veillonella.s__Veillonella_unclassified	mvPuberty	MR Egger	137	0.240114	0.53677	0.655353	127.281	135	0.669384	-0.00566702	0.00954527	0.553707
k__Bacteria.p__Bacteroidetes.c__Bacteroidia.o__Bacteroidales.f__Bacteroidaceae.g__Bacteroides.s__Bacteroides_fragilis	mvPuberty	Simple mode	136	0.163361	0.51873	0.753305
k__Bacteria.p__Firmicutes.c__Clostridia.o__Clostridiales.f__Lachnospiraceae.g__Coprococcus	mvPuberty	Simple mode	137	0.126149	0.400855	0.753471
k__Bacteria.p__Proteobacteria	mvPuberty	MR Egger	116	0.169601	0.319989	0.597127	116.684	114	0.412754	-0.00314249	0.00576799	0.586945
k__Bacteria.p__Bacteroidetes.c__Bacteroidia.o__Bacteroidales.f__Prevotellaceae.g__Paraprevotella.s__Paraprevotella_xylaniphila	mvPuberty	Inverse variance weighted	137	-0.0487071	0.167964	0.771827	166.631	135	0.0334603				0.0183946	0.0241544	FALSE	0.0775595
k__Bacteria.p__Bacteroidetes.c__Bacteroidia.o__Bacteroidales.f__Rikenellaceae.g__Alistipes.s__Alistipes_indistinctus	mvPuberty	Weighted median	137	-0.0465181	0.149314	0.755386
k__Bacteria.p__Proteobacteria.c__Deltaproteobacteria	mvPuberty	Simple mode	137	-0.114468	0.368553	0.756589
k__Bacteria.p__Bacteroidetes.c__Bacteroidia.o__Bacteroidales.f__Rikenellaceae.g__Alistipes.s__Alistipes_indistinctus	mvPuberty	Inverse variance weighted	137	0.0280715	0.104795	0.788799	124.19	136	0.757159				0.0183946	0.0217498	FALSE	0.291083
k__Bacteria.p__Proteobacteria.c__Betaproteobacteria	mvPuberty	MR Egger	131	-0.0964015	0.301333	0.749549	123.081	130	0.65373	0.00085984	0.00538565	0.873403
k__Bacteria.p__Bacteroidetes.c__Bacteroidia.o__Bacteroidales.f__Porphyromonadaceae.g__Parabacteroides.s__Parabacteroides_johnsonii	mvPuberty	Simple mode	137	-0.223104	0.728325	0.759826
k__Bacteria.p__Bacteroidetes.c__Bacteroidia.o__Bacteroidales.f__Bacteroidaceae.g__Bacteroides.s__Bacteroides_clarus	mvPuberty	Simple mode	137	-0.226775	0.743161	0.760719
k__Bacteria.p__Bacteroidetes.c__Bacteroidia.o__Bacteroidales.f__Porphyromonadaceae.g__Parabacteroides.s__Parabacteroides_merdae	mvPuberty	Weighted median	137	0.0450163	0.148789	0.762231
k__Bacteria.p__Firmicutes.c__Clostridia.o__Clostridiales.f__Ruminococcaceae.g__Ruminococcus.s__Ruminococcus_callidus	mvPuberty	Weighted mode	127	0.143428	0.478414	0.764825
k__Bacteria.p__Bacteroidetes.c__Bacteroidia.o__Bacteroidales.f__Prevotellaceae.g__Paraprevotella.s__Paraprevotella_xylaniphila	mvPuberty	Simple mode	137	0.183028	0.614435	0.76625
k__Bacteria.p__Firmicutes.c__Negativicutes.o__Selenomonadales.f__Veillonellaceae.g__Veillonella.s__Veillonella_unclassified	mvPuberty	Weighted mode	137	-0.127997	0.431022	0.766948
k__Bacteria.p__Firmicutes.c__Clostridia.o__Clostridiales.f__Ruminococcaceae.g__Ruminococcaceae_noname	mvPuberty	Weighted mode	137	-0.164433	0.55386	0.767007
k__Bacteria.p__Firmicutes.c__Bacilli	mvPuberty	Simple mode	137	-0.156109	0.531433	0.769396
k__Bacteria.p__Firmicutes.c__Clostridia.o__Clostridiales.f__Lachnospiraceae.g__Coprococcus.s__Coprococcus_sp_ART55_1	mvPuberty	Inverse variance weighted	136	-0.0628815	0.236729	0.790527	102.412	135	0.98335				0.018305	0.0160645	TRUE	0.447599
k__Bacteria.p__Proteobacteria.c__Betaproteobacteria.o__Burkholderiales.f__Sutterellaceae.g__Parasutterella	mvPuberty	Simple mode	137	0.145615	0.500661	0.771612
k__Bacteria.p__Proteobacteria.c__Betaproteobacteria.o__Burkholderiales	mvPuberty	MR Egger	137	0.0222798	0.295995	0.940111	135.503	136	0.495893	-0.00149707	0.00525556	0.776192
k__Bacteria.p__Firmicutes.c__Erysipelotrichia.o__Erysipelotrichales	mvPuberty	Simple mode	137	0.109274	0.37703	0.772389
k__Bacteria.p__Firmicutes.c__Erysipelotrichia	mvPuberty	Simple mode	137	0.109159	0.379044	0.773796
k__Bacteria.p__Bacteroidetes.c__Bacteroidia.o__Bacteroidales.f__Rikenellaceae.g__Alistipes.s__Alistipes_indistinctus	mvPuberty	Weighted mode	137	-0.0892059	0.311724	0.775184
k__Bacteria.p__Firmicutes.c__Erysipelotrichia.o__Erysipelotrichales.f__Erysipelotrichaceae	mvPuberty	Simple mode	137	0.10968	0.38517	0.776264
k__Bacteria.p__Bacteroidetes.c__Bacteroidia.o__Bacteroidales.f__Bacteroidaceae.g__Bacteroides.s__Bacteroides_nordii	mvPuberty	Simple mode	137	-0.274683	0.979563	0.779586
k__Bacteria.p__Firmicutes.c__Clostridia.o__Clostridiales.f__Oscillospiraceae.g__Oscillibacter	mvPuberty	Simple mode	137	0.0873598	0.312037	0.779929
k__Bacteria.p__Actinobacteria.c__Actinobacteria.o__Bifidobacteriales.f__Bifidobacteriaceae.g__Bifidobacterium.s__Bifidobacterium_catenulatum	mvPuberty	Weighted median	137	-0.0981677	0.35143	0.779986
k__Bacteria.p__Firmicutes.c__Clostridia.o__Clostridiales.f__Ruminococcaceae.g__Ruminococcus.s__Ruminococcus_lactaris	mvPuberty	Weighted median	136	-0.050495	0.182635	0.78218
k__Bacteria.p__Firmicutes.c__Erysipelotrichia.o__Erysipelotrichales.f__Erysipelotrichaceae.g__Erysipelotrichaceae_noname	mvPuberty	Inverse variance weighted	137	-0.0379513	0.14323	0.791035	126.956	135	0.676827				0.0183946	0.0188656	FALSE	0.878031
k__Bacteria.p__Firmicutes.c__Clostridia.o__Clostridiales.f__Oscillospiraceae	mvPuberty	Simple mode	137	0.0892813	0.32484	0.783851
k__Bacteria.p__Firmicutes.c__Negativicutes.o__Selenomonadales.f__Veillonellaceae.g__Veillonella	mvPuberty	Weighted mode	137	0.110989	0.404802	0.784362
k__Bacteria.p__Firmicutes.c__Clostridia.o__Clostridiales.f__Clostridiales_noname.g__Flavonifractor.s__Flavonifractor_plautii	mvPuberty	Simple mode	134	-0.172053	0.634057	0.786541
k__Bacteria.p__Firmicutes.c__Clostridia.o__Clostridiales	mvPuberty	Simple mode	137	0.094089	0.347168	0.786788
k__Bacteria.p__Proteobacteria.c__Betaproteobacteria.o__Burkholderiales.f__Burkholderiales_noname	mvPuberty	MR Egger	137	-0.648047	0.484251	0.183066	154.81	136	0.12886	0.00840598	0.00859863	0.330024
k__Bacteria.p__Actinobacteria.c__Actinobacteria.o__Actinomycetales.f__Micrococcaceae.g__Rothia.s__Rothia_mucilaginosa	mvPuberty	Weighted mode	137	0.240881	0.902939	0.790047
k__Bacteria.p__Actinobacteria.c__Actinobacteria.o__Actinomycetales.f__Micrococcaceae.g__Rothia.s__Rothia_mucilaginosa	mvPuberty	Inverse variance weighted	137	0.0466823	0.178066	0.793196	135.319	136	0.500371				0.0183946	0.0200325	FALSE	0.598912
k__Bacteria.p__Proteobacteria.c__Betaproteobacteria.o__Burkholderiales.f__Burkholderiales_noname.g__Burkholderiales_noname	mvPuberty	MR Egger	137	-0.647908	0.484536	0.183415	154.837	136	0.128538	0.00839777	0.00860381	0.330784
k__Bacteria.p__Firmicutes.c__Negativicutes.o__Selenomonadales.f__Acidaminococcaceae	mvPuberty	Inverse variance weighted	137	0.0370872	0.144836	0.797902	121.733	136	0.804143				0.0183946	0.0201981	FALSE	0.563275
k__Bacteria.p__Firmicutes.c__Clostridia.o__Clostridiales	mvPuberty	Weighted mode	137	0.074856	0.285349	0.793463
k__Bacteria.p__Firmicutes.c__Bacilli.o__Lactobacillales.f__Streptococcaceae.g__Streptococcus.s__Streptococcus_thermophilus	mvPuberty	Weighted median	131	0.0670615	0.257504	0.794533
k__Bacteria.p__Proteobacteria.c__Betaproteobacteria.o__Burkholderiales.f__Burkholderiales_noname.g__Burkholderiales_noname.s__Burkholderiales_bacterium_1_1_47	mvPuberty	MR Egger	137	-0.637056	0.483524	0.189894	154.145	136	0.136813	0.00821556	0.00858583	0.340341
k__Bacteria.p__Bacteroidetes.c__Bacteroidia.o__Bacteroidales.f__Porphyromonadaceae.g__Parabacteroides	mvPuberty	Simple mode	137	0.103721	0.397741	0.79466
k__Bacteria.p__Bacteroidetes.c__Bacteroidia.o__Bacteroidales.f__Prevotellaceae.g__Paraprevotella.s__Paraprevotella_xylaniphila	mvPuberty	Weighted median	137	0.0648784	0.250741	0.79583
k__Bacteria.p__Firmicutes.c__Clostridia.o__Clostridiales.f__Lachnospiraceae.g__Lachnospiraceae_noname.s__Lachnospiraceae_bacterium_8_1_57FAA	mvPuberty	Inverse variance weighted	137	0.0420781	0.176744	0.811824	126.964	136	0.698417				0.0183946	0.0188894	FALSE	0.871963
k__Bacteria.p__Firmicutes.c__Erysipelotrichia.o__Erysipelotrichales.f__Erysipelotrichaceae.g__Erysipelotrichaceae_noname	mvPuberty	Weighted median	137	-0.0558172	0.220758	0.800389
k__Bacteria.p__Firmicutes.c__Clostridia.o__Clostridiales.f__Lachnospiraceae.g__Blautia.s__Ruminococcus_torques	mvPuberty	Simple mode	137	-0.133746	0.530973	0.801507
k__Bacteria.p__Firmicutes.c__Negativicutes	mvPuberty	Simple mode	137	0.0854671	0.344071	0.8042
k__Bacteria.p__Firmicutes.c__Clostridia.o__Clostridiales.f__Eubacteriaceae.g__Eubacterium.s__Eubacterium_rectale	mvPuberty	Weighted mode	137	0.0669409	0.271575	0.805674
k__Bacteria.p__Actinobacteria.c__Actinobacteria.o__Coriobacteriales.f__Coriobacteriaceae.g__Eggerthella	mvPuberty	Simple mode	137	-0.177227	0.738887	0.810803
k__Bacteria.p__Firmicutes.c__Negativicutes.o__Selenomonadales	mvPuberty	Simple mode	137	0.085519	0.356728	0.810899
k__Bacteria.p__Proteobacteria.c__Betaproteobacteria.o__Burkholderiales.f__Oxalobacteraceae	mvPuberty	MR Egger	137	-0.0537028	0.487088	0.912373	131.463	136	0.593919	0.00296789	0.00864755	0.731977
k__Bacteria.p__Bacteroidetes.c__Bacteroidia.o__Bacteroidales.f__Rikenellaceae.g__Alistipes.s__Alistipes_sp_AP11	mvPuberty	Inverse variance weighted	137	-0.0317785	0.140222	0.820712	127.045	136	0.69662				0.0183946	0.0209807	FALSE	0.41162
k__Bacteria.p__Actinobacteria.c__Actinobacteria.o__Bifidobacteriales.f__Bifidobacteriaceae.g__Bifidobacterium.s__Bifidobacterium_longum	mvPuberty	Weighted mode	137	-0.0712644	0.306851	0.816697
k__Bacteria.p__Actinobacteria.c__Actinobacteria.o__Bifidobacteriales.f__Bifidobacteriaceae.g__Bifidobacterium.s__Bifidobacterium_catenulatum	mvPuberty	Simple mode	137	0.20158	0.869668	0.81705
k__Bacteria.p__Firmicutes.c__Clostridia.o__Clostridiales.f__Lachnospiraceae	mvPuberty	Weighted median	137	-0.0313872	0.137209	0.81906
k__Bacteria.p__Actinobacteria.c__Actinobacteria.o__Actinomycetales	mvPuberty	Weighted median	137	0.0573368	0.251072	0.81936
k__Bacteria.p__Actinobacteria.c__Actinobacteria.o__Coriobacteriales.f__Coriobacteriaceae.g__Collinsella	mvPuberty	Weighted median	137	-0.0324828	0.142724	0.819964
k__Bacteria.p__Proteobacteria.c__Betaproteobacteria.o__Burkholderiales.f__Oxalobacteraceae.g__Oxalobacter	mvPuberty	MR Egger	137	-0.0526585	0.487172	0.914085	131.385	136	0.595802	0.00295139	0.00864904	0.733455
k__Bacteria.p__Firmicutes.c__Clostridia.o__Clostridiales.f__Eubacteriaceae.g__Eubacterium.s__Eubacterium_hallii	mvPuberty	Inverse variance weighted	137	0.0282191	0.126945	0.824085	112.335	136	0.931452				0.0183946	0.01665	TRUE	0.558069
k__Bacteria.p__Proteobacteria.c__Betaproteobacteria.o__Burkholderiales.f__Sutterellaceae.g__Parasutterella.s__Parasutterella_excrementihominis	mvPuberty	Simple mode	137	0.118897	0.535058	0.824481
k__Bacteria.p__Bacteroidetes.c__Bacteroidia.o__Bacteroidales.f__Porphyromonadaceae.g__Parabacteroides.s__Parabacteroides_goldsteinii	mvPuberty	Weighted mode	137	-0.137081	0.617381	0.824618
k__Bacteria.p__Proteobacteria.c__Betaproteobacteria.o__Burkholderiales.f__Oxalobacteraceae.g__Oxalobacter.s__Oxalobacter_formigenes	mvPuberty	MR Egger	135	-0.0405214	0.487855	0.933928	130.091	134	0.579384	0.00280032	0.00866827	0.747162
k__Bacteria.p__Firmicutes.c__Bacilli	mvPuberty	Inverse variance weighted	137	-0.0257819	0.11889	0.828321	134.198	136	0.527605				0.0183946	0.0197301	FALSE	0.666866
k__Bacteria.p__Proteobacteria.c__Betaproteobacteria.o__Burkholderiales.f__Sutterellaceae	mvPuberty	MR Egger	137	0.065189	0.297662	0.826978	135.526	136	0.495341	-0.00294232	0.0052847	0.578612
k__Bacteria.p__Firmicutes.c__Clostridia.o__Clostridiales.f__Eubacteriaceae.g__Eubacterium.s__Eubacterium_rectale	mvPuberty	Simple mode	137	0.0669409	0.308668	0.828635
k__Bacteria.p__Proteobacteria.c__Betaproteobacteria.o__Burkholderiales.f__Sutterellaceae.g__Parasutterella	mvPuberty	MR Egger	137	-0.0926869	0.424783	0.827604	146.688	135	0.232063	0.00145051	0.00754004	0.847738
k__Bacteria.p__Bacteroidetes.c__Bacteroidia.o__Bacteroidales.f__Porphyromonadaceae.g__Parabacteroides.s__Parabacteroides_goldsteinii	mvPuberty	Inverse variance weighted	137	0.0403688	0.191258	0.832832	96.3338	136	0.995947				0.0183946	0.0154296	TRUE	0.310947
k__Bacteria.p__Proteobacteria.c__Betaproteobacteria.o__Burkholderiales.f__Sutterellaceae.g__Parasutterella.s__Parasutterella_excrementihominis	mvPuberty	MR Egger	137	-0.090286	0.424717	0.831976	146.629	135	0.233101	0.00138158	0.00753887	0.854868
k__Bacteria.p__Firmicutes.c__Clostridia.o__Clostridiales.f__Lachnospiraceae.g__Lachnospiraceae_noname.s__Lachnospiraceae_bacterium_8_1_57FAA	mvPuberty	Weighted median	137	0.0566617	0.268195	0.832676
k__Bacteria.p__Firmicutes.c__Clostridia.o__Clostridiales.f__Lachnospiraceae.g__Coprococcus.s__Coprococcus_comes	mvPuberty	Inverse variance weighted	137	0.0214326	0.101981	0.833541	121.998	135	0.781512				0.0183946	0.0193263	FALSE	0.762798
k__Bacteria.p__Bacteroidetes.c__Bacteroidia.o__Bacteroidales.f__Bacteroidaceae.g__Bacteroides.s__Bacteroides_finegoldii	mvPuberty	Inverse variance weighted	137	0.0359039	0.183864	0.845179	142.682	136	0.33034				0.0183946	0.021656	FALSE	0.304266
k__Bacteria.p__Bacteroidetes.c__Bacteroidia.o__Bacteroidales.f__Rikenellaceae.g__Alistipes.s__Alistipes_onderdonkii	mvPuberty	Weighted median	137	0.0279161	0.133708	0.834617
k__Bacteria.p__Proteobacteria.c__Betaproteobacteria.o__Burkholderiales.f__Sutterellaceae.g__Sutterella	mvPuberty	MR Egger	137	0.108482	0.344919	0.753617	120.14	136	0.831707	-0.00410506	0.00612516	0.503878
k__Bacteria.p__Firmicutes.c__Erysipelotrichia.o__Erysipelotrichales.f__Erysipelotrichaceae.g__Holdemania.s__Holdemania_filiformis	mvPuberty	Inverse variance weighted	137	0.0300659	0.164446	0.85493	138.094	136	0.4338				0.0183946	0.0205576	FALSE	0.490067
k__Bacteria.p__Actinobacteria.c__Actinobacteria.o__Bifidobacteriales.f__Bifidobacteriaceae.g__Bifidobacterium	mvPuberty	Weighted median	137	-0.0281904	0.13673	0.836653
k__Bacteria.p__Actinobacteria.c__Actinobacteria.o__Bifidobacteriales.f__Bifidobacteriaceae.g__Bifidobacterium.s__Bifidobacterium_adolescentis	mvPuberty	Weighted mode	137	-0.0655464	0.319034	0.837526
k__Bacteria.p__Proteobacteria.c__Deltaproteobacteria.o__Desulfovibrionales.f__Desulfovibrionaceae.g__Bilophila.s__Bilophila_unclassified	mvPuberty	Simple mode	137	0.0716702	0.351231	0.838616
k__Bacteria.p__Firmicutes.c__Clostridia.o__Clostridiales.f__Lachnospiraceae.g__Lachnospiraceae_noname.s__Lachnospiraceae_bacterium_8_1_57FAA	mvPuberty	Weighted mode	137	0.114966	0.565258	0.839136
k__Bacteria.p__Firmicutes.c__Erysipelotrichia.o__Erysipelotrichales.f__Erysipelotrichaceae.g__Holdemania	mvPuberty	Weighted median	137	-0.0425315	0.210296	0.839725
k__Bacteria.p__Bacteroidetes.c__Bacteroidia.o__Bacteroidales.f__Rikenellaceae.g__Alistipes.s__Alistipes_onderdonkii	mvPuberty	Simple mode	137	0.0778987	0.384454	0.839733
k__Bacteria.p__Bacteroidetes.c__Bacteroidia.o__Bacteroidales.f__Bacteroidaceae.g__Bacteroides.s__Bacteroides_thetaiotaomicron	mvPuberty	Simple mode	137	-0.0693777	0.345346	0.841082
k__Bacteria.p__Firmicutes.c__Erysipelotrichia.o__Erysipelotrichales.f__Erysipelotrichaceae.g__Holdemania.s__Holdemania_unclassified	mvPuberty	Weighted mode	129	-0.0857288	0.429867	0.842242
k__Bacteria.p__Firmicutes.c__Clostridia.o__Clostridiales.f__Lachnospiraceae.g__Roseburia.s__Roseburia_hominis	mvPuberty	Weighted mode	137	0.0662522	0.335044	0.843542
k__Bacteria.p__Bacteroidetes.c__Bacteroidia.o__Bacteroidales.f__Porphyromonadaceae.g__Parabacteroides	mvPuberty	Weighted mode	137	0.0552091	0.279671	0.843803
k__Bacteria.p__Proteobacteria.c__Betaproteobacteria.o__Burkholderiales.f__Sutterellaceae.g__Sutterella.s__Sutterella_wadsworthensis	mvPuberty	MR Egger	137	0.0713868	0.345315	0.836533	121.288	136	0.812075	-0.00332276	0.00613217	0.58881
k__Bacteria.p__Firmicutes.c__Negativicutes.o__Selenomonadales.f__Veillonellaceae.g__Dialister.s__Dialister_invisus	mvPuberty	Weighted mode	137	-0.0740448	0.380381	0.84595
k__Bacteria.p__Actinobacteria.c__Actinobacteria.o__Actinomycetales.f__Micrococcaceae	mvPuberty	Weighted median	137	-0.0507984	0.267121	0.849176
k__Bacteria.p__Firmicutes.c__Clostridia.o__Clostridiales.f__Lachnospiraceae.g__Dorea.s__Dorea_longicatena	mvPuberty	Simple mode	137	0.0791663	0.415519	0.849183
k__Bacteria.p__Firmicutes.c__Clostridia	mvPuberty	Weighted median	127	-0.0245369	0.133346	0.854007
k__Bacteria.p__Firmicutes.c__Clostridia.o__Clostridiales.f__Clostridiaceae.g__Clostridium	mvPuberty	Simple mode	137	0.0926575	0.504229	0.854475
k__Bacteria.p__Firmicutes.c__Clostridia.o__Clostridiales.f__Lachnospiraceae.g__Roseburia.s__Roseburia_hominis	mvPuberty	Inverse variance weighted	137	-0.0180699	0.0999637	0.856552	156.156	136	0.113825				0.0183946	0.0223296	FALSE	0.21868
k__Bacteria.p__Firmicutes.c__Clostridia.o__Clostridiales.f__Ruminococcaceae	mvPuberty	Weighted mode	137	0.0514161	0.280744	0.854959
k__Bacteria.p__Proteobacteria.c__Betaproteobacteria.o__Burkholderiales.f__Sutterellaceae.g__Sutterellaceae_unclassified	mvPuberty	MR Egger	137	-0.446574	0.527597	0.39881	174.451	136	0.0145674	0.0053231	0.00937055	0.570933
k__Bacteria.p__Firmicutes.c__Clostridia.o__Clostridiales.f__Lachnospiraceae.g__Blautia.s__Ruminococcus_obeum	mvPuberty	Weighted mode	137	0.0534111	0.295045	0.856616
k__Bacteria.p__Firmicutes.c__Clostridia.o__Clostridiales.f__Ruminococcaceae.g__Faecalibacterium.s__Faecalibacterium_prausnitzii	mvPuberty	Weighted median	137	-0.0239703	0.133001	0.856975
k__Bacteria.p__Firmicutes.c__Bacilli.o__Lactobacillales	mvPuberty	Inverse variance weighted	137	0.0163841	0.119801	0.89122	132.525	136	0.56827				0.0183946	0.019209	FALSE	0.791609
k__Bacteria.p__Actinobacteria.c__Actinobacteria.o__Bifidobacteriales.f__Bifidobacteriaceae	mvPuberty	Simple mode	137	-0.0653406	0.363214	0.857502
k__Bacteria.p__Proteobacteria.c__Betaproteobacteria.o__Burkholderiales.f__Sutterellaceae.g__Parasutterella	mvPuberty	Weighted median	137	0.0324071	0.182585	0.859124
k__Bacteria.p__Proteobacteria.c__Deltaproteobacteria.o__Desulfovibrionales.f__Desulfovibrionaceae.g__Bilophila	mvPuberty	Weighted median	137	0.0239675	0.136232	0.860348
k__Bacteria.p__Bacteroidetes.c__Bacteroidia.o__Bacteroidales.f__Bacteroidaceae.g__Bacteroides.s__Bacteroides_nordii	mvPuberty	Weighted mode	137	-0.125363	0.712622	0.86062
k__Bacteria.p__Actinobacteria.c__Actinobacteria.o__Actinomycetales.f__Micrococcaceae	mvPuberty	Simple mode	137	-0.144997	0.830757	0.861703
k__Bacteria.p__Actinobacteria	mvPuberty	Weighted median	137	0.0238554	0.13706	0.861825
k__Bacteria.p__Proteobacteria.c__Deltaproteobacteria	mvPuberty	MR Egger	137	-0.13517	0.307344	0.660785	115.689	136	0.895776	0.000165296	0.00545677	0.975879
k__Bacteria.p__Actinobacteria.c__Actinobacteria.o__Actinomycetales.f__Micrococcaceae.g__Rothia	mvPuberty	Inverse variance weighted	137	0.0227156	0.174932	0.896682	130.358	136	0.62034				0.0183946	0.0192671	FALSE	0.777276
k__Bacteria.p__Actinobacteria.c__Actinobacteria	mvPuberty	Weighted median	137	0.0241254	0.139379	0.862579
k__Bacteria.p__Proteobacteria.c__Deltaproteobacteria.o__Desulfovibrionales.f__Desulfovibrionaceae.g__Bilophila.s__Bilophila_wadsworthia	mvPuberty	Simple mode	137	0.0692733	0.403418	0.863916
k__Bacteria.p__Proteobacteria.c__Deltaproteobacteria.o__Desulfovibrionales	mvPuberty	MR Egger	137	-0.135088	0.307344	0.660978	115.674	136	0.895955	0.000163632	0.00545677	0.976122
k__Bacteria.p__Firmicutes.c__Negativicutes.o__Selenomonadales.f__Veillonellaceae.g__Veillonella	mvPuberty	Weighted median	137	0.0386331	0.231421	0.867419
k__Bacteria.p__Actinobacteria.c__Actinobacteria	mvPuberty	Simple mode	137	0.0525932	0.318993	0.869289
k__Bacteria.p__Bacteroidetes.c__Bacteroidia.o__Bacteroidales.f__Rikenellaceae.g__Alistipes.s__Alistipes_putredinis	mvPuberty	Weighted mode	137	0.0574952	0.349278	0.869494
k__Bacteria.p__Firmicutes.c__Clostridia.o__Clostridiales.f__Ruminococcaceae	mvPuberty	Weighted median	137	-0.0216195	0.131845	0.86975
k__Bacteria.p__Actinobacteria.c__Actinobacteria.o__Bifidobacteriales	mvPuberty	Simple mode	137	-0.0648061	0.399056	0.871233
k__Bacteria.p__Firmicutes.c__Clostridia.o__Clostridiales.f__Oscillospiraceae.g__Oscillibacter	mvPuberty	Weighted mode	137	-0.0397462	0.247608	0.872709
k__Bacteria.p__Firmicutes.c__Clostridia.o__Clostridiales.f__Oscillospiraceae	mvPuberty	Weighted mode	137	-0.0383222	0.241315	0.874058
k__Bacteria.p__Firmicutes.c__Clostridia.o__Clostridiales.f__Lachnospiraceae.g__Coprococcus.s__Coprococcus_comes	mvPuberty	Weighted mode	137	0.0491721	0.321246	0.878573
k__Bacteria.p__Actinobacteria	mvPuberty	Simple mode	137	0.0525154	0.348039	0.880286
k__Bacteria.p__Firmicutes.c__Bacilli	mvPuberty	Weighted mode	137	-0.0607355	0.408426	0.882006
k__Bacteria.p__Proteobacteria.c__Betaproteobacteria.o__Burkholderiales.f__Oxalobacteraceae.g__Oxalobacter.s__Oxalobacter_formigenes	mvPuberty	Simple mode	135	-0.0857483	0.583729	0.883434
k__Bacteria.p__Proteobacteria.c__Betaproteobacteria.o__Burkholderiales.f__Sutterellaceae.g__Parasutterella.s__Parasutterella_excrementihominis	mvPuberty	Inverse variance weighted	137	-0.0159582	0.125589	0.898887	146.666	136	0.251204				0.0183946	0.022342	FALSE	0.217301
k__Bacteria.p__Firmicutes.c__Negativicutes.o__Selenomonadales.f__Veillonellaceae	mvPuberty	Weighted mode	137	0.049575	0.339505	0.884121
k__Bacteria.p__Proteobacteria.c__Deltaproteobacteria.o__Desulfovibrionales.f__Desulfovibrionaceae	mvPuberty	MR Egger	137	-0.135417	0.307343	0.660203	115.704	136	0.895596	0.000167502	0.00545676	0.975557
k__Bacteria.p__Bacteroidetes.c__Bacteroidia.o__Bacteroidales.f__Bacteroidaceae.g__Bacteroides.s__Bacteroides_coprocola	mvPuberty	Simple mode	137	0.110332	0.777684	0.88739
k__Bacteria.p__Proteobacteria.c__Deltaproteobacteria.o__Desulfovibrionales.f__Desulfovibrionaceae.g__Bilophila.s__Bilophila_wadsworthia	mvPuberty	Inverse variance weighted	137	-0.0127404	0.103881	0.902389	138.869	136	0.415608				0.0183946	0.0203804	FALSE	0.525438
k__Bacteria.p__Proteobacteria.c__Deltaproteobacteria.o__Desulfovibrionales.f__Desulfovibrionaceae.g__Bilophila	mvPuberty	MR Egger	137	-0.0415313	0.30922	0.893358	124.578	136	0.749284	-0.000993903	0.00548987	0.856605
k__Bacteria.p__Firmicutes.c__Bacilli.o__Lactobacillales.f__Lactobacillaceae.g__Lactobacillus.s__Lactobacillus_delbrueckii	mvPuberty	Weighted mode	137	0.0878473	0.646447	0.892107
k__Bacteria.p__Firmicutes.c__Negativicutes.o__Selenomonadales.f__Veillonellaceae.g__Dialister.s__Dialister_invisus	mvPuberty	Simple mode	137	-0.0740448	0.546687	0.892462
k__Bacteria.p__Proteobacteria.c__Betaproteobacteria.o__Burkholderiales.f__Sutterellaceae.g__Parasutterella	mvPuberty	Inverse variance weighted	137	-0.0146509	0.12561	0.907147	146.728	136	0.250053				0.0183946	0.0223611	FALSE	0.215173
k__Bacteria.p__Proteobacteria.c__Deltaproteobacteria.o__Desulfovibrionales.f__Desulfovibrionaceae.g__Bilophila.s__Bilophila_unclassified	mvPuberty	MR Egger	137	-0.0387235	0.309227	0.90053	132.972	136	0.55743	-0.00121619	0.00548991	0.825013
k__Bacteria.p__Bacteroidetes.c__Bacteroidia.o__Bacteroidales.f__Bacteroidaceae.g__Bacteroides.s__Bacteroides_ovatus	mvPuberty	Inverse variance weighted	137	-0.0108047	0.092983	0.907493	124.42	136	0.752504				0.0183946	0.0186063	FALSE	0.944835
k__Bacteria.p__Bacteroidetes.c__Bacteroidia.o__Bacteroidales.f__Prevotellaceae.g__Prevotella.s__Prevotella_copri	mvPuberty	Simple mode	137	-0.0545801	0.4077	0.893701
k__Bacteria.p__Bacteroidetes.c__Bacteroidia.o__Bacteroidales.f__Bacteroidaceae.g__Bacteroides.s__Bacteroides_vulgatus	mvPuberty	Weighted median	137	-0.0180454	0.135362	0.893946
k__Bacteria.p__Proteobacteria.c__Deltaproteobacteria.o__Desulfovibrionales.f__Desulfovibrionaceae.g__Bilophila.s__Bilophila_wadsworthia	mvPuberty	MR Egger	137	0.256861	0.349304	0.463401	138.2	135	0.40759	-0.00501507	0.00620292	0.420224
k__Bacteria.p__Firmicutes.c__Negativicutes.o__Selenomonadales.f__Veillonellaceae.g__Veillonella	mvPuberty	Inverse variance weighted	137	0.0177617	0.153328	0.907779	135.178	136	0.503791				0.0183946	0.021843	FALSE	0.278408
k__Bacteria.p__Proteobacteria.c__Deltaproteobacteria.o__Desulfovibrionales.f__Desulfovibrionaceae.g__Desulfovibrio	mvPuberty	MR Egger	129	-0.483953	0.489514	0.324719	120.701	127	0.640554	0.00713871	0.008702	0.413552
k__Bacteria.p__Firmicutes.c__Clostridia	mvPuberty	Weighted mode	127	0.0315586	0.251366	0.90029
k__Bacteria.p__Actinobacteria.c__Actinobacteria.o__Actinomycetales.f__Micrococcaceae	mvPuberty	Inverse variance weighted	137	0.0172104	0.176204	0.922192	128.364	136	0.666888				0.0183946	0.0189571	FALSE	0.854741
k__Bacteria.p__Proteobacteria.c__Deltaproteobacteria.o__Desulfovibrionales.f__Desulfovibrionaceae.g__Desulfovibrio.s__Desulfovibrio_piger	mvPuberty	MR Egger	119	-0.338124	0.553447	0.542423	130.671	118	0.200444	0.00221511	0.00994137	0.824066
k__Bacteria.p__Firmicutes.c__Negativicutes.o__Selenomonadales.f__Veillonellaceae.g__Dialister.s__Dialister_invisus	mvPuberty	Weighted median	137	0.0269753	0.220838	0.90278
k__Bacteria.p__Actinobacteria.c__Actinobacteria.o__Actinomycetales.f__Micrococcaceae.g__Rothia	mvPuberty	Weighted median	137	-0.0347412	0.284763	0.902899
k__Bacteria.p__Actinobacteria.c__Actinobacteria.o__Coriobacteriales.f__Coriobacteriaceae.g__Eggerthella.s__Eggerthella_unclassified	mvPuberty	Simple mode	128	-0.0944308	0.776209	0.903363
k__Bacteria.p__Bacteroidetes.c__Bacteroidia.o__Bacteroidales.f__Rikenellaceae.g__Alistipes.s__Alistipes_onderdonkii	mvPuberty	Weighted mode	137	0.0477615	0.394816	0.903892
k__Bacteria.p__Firmicutes.c__Erysipelotrichia.o__Erysipelotrichales.f__Erysipelotrichaceae	mvPuberty	Weighted mode	137	-0.03972	0.329606	0.904259
k__Bacteria.p__Bacteroidetes.c__Bacteroidia.o__Bacteroidales.f__Bacteroidaceae.g__Bacteroides.s__Bacteroides_thetaiotaomicron	mvPuberty	Weighted mode	137	-0.0298756	0.251347	0.90556
k__Bacteria.p__Proteobacteria.c__Deltaproteobacteria.o__Desulfovibrionales.f__Desulfovibrionaceae.g__Bilophila	mvPuberty	Simple mode	137	0.041786	0.354389	0.906313
k__Bacteria.p__Bacteroidetes.c__Bacteroidia.o__Bacteroidales.f__Bacteroidaceae.g__Bacteroides.s__Bacteroides_finegoldii	mvPuberty	Simple mode	137	0.0775026	0.661934	0.906965
k__Bacteria.p__Bacteroidetes.c__Bacteroidia.o__Bacteroidales.f__Bacteroidaceae.g__Bacteroides.s__Bacteroides_eggerthii	mvPuberty	Inverse variance weighted	137	-0.0134272	0.14694	0.927192	128.817	136	0.65646				0.0183946	0.0216754	FALSE	0.301508
k__Bacteria.p__Proteobacteria.c__Gammaproteobacteria	mvPuberty	MR Egger	128	0.664077	0.325737	0.0435733	121.711	126	0.591411	-0.00885379	0.00584167	0.132119
k__Bacteria.p__Bacteroidetes.c__Bacteroidia.o__Bacteroidales.f__Rikenellaceae.g__Alistipes.s__Alistipes_shahii	mvPuberty	Inverse variance weighted	137	0.00732723	0.0911654	0.935941	139.463	136	0.401843				0.0183946	0.0219646	FALSE	0.262475
k__Bacteria.p__Firmicutes.c__Erysipelotrichia.o__Erysipelotrichales	mvPuberty	Weighted mode	137	-0.0401628	0.347898	0.908263
k__Bacteria.p__Proteobacteria.c__Betaproteobacteria.o__Burkholderiales.f__Sutterellaceae	mvPuberty	Weighted median	137	-0.0159207	0.139184	0.908932
k__Bacteria.p__Firmicutes.c__Clostridia.o__Clostridiales.f__Clostridiaceae.g__Clostridium.s__Clostridium_asparagiforme	mvPuberty	Weighted median	137	-0.0367577	0.323384	0.909503
k__Bacteria.p__Proteobacteria.c__Betaproteobacteria.o__Burkholderiales.f__Sutterellaceae.g__Parasutterella.s__Parasutterella_excrementihominis	mvPuberty	Weighted median	137	0.0214784	0.190072	0.910029
k__Bacteria.p__Firmicutes.c__Clostridia.o__Clostridiales.f__Clostridiaceae	mvPuberty	Weighted mode	137	-0.0424558	0.378836	0.910934
k__Bacteria.p__Proteobacteria.c__Gammaproteobacteria.o__Enterobacteriales	mvPuberty	MR Egger	137	1.06349	0.339438	0.00212199	129.503	135	0.617334	-0.0157303	0.00603005	0.0101143
k__Bacteria.p__Firmicutes.c__Clostridia.o__Clostridiales.f__Lachnospiraceae.g__Coprococcus	mvPuberty	Inverse variance weighted	137	0.00768417	0.0994434	0.938407	144.999	136	0.282884				0.0183946	0.0221959	FALSE	0.234026
k__Bacteria.p__Proteobacteria.c__Deltaproteobacteria.o__Desulfovibrionales.f__Desulfovibrionaceae.g__Bilophila.s__Bilophila_unclassified	mvPuberty	Weighted mode	137	0.0320754	0.299672	0.914919
k__Bacteria.p__Firmicutes.c__Clostridia.o__Clostridiales.f__Lachnospiraceae.g__Roseburia.s__Roseburia_intestinalis	mvPuberty	Weighted mode	136	0.0353222	0.334025	0.91594
k__Bacteria.p__Actinobacteria.c__Actinobacteria.o__Coriobacteriales.f__Coriobacteriaceae	mvPuberty	Weighted median	137	0.0140296	0.135121	0.917304
k__Bacteria.p__Actinobacteria.c__Actinobacteria.o__Coriobacteriales	mvPuberty	Weighted median	137	0.0141883	0.136666	0.917314
k__Bacteria.p__Firmicutes.c__Clostridia.o__Clostridiales.f__Ruminococcaceae.g__Ruminococcus.s__Ruminococcus_lactaris	mvPuberty	Weighted mode	136	-0.0362863	0.356286	0.91903
k__Bacteria.p__Proteobacteria.c__Gammaproteobacteria.o__Enterobacteriales.f__Enterobacteriaceae	mvPuberty	MR Egger	137	1.06345	0.339438	0.00212264	129.508	135	0.6172	-0.0157309	0.00603004	0.0101114
k__Bacteria.p__Bacteroidetes.c__Bacteroidia.o__Bacteroidales.f__Bacteroidaceae.g__Bacteroides.s__Bacteroides_stercoris	mvPuberty	Weighted mode	137	0.0493125	0.492785	0.920437
k__Bacteria.p__Bacteroidetes.c__Bacteroidia.o__Bacteroidales.f__Bacteroidaceae.g__Bacteroides.s__Bacteroides_clarus	mvPuberty	Weighted mode	137	-0.0632676	0.641972	0.921639
k__Bacteria.p__Firmicutes.c__Negativicutes.o__Selenomonadales.f__Veillonellaceae	mvPuberty	Inverse variance weighted	137	0.00853731	0.112257	0.939378	155.243	136	0.123866				0.0183946	0.0238097	FALSE	0.0958168
k__Bacteria.p__Firmicutes.c__Clostridia	mvPuberty	Simple mode	127	0.0315586	0.336922	0.925522
k__Bacteria.p__Firmicutes.c__Clostridia.o__Clostridiales.f__Lachnospiraceae.g__Roseburia.s__Roseburia_unclassified	mvPuberty	Weighted mode	137	0.0468567	0.50312	0.925935
k__Bacteria.p__Firmicutes.c__Clostridia.o__Clostridiales.f__Lachnospiraceae.g__Butyrivibrio.s__Butyrivibrio_crossotus	mvPuberty	Weighted median	137	-0.0297517	0.32541	0.927152
k__Bacteria.p__Proteobacteria.c__Gammaproteobacteria.o__Enterobacteriales.f__Enterobacteriaceae.g__Escherichia	mvPuberty	MR Egger	137	0.994985	0.344886	0.00455828	114.929	135	0.893758	-0.0154473	0.0061259	0.0128433
k__Bacteria.p__Firmicutes.c__Clostridia.o__Clostridiales.f__Lachnospiraceae.g__Dorea	mvPuberty	Weighted median	137	0.0125541	0.141229	0.929168
k__Bacteria.p__Firmicutes.c__Clostridia.o__Clostridiales.f__Lachnospiraceae.g__Roseburia.s__Roseburia_intestinalis	mvPuberty	Simple mode	136	-0.0369848	0.421739	0.930248
k__Bacteria.p__Actinobacteria.c__Actinobacteria.o__Bifidobacteriales.f__Bifidobacteriaceae.g__Bifidobacterium.s__Bifidobacterium_bifidum	mvPuberty	Simple mode	137	-0.0551808	0.634812	0.930859
k__Bacteria.p__Actinobacteria.c__Actinobacteria.o__Bifidobacteriales.f__Bifidobacteriaceae.g__Bifidobacterium.s__Bifidobacterium_bifidum	mvPuberty	Inverse variance weighted	137	-0.010084	0.170604	0.952866	123.654	136	0.767855				0.0183946	0.0184129	FALSE	0.995228
k__Bacteria.p__Bacteroidetes.c__Bacteroidia.o__Bacteroidales.f__Porphyromonadaceae.g__Odoribacter.s__Odoribacter_splanchnicus	mvPuberty	Simple mode	137	-0.0334195	0.405518	0.93444
k__Bacteria.p__Proteobacteria.c__Gammaproteobacteria.o__Enterobacteriales.f__Enterobacteriaceae.g__Escherichia.s__Escherichia_coli	mvPuberty	MR Egger	137	0.914567	0.402679	0.0247169	123.895	135	0.743588	-0.0161493	0.00715732	0.0256573
k__Bacteria.p__Firmicutes.c__Clostridia.o__Clostridiales.f__Lachnospiraceae.g__Lachnospiraceae_noname.s__Lachnospiraceae_bacterium_5_1_63FAA	mvPuberty	Inverse variance weighted	137	-0.0128695	0.243087	0.957778	146.45	135	0.236266				0.0183946	0.0224851	FALSE	0.2018
k__Bacteria.p__Proteobacteria.c__Deltaproteobacteria.o__Desulfovibrionales.f__Desulfovibrionaceae.g__Bilophila	mvPuberty	Weighted mode	137	0.0226829	0.284778	0.936632
k__Bacteria.p__Proteobacteria.c__Betaproteobacteria.o__Burkholderiales.f__Oxalobacteraceae	mvPuberty	Simple mode	137	-0.0431961	0.546197	0.937081
k__Bacteria.p__Proteobacteria.c__Betaproteobacteria.o__Burkholderiales.f__Oxalobacteraceae.g__Oxalobacter.s__Oxalobacter_formigenes	mvPuberty	Weighted mode	135	-0.0352839	0.449142	0.937501
k__Bacteria.p__Firmicutes.c__Negativicutes.o__Selenomonadales.f__Veillonellaceae.g__Veillonella	mvPuberty	Simple mode	137	-0.0438005	0.558243	0.937576
k__Bacteria.p__Proteobacteria.c__Gammaproteobacteria.o__Enterobacteriales.f__Enterobacteriaceae.g__Escherichia.s__Escherichia_unclassified	mvPuberty	MR Egger	137	0.93784	0.365476	0.0113765	120.143	135	0.815581	-0.0148691	0.00648991	0.0235062
k__Bacteria.p__Firmicutes.c__Clostridia.o__Clostridiales.f__Lachnospiraceae.g__Coprococcus.s__Coprococcus_comes	mvPuberty	Simple mode	137	0.0306271	0.395781	0.938432
k__Bacteria.p__Firmicutes.c__Erysipelotrichia	mvPuberty	Weighted mode	137	-0.0236637	0.310112	0.939287
k__Bacteria.p__Actinobacteria.c__Actinobacteria.o__Coriobacteriales.f__Coriobacteriaceae	mvPuberty	Inverse variance weighted	137	0.00422391	0.0917075	0.963264	146.233	136	0.259224				0.0183946	0.0221297	FALSE	0.241918
k__Bacteria.p__Proteobacteria.c__Gammaproteobacteria.o__Pasteurellales	mvPuberty	MR Egger	137	0.4349	0.517616	0.402282	121.394	136	0.810202	-0.0038305	0.00920997	0.678138
k__Bacteria.p__Bacteroidetes.c__Bacteroidia.o__Bacteroidales.f__Porphyromonadaceae.g__Parabacteroides.s__Parabacteroides_goldsteinii	mvPuberty	Simple mode	137	-0.0555214	0.761989	0.942022
k__Bacteria.p__Proteobacteria.c__Betaproteobacteria.o__Burkholderiales.f__Oxalobacteraceae.g__Oxalobacter	mvPuberty	Simple mode	137	-0.0398913	0.556237	0.942933
k__Bacteria.p__Actinobacteria.c__Actinobacteria.o__Coriobacteriales	mvPuberty	Inverse variance weighted	137	0.00422075	0.0916979	0.963287	146.203	136	0.259789				0.0183946	0.0221252	FALSE	0.242467
k__Bacteria.p__Firmicutes.c__Clostridia.o__Clostridiales.f__Lachnospiraceae.g__Coprococcus.s__Coprococcus_comes	mvPuberty	Weighted median	137	0.0112003	0.160397	0.94433
k__Bacteria.p__Bacteroidetes.c__Bacteroidia.o__Bacteroidales.f__Prevotellaceae.g__Paraprevotella.s__Paraprevotella_xylaniphila	mvPuberty	Weighted mode	137	-0.0346811	0.524332	0.947361
k__Bacteria.p__Firmicutes.c__Negativicutes.o__Selenomonadales.f__Veillonellaceae	mvPuberty	Simple mode	137	0.0263008	0.403026	0.948064
k__Bacteria.p__Proteobacteria.c__Gammaproteobacteria.o__Pasteurellales.f__Pasteurellaceae	mvPuberty	MR Egger	137	0.434548	0.517615	0.402662	121.399	136	0.81012	-0.00382195	0.00920996	0.678815
k__Bacteria.p__Firmicutes.c__Bacilli	mvPuberty	Weighted median	137	-0.011489	0.183134	0.949977
k__Bacteria.p__Actinobacteria	mvPuberty	Inverse variance weighted	137	-0.00398388	0.0914437	0.96525	148.637	136	0.21656				0.0183946	0.0227088	FALSE	0.179309
k__Bacteria.p__Firmicutes.c__Clostridia.o__Clostridiales.f__Oscillospiraceae.g__Oscillibacter.s__Oscillibacter_unclassified	mvPuberty	Weighted mode	137	-0.0143493	0.258791	0.955863
k__Bacteria.p__Proteobacteria.c__Gammaproteobacteria.o__Pasteurellales.f__Pasteurellaceae.g__Haemophilus	mvPuberty	MR Egger	137	0.459842	0.519907	0.378016	125.251	136	0.735336	-0.00420504	0.00925051	0.650146
k__Bacteria.p__Actinobacteria.c__Actinobacteria	mvPuberty	Inverse variance weighted	137	-0.0039689	0.0914424	0.96538	148.634	136	0.216625				0.0183946	0.0227085	FALSE	0.179334
k__Bacteria.p__Firmicutes.c__Clostridia.o__Clostridiales.f__Eubacteriaceae.g__Eubacterium.s__Eubacterium_ventriosum	mvPuberty	Weighted median	137	-0.0117993	0.227474	0.958631
k__Bacteria.p__Actinobacteria	mvPuberty	Weighted mode	137	-0.0135866	0.270194	0.959969
k__Bacteria.p__Actinobacteria.c__Actinobacteria	mvPuberty	Weighted mode	137	-0.0134967	0.271617	0.960442
k__Bacteria.p__Firmicutes.c__Erysipelotrichia.o__Erysipelotrichales.f__Erysipelotrichaceae.g__Erysipelotrichaceae_noname	mvPuberty	Weighted mode	137	0.0212593	0.436143	0.961195
k__Bacteria.p__Firmicutes	mvPuberty	Weighted median	120	-0.00658445	0.138997	0.962218
k__Bacteria.p__Firmicutes.c__Clostridia.o__Clostridiales.f__Ruminococcaceae.g__Subdoligranulum.s__Subdoligranulum_unclassified	mvPuberty	Weighted mode	120	-0.0122207	0.261108	0.962748
k__Bacteria.p__Proteobacteria.c__Gammaproteobacteria.o__Pasteurellales.f__Pasteurellaceae.g__Haemophilus.s__Haemophilus_parainfluenzae	mvPuberty	MR Egger	137	0.487469	0.522604	0.352605	126.012	136	0.719177	-0.0049209	0.00929671	0.597456
k__Bacteria.p__Actinobacteria.c__Actinobacteria.o__Coriobacteriales.f__Coriobacteriaceae.g__Collinsella.s__Collinsella_aerofaciens	mvPuberty	Inverse variance weighted	137	0.00377678	0.0948568	0.96824	143.608	136	0.310923				0.0183946	0.0229169	FALSE	0.160195
k__Bacteria.p__Firmicutes.c__Clostridia.o__Clostridiales.f__Eubacteriaceae.g__Eubacterium.s__Eubacterium_rectale	mvPuberty	Weighted median	137	0.00581459	0.133081	0.96515
k__Bacteria.p__Verrucomicrobia	mvPuberty	MR Egger	134	-0.667207	0.365135	0.0699154	159.665	132	0.0508384	0.00998435	0.0064936	0.126548
k__Bacteria.p__Firmicutes.c__Clostridia.o__Clostridiales.f__Clostridiaceae.g__Clostridium.s__Clostridium_leptum	mvPuberty	Inverse variance weighted	137	0.00546876	0.153219	0.971528	119.29	136	0.845436				0.0183946	0.0195549	FALSE	0.707817
k__Bacteria.p__Verrucomicrobia.c__Verrucomicrobiae	mvPuberty	MR Egger	137	-0.638871	0.368065	0.0848884	166.5	135	0.0339797	0.0090752	0.00653537	0.167233
k__Bacteria.p__Actinobacteria.c__Actinobacteria.o__Actinomycetales.f__Micrococcaceae.g__Rothia	mvPuberty	Simple mode	137	-0.031095	0.756325	0.967266
k__Bacteria.p__Proteobacteria	mvPuberty	Inverse variance weighted	116	0.00325944	0.0954843	0.972769	116.988	115	0.430836				0.0157188	0.0175765	FALSE	0.522616
k__Bacteria.p__Firmicutes.c__Bacilli.o__Lactobacillales.f__Streptococcaceae	mvPuberty	Simple mode	137	-0.020698	0.529507	0.968877
k__Bacteria.p__Firmicutes.c__Clostridia.o__Clostridiales.f__Lachnospiraceae.g__Roseburia.s__Roseburia_unclassified	mvPuberty	Simple mode	137	0.02185	0.608619	0.971414
k__Bacteria.p__Verrucomicrobia.c__Verrucomicrobiae.o__Verrucomicrobiales	mvPuberty	MR Egger	137	-0.638886	0.368091	0.0849032	166.524	135	0.0338855	0.00907537	0.00653583	0.167254
k__Bacteria.p__Proteobacteria	mvPuberty	Weighted median	116	-0.00494717	0.142275	0.972262
k__Bacteria.p__Firmicutes.c__Clostridia.o__Clostridiales.f__Ruminococcaceae.g__Ruminococcus.s__Ruminococcus_bromii	mvPuberty	Inverse variance weighted	135	-0.0036157	0.109391	0.973632	130.795	134	0.562204				0.0178243	0.0186665	FALSE	0.78162
k__Bacteria.p__Verrucomicrobia.c__Verrucomicrobiae.o__Verrucomicrobiales.f__Verrucomicrobiaceae	mvPuberty	MR Egger	137	-0.638936	0.368079	0.0848688	166.513	135	0.0339265	0.00907576	0.00653562	0.167223
k__Bacteria.p__Proteobacteria.c__Betaproteobacteria.o__Burkholderiales.f__Oxalobacteraceae.g__Oxalobacter	mvPuberty	Weighted mode	137	-0.015012	0.45842	0.973924
k__Bacteria.p__Firmicutes.c__Clostridia.o__Clostridiales.f__Lachnospiraceae.g__Roseburia.s__Roseburia_hominis	mvPuberty	Weighted median	137	-0.00419674	0.145093	0.976925
k__Bacteria.p__Firmicutes.c__Clostridia.o__Clostridiales.f__Clostridiaceae.g__Clostridium	mvPuberty	Weighted mode	137	-0.0119215	0.413415	0.977037
k__Bacteria.p__Firmicutes.c__Clostridia.o__Clostridiales.f__Lachnospiraceae.g__Dorea.s__Dorea_longicatena	mvPuberty	Weighted mode	137	0.00879587	0.31215	0.977561
k__Bacteria.p__Firmicutes.c__Clostridia.o__Clostridiales.f__Eubacteriaceae.g__Eubacterium.s__Eubacterium_siraeum	mvPuberty	Weighted mode	133	-0.00880865	0.321988	0.978216
k__Bacteria.p__Bacteroidetes.c__Bacteroidia.o__Bacteroidales.f__Porphyromonadaceae.g__Coprobacter.s__Coprobacter_fastidiosus	mvPuberty	Simple mode	137	-0.0132624	0.500072	0.978881
k__Bacteria.p__Actinobacteria.c__Actinobacteria.o__Coriobacteriales.f__Coriobacteriaceae.g__Eggerthella	mvPuberty	Weighted mode	137	-0.0135996	0.64399	0.983183
k__Bacteria.p__Firmicutes.c__Clostridia.o__Clostridiales.f__Ruminococcaceae.g__Faecalibacterium	mvPuberty	Weighted median	137	-0.00241181	0.132415	0.985468
k__Bacteria.p__Actinobacteria.c__Actinobacteria.o__Coriobacteriales.f__Coriobacteriaceae.g__Collinsella.s__Collinsella_aerofaciens	mvPuberty	Weighted median	137	-0.00240398	0.142697	0.986559
k__Bacteria.p__Firmicutes.c__Erysipelotrichia.o__Erysipelotrichales.f__Erysipelotrichaceae.g__Holdemania	mvPuberty	Weighted mode	137	0.00631315	0.404576	0.987573
k__Bacteria.p__Bacteroidetes.c__Bacteroidia.o__Bacteroidales.f__Bacteroidaceae.g__Bacteroides.s__Bacteroides_vulgatus	mvPuberty	Simple mode	137	0.00526633	0.355367	0.988198
k__Bacteria.p__Bacteroidetes.c__Bacteroidia.o__Bacteroidales.f__Bacteroidaceae.g__Bacteroides.s__Bacteroides_ovatus	mvPuberty	Weighted median	137	0.00207768	0.140987	0.988242
k__Bacteria.p__Proteobacteria.c__Betaproteobacteria.o__Burkholderiales.f__Oxalobacteraceae	mvPuberty	Weighted mode	137	0.00660287	0.448493	0.988275
k__Bacteria.p__Bacteroidetes.c__Bacteroidia.o__Bacteroidales.f__Bacteroidaceae.g__Bacteroides.s__Bacteroides_dorei	mvPuberty	Simple mode	137	-0.00500941	0.371627	0.989265
k__Bacteria.p__Firmicutes.c__Clostridia.o__Clostridiales.f__Eubacteriaceae.g__Eubacterium.s__Eubacterium_ventriosum	mvPuberty	Inverse variance weighted	137	0.00157063	0.151471	0.991727	137.958	136	0.437019				0.0183946	0.0204897	FALSE	0.503459
k__Bacteria.p__Verrucomicrobia.c__Verrucomicrobiae.o__Verrucomicrobiales.f__Verrucomicrobiaceae.g__Akkermansia	mvPuberty	MR Egger	137	-0.636514	0.36814	0.0860953	166.575	135	0.0336805	0.00903495	0.00653671	0.169197
k__Bacteria.p__Firmicutes.c__Clostridia.o__Clostridiales.f__Ruminococcaceae.g__Ruminococcus	mvPuberty	Inverse variance weighted	137	0.000947506	0.0940059	0.991958	120.517	136	0.825411				0.0183946	0.0180995	TRUE	0.92262
k__Bacteria.p__Firmicutes.c__Clostridia.o__Clostridiales.f__Ruminococcaceae.g__Ruminococcus	mvPuberty	Weighted mode	137	-0.00276731	0.311283	0.99292
k__Bacteria.p__Proteobacteria.c__Deltaproteobacteria.o__Desulfovibrionales.f__Desulfovibrionaceae.g__Bilophila.s__Bilophila_unclassified	mvPuberty	Weighted median	137	-0.0012274	0.139294	0.992969
k__Bacteria.p__Firmicutes.c__Clostridia.o__Clostridiales.f__Ruminococcaceae.g__Subdoligranulum.s__Subdoligranulum_unclassified	mvPuberty	Weighted median	120	0.00103257	0.140752	0.994147
k__Bacteria.p__Proteobacteria.c__Gammaproteobacteria.o__Enterobacteriales.f__Enterobacteriaceae.g__Escherichia.s__Escherichia_coli	mvPuberty	Weighted median	137	-0.00125955	0.186825	0.994621
k__Bacteria.p__Firmicutes.c__Erysipelotrichia.o__Erysipelotrichales.f__Erysipelotrichaceae.g__Erysipelotrichaceae_noname	mvPuberty	Simple mode	137	-0.00346879	0.554781	0.99502
k__Bacteria.p__Verrucomicrobia.c__Verrucomicrobiae.o__Verrucomicrobiales.f__Verrucomicrobiaceae.g__Akkermansia.s__Akkermansia_muciniphila	mvPuberty	MR Egger	136	-0.645131	0.370868	0.0842402	166.842	134	0.0285659	0.00925749	0.0065985	0.162939
k__Bacteria.p__Bacteroidetes.c__Bacteroidia.o__Bacteroidales.f__Porphyromonadaceae.g__Barnesiella	mvPuberty	Simple mode	137	0.00155119	0.409734	0.996985
k__Bacteria.p__Bacteroidetes.c__Bacteroidia.o__Bacteroidales.f__Porphyromonadaceae.g__Coprobacter	mvPuberty	Simple mode	137	0.00137193	0.469297	0.997672
k__Bacteria.p__Bacteroidetes.c__Bacteroidia.o__Bacteroidales.f__Rikenellaceae.g__Alistipes.s__Alistipes_indistinctus	mvPuberty	Simple mode	137	0.000609043	0.418119	0.99884
k__Bacteria.p__Firmicutes.c__Clostridia.o__Clostridiales.f__Lachnospiraceae.g__Butyrivibrio	mvPuberty	Weighted median	137	-0.000143998	0.323163	0.999644
k__Bacteria.p__Bacteroidetes.c__Bacteroidia.o__Bacteroidales.f__Porphyromonadaceae.g__Barnesiella.s__Barnesiella_intestinihominis	mvPuberty	Simple mode	137	4.55265e-05	0.405225	0.999911
