# Supplementary material for: Cross-trait multivariate GWAS confirms health implications of pubertal timing
Source: Nat Commun. 2025 Jan 18;16:799. doi: 10.1038/s41467-025-56191-4 (PMC11742396; doi:10.1038/s41467-025-56191-4)
Supplement: Supplementary file 28 — Supplementary Data 25 [file 41467_2025_56191_MOESM28_ESM.xlsx]

## Sheet: ST25.Mediation-Biomarkers
Supplementary Data 25. Mendelian randomization analysis investigating the causal role of significant biomarkers on significant traits
Traits feature P value < 1.39E-3 (Bonferroni threshold, nominal P value corrected for 36 features available for testing after munging)
P values are derived from Mendelian randomization analysis
GWAS ID	exposure	outcome	method	nsnp	b	se	pval	Q	Q_df	Q_pval	egger_intercept	se	pval	snp_r2.exposure	snp_r2.outcome	correct_causal_direction	steiger_pval
ieu-b-109	HDL cholesterol	Coronary_artery_disease	MR Egger	286	-0.0900992	0.0625263	0.150692	1148.03	284	3.63055e-104	-0.006472	0.00166626	0.000127805
			Weighted median	286	-0.135564	0.0425453	0.0014408
			Inverse variance weighted	286	-0.28287	0.0389601	3.85631e-13	1209.02	285	6.23606e-114				0.10254	0.00542036	TRUE	0
			Simple mode	286	-0.309845	0.177004	0.0811087
			Weighted mode	286	0.0450215	0.0653037	0.491121
			MRlap	321	-0.0908739	0.0117975	1.33081e-14
			MR LASSO	218	-0.309362	0.0237196	7.0125e-39	Tuning statistic	0.0997577
		Endometrial cancer	MR Egger	315	0.128414	0.0855462	0.134334	513.476	313	6.26988e-12	-0.00452145	0.0022457	0.0449302
			Weighted median	315	0.0242986	0.0711038	0.732551
			Inverse variance weighted	315	-0.00831895	0.0522721	0.873553	520.126	314	2.12221e-12				0.110129	0.00471521	TRUE	0
			Simple mode	315	-0.0724993	0.175649	0.68007
			Weighted mode	315	0.0445935	0.08253	0.589352
			MRlap	366	0.013138	0.0113228	0.245918
			MR LASSO	311	-0.00814978	0.0390225	0.834567	Tuning statistic	0.10215
		FN_BMD	MR Egger	123	-0.00569737	0.0790126	0.942636	190.374	121	5.81446e-05	-0.00176272	0.00190811	0.357427
			Weighted median	123	-0.0875994	0.0615751	0.154839
			Inverse variance weighted	123	-0.0657377	0.0449059	0.143222	191.716	122	5.70664e-05				0.0415192	0.00695306	TRUE	9.45972e-102
			Simple mode	123	-0.0963595	0.134792	0.476051
			Weighted mode	123	-0.0125482	0.0680533	0.854015
			MRlap	133	-0.0544618	0.0415264	0.189689
			MR LASSO	118	-0.0711517	0.0353353	0.0440502	Tuning statistic	0.173128
		Heart_failure	MR Egger	305	0.0170074	0.0520285	0.743979	658.478	303	2.07052e-28	-0.00394496	0.00137313	0.00435349
			Weighted median	305	0.00358442	0.0414141	0.931029
			Inverse variance weighted	305	-0.101978	0.0318654	0.00137303	676.415	304	2.20883e-30				0.108027	0.00089935	TRUE	0
			Simple mode	305	0.070035	0.0866517	0.419587
			Weighted mode	305	0.0300127	0.0480735	0.532893
			MRlap	340	-0.0198997	0.00475095	2.80717e-05
			MR LASSO	285	-0.0982536	0.0214534	4.65273e-06	Tuning statistic	0.103572
		heel_BMD	MR Egger	276	-0.0173805	0.0292473	0.552829	3473.6	274	0	-0.00209813	0.000793088	0.00862766
			Weighted median	276	-0.0127911	0.0116058	0.270404
			Inverse variance weighted	276	-0.0782203	0.0182662	1.85029e-05	3562.33	275	0				0.10034	0.00816289	TRUE	0
			Simple mode	276	0.0161377	0.0265162	0.543293
			Weighted mode	276	-0.0017998	0.0106835	0.86634
			MRlap	312	-0.0729324	0.0177778	4.08789e-05
			MR LASSO	161	-0.0306133	0.00675439	5.8329e-06	Tuning statistic	0.0971109
		LS_BMD	MR Egger	123	-0.0766792	0.0857072	0.372743	195.581	121	2.06215e-05	0.000244212	0.00206372	0.905998
			Weighted median	123	-0.0427359	0.0642052	0.505657
			Inverse variance weighted	123	-0.0683236	0.0483835	0.157913	195.604	122	2.64685e-05				0.0415192	0.007993	TRUE	3.0392e-81
			Simple mode	123	-0.12258	0.133349	0.359782
			Weighted mode	123	-0.0907934	0.0799963	0.258613
			MRlap	133	-0.07796	0.0441333	0.0773179
			MR LASSO	118	-0.11279	0.0377049	0.00277707	Tuning statistic	0.182616
		mvAge	Inverse variance weighted	269	0.0424289	0.00566476	6.88856e-14	900.593	267	1.16962e-69				0.0926561	0.000702655	TRUE	0
			Weighted median	269	0.0206487	0.00606164	0.00065814
			MR Egger	269	-0.00155722	0.0088365	0.86025	1031.23	268	5.84756e-90	0.00141714	0.000227711	1.87447e-09
			Simple mode	269	0.0499154	0.0204269	0.0151867
			Weighted mode	269	0.0102798	0.00658089	0.119451
			MRlap	303	0.0325647	0.00463548	2.13926e-12
			MR LASSO	191	0.0446447	0.00343283	1.14294e-38	Tuning statistic	0.100026
		Parental lifespan (father’s and mother’s survival)	Inverse variance weighted	286	0.149149	0.0198218	5.29156e-14	972.428	284	3.56894e-76				0.102444	0.00206713	TRUE	0
			Weighted median	286	0.0750021	0.0197297	0.000143829
			MR Egger	286	0.0791432	0.0319199	0.0137394	998.853	285	5.31687e-80	0.00236739	0.000852179	0.00583297
			Simple mode	286	0.0795821	0.0493901	0.108222
			Weighted mode	286	0.0480055	0.022062	0.0303817
			MRlap	322	0.0534182	0.00732074	2.94634e-13
			MR LASSO	237	0.129454	0.0119666	2.8311e-27	Tuning statistic	0.0957284
		Total_BMD	Inverse variance weighted	318	-0.0555832	0.0214861	0.00968327	619.018	316	7.12737e-22				0.111682	0.0107005	TRUE	0
			Weighted median	318	-0.0105566	0.0273691	0.69971
			MR Egger	318	-0.0137459	0.0352969	0.697215	623.38	317	3.3939e-22	-0.00138603	0.000928796	0.136622
			Simple mode	318	-0.0779766	0.0636724	0.221615
			Weighted mode	318	-0.0221293	0.029441	0.452819
			MRlap	358	-0.0503145	0.0163993	0.00215433
			MR LASSO	308	-0.0759209	0.0151339	5.25891e-07	Tuning statistic	0.106907
ukb-d-30620_irnt	Alanine aminotransferase	Coronary_artery_disease	MR Egger	151	-0.108861	0.146032	0.457165	796.012	149	5.54906e-89	0.00927036	0.00340562	0.00726108
			Weighted median	151	0.183169	0.0604922	0.00246204
			Inverse variance weighted	151	0.24405	0.0686269	0.000376284	835.597	150	1.17147e-95				0.0435719	0.00348509	TRUE	0
			Simple mode	151	0.15473	0.148233	0.298243
			Weighted mode	151	0.139707	0.0868947	0.109988
			MRlap	182	0.0671573	0.0232461	0.00386506
			MR LASSO	113	0.185979	0.0344589	6.77178e-08	Tuning statistic	0.126213
		Endometrial cancer	MR Egger	167	0.139244	0.216461	0.520939	370.931	165	7.00654e-18	-0.00250782	0.00493102	0.611725
			Weighted median	167	0.0961405	0.114846	0.402522
			Inverse variance weighted	167	0.0399388	0.0932221	0.668341	371.513	166	8.97649e-18				0.0459374	0.00333867	TRUE	0
			Simple mode	167	-0.273911	0.284558	0.337157
			Weighted mode	167	0.174765	0.178988	0.330286
			MRlap	212	0.0253729	0.0201644	0.208282
			MR LASSO	178	0.0630219	0.0589479	0.285019	Tuning statistic	0.152677
		FN_BMD	MR Egger	64	-0.152182	0.151638	0.319478	102.74	62	0.000882082	0.00205933	0.00343975	0.551564
			Weighted median	64	-0.0426918	0.0898134	0.634546
			Inverse variance weighted	64	-0.0705174	0.0658983	0.284576	103.334	63	0.00102381				0.0214881	0.00371909	TRUE	1.14587e-50
			Simple mode	64	0.0493338	0.219591	0.822969
			Weighted mode	64	0.146161	0.227672	0.523216
			MRlap	79	-0.0323207	0.0576274	0.574896
		Heart_failure	Inverse variance weighted	159	0.137712	0.0518809	0.00794511	374.146	157	9.08582e-20				0.0437991	0.000535996	TRUE	0
			Weighted median	159	0.090118	0.0576731	0.118154
			MR Egger	159	-0.00223649	0.120661	0.985235	378.076	158	4.43724e-20	0.00352533	0.00274545	0.20101
			Simple mode	159	0.00962954	0.165977	0.953808
			Weighted mode	159	0.0751132	0.106305	0.480867
			MRlap	191	0.0183966	0.00824082	0.0255905
			MR LASSO	160	0.0467955	0.0317566	0.140599	Tuning statistic	0.141663
		heel_BMD	MR Egger	149	-0.004173	0.0627443	0.947064	2207.4	147	0	0.000446286	0.00148766	0.764607
			Weighted median	149	-0.0220286	0.0166472	0.185748
			Inverse variance weighted	149	0.0123839	0.0297542	0.677259	2208.76	148	0				0.0434185	0.00476666	TRUE	0
			Simple mode	149	0.0249733	0.0460806	0.588669
			Weighted mode	149	-0.0421755	0.0262572	0.110351
			MRlap	179	0.00092703	0.0309026	0.976068
			MR LASSO	84	-0.0126432	0.00955065	0.185568	Tuning statistic	0.120129
		LS_BMD	MR Egger	64	-0.189612	0.146371	0.199977	85.1158	62	0.0273745	0.00381375	0.00331944	0.255005
			Weighted median	64	-0.0312861	0.0872079	0.71978
			Inverse variance weighted	64	-0.0383304	0.064088	0.549779	86.928	63	0.0245887				0.0214881	0.00361199	TRUE	1.03954e-45
			Simple mode	64	0.0520078	0.17476	0.766991
			Weighted mode	64	0.0247138	0.128947	0.848626
			MRlap	79	-0.00284161	0.0564215	0.959832
			MR LASSO	74	0.0441256	0.0485216	0.363138	Tuning statistic	0.247842
		mvAge	Inverse variance weighted	138	-0.0471546	0.00778832	1.40828e-09	378.246	136	1.07863e-24				0.0369741	0.00029787	TRUE	0
			Weighted median	138	-0.0369314	0.00830442	8.69986e-06
			MR Egger	138	-0.0166905	0.0187951	0.376095	387.039	137	1.03874e-25	-0.000738796	0.000415499	0.0776232
			Simple mode	138	-0.0758492	0.0273239	0.00627471
			Weighted mode	138	-0.0102361	0.0199214	0.608203
			MRlap	166	-0.0363127	0.00735905	8.03872e-07
			MR LASSO	120	-0.0338141	0.00494066	7.69874e-12	Tuning statistic	0.130911
		parental_lifespan	Inverse variance weighted	148	-0.0786202	0.0371513	0.0343263	749.67	146	6.80768e-82				0.0424266	0.00131919	TRUE	0
			Weighted median	148	-0.11024	0.0282657	9.61414e-05
			MR Egger	148	-0.0130828	0.0794217	0.869387	754.147	147	2.53774e-82	-0.00173723	0.00186051	0.351981
			Simple mode	148	-0.137772	0.0779644	0.0792845
			Weighted mode	148	-0.154882	0.047497	0.00138051
			MRlap	178	-0.0273799	0.0150171	0.0682653
			MR LASSO	147	-0.0859231	0.016831	3.30697e-07	Tuning statistic	0.145847
		Total_BMD	Inverse variance weighted	172	0.053179	0.0326611	0.103481	325.059	170	8.36595e-12				0.0480501	0.00567455	TRUE	1.60242e-265
			Weighted median	172	0.0396676	0.0411538	0.335103
			MR Egger	172	-0.0491958	0.0719397	0.495002	329.926	171	3.537e-12	0.00263254	0.00165018	0.112501
			Simple mode	172	0.185177	0.123553	0.135777
			Weighted mode	172	0.162705	0.107722	0.132782
			MRlap	205	0.0390656	0.0265921	0.141815
			MR LASSO	176	0.0562967	0.0226489	0.0129324	Tuning statistic	0.142367
ukb-d-30630_irnt	Apolipoprotein A	Coronary_artery_disease	MR Egger	191	-0.0872159	0.0611337	0.155333	1068.71	189	1.04514e-122	-0.00467718	0.00215567	0.0312767
			Weighted median	191	-0.183462	0.0341128	7.52799e-08
			Inverse variance weighted	191	-0.186492	0.0409371	5.22453e-06	1095.33	190	4.15171e-127				0.0860956	0.0044998	TRUE	0
			Simple mode	191	-0.161742	0.112833	0.15337
			Weighted mode	191	-0.121368	0.035092	0.000670286
			MRlap	213	-0.0645963	0.0139303	3.53299e-06
			MR LASSO	129	-0.21159	0.0222348	1.79692e-21	Tuning statistic	0.111315
		Endometrial cancer	MR Egger	207	0.0870937	0.0707376	0.219651	327.575	205	1.11898e-07	-0.00196282	0.00244808	0.423608
			Weighted median	207	0.116613	0.0666328	0.0801045
			Inverse variance weighted	207	0.0445772	0.046777	0.340604	328.603	206	1.16946e-07				0.0911881	0.00312547	TRUE	0
			Simple mode	207	0.00703538	0.157926	0.96451
			Weighted mode	207	0.091757	0.0581778	0.116288
			MRlap	247	0.025481	0.0124028	0.0399323
			MR LASSO	213	0.0162991	0.0370164	0.659705	Tuning statistic	0.131826
		FN_BMD	MR Egger	70	-0.0700185	0.0697375	0.318924	99.8339	68	0.00719657	0.00275597	0.00229746	0.234469
			Weighted median	70	-0.0429456	0.0550331	0.435179
			Inverse variance weighted	70	-0.00408084	0.0430533	0.924485	101.947	69	0.00608903				0.0306541	0.00344988	TRUE	6.74923e-92
			Simple mode	70	-0.0451748	0.114722	0.69496
			Weighted mode	70	-0.0221314	0.0561027	0.694443
			MRlap	76	-0.00522626	0.0438913	0.905218
			MR LASSO	70	-0.0180773	0.0357248	0.612846	Tuning statistic	0.247012
		Heart_failure	MR Egger	203	-0.0427032	0.0441219	0.334285	459.068	201	3.11725e-22	-0.00101137	0.00153962	0.511996
			Weighted median	203	-0.0282304	0.0355103	0.426618
			Inverse variance weighted	203	-0.0643984	0.029216	0.0275093	460.054	202	3.57867e-22				0.0893867	0.00063298	TRUE	0
			Simple mode	203	0.0118757	0.0771358	0.877796
			Weighted mode	203	-0.0611367	0.0305962	0.0470384
			MRlap	228	-0.0119497	0.00490987	0.014941
			MR LASSO	188	-0.0472909	0.0226213	0.0365691	Tuning statistic	0.124806
		heel_BMD	MR Egger	183	0.0137227	0.0253087	0.588338	2458.23	181	0	-0.00229776	0.000902985	0.0117746
			Weighted median	183	0.0125745	0.00862398	0.144817
			Inverse variance weighted	183	-0.0343073	0.0171117	0.044974	2546.17	182	0				0.0838287	0.00515955	TRUE	0
			Simple mode	183	-0.00644175	0.0282145	0.819659
			Weighted mode	183	0.00681233	0.00740699	0.358939
			MRlap	205	-0.0354743	0.0184381	0.0543589
			MR LASSO	99	-0.0129001	0.00725106	0.0752293	Tuning statistic	0.122145
		LS_BMD	MR Egger	70	-0.0662973	0.0770816	0.392761	108.933	68	0.00119751	0.000845636	0.00254494	0.740699
			Weighted median	70	-0.0188095	0.0605521	0.756079
			Inverse variance weighted	70	-0.0461237	0.0471859	0.328327	109.109	69	0.00149728				0.0306541	0.00483246	TRUE	2.43645e-67
			Simple mode	70	-0.151971	0.135239	0.265026
			Weighted mode	70	-0.0331233	0.0669475	0.622337
			MRlap	76	-0.0479963	0.052484	0.360458
			MR LASSO	66	-0.0548288	0.0399751	0.170196	Tuning statistic	0.263339
		mvAge.summary.EUR	Inverse variance weighted	175	0.0224213	0.00512794	1.22897e-05	652.957	173	7.27027e-57				0.0797945	0.000431885	TRUE	0
			Weighted median	175	0.0213656	0.00480427	8.69944e-06
			MR Egger	175	0.00437654	0.00749752	0.560161	692.263	174	6.1788e-63	0.000857142	0.000265609	0.00149593
			Simple mode	175	0.0136958	0.011423	0.232174
			Weighted mode	175	0.0116313	0.00429066	0.00738374
			MRlap	195	0.0206003	0.00473831	1.37627e-05
			MR LASSO	123	0.021998	0.00314966	2.86375e-12	Tuning statistic	0.117889
		parental_lifespan	Inverse variance weighted	188	0.096361	0.0205377	2.70661e-06	856.969	186	1.14688e-86				0.0851771	0.00160209	TRUE	0
			Weighted median	188	0.0677626	0.017836	0.000145154
			MR Egger	188	0.0706031	0.0308336	0.0231548	862.742	187	2.55714e-87	0.00121826	0.00108831	0.264414
			Simple mode	188	0.0404085	0.0430533	0.349163
			Weighted mode	188	0.0404085	0.015738	0.0110225
			MRlap	211	0.040693	0.00847784	1.58722e-06
			MR LASSO	157	0.07062	0.0109943	1.3335e-10	Tuning statistic	0.119775
		Total_BMD	Inverse variance weighted	208	-0.0410858	0.0216093	0.0572627	494.19	206	1.01472e-25				0.0916685	0.00845467	TRUE	0
			Weighted median	208	-0.00486417	0.0251969	0.846923
			MR Egger	208	-0.0154574	0.0326504	0.636414	496.819	207	7.27864e-26	-0.00118438	0.00113134	0.29638
			Simple mode	208	-0.05594	0.0554718	0.31442
			Weighted mode	208	-0.0255531	0.0209738	0.224485
			MRlap	239	-0.0382138	0.0185879	0.0397972
			MR LASSO	197	-0.0394663	0.0142162	0.00550079	Tuning statistic	0.120562
ukb-d-30750_irnt	Glycated haemoglobin HbA1c	Coronary_artery_disease	MR Egger	230	0.0693158	0.0546554	0.206008	676.433	228	5.50172e-46	0.00578179	0.00172148	0.000917943
			Weighted median	230	0.159658	0.0324459	8.62188e-07
			Inverse variance weighted	230	0.221741	0.0311323	1.05957e-12	709.9	229	1.20537e-50				0.0979021	0.00352281	TRUE	0
			Simple mode	230	0.143674	0.0793042	0.0713461
			Weighted mode	230	0.130921	0.0400827	0.00125691
			MRlap	274	0.0716103	0.0112796	2.17243e-10
			MR LASSO	222	0.207485	0.0189143	5.34118e-28	Tuning statistic	0.121144
		Endometrial cancer	MR Egger	262	-0.024653	0.0823218	0.76482	362.054	260	2.86095e-05	0.00331402	0.00249212	0.18475
			Weighted median	262	0.00448506	0.0624897	0.942783
			Inverse variance weighted	262	0.0671525	0.0449074	0.134822	364.516	261	2.35831e-05				0.107618	0.00470362	TRUE	0
			Simple mode	262	0.0617141	0.132712	0.642302
			Weighted mode	262	0.0160152	0.0747641	0.83055
			MRlap	329	-0.00750919	0.0130116	0.563861
			MR LASSO	287	0.036883	0.0369669	0.31841	Tuning statistic	0.113634
		FN_BMD	MR Egger	106	-0.0613506	0.0835261	0.464292	182.005	104	3.49767e-06	0.00455038	0.00236758	0.0573478
			Weighted median	106	-0.00787378	0.0512423	0.87788
			Inverse variance weighted	106	0.0759779	0.0438083	0.0828599	188.47	105	1.074e-06				0.0398289	0.00644512	TRUE	1.73817e-98
			Simple mode	106	0.159874	0.105627	0.13314
			Weighted mode	106	0.0111538	0.0509026	0.826982
			MRlap	120	0.0919853	0.0419089	0.0281715
			MR LASSO	110	0.0604644	0.0318528	0.0576639	Tuning statistic	0.188096
		Heart_failure	MR Egger	250	-0.0431621	0.0492001	0.381186	443.866	248	2.89934e-13	0.00359507	0.00151224	0.0181983
			Weighted median	250	0.0393257	0.0346077	0.25582
			Inverse variance weighted	250	0.0546923	0.0272017	0.0443655	453.981	249	3.90717e-14				0.103151	0.000772906	TRUE	0
			Simple mode	250	0.0645931	0.0778459	0.407471
			Weighted mode	250	0.00679076	0.0368541	0.853959
			MRlap	301	0.00527549	0.00467697	0.259332
			MR LASSO	256	0.0214513	0.0198493	0.279825	Tuning statistic	0.110697
		heel_BMD	MR Egger	227	-0.0164458	0.0314275	0.601286	3186.22	225	0	0.000308938	0.000994225	0.756292
			Weighted median	227	-0.0281121	0.00985388	0.00433228
			Inverse variance weighted	227	-0.00835075	0.0175436	0.634074	3187.59	226	0				0.096327	0.00679072	TRUE	0
			Simple mode	227	-0.00338907	0.0189839	0.858472
			Weighted mode	227	-0.024819	0.00940584	0.00890169
			MRlap	271	-0.0115513	0.0188284	0.539543
			MR LASSO	150	-0.0132319	0.00587045	0.0241973	Tuning statistic	0.113942
		LS_BMD	MR Egger	106	-0.113282	0.0761292	0.139772	134.256	104	0.0245082	0.00577536	0.00215774	0.00864336
			Weighted median	106	-0.0212118	0.0568086	0.708858
			Inverse variance weighted	106	0.0610053	0.0405828	0.13278	143.504	105	0.00749527				0.0398289	0.0057541	TRUE	2.85404e-93
			Simple mode	106	0.069679	0.105525	0.510503
			Weighted mode	106	-0.0241862	0.0583	0.679093
			MRlap	120	0.0817356	0.0402969	0.0425259
			MR LASSO	116	0.0673172	0.0337398	0.0460223	Tuning statistic	0.234446
		mvAge	Inverse variance weighted	217	-0.035262	0.00461593	2.18552e-14	568.784	215	9.14467e-34				0.092879	0.000521661	TRUE	0
			Weighted median	217	-0.0212258	0.00501607	2.32084e-05
			MR Egger	217	0.00400465	0.0074809	0.592984	676.242	216	6.95626e-49	-0.00150356	0.000235916	1.11049e-09
			Simple mode	217	-0.0520471	0.0147406	0.000506218
			Weighted mode	217	-0.0113215	0.00523713	0.0317343
			MRlap	257	-0.0287679	0.00452955	2.13694e-10
			MR LASSO	190	-0.0326364	0.00301913	3.09131e-27	Tuning statistic	0.111193
		parental_lifespan	Inverse variance weighted	227	-0.0721715	0.0133885	7.02403e-08	359.217	225	3.13028e-08				0.0976459	0.000957903	TRUE	0
			Weighted median	227	-0.0375711	0.0168137	0.0254468
			MR Egger	227	0.0384126	0.0224137	0.087943	415.526	226	2.36143e-13	-0.00418894	0.000705348	1.07969e-08
			Simple mode	227	-0.0731621	0.0401755	0.0699199
			Weighted mode	227	-0.0254528	0.0199534	0.203402
			MRlap	271	-0.0240136	0.00626838	0.000127672
			MR LASSO	233	-0.0757233	0.0102559	1.54293e-13	Tuning statistic	0.124372
		Total_BMD	Inverse variance weighted	264	0.0235781	0.0202943	0.245315	513.88	262	1.52279e-18				0.108666	0.0092503	TRUE	0
			Weighted median	264	0.0156629	0.0249323	0.529862
			MR Egger	264	-0.0271713	0.0370194	0.46362	519.136	263	5.78222e-19	0.0018438	0.00112638	0.102848
			Simple mode	264	-0.00471487	0.0564222	0.933467
			Weighted mode	264	0.0116075	0.0259412	0.654914
			MRlap	321	0.0311843	0.0168897	0.0648413
			MR LASSO	280	0.0160778	0.0142719	0.259939	Tuning statistic	0.110926
