# Supplementary material for: Cross-trait multivariate GWAS confirms health implications of pubertal timing
Source: Nat Commun. 2025 Jan 18;16:799. doi: 10.1038/s41467-025-56191-4 (PMC11742396; doi:10.1038/s41467-025-56191-4)
Supplement: Supplementary file 29 — Supplementary Data 26 [file 41467_2025_56191_MOESM29_ESM.xlsx]

## Sheet: ST26.Mediation-Parabacteroides
Supplementary Data 26. Mendelian randomization analysis investigating the causal role of Parabacteroides on significant traits
P values are derived from Mendelian randomization analysis
outcome	exposure	method	nsnp	b	se	pval	egger_intercept	se	pval	Q	Q_df	Q_pval
Coronary_artery_disease	k__Bacteria.p__Bacteroidetes.c__Bacteroidia.o__Bacteroidales.f__Porphyromonadaceae.g__Parabacteroides	MR Egger	10	0.169878	0.243261	0.504757	-0.0167581	0.0228952	0.485087	15.8749	8	0.0442054
	k__Bacteria.p__Bacteroidetes.c__Bacteroidia.o__Bacteroidales.f__Porphyromonadaceae.g__Parabacteroides	Weighted median	10	0.0332699	0.0387753	0.390882
	k__Bacteria.p__Bacteroidetes.c__Bacteroidia.o__Bacteroidales.f__Porphyromonadaceae.g__Parabacteroides	Simple mode	10	0.0510073	0.0623135	0.434176
	k__Bacteria.p__Bacteroidetes.c__Bacteroidia.o__Bacteroidales.f__Porphyromonadaceae.g__Parabacteroides	Weighted mode	10	0.045814	0.0578969	0.449118
	k__Bacteria.p__Bacteroidetes.c__Bacteroidia.o__Bacteroidales.f__Porphyromonadaceae.g__Parabacteroides	Inverse variance weighted	10	-0.0058105	0.0384938	0.880018				16.9441	6	0.00949097
	k__Bacteria.p__Bacteroidetes.c__Bacteroidia.o__Bacteroidales.f__Porphyromonadaceae.g__Parabacteroides.s__Parabacteroides	Inverse variance weighted	6	-0.0513281	0.0315279	0.10352				4.16878	5	0.525381
	k__Bacteria.p__Bacteroidetes.c__Bacteroidia.o__Bacteroidales.f__Porphyromonadaceae.g__Parabacteroides.s__Parabacteroides	MR Egger	6	-0.278667	0.170121	0.176752	0.0294207	0.0216897	0.246471	5.16983	4	0.270312
	k__Bacteria.p__Bacteroidetes.c__Bacteroidia.o__Bacteroidales.f__Porphyromonadaceae.g__Parabacteroides.s__Parabacteroides	Weighted median	6	-0.0671161	0.0340093	0.0484429
	k__Bacteria.p__Bacteroidetes.c__Bacteroidia.o__Bacteroidales.f__Porphyromonadaceae.g__Parabacteroides.s__Parabacteroides	Simple mode	6	-0.0831316	0.0520532	0.171144
	k__Bacteria.p__Bacteroidetes.c__Bacteroidia.o__Bacteroidales.f__Porphyromonadaceae.g__Parabacteroides.s__Parabacteroides	Weighted mode	6	-0.0831316	0.0536117	0.181686
Endometrial cancer	k__Bacteria.p__Bacteroidetes.c__Bacteroidia.o__Bacteroidales.f__Porphyromonadaceae.g__Parabacteroides	Inverse variance weighted	10	-0.070672	0.063635	0.266748				66.5034	9	7.35165e-11
	k__Bacteria.p__Bacteroidetes.c__Bacteroidia.o__Bacteroidales.f__Porphyromonadaceae.g__Parabacteroides	MR Egger	10	-0.153547	0.40446	0.714096	0.00781594	0.0376695	0.840814	4.90536	8	0.767642
	k__Bacteria.p__Bacteroidetes.c__Bacteroidia.o__Bacteroidales.f__Porphyromonadaceae.g__Parabacteroides	Weighted median	10	-0.0727085	0.0825032	0.378165
	k__Bacteria.p__Bacteroidetes.c__Bacteroidia.o__Bacteroidales.f__Porphyromonadaceae.g__Parabacteroides	Simple mode	10	-0.166914	0.137056	0.254247
	k__Bacteria.p__Bacteroidetes.c__Bacteroidia.o__Bacteroidales.f__Porphyromonadaceae.g__Parabacteroides	Weighted mode	10	-0.163208	0.128421	0.235634
	k__Bacteria.p__Bacteroidetes.c__Bacteroidia.o__Bacteroidales.f__Porphyromonadaceae.g__Parabacteroides.s__Parabacteroides	Inverse variance weighted	6	-0.0501668	0.0584986	0.391128				17.8479	5	0.00314326
	k__Bacteria.p__Bacteroidetes.c__Bacteroidia.o__Bacteroidales.f__Porphyromonadaceae.g__Parabacteroides.s__Parabacteroides	MR Egger	6	-0.208234	0.34002	0.573366	0.02042	0.0432709	0.661581	3.94608	4	0.413352
	k__Bacteria.p__Bacteroidetes.c__Bacteroidia.o__Bacteroidales.f__Porphyromonadaceae.g__Parabacteroides.s__Parabacteroides	Weighted median	6	-0.0172204	0.073213	0.814046
	k__Bacteria.p__Bacteroidetes.c__Bacteroidia.o__Bacteroidales.f__Porphyromonadaceae.g__Parabacteroides.s__Parabacteroides	Simple mode	6	0.00692535	0.111992	0.953088
	k__Bacteria.p__Bacteroidetes.c__Bacteroidia.o__Bacteroidales.f__Porphyromonadaceae.g__Parabacteroides.s__Parabacteroides	Weighted mode	6	0.0167381	0.108121	0.883027
FN_BMD	k__Bacteria.p__Bacteroidetes.c__Bacteroidia.o__Bacteroidales.f__Porphyromonadaceae.g__Parabacteroides	Inverse variance weighted	8	0.063969	0.0407316	0.116299				7.97542	9	0.536626
	k__Bacteria.p__Bacteroidetes.c__Bacteroidia.o__Bacteroidales.f__Porphyromonadaceae.g__Parabacteroides	MR Egger	8	0.105138	0.362344	0.78146	-0.0036113	0.0315827	0.912695	2.90166	6	0.821084
	k__Bacteria.p__Bacteroidetes.c__Bacteroidia.o__Bacteroidales.f__Porphyromonadaceae.g__Parabacteroides	Weighted median	8	0.025556	0.0535474	0.633177
	k__Bacteria.p__Bacteroidetes.c__Bacteroidia.o__Bacteroidales.f__Porphyromonadaceae.g__Parabacteroides	Simple mode	8	0.0184315	0.0714116	0.803752
	k__Bacteria.p__Bacteroidetes.c__Bacteroidia.o__Bacteroidales.f__Porphyromonadaceae.g__Parabacteroides	Weighted mode	8	0.0184315	0.0754152	0.81393
	k__Bacteria.p__Bacteroidetes.c__Bacteroidia.o__Bacteroidales.f__Porphyromonadaceae.g__Parabacteroides.s__Parabacteroides	Inverse variance weighted	4	0.0222259	0.0383613	0.56233				0.627718	3	0.890059
	k__Bacteria.p__Bacteroidetes.c__Bacteroidia.o__Bacteroidales.f__Porphyromonadaceae.g__Parabacteroides.s__Parabacteroides	MR Egger	4	-0.292563	0.240936	0.348561	0.0377181	0.0285007	0.316723	0.0279589	2	0.986118
	k__Bacteria.p__Bacteroidetes.c__Bacteroidia.o__Bacteroidales.f__Porphyromonadaceae.g__Parabacteroides.s__Parabacteroides	Weighted median	4	0.0493471	0.0450538	0.273388
	k__Bacteria.p__Bacteroidetes.c__Bacteroidia.o__Bacteroidales.f__Porphyromonadaceae.g__Parabacteroides.s__Parabacteroides	Simple mode	4	0.0524081	0.061043	0.453717
	k__Bacteria.p__Bacteroidetes.c__Bacteroidia.o__Bacteroidales.f__Porphyromonadaceae.g__Parabacteroides.s__Parabacteroides	Weighted mode	4	0.0524081	0.0597988	0.445324
Heart_failure	k__Bacteria.p__Bacteroidetes.c__Bacteroidia.o__Bacteroidales.f__Porphyromonadaceae.g__Parabacteroides	MR Egger	10	-0.0588569	0.200851	0.776951	0.00578072	0.0188227	0.766599	7.8811	8	0.44517
	k__Bacteria.p__Bacteroidetes.c__Bacteroidia.o__Bacteroidales.f__Porphyromonadaceae.g__Parabacteroides	Weighted median	10	-0.00763139	0.0423325	0.856939
	k__Bacteria.p__Bacteroidetes.c__Bacteroidia.o__Bacteroidales.f__Porphyromonadaceae.g__Parabacteroides	Simple mode	10	0.00109514	0.0666054	0.98724
	k__Bacteria.p__Bacteroidetes.c__Bacteroidia.o__Bacteroidales.f__Porphyromonadaceae.g__Parabacteroides	Weighted mode	10	0.00109514	0.0642004	0.986762
	k__Bacteria.p__Bacteroidetes.c__Bacteroidia.o__Bacteroidales.f__Porphyromonadaceae.g__Parabacteroides	Inverse variance weighted	10	0.00201218	0.0325477	0.950704				19.0676	9	0.0246242
	k__Bacteria.p__Bacteroidetes.c__Bacteroidia.o__Bacteroidales.f__Porphyromonadaceae.g__Parabacteroides.s__Parabacteroides	Inverse variance weighted	6	0.0138642	0.0552447	0.801845				20.6147	5	0.000957683
	k__Bacteria.p__Bacteroidetes.c__Bacteroidia.o__Bacteroidales.f__Porphyromonadaceae.g__Parabacteroides.s__Parabacteroides	MR Egger	6	0.0525428	0.359063	0.890737	-0.00499948	0.0457217	0.918194	17.7947	4	0.00135349
	k__Bacteria.p__Bacteroidetes.c__Bacteroidia.o__Bacteroidales.f__Porphyromonadaceae.g__Parabacteroides.s__Parabacteroides	Weighted median	6	0.0289967	0.0409692	0.479088
	k__Bacteria.p__Bacteroidetes.c__Bacteroidia.o__Bacteroidales.f__Porphyromonadaceae.g__Parabacteroides.s__Parabacteroides	Simple mode	6	0.0293895	0.0507498	0.587627
	k__Bacteria.p__Bacteroidetes.c__Bacteroidia.o__Bacteroidales.f__Porphyromonadaceae.g__Parabacteroides.s__Parabacteroides	Weighted mode	6	0.0293895	0.0442873	0.536309
heel_BMD	k__Bacteria.p__Bacteroidetes.c__Bacteroidia.o__Bacteroidales.f__Porphyromonadaceae.g__Parabacteroides	Inverse variance weighted	10	0.0342484	0.0200855	0.0881698				2.91473	7	0.892776
	k__Bacteria.p__Bacteroidetes.c__Bacteroidia.o__Bacteroidales.f__Porphyromonadaceae.g__Parabacteroides	MR Egger	10	-0.0771547	0.124552	0.552844	0.010628	0.0117238	0.39114	60.3082	8	4.05517e-10
	k__Bacteria.p__Bacteroidetes.c__Bacteroidia.o__Bacteroidales.f__Porphyromonadaceae.g__Parabacteroides	Weighted median	10	0.00665934	0.0109024	0.541321
	k__Bacteria.p__Bacteroidetes.c__Bacteroidia.o__Bacteroidales.f__Porphyromonadaceae.g__Parabacteroides	Simple mode	10	0.00445563	0.0121841	0.723042
	k__Bacteria.p__Bacteroidetes.c__Bacteroidia.o__Bacteroidales.f__Porphyromonadaceae.g__Parabacteroides	Weighted mode	10	0.00445563	0.0125584	0.730917
	k__Bacteria.p__Bacteroidetes.c__Bacteroidia.o__Bacteroidales.f__Porphyromonadaceae.g__Parabacteroides.s__Parabacteroides	Inverse variance weighted	6	0.00694827	0.00684253	0.30989				1.77937	3	0.619434
	k__Bacteria.p__Bacteroidetes.c__Bacteroidia.o__Bacteroidales.f__Porphyromonadaceae.g__Parabacteroides.s__Parabacteroides	MR Egger	6	-0.0188361	0.0401004	0.663015	0.00332667	0.00509783	0.549639	3.40455	4	0.49254
	k__Bacteria.p__Bacteroidetes.c__Bacteroidia.o__Bacteroidales.f__Porphyromonadaceae.g__Parabacteroides.s__Parabacteroides	Weighted median	6	0.010866	0.00855149	0.20385
	k__Bacteria.p__Bacteroidetes.c__Bacteroidia.o__Bacteroidales.f__Porphyromonadaceae.g__Parabacteroides.s__Parabacteroides	Simple mode	6	0.0163597	0.0125043	0.247676
	k__Bacteria.p__Bacteroidetes.c__Bacteroidia.o__Bacteroidales.f__Porphyromonadaceae.g__Parabacteroides.s__Parabacteroides	Weighted mode	6	0.0160692	0.0130686	0.273544
LS_BMD	k__Bacteria.p__Bacteroidetes.c__Bacteroidia.o__Bacteroidales.f__Porphyromonadaceae.g__Parabacteroides	Inverse variance weighted	8	0.103374	0.0431639	0.0166244				4.94841	9	0.838782
	k__Bacteria.p__Bacteroidetes.c__Bacteroidia.o__Bacteroidales.f__Porphyromonadaceae.g__Parabacteroides	MR Egger	8	0.362268	0.381915	0.379469	-0.0227015	0.0332742	0.520531	1.41908	6	0.964687
	k__Bacteria.p__Bacteroidetes.c__Bacteroidia.o__Bacteroidales.f__Porphyromonadaceae.g__Parabacteroides	Weighted median	8	0.128576	0.0547646	0.018885
	k__Bacteria.p__Bacteroidetes.c__Bacteroidia.o__Bacteroidales.f__Porphyromonadaceae.g__Parabacteroides	Simple mode	8	0.143135	0.0743055	0.0954407
	k__Bacteria.p__Bacteroidetes.c__Bacteroidia.o__Bacteroidales.f__Porphyromonadaceae.g__Parabacteroides	Weighted mode	8	0.147594	0.0765672	0.0952521
	k__Bacteria.p__Bacteroidetes.c__Bacteroidia.o__Bacteroidales.f__Porphyromonadaceae.g__Parabacteroides.s__Parabacteroides	Inverse variance weighted	4	0.124904	0.0407699	0.00218668				7.54783	5	0.182979
	k__Bacteria.p__Bacteroidetes.c__Bacteroidia.o__Bacteroidales.f__Porphyromonadaceae.g__Parabacteroides.s__Parabacteroides	MR Egger	4	0.16885	0.260563	0.58343	-0.00524565	0.0307191	0.880124	0.598558	2	0.741352
	k__Bacteria.p__Bacteroidetes.c__Bacteroidia.o__Bacteroidales.f__Porphyromonadaceae.g__Parabacteroides.s__Parabacteroides	Weighted median	4	0.118421	0.0504985	0.0190248
	k__Bacteria.p__Bacteroidetes.c__Bacteroidia.o__Bacteroidales.f__Porphyromonadaceae.g__Parabacteroides.s__Parabacteroides	Simple mode	4	0.110628	0.0667982	0.196269
	k__Bacteria.p__Bacteroidetes.c__Bacteroidia.o__Bacteroidales.f__Porphyromonadaceae.g__Parabacteroides.s__Parabacteroides	Weighted mode	4	0.108382	0.0667072	0.202683
MetS	k__Bacteria.p__Bacteroidetes.c__Bacteroidia.o__Bacteroidales.f__Porphyromonadaceae.g__Parabacteroides	Inverse variance weighted	7	0.0166715	0.0167005	0.318152				1.88456	7	0.965953
	k__Bacteria.p__Bacteroidetes.c__Bacteroidia.o__Bacteroidales.f__Porphyromonadaceae.g__Parabacteroides	MR Egger	7	-0.0651964	0.174838	0.724511	0.00717823	0.0152493	0.657658	16.225	5	0.00623008
	k__Bacteria.p__Bacteroidetes.c__Bacteroidia.o__Bacteroidales.f__Porphyromonadaceae.g__Parabacteroides	Weighted median	7	0.0101545	0.0150842	0.500828
	k__Bacteria.p__Bacteroidetes.c__Bacteroidia.o__Bacteroidales.f__Porphyromonadaceae.g__Parabacteroides	Simple mode	7	0.00513398	0.0292286	0.866347
	k__Bacteria.p__Bacteroidetes.c__Bacteroidia.o__Bacteroidales.f__Porphyromonadaceae.g__Parabacteroides	Weighted mode	7	-0.00243683	0.0254638	0.926877
	k__Bacteria.p__Bacteroidetes.c__Bacteroidia.o__Bacteroidales.f__Porphyromonadaceae.g__Parabacteroides.s__Parabacteroides	Inverse variance weighted	4	0.00783328	0.0134505	0.560312				3.83039	5	0.574085
	k__Bacteria.p__Bacteroidetes.c__Bacteroidia.o__Bacteroidales.f__Porphyromonadaceae.g__Parabacteroides.s__Parabacteroides	MR Egger	4	0.0438143	0.0920246	0.680933	-0.00440006	0.0110851	0.729768	5.76306	2	0.056049
	k__Bacteria.p__Bacteroidetes.c__Bacteroidia.o__Bacteroidales.f__Porphyromonadaceae.g__Parabacteroides.s__Parabacteroides	Weighted median	4	0.00575167	0.0115337	0.618001
	k__Bacteria.p__Bacteroidetes.c__Bacteroidia.o__Bacteroidales.f__Porphyromonadaceae.g__Parabacteroides.s__Parabacteroides	Simple mode	4	-0.00543537	0.0221992	0.822369
	k__Bacteria.p__Bacteroidetes.c__Bacteroidia.o__Bacteroidales.f__Porphyromonadaceae.g__Parabacteroides.s__Parabacteroides	Weighted mode	4	0.00249997	0.020854	0.912156
mvAge	k__Bacteria.p__Bacteroidetes.c__Bacteroidia.o__Bacteroidales.f__Porphyromonadaceae.g__Parabacteroides	MR Egger	9	0.0290209	0.0328668	0.406545	-0.00273359	0.00306271	0.401743	11.1691	7	0.131409
	k__Bacteria.p__Bacteroidetes.c__Bacteroidia.o__Bacteroidales.f__Porphyromonadaceae.g__Parabacteroides	Weighted median	9	-0.00237034	0.00631503	0.707401
	k__Bacteria.p__Bacteroidetes.c__Bacteroidia.o__Bacteroidales.f__Porphyromonadaceae.g__Parabacteroides	Simple mode	9	-0.0117047	0.0131673	0.399985
	k__Bacteria.p__Bacteroidetes.c__Bacteroidia.o__Bacteroidales.f__Porphyromonadaceae.g__Parabacteroides	Weighted mode	9	-0.0117047	0.0114036	0.334734
	k__Bacteria.p__Bacteroidetes.c__Bacteroidia.o__Bacteroidales.f__Porphyromonadaceae.g__Parabacteroides	Inverse variance weighted	9	8.88485e-05	0.00535903	0.986772				8.61635	9	0.473414
	k__Bacteria.p__Bacteroidetes.c__Bacteroidia.o__Bacteroidales.f__Porphyromonadaceae.g__Parabacteroides.s__Parabacteroides	Inverse variance weighted	6	0.00341075	0.00758305	0.652865				6.21706	3	0.101514
	k__Bacteria.p__Bacteroidetes.c__Bacteroidia.o__Bacteroidales.f__Porphyromonadaceae.g__Parabacteroides.s__Parabacteroides	MR Egger	6	0.0506464	0.0429024	0.303204	-0.00611937	0.00547467	0.326269	15.7083	4	0.00343668
	k__Bacteria.p__Bacteroidetes.c__Bacteroidia.o__Bacteroidales.f__Porphyromonadaceae.g__Parabacteroides.s__Parabacteroides	Weighted median	6	0.000835403	0.00606611	0.890465
	k__Bacteria.p__Bacteroidetes.c__Bacteroidia.o__Bacteroidales.f__Porphyromonadaceae.g__Parabacteroides.s__Parabacteroides	Simple mode	6	-0.00359647	0.0123894	0.783252
	k__Bacteria.p__Bacteroidetes.c__Bacteroidia.o__Bacteroidales.f__Porphyromonadaceae.g__Parabacteroides.s__Parabacteroides	Weighted mode	6	-0.00223702	0.0115663	0.854251
Parental lifespan (father’s and mother’s survival)	k__Bacteria.p__Bacteroidetes.c__Bacteroidia.o__Bacteroidales.f__Porphyromonadaceae.g__Parabacteroides	MR Egger	10	0.14564	0.139607	0.327346	-0.0141853	0.0131103	0.310784	16.6334	8	0.0341607
	k__Bacteria.p__Bacteroidetes.c__Bacteroidia.o__Bacteroidales.f__Porphyromonadaceae.g__Parabacteroides	Weighted median	10	-0.0269921	0.0232777	0.246224
	k__Bacteria.p__Bacteroidetes.c__Bacteroidia.o__Bacteroidales.f__Porphyromonadaceae.g__Parabacteroides	Simple mode	10	-0.0568877	0.0492283	0.277605
	k__Bacteria.p__Bacteroidetes.c__Bacteroidia.o__Bacteroidales.f__Porphyromonadaceae.g__Parabacteroides	Weighted mode	10	-0.0551692	0.0436272	0.237792
	k__Bacteria.p__Bacteroidetes.c__Bacteroidia.o__Bacteroidales.f__Porphyromonadaceae.g__Parabacteroides	Inverse variance weighted	10	-0.00342245	0.0228168	0.880767				12.4402	8	0.132616
	k__Bacteria.p__Bacteroidetes.c__Bacteroidia.o__Bacteroidales.f__Porphyromonadaceae.g__Parabacteroides.s__Parabacteroides	Inverse variance weighted	6	0.00185593	0.017309	0.914612				3.92981	5	0.559565
	k__Bacteria.p__Bacteroidetes.c__Bacteroidia.o__Bacteroidales.f__Porphyromonadaceae.g__Parabacteroides.s__Parabacteroides	MR Egger	6	0.07985	0.105996	0.493164	-0.0100549	0.0134635	0.496674	6.33649	4	0.175389
	k__Bacteria.p__Bacteroidetes.c__Bacteroidia.o__Bacteroidales.f__Porphyromonadaceae.g__Parabacteroides.s__Parabacteroides	Weighted median	6	-0.00559557	0.019316	0.772057
	k__Bacteria.p__Bacteroidetes.c__Bacteroidia.o__Bacteroidales.f__Porphyromonadaceae.g__Parabacteroides.s__Parabacteroides	Simple mode	6	-0.0286523	0.0348268	0.448118
	k__Bacteria.p__Bacteroidetes.c__Bacteroidia.o__Bacteroidales.f__Porphyromonadaceae.g__Parabacteroides.s__Parabacteroides	Weighted mode	6	-0.0286523	0.0365657	0.468759
Total_BMD	k__Bacteria.p__Bacteroidetes.c__Bacteroidia.o__Bacteroidales.f__Porphyromonadaceae.g__Parabacteroides	Inverse variance weighted	10	0.0591751	0.0237656	0.0127761				16.9381	9	0.0496947
	k__Bacteria.p__Bacteroidetes.c__Bacteroidia.o__Bacteroidales.f__Porphyromonadaceae.g__Parabacteroides	MR Egger	10	0.109089	0.155656	0.503277	-0.00470607	0.0144928	0.753723	8.50427	8	0.385822
	k__Bacteria.p__Bacteroidetes.c__Bacteroidia.o__Bacteroidales.f__Porphyromonadaceae.g__Parabacteroides	Weighted median	10	0.0375727	0.0315793	0.234129
	k__Bacteria.p__Bacteroidetes.c__Bacteroidia.o__Bacteroidales.f__Porphyromonadaceae.g__Parabacteroides	Simple mode	10	0.0233276	0.0476231	0.635968
	k__Bacteria.p__Bacteroidetes.c__Bacteroidia.o__Bacteroidales.f__Porphyromonadaceae.g__Parabacteroides	Weighted mode	10	0.0233276	0.044142	0.609958
	k__Bacteria.p__Bacteroidetes.c__Bacteroidia.o__Bacteroidales.f__Porphyromonadaceae.g__Parabacteroides.s__Parabacteroides	Inverse variance weighted	6	0.00521401	0.0213132	0.806737				7.22003	5	0.204784
	k__Bacteria.p__Bacteroidetes.c__Bacteroidia.o__Bacteroidales.f__Porphyromonadaceae.g__Parabacteroides.s__Parabacteroides	MR Egger	6	-0.00167384	0.12355	0.989839	0.000889876	0.0157227	0.95758	3.92661	4	0.41603
	k__Bacteria.p__Bacteroidetes.c__Bacteroidia.o__Bacteroidales.f__Porphyromonadaceae.g__Parabacteroides.s__Parabacteroides	Weighted median	6	0.0164278	0.0276	0.551703
	k__Bacteria.p__Bacteroidetes.c__Bacteroidia.o__Bacteroidales.f__Porphyromonadaceae.g__Parabacteroides.s__Parabacteroides	Simple mode	6	0.0216475	0.0368528	0.582455
	k__Bacteria.p__Bacteroidetes.c__Bacteroidia.o__Bacteroidales.f__Porphyromonadaceae.g__Parabacteroides.s__Parabacteroides	Weighted mode	6	0.0231119	0.0380347	0.569956
