# Supplementary material for: Cross-trait multivariate GWAS confirms health implications of pubertal timing
Source: Nat Commun. 2025 Jan 18;16:799. doi: 10.1038/s41467-025-56191-4 (PMC11742396; doi:10.1038/s41467-025-56191-4)
Supplement: Supplementary file 30 — Supplementary Data 27 [file 41467_2025_56191_MOESM30_ESM.xlsx]

## Sheet: ST27. MR-BMA
Supplementary Data 27. Ranking of models and Prioritization of causal serum biomarkers using the MR-BMA method
Outcome	Biomarkers	MIP	MACE	Empirical P-value	Bonferroni-adjusted P-value	Models	Posterior probability	Causal estimate
Coronary_artery_disease	Alanine aminotransferase	0.999	0.2	9.999e-05	0.00039996	Alanine aminotransferase, HDL cholesterol	0.916	0.201,-0.266
	HDL cholesterol	0.992	-0.265	0.00019998	0.00039996	Alanine aminotransferase, Glycated haemoglobin HbA1c, HDL cholesterol	0.054	0.192,0.16,-0.252
	Glycated haemoglobin HbA1c	0.056	0.009	0.983102	0.985201	Alanine aminotransferase, Apolipoprotein A, HDL cholesterol	0.02	0.204,0.121,-0.38
	Apolipoprotein A	0.03	0.001	0.985201	0.985201	Alanine aminotransferase, Apolipoprotein A	0.007	0.197,-0.232
mvAge	Glycated haemoglobin HbA1c	1	-0.074	9.999e-05	0.00013332	Alanine aminotransferase, Glycated haemoglobin HbA1c, HDL cholesterol	0.943	-0.028,-0.074,0.029
	Alanine aminotransferase	0.999	-0.028	9.999e-05	0.00013332	Alanine aminotransferase, Glycated haemoglobin HbA1c, Apolipoprotein A	0.051	-0.027,-0.079,0.026
	HDL cholesterol	0.947	0.028	9.999e-05	0.00013332	Alanine aminotransferase, Glycated haemoglobin HbA1c, Apolipoprotein A, HDL cholesterol	0.002	-0.028,-0.073,-0.009,0.038
	Apolipoprotein A	0.053	0.001	0.956304	0.956304	Alanine aminotransferase, Glycated haemoglobin HbA1c	0.002	-0.028,-0.089,,
