# Supplementary material for: Cross-trait multivariate GWAS confirms health implications of pubertal timing
Source: Nat Commun. 2025 Jan 18;16:799. doi: 10.1038/s41467-025-56191-4 (PMC11742396; doi:10.1038/s41467-025-56191-4)
Supplement: Supplementary file 31 — Supplementary Data 28 [file 41467_2025_56191_MOESM31_ESM.xlsx]

## Sheet: ST28.Dietary factors
Supplementary Data 28. Mendelian randomization analysis investigating the causal role of dietary factors on mvPuberty
Dietary factors feature P value < 2.78E-3 (Bonferroni threshold, nominal P value corrected for 18 features available for testing after munging)
P values are derived from Mendelian randomization analysis
outcome	GWAS ID	exposure	method	nsnp	b	se	pval	Q	Q_df	Q_pval	egger_intercept	se	pval	snp_r2.exposure	snp_r2.outcome	correct_causal_direction	steiger_pval
mvPuberty	UKB-a-25	Alcohol intake frequency.	Inverse variance weighted	17	-0.0174202	0.0809655	0.829646	308.429	16	4.57117e-56	0.0123469	0.00752666	0.121714	0.00282048	0.000601868	TRUE	3.67479e-38
			MR Egger	17	-0.449273	0.274286	0.122229	261.513	15	5.24746e-47
			MR LASSO	14	0.066234	0.0423085	0.117466	Tuning statistic	1.17769
			Simple mode	17	0.120334	0.054047	0.0406981
			Weighted median	17	0.0352591	0.0413289	0.393584
			Weighted mode	17	0.0855259	0.063348	0.195776
			MRlap	18	-0.0566671	0.165906	0.732682
mvPuberty	UKB-b-11348	Bread intake	Inverse variance weighted	9	-0.0702113	0.131447	0.593245	56.2889	8	2.47801e-09	-0.01877	0.0122472	0.16924	0.000867576	0.000113248	TRUE	2.59618e-20
			MR Egger	9	1.27742	0.887684	0.193309	42.1466	7	4.87262e-07
			MR LASSO	8	0.0112236	0.10639	0.915983	Tuning statistic	1.57809
			Simple mode	9	0.086278	0.115358	0.475921
			Weighted median	9	-0.0193068	0.0819485	0.813746
			Weighted mode	9	0.101554	0.100706	0.342775
			MRlap	9	-0.112317	0.201311	0.576893
mvPuberty	UKB-b-14179	Lamb/mutton intake	Inverse variance weighted	6	-0.0188523	0.0838775	0.822166	4.36028	5	0.498792	0.00337843	0.0039203	0.437408	0.00078849	0.000126849	TRUE	1.11233e-16
			MR Egger	6	-0.34791	0.390939	0.42379	3.61762	4	0.460221
			MR LASSO	7	0.035035	0.0907878	0.69957	Tuning statistic	1.45249
			Simple mode	6	-0.0688132	0.156561	0.678626
			Weighted median	6	-0.0515837	0.1034	0.617867
			Weighted mode	6	-0.0741631	0.131687	0.597631
			MRlap	9	0.0898993	0.223646	0.687705
mvPuberty	UKB-b-1489	Cheese intake	Inverse variance weighted	17	0.160215	0.147495	0.277374	255.43	15	9.44261e-46	0.0123867	0.0120715	0.321103	0.0016422	0.000670565	TRUE	6.84842e-13
			MR Egger	17	-0.640849	0.794446	0.432466	273.359	16	8.14635e-49
			MR LASSO	9	-0.060268	0.0708946	0.395266	Tuning statistic	0.612405
			Simple mode	17	-0.245677	0.0967141	0.0218295
			Weighted median	17	-0.186364	0.0753826	0.013427
			Weighted mode	17	-0.245677	0.0820322	0.00857039
			MRlap	20	0.318099	0.210417	0.130596
mvPuberty	UKB-b-15926	Cereal intake	Inverse variance weighted	12	0.0847694	0.117994	0.472497	62.3928	11	3.32132e-09	-0.00951688	0.00849842	0.288956	0.00152342	0.000180319	TRUE	8.28528e-36
			MR Egger	12	0.816433	0.663696	0.246801	55.4404	10	2.61285e-08
			Simple mode	12	0.251714	0.107296	0.0387616
			Weighted median	12	0.18364	0.0781311	0.0187527
			Weighted mode	12	0.251714	0.106209	0.0371528
			MRlap	16	0.0912355	0.132384	0.490716
mvPuberty	UKB-b-16576	Dried fruit intake	Inverse variance weighted	16	0.0221123	0.126226	0.860938	97.9098	15	3.24402e-14	0.0110292	0.0110053	0.333269	0.00153434	0.000196685	TRUE	8.63579e-34
			MR Egger	16	-1.0045	1.03213	0.346957	91.356	14	2.10281e-13
			MR LASSO	15	0.00381701	0.0893227	0.965915	Tuning statistic	1.10394
			Simple mode	16	0.0843345	0.199077	0.677849
			Weighted median	16	0.121595	0.0878262	0.166206
			Weighted mode	16	0.0779068	0.201267	0.704132
			MRlap	17	-0.00453655	0.134788	0.973151
mvPuberty	UKB-b-17627	Non-oily fish intake	Inverse variance weighted	5	0.32169	0.28088	0.252087	26.153	3	8.85919e-06	0.0264158	0.0259045	0.382921	0.000368714	9.08474e-05	TRUE	1.84491e-06
			MR Egger	5	-2.28901	2.57538	0.43958	35.2182	4	4.1898e-07
			MR LASSO	4	0.0654831	0.111461	0.55687	Tuning statistic	2.29951
			Simple mode	5	0.0049719	0.147547	0.974733
			Weighted median	5	0.0304499	0.127077	0.810627
			Weighted mode	5	-0.0116369	0.135829	0.935843
			MRlap	5	0.420011	0.357191	0.239646
mvPuberty	UKB-b-1996	Salad / raw vegetable intake	Inverse variance weighted	4	-0.187741	0.161633	0.245427	6.36502	2	0.0414814	0.00384619	0.0114681	0.76925	0.000647672	2.52554e-05	TRUE	3.33201e-23
			MR Egger	4	-0.572567	1.16348	0.671352	6.72299	3	0.0812712
			MR LASSO	7	-0.106631	0.113901	0.349184	Tuning statistic	0.748724
			Simple mode	4	-0.3002	0.183133	0.199693
			Weighted median	4	-0.259237	0.134973	0.0547745
			Weighted mode	4	-0.3002	0.15364	0.145714
			MRlap	7	-0.111083	0.124446	0.372061
mvPuberty	UKB-b-2209	Oily fish intake	Inverse variance weighted	18	-0.216349	0.0880319	0.0139862	98.269	16	7.30395e-14	0.00219067	0.0059779	0.718822	0.00199636	0.000266682	TRUE	1.78467e-44
			MR Egger	18	-0.367305	0.421725	0.396657	99.0938	17	1.30924e-13
			MR LASSO	20	-0.111925	0.0411627	0.00654597	Tuning statistic	1.73321
			Simple mode	18	-0.154861	0.109876	0.176741
			Weighted median	18	-0.124244	0.0547459	0.0232403
			Weighted mode	18	-0.0765059	0.0839446	0.374835
			MRlap	21	-0.290482	0.10449	0.00543619
mvPuberty	UKB-b-2862	Beef intake	Inverse variance weighted	4	0.808063	0.419202	0.0539025	60.703	2	6.58433e-14	-0.0298827	0.0549397	0.641027	0.000535248	0.000307092	TRUE	0.00563187
			MR Egger	4	3.24284	4.50194	0.546138	69.6824	3	4.9919e-15
			MR LASSO	4	0.0996783	0.0977552	0.307884	Tuning statistic	1.64688
			Simple mode	4	0.184817	0.221422	0.465145
			Weighted median	4	0.267749	0.16358	0.10167
			Weighted mode	4	0.121314	0.156586	0.49495
			MRlap	6	0.879096	0.401903	0.0287182
mvPuberty	UKB-b-3881	Fresh fruit intake	Inverse variance weighted	19	-0.24844	0.11487	0.0305564	90.7724	17	4.41633e-12	0.000544609	0.00348002	0.877486	0.00250498	0.00037101	TRUE	2.41305e-51
			MR Egger	19	-0.304604	0.377822	0.431255	90.9032	18	9.93679e-12
			MR LASSO	12	-0.0361774	0.061873	0.558747	Tuning statistic	0.424916
			Simple mode	19	-0.00444707	0.131462	0.973387
			Weighted median	19	-0.116755	0.088465	0.186905
			Weighted mode	19	-0.04274	0.0886999	0.635719
			MRlap	22	-0.12427	0.116472	0.285993
mvPuberty	UKB-b-5237	Coffee intake	Inverse variance weighted	16	-0.190502	0.0987605	0.0537397	162.879	14	1.86932e-27	-0.00368363	0.00327229	0.279218	0.00454448	0.000435359	TRUE	1.02e-112
			MR Egger	16	-0.0269942	0.175158	0.879719	177.622	15	7.16643e-30
			MR LASSO	13	-0.0607406	0.0305724	0.0469469	Tuning statistic	0.559433
			Simple mode	16	-0.0620725	0.0745016	0.417818
			Weighted median	16	-0.0567703	0.0380574	0.135777
			Weighted mode	16	-0.0498646	0.0343079	0.166701
			MRlap	18	-0.180312	0.0887778	0.0422503
mvPuberty	UKB-b-5640	Pork intake	Inverse variance weighted	3	0.0558596	0.13648	0.682328	2.42368	1	0.119514	0.00159004	0.0172621	0.941525	0.000333327	6.33496e-06	TRUE	8.52107e-15
			MR Egger	3	-0.10405	1.74665	0.96212	2.44425	2	0.294604
			MR LASSO	4	0.0836638	0.108216	0.439452	Tuning statistic	0.681654
			Simple mode	3	-0.0546748	0.202199	0.8122
			Weighted median	3	-0.0453183	0.148886	0.760836
			Weighted mode	3	-0.0634047	0.172092	0.747892
			MRlap	4	0.0903942	0.131627	0.492243
mvPuberty	UKB-b-6066	Tea intake	Inverse variance weighted	10	-0.0601888	0.0409185	0.141306	20.0222	8	0.0102525	0.00094084	0.00218865	0.678632	0.00304708	9.59995e-05	TRUE	1.3715e-109
			MR Egger	10	-0.0914914	0.0845196	0.310582	20.4847	9	0.0151459
			MR LASSO	9	-0.0554544	0.0279376	0.0471517	Tuning statistic	0.59651
			Simple mode	10	-0.0484946	0.0546492	0.397968
			Weighted median	10	-0.0502935	0.032955	0.126978
			Weighted mode	10	-0.0484946	0.0305651	0.147066
			MRlap	14	-0.118149	0.0621711	0.0573822
mvPuberty	UKB-b-6324	Processed meat intake	Inverse variance weighted	7	-0.117364	0.0977308	0.229794	17.6577	5	0.00340743	-0.000485359	0.00959302	0.961607	0.000575626	4.25698e-05	TRUE	6.62507e-18
			MR Egger	7	-0.0848718	0.65106	0.901364	17.6668	6	0.00712125
			MR LASSO	7	-0.117364	0.0977308	0.229794	Tuning statistic	1.10301
			Simple mode	7	0.0543266	0.12152	0.670518
			Weighted median	7	0.0147598	0.0835744	0.859817
			Weighted mode	7	0.058802	0.080639	0.493349
			MRlap	7	-0.198552	0.167911	0.237015
mvPuberty	UKB-b-8006	Poultry intake	Inverse variance weighted	4	0.160596	0.285554	0.573843	26.6276	3	7.04652e-06	0.196631	0.0909551	0.163154	0.000275891	5.71819e-05	TRUE	8.0057e-06
			MR Egger	4	-17.9141	8.36294	0.165469	7.97998	2	0.0184999
			MR LASSO	4	0.160596	0.285554	0.573843	Tuning statistic	1.91297
			Simple mode	4	-0.232658	0.355135	0.559139
			Weighted median	4	-0.0216897	0.134507	0.871894
			Weighted mode	4	-0.24641	0.179999	0.264504
			MRlap	4	0.258192	0.449246	0.565479
mvPuberty	UKB-b-8089	Cooked vegetable intake	Inverse variance weighted	5	-0.716886	0.345138	0.0377923	58.9977	3	9.62381e-13	-0.00744938	0.0554725	0.901676	0.000508738	0.000241561	TRUE	0.000592842
			MR Egger	5	-0.0148432	5.2429	0.997919	59.3524	4	3.96823e-12
			MR LASSO	2	-0.371067	0.151004	0.0139969	Tuning statistic	0.728448
			Simple mode	5	-0.367695	0.158929	0.0817102
			Weighted median	5	-0.374447	0.13698	0.00626465
			Weighted mode	5	-0.345266	0.169933	0.111986
			MRlap	6	-0.738745	0.396553	0.0624743
mvPuberty	UKB-b-8121	Salt added to food	Inverse variance weighted	33	0.00938299	0.0369101	0.799332	67.9525	32	0.000215353	-0.00254095	0.00165179	0.13412	0.00477309	0.000171731	TRUE	9.83147e-169
			MR Egger	33	0.167093	0.108707	0.134417	63.1333	31	0.000567549
			MR LASSO	26	-0.00266635	0.0281106	0.924432	Tuning statistic	0.285793
			Simple mode	33	-0.0466689	0.088263	0.600629
			Weighted median	33	0.00673108	0.0424573	0.874033
			Weighted mode	33	0.0326934	0.0546489	0.553888
			MRlap	38	0.00747215	0.043238	0.862797
