# Supplementary material for: Cross-trait multivariate GWAS confirms health implications of pubertal timing
Source: Nat Commun. 2025 Jan 18;16:799. doi: 10.1038/s41467-025-56191-4 (PMC11742396; doi:10.1038/s41467-025-56191-4)
Supplement: Supplementary file 32 — Supplementary Data 29 [file 41467_2025_56191_MOESM32_ESM.xlsx]

## Sheet: ST29.Micronutrients
Supplementary Data 29. Mendelian randomization analysis investigating the causal role of serum Micronutrients on mvPuberty
Dietary factors feature P value < 6.25E-3 (Bonferroni threshold, nominal P value corrected for 8 features available for testing after munging)
P values are derived from Mendelian randomization analysis
outcome	GWAS ID	exposure	method	nsnp	b	se	pval	Q	Q_df	Q_pval	egger_intercept	se	pval	snp_r2.exposure	snp_r2.outcome	correct_causal_direction	steiger_pval
mvPuberty	UKB-b-17406	Retinol	Inverse variance weighted	2	0.181434	0.0516999	0.000449183							0.000683821	2.39714e-05	TRUE	4.74338e-07
mvPuberty	UKB-b-19390	Vitamin C	Inverse variance weighted	7	-0.0534197	0.0359529	0.137326	6.3889	5	0.270195	-0.00580519	0.00405455	0.211631	0.00226111	2.39393e-05	TRUE	1.1248e-24
mvPuberty			MR Egger	7	0.143532	0.1415	0.356954	9.00831	6	0.173112
mvPuberty			MR LASSO	7	-0.0534197	0.0359529	0.137326	Tuning statistic	0.927053
mvPuberty			Simple mode	7	-0.0502974	0.064147	0.462806
mvPuberty			Weighted median	7	-0.0488629	0.0402169	0.224373
mvPuberty			Weighted mode	7	-0.0471079	0.0603273	0.464562
mvPuberty			MRlap	7	-0.076558	0.0510727	0.133873
mvPuberty	UKB-b-19524	Vitamin B12	Inverse variance weighted	2	0.0438277	0.0883418	0.619813							0.0010147	7.66639e-06	TRUE	2.77279e-12
mvPuberty			MR LASSO	2	-0.0524816	0.055927	0.348041	Tuning statistic	1.03036
mvPuberty			MRlap	3	0.0214763	0.0872821	0.805639
mvPuberty	UKB-b-20447	Iron	Inverse variance weighted	5	0.0133409	0.0432026	0.757475	5.78882	4	0.215484	-0.0120752	0.00577684	0.127744	0.00159906	1.1514e-05	TRUE	1.42976e-18
mvPuberty			MR Egger	5	0.382783	0.180355	0.123902	1.4196	3	0.700948
mvPuberty			MR LASSO	5	0.0133409	0.0432026	0.757475	Tuning statistic	0.929759
mvPuberty			Simple mode	5	0.00544038	0.064905	0.937226
mvPuberty			Weighted median	5	0.00282068	0.053005	0.95756
mvPuberty			Weighted mode	5	0.00270695	0.0639736	0.968277
mvPuberty			MRlap	5	0.0179119	0.0624027	0.774083
mvPuberty	UKB-b-6888	Vitamin E	Inverse variance weighted	7	-0.0413984	0.0587219	0.480816	21.4607	5	0.000662741	-0.00760633	0.00908524	0.440639	0.00266765	5.84465e-05	TRUE	3.66649e-26
mvPuberty			MR Egger	7	0.190871	0.283895	0.531187	24.4692	6	0.000427992
mvPuberty			MR LASSO	5	0.0347925	0.0338498	0.30402	Tuning statistic	0.607309
mvPuberty			Simple mode	7	0.0298663	0.0435746	0.518676
mvPuberty			Weighted median	7	0.0203526	0.0383081	0.59522
mvPuberty			Weighted mode	7	0.0311094	0.0451891	0.516903
mvPuberty			MRlap	8	-0.0256548	0.0751239	0.732727
mvPuberty	UKB-b-7372	Magnesium	Inverse variance weighted	7	-0.0537417	0.0633712	0.396412	25.8459	5	9.55925e-05	-0.00484069	0.0142309	0.747566	0.00264144	6.14987e-05	TRUE	1.16156e-25
mvPuberty			MR Egger	7	0.102623	0.464782	0.833983	26.444	6	0.000183992
mvPuberty			Simple mode	7	-0.00849085	0.051509	0.874482
mvPuberty			Weighted median	7	-0.00934845	0.0406981	0.818323
mvPuberty			Weighted mode	7	-0.00849085	0.0488393	0.867699
mvPuberty			MRlap	8	-0.0851077	0.0755425	0.259903
mvPuberty	UKB-b-8951	Calcium	Inverse variance weighted	3	0.00673222	0.0436609	0.877457							0.00107544	1.50324e-06	TRUE	3.31883e-14
mvPuberty			MR Egger	3	-0.331479	0.485254	0.618476
mvPuberty			MR LASSO	3	0.00673222	0.0436609	0.877457	Tuning statistic	0.457496
mvPuberty			Simple mode	3	0.0218008	0.0652047	0.769925
mvPuberty			Weighted median	3	0.0140937	0.0524203	0.788038
mvPuberty			Weighted mode	3	0.0223976	0.0576607	0.735142
mvPuberty			MRlap	3	0.00657571	0.0674327	0.922317
mvPuberty	ukb-d-30890_irnt	Vitamin D	Simple mode	16	0.0154587	0.0346176	0.661576
mvPuberty			Weighted mode	16	0.00677073	0.0185022	0.719518
mvPuberty			Weighted median	16	0.00628294	0.0186928	0.736784
mvPuberty			MR Egger	16	-0.0109504	0.0738391	0.884221	351.906	137	7.57251e-21	-0.00102998	0.00127315	0.41992
mvPuberty			Inverse variance weighted	16	0.0121955	0.0446419	0.78471	353.587	138	7.26581e-21				0.0189679	0.00128257	TRUE	0
