# Supplementary material for: Cross-trait multivariate GWAS confirms health implications of pubertal timing
Source: Nat Commun. 2025 Jan 18;16:799. doi: 10.1038/s41467-025-56191-4 (PMC11742396; doi:10.1038/s41467-025-56191-4)
Supplement: Supplementary file 33 — Supplementary Data 30 [file 41467_2025_56191_MOESM33_ESM.xlsx]

## Sheet: ST30.  Outcomes MR phenotypes
Supplementary Data 30. Detailed informations for polygenic Mendelian randomization adulthood muti-traits.
Outcome catergory	Outcome	Samplesizes	Reference
Cardiovascular disease	Atrial fibrillation	1030836	Nielsen JB, Thorolfsdottir RB, Fritsche LG, et al. Biobank-driven genomic discovery yields new insight into atrial fibrillation biology. Nat Genet. 2018;50(9):1234-1239. doi:10.1038/s41588-018-0171-3
	Heart failure	977323	Shah S, Henry A, Roselli C, et al. Genome-wide association and Mendelian randomisation analysis provide insights into the pathogenesis of heart failure. Nat Commun. 2020;11(1):163. Published 2020 Jan 9. doi:10.1038/s41467-019-13690-5
	Venous thromboembolism	484598	Dönertaş HM, Fabian DK, Valenzuela MF, Partridge L, Thornton JM. Common genetic associations between age-related diseases. Nat Aging. 2021;1(4):400-412. doi:10.1038/s43587-021-00051-5
	Ischemic stroke	484121	Sakaue S, Kanai M, Tanigawa Y, et al. A cross-population atlas of genetic associations for 220 human phenotypes. Nat Genet. 2021;53(10):1415-1424. doi:10.1038/s41588-021-00931-x
	Coronary artery disease	547261	van der Harst P, Verweij N. Identification of 64 Novel Genetic Loci Provides an Expanded View on the Genetic Architecture of Coronary Artery Disease. Circ Res. 2018;122(3):433-443. doi:10.1161/CIRCRESAHA.117.312086
	Pulmonary heart disease	218792	finn-b-I9_PULMHEART
Renal Disorders	Acute tubulo-interstitial nephritis	396410	finn-b-N14_PYELONEPHR
	Chronic kidney disease	117165	Pattaro C, Teumer A, Gorski M, et al. Genetic associations at 53 loci highlight cell types and biological pathways relevant for kidney function. Nat Commun. 2016;7:10023. Published 2016 Jan 21. doi:10.1038/ncomms10023
Osteoporosis	Skull Bone Mineral Density	43800	Medina-Gomez C, Mullin BH, Chesi A, et al. Bone mineral density loci specific to the skull portray potential pleiotropic effects on craniosynostosis. Commun Biol. 2023;6(1):691. Published 2023 Jul 4. doi:10.1038/s42003-023-04869-0
	femoral neck Bone Mineral Density	32735	Estrada K, Styrkarsdottir U, Evangelou E, et al. Genome-wide meta-analysis identifies 56 bone mineral density loci and reveals 14 loci associated with risk of fracture. Nat Genet. 2012;44(5):491-501. Published 2012 Apr 15. doi:10.1038/ng.2249
	lumbar spine Bone Mineral Density	28498	Estrada K, Styrkarsdottir U, Evangelou E, et al. Genome-wide meta-analysis identifies 56 bone mineral density loci and reveals 14 loci associated with risk of fracture. Nat Genet. 2012;44(5):491-501. Published 2012 Apr 15. doi:10.1038/ng.2249
	total body Bone Mineral Density	66628	GEFOS Lifecourse TB-BMD GWAS Results(http://www.gefos.org/?q=content/gefos-lifecourse-tb-bmd-gwas-results)
	heel Bone Mineral Density	426824	Morris JA, Kemp JP, Youlten SE, et al. An atlas of genetic influences on osteoporosis in humans and mice [published correction appears in Nat Genet. 2019 May;51(5):920]. Nat Genet. 2019;51(2):258-266. doi:10.1038/s41588-018-0302-x
	Fracture	264973	Trajanoska K, Morris JA, Oei L, et al. Assessment of the genetic and clinical determinants of fracture risk: genome wide association and mendelian randomisation study. BMJ. 2018;362:k3225. Published 2018 Aug 29. doi:10.1136/bmj.k3225
Metabolic syndrome	Metabolic syndrome	461920	van Walree ES, Jansen IE, Bell NY, et al. Disentangling Genetic Risks for Metabolic Syndrome. Diabetes. 2022;71(11):2447-2457. doi:10.2337/db22-0478
Gastrointestinal tract disorder	PUD and/or GORD and/or medications	456327	Wu Y, Murray GK, Byrne EM, Sidorenko J, Visscher PM, Wray NR. GWAS of peptic ulcer disease implicates Helicobacter pylori infection, other gastrointestinal disorders and depression. Nat Commun. 2021;12(1):1146. Published 2021 Feb 19. doi:10.1038/s41467-021-21280-7
	Gastroesophageal reflux disease	456327	Wu Y, Murray GK, Byrne EM, Sidorenko J, Visscher PM, Wray NR. GWAS of peptic ulcer disease implicates Helicobacter pylori infection, other gastrointestinal disorders and depression. Nat Commun. 2021;12(1):1146. Published 2021 Feb 19. doi:10.1038/s41467-021-21280-7
	Peptic ulcer disease	455321	Wu Y, Murray GK, Byrne EM, Sidorenko J, Visscher PM, Wray NR. GWAS of peptic ulcer disease implicates Helicobacter pylori infection, other gastrointestinal disorders and depression. Nat Commun. 2021;12(1):1146. Published 2021 Feb 19. doi:10.1038/s41467-021-21280-7
	Inflammatory bowel disease	456327	Wu Y, Murray GK, Byrne EM, Sidorenko J, Visscher PM, Wray NR. GWAS of peptic ulcer disease implicates Helicobacter pylori infection, other gastrointestinal disorders and depression. Nat Commun. 2021;12(1):1146. Published 2021 Feb 19. doi:10.1038/s41467-021-21280-7
	Irritable bowel syndrome	456327	Wu Y, Murray GK, Byrne EM, Sidorenko J, Visscher PM, Wray NR. GWAS of peptic ulcer disease implicates Helicobacter pylori infection, other gastrointestinal disorders and depression. Nat Commun. 2021;12(1):1146. Published 2021 Feb 19. doi:10.1038/s41467-021-21280-7
	Gastritis duodenitis	362094	Lee Lab (https://www.leelabsg.org/resources)
	Diverticulosis	407065	Lee Lab (https://www.leelabsg.org/resources)
Psychiatric diseases	Attention deficit/hyperactivity disorder	53293	Demontis D, Walters RK, Martin J, et al. Discovery of the first genome-wide significant risk loci for attention deficit/hyperactivity disorder. Nat Genet. 2019;51(1):63-75. doi:10.1038/s41588-018-0269-7
	Anorexia nervosa	72517	Watson HJ, Yilmaz Z, Thornton LM, et al. Genome-wide association study identifies eight risk loci and implicates metabo-psychiatric origins for anorexia nervosa. Nat Genet. 2019;51(8):1207-1214. doi:10.1038/s41588-019-0439-2
	Anxiety	17310	Otowa T, Hek K, Lee M, et al. Meta-analysis of genome-wide association studies of anxiety disorders [published correction appears in Mol Psychiatry. 2016 Oct;21(10):1485]. Mol Psychiatry. 2016;21(10):1391-1399. doi:10.1038/mp.2015.197
	Autism spectrum disorder	46350	Grove J, Ripke S, Als TD, et al. Identification of common genetic risk variants for autism spectrum disorder. Nat Genet. 2019;51(3):431-444. doi:10.1038/s41588-019-0344-8
	Bipolar disorder	51710	Stahl EA, Breen G, Forstner AJ, et al. Genome-wide association study identifies 30 loci associated with bipolar disorder. Nat Genet. 2019;51(5):793-803. doi:10.1038/s41588-019-0397-8
	Depression	173005	Wray NR, Ripke S, Mattheisen M, et al. Genome-wide association analyses identify 44 risk variants and refine the genetic architecture of major depression. Nat Genet. 2018;50(5):668-681. doi:10.1038/s41588-018-0090-3
	Insomnia	386533	Jansen PR, Watanabe K, Stringer S, et al. Genome-wide analysis of insomnia in 1,331,010 individuals identifies new risk loci and functional pathways. Nat Genet. 2019;51(3):394-403. doi:10.1038/s41588-018-0333-3
	Obsessive-compulsive disorder	9725	International Obsessive Compulsive Disorder Foundation Genetics Collaborative (IOCDF-GC) and OCD Collaborative Genetics Association Studies (OCGAS). Revealing the complex genetic architecture of obsessive-compulsive disorder using meta-analysis. Mol Psychiatry. 2018;23(5):1181-1188. doi:10.1038/mp.2017.154
	Post-traumatic stress disorder	30273	Nievergelt CM, Maihofer AX, Klengel T, et al. International meta-analysis of PTSD genome-wide association studies identifies sex- and ancestry-specific genetic risk loci. Nat Commun. 2019;10(1):4558. Published 2019 Oct 8. doi:10.1038/s41467-019-12576-w
	Schizophrenia	161405	Hatoum AS, Colbert SMC, Johnson EC, et al. Multivariate genome-wide association meta-analysis of over 1 million subjects identifies loci underlying multiple substance use disorders. Nat Ment Health. 2023;1(3):210-223. doi:10.1038/s44220-023-00034-y
	Tourette syndrome	14307	Yu D, Sul JH, Tsetsos F, et al. Interrogating the Genetic Determinants of Tourette's Syndrome and Other Tic Disorders Through Genome-Wide Association Studies. Am J Psychiatry. 2019;176(3):217-227. doi:10.1176/appi.ajp.2018.18070857
Cancer	Breast cancer	247173	Zhang H, et al. Nat Genet. 2020. PMID: 32424353. Genome-wide association study identifies 32 novel breast cancer susceptibility loci from overall and subtype-specific analyses.
	Bladder cancer	456348	Jiang, Longda et al. Nat Genet. 2021. PMID:34737426. “A generalized linear mixed model association tool for biobank-scale data.
	Cervical cancer	462933	Lyon MS, et al. Genome Biol. 2021. PMID: 33441155. The variant call format provides efficient and robust storage of GWAS summary statistics.
	Colorectal cancer	470002	Sakaue S, et al. Nat Genet. 2021. PMID: 34594039. A cross-population atlas of genetic associations for 220 human phenotypes.
	Corpus uteri cancer	247540	Jiang, Longda et al. Nat Genet. 2021. PMID:34737426. “A generalized linear mixed model association tool for biobank-scale data.
	Endometrial cancer	121885	O'Mara TA, et al. Nat Commun. 2018. PMID: 30093612. Identification of nine new susceptibility loci for endometrial cancer.
	Esophagus cancer	456348	Jiang, Longda et al. Nat Genet. 2021. PMID:34737426. “A generalized linear mixed model association tool for biobank-scale data.
	Gastric cancer	476116	Sakaue S, et al. Nat Genet. 2021. PMID: 34594039. A cross-population atlas of genetic associations for 220 human phenotypes.
	Kidney cancer	13230	Laskar RS, et al. Eur J Hum Genet. 2019. PMID: 31231134. Sex specific associations in genome wide association analysis of renal cell carcinoma.
	Liver cancer	2107	Trépo E, et al. Lancet Oncol. 2022. PMID: 34902334. Common genetic variation in alcohol-related hepatocellular carcinoma: a case-control genome-wide association study.
	Lung cancer	27209	Wang Y, et al. Nat Genet. 2014. PMID: 24880342. Rare variants of large effect in BRCA2 and CHEK2 affect risk of lung cancer.
	Melanoma	462933	Lyon MS, et al. Genome Biol. 2021. PMID: 33441155. The variant call format provides efficient and robust storage of GWAS summary statistics.
	Non-Hodgkin lymphoma	455348	Jiang, Longda et al. Nat Genet. 2021. PMID:34737426. “A generalized linear mixed model association tool for biobank-scale data.
	Oral cavity pharyngeal	12619	Lesseur C, et al. Nat Genet. 2016. PMID: 27749845. Genome-wide association analyses identify new susceptibility loci for oral cavity and pharyngeal cancer.
	Ovarian cancer	63347	Phelan CM, et al. Nat Genet. 2017. PMID: 28346442. Identification of 12 new susceptibility loci for different histotypes of epithelial ovarian cancer.
	Pancreatic cancer	476245	Sakaue S, et al. Nat Genet. 2021. PMID: 34594039. A cross-population atlas of genetic associations for 220 human phenotypes.
	Prostate cancer	140254	Schumacher FR, et al. Nat Genet. 2018. PMID: 29892016. Association analyses of more than 140,000 men identify 63 new prostate cancer susceptibility loci.
	Thyroid cancer	491974	Sakaue S, et al. Nat Genet. 2021. PMID: 34594039. A cross-population atlas of genetic associations for 220 human phenotypes.
Neurodegenerative disease	Alzheimer's disease	63926	Kunkle BW, Grenier-Boley B, Sims R, et al. Genetic meta-analysis of diagnosed Alzheimer's disease identifies new risk loci and implicates A尾, tau, immunity and lipid processing [published correction appears in Nat Genet. 2019 Sep;51(9):1423-1424].聽Nat Genet. 2019;51(3):414-430. doi:10.1038/s41588-019-0358-2
	amyotrophic lateral sclerosis	47264	Wightman DP, Savage JE, Tissink E, Romero C, Jansen IE, Posthuma D. The genetic overlap between Alzheimer's disease, amyotrophic lateral sclerosis, Lewy body dementia, and Parkinson's disease. Neurobiol Aging. 2023;127:99-112. doi:10.1016/j.neurobiolaging.2023.03.004
	Lewy body dementia	6618	Wightman DP, Savage JE, Tissink E, Romero C, Jansen IE, Posthuma D. The genetic overlap between Alzheimer's disease, amyotrophic lateral sclerosis, Lewy body dementia, and Parkinson's disease. Neurobiol Aging. 2023;127:99-112. doi:10.1016/j.neurobiolaging.2023.03.004
	Parkinson's disease	480593	Wightman DP, Savage JE, Tissink E, Romero C, Jansen IE, Posthuma D. The genetic overlap between Alzheimer's disease, amyotrophic lateral sclerosis, Lewy body dementia, and Parkinson's disease. Neurobiol Aging. 2023;127:99-112. doi:10.1016/j.neurobiolaging.2023.03.004
Aging	mvAge	1958774	Rosoff DB, Mavromatis LA, Bell AS, et al. Multivariate genome-wide analysis of aging-related traits identifies novel loci and new drug targets for healthy aging. Nat Aging. 2023;3(8):1020-1035. doi:10.1038/s43587-023-00455-5
	Healthspan (age the first incidence of seven specific diseases)	300477	Rosoff DB, Mavromatis LA, Bell AS, et al. Multivariate genome-wide analysis of aging-related traits identifies novel loci and new drug targets for healthy aging. Nat Aging. 2023;3(8):1020-1035. doi:10.1038/s43587-023-00455-5
	Parental lifespan (father’s and mother’s survival)	620911	Rosoff DB, Mavromatis LA, Bell AS, et al. Multivariate genome-wide analysis of aging-related traits identifies novel loci and new drug targets for healthy aging. Nat Aging. 2023;3(8):1020-1035. doi:10.1038/s43587-023-00455-5
	Frailty	175226	Rosoff DB, Mavromatis LA, Bell AS, et al. Multivariate genome-wide analysis of aging-related traits identifies novel loci and new drug targets for healthy aging. Nat Aging. 2023;3(8):1020-1035. doi:10.1038/s43587-023-00455-5
	Longevity ( surviving at or beyond the age corresponding to the 90th/99th survival percentile)	7377	Rosoff DB, Mavromatis LA, Bell AS, et al. Multivariate genome-wide analysis of aging-related traits identifies novel loci and new drug targets for healthy aging. Nat Aging. 2023;3(8):1020-1035. doi:10.1038/s43587-023-00455-5
	PhenoAge acceleration	22209	Rosoff DB, Mavromatis LA, Bell AS, et al. Multivariate genome-wide analysis of aging-related traits identifies novel loci and new drug targets for healthy aging. Nat Aging. 2023;3(8):1020-1035. doi:10.1038/s43587-023-00455-5
	Hannum age acceleration	31412	Rosoff DB, Mavromatis LA, Bell AS, et al. Multivariate genome-wide analysis of aging-related traits identifies novel loci and new drug targets for healthy aging. Nat Aging. 2023;3(8):1020-1035. doi:10.1038/s43587-023-00455-5
	GrimAge acceleration	32418	Rosoff DB, Mavromatis LA, Bell AS, et al. Multivariate genome-wide analysis of aging-related traits identifies novel loci and new drug targets for healthy aging. Nat Aging. 2023;3(8):1020-1035. doi:10.1038/s43587-023-00455-5
	Estimate levels of Plasminogen Activation Inhibitor 1	18724	Rosoff DB, Mavromatis LA, Bell AS, et al. Multivariate genome-wide analysis of aging-related traits identifies novel loci and new drug targets for healthy aging. Nat Aging. 2023;3(8):1020-1035. doi:10.1038/s43587-023-00455-5
	Intrinsic epigenetic age acceleration	30685	Rosoff DB, Mavromatis LA, Bell AS, et al. Multivariate genome-wide analysis of aging-related traits identifies novel loci and new drug targets for healthy aging. Nat Aging. 2023;3(8):1020-1035. doi:10.1038/s43587-023-00455-5
	Estimated proportion of granulocytes	32423	Rosoff DB, Mavromatis LA, Bell AS, et al. Multivariate genome-wide analysis of aging-related traits identifies novel loci and new drug targets for healthy aging. Nat Aging. 2023;3(8):1020-1035. doi:10.1038/s43587-023-00455-5
Organ Traits	liver volume	32860	ebi-a-GCST90016666
	Spleen volume	32860	ebi-a-GCST90016667
	Lung volume	32860	ebi-a-GCST90016668
	Pancreas volume	31758	ebi-a-GCST90016669
	Kidney volume	32860	ebi-a-GCST90016670
	Visceral adipose tissue volume (VAT)	32860	ebi-a-GCST90016671
	Abdominal subcutaneous adipose tissue volume (ASAT)	32860	ebi-a-GCST90016672
	Percent liver fat	32858	ebi-a-GCST90016673
	Liver iron content	32858	ebi-a-GCST90016674
	Pancreas fat	25617	ebi-a-GCST90016675
	Pancreas iron content	25617	ebi-a-GCST90016676
Notes: Sex-specific descriptive statistics for organ traits
Trait	Organ	Female
Volume (L)	VAT	2.78 (1.6)
	ASAT	9.57 (4.3)
	Lungs	2.32 (0.53)
	Spleen	0.14 (0.054)
	Kidney	0.12 (0.023)
	Pancreas	0.06 (0.016)
	Liver	1.28 (0.25)
Fat (%)	Pancreas	8.34 (6.7)
	Liver	4.43 (4.7)
Iron (mg/g)	Pancreas	0.8 (0.1)
	Liver	1.2 (0.24)
