# Supplementary material for: Cross-trait multivariate GWAS confirms health implications of pubertal timing
Source: Nat Commun. 2025 Jan 18;16:799. doi: 10.1038/s41467-025-56191-4 (PMC11742396; doi:10.1038/s41467-025-56191-4)
Supplement: Supplementary file 34 — Supplementary Data 31 [file 41467_2025_56191_MOESM34_ESM.xlsx]

## Sheet: ST31. Biomaekers MR phenotypes
Supplementary Data 31. Detailed informations for mediator effects Mendelian randomization biomarkers.
Ouctome	IEU Open GWAS ID	Sample size	Consortium	Units (sd)	Mean (sd)	Cases	Controls	Reference	Notes									1.Vuckovic, D. et al. The Polygenic and Monogenic Basis of Blood Traits and Diseases. Cell. 182(5),1214-1231 (2020).
Basophil cell count	ieu-b-29	563946	BCC	per nL	NA	NA	NA	[1]	Count of basophils per unit vol blood									2. Shungin,D. et al. New genetic loci link adipose and insulin biology to body fat distribution. Nature. 518(7538):187-196 (2015).
Eosinophil cell count	ieu-b-33	563946	BCC	per nL	NA	NA	NA	[1]	Count of eosinophils per unit vol blood									3. Benyamin, B. et al. Novel loci affecting iron homeostasis and their effects in individuals at risk for hemochromatosis. Nat. Commun. 5,4926 (2014).
Lymphocyte cell count	ieu-b-32	563946	BCC	per nL	NA	NA	NA	[1]	Aggregate count of lymphoid cells per unit vol blood									4. Willer, C.J. et al. Discovery and refinement of loci associated with lipid levels. Nat Genet. 45(11),1274-1283 (2013).
Monocyte cell count	ieu-b-31	563946	BCC	per nL	NA	NA	NA	[1]	Count of monocytes per unit vol blood									5. Elsworth, B. et al. The MRC IEU OpenGWAS data infrastructure. bioRxiv 2020.08.10.244293.
Neutrophil cell count	ieu-b-34	563946	BCC	per nL	NA	NA	NA	[1]	Count of neutrophils per unit vol blood									6. Chen, M.H. et al. Trans-ethnic and Ancestry-Specific Blood-Cell Genetics in 746,667 Individuals from 5 Global Populations. Cell. 182(5),1198-1213 (2020).
White blood cell count	ieu-b-30	563946	BCC	per nL	NA	NA	NA	[1]	Aggregate count of white blood cells per unit vol blood									7. Zanetti, D. et al. Identification of 22 novel loci associated with urinary biomarkers of albumin, sodium, and potassium excretion. Kidney Int. 95(5),1197-1208 (2019).
Waist-to-hip ratio	ieu-a-72	224459	GIANT	ratio	NA (0.076)	NA	NA	[2]										8. Neale Lab. UKB GWAS RESULTS - GWAS round 2. http://www.nealelab.is/uk-biobank (2018).
Ferritin	ieu-a-1050	23986	NA	µg/L	2.68 (0.43)	NA	NA	[3]										9. Richardson, T.G. et al. Evaluating the relationship between circulating lipoprotein lipids and apolipoproteins with risk of coronary heart disease: A multivariable Mendelian randomisation analysis. PLoS Med. 17(3),e1003062 (2020).
Transferrin	ieu-a-1052	23986	NA	g/L	136.57 (147.86)	NA	NA	[3]										10. Liu, M. et al. Association studies of up to 1.2 million individuals yield new insights into the genetic etiology of tobacco and alcohol use. Nat. Genet. 51, 237–244 (2019).
Total cholesterol	ieu-a-301	187365	GLGC	mg/dL	NA (41.7)	NA	NA	[4]
Systolic blood pressure	ukb-b-20175	436419	MRC-IEU	mmHg	130.1 (19.4)	NA	NA	[5]
Hematocrit	ebi-a-GCST90002304	562259	NA	%	41.96 (3.42)	NA	NA	[6]	Proportion blood made up of red blood cells									12. Lee, J.J. et al. Gene discovery and polygenic prediction from a genome-wide association study of educational attainment in 1.1 million individuals. Nat. Genet. 50, 1112–1121 (2018).
Hemoglobin concentration	ebi-a-GCST004065	172925	NA	g/dL	14.23 (0.93)	NA	NA	[6]	Phenotype rank base inverse normal transformation (IRNT)
Urinary sodium-potassium ratio	ieu-b-72	326938	NA	ratio	NA (41.7)	NA	NA	[7]
Alanine aminotransferase	ukb-d-30620_irnt	361194	Neale Lab	U/L	25.5 (14.1)	NA	NA	[8]	irnt (rank based inverse normal transformation)
Alkaline phosphatase	ukb-d-30610_irnt	361194	Neale Lab	U/L	83.7 (26.4)	NA	NA	[8]	irnt									13. Klimentidis, Y.C. et al. Genome-wide association study of habitual physical activity in over 377,000 UK Biobank participants identifies multiple variants including CADM2 and APOE. Int. J. Obes. (Lond). 42(6),1161-1176 (2018).
Apolipoprotein A	ukb-d-30630_irnt	361194	Neale Lab	g/L	1.54 (0.27)	NA	NA	[8]	irnt									14. Liu, Y. et al. Genetic architecture of 11 organ traits derived from abdominal MRI using deep learning. eLife. 10,e65554 (2021).
Apolipoprotein B	ukb-d-30640_irnt	361194	Neale Lab	g/L	1.032 (0.24)	NA	NA	[8]	irnt
Aspartate aminotransferase	ukb-d-30650_irnt	361194	Neale Lab	U/L	26.2 (10.6)	NA	NA	[8]	irnt
C-reactive protein	ukb-d-30710_irnt	361194	Neale Lab	mg/L	2.59 (4.35)	NA	NA	[8]	irnt
Calcium	ukb-d-30680_irnt	361194	Neale Lab	mmol/L	2.38 (0.095)	NA	NA	[8]	irnt
Creatinine	ukb-d-30700_irnt	361194	Neale Lab	µmol/L	72.4 (18.5)	NA	NA	[8]	irnt
Cystatin C	ukb-d-30720_irnt	361194	Neale Lab	mg/L	0.91 (0.18)	NA	NA	[8]	irnt
Direct bilirubin	ukb-d-30660_irnt	361194	Neale Lab	µmol/L	1.83 (0.85)	NA	NA	[8]	irnt
Gamma glutamyltransferase	ukb-d-30730_irnt	361194	Neale Lab	U/L	37.3 (41.8)	NA	NA	[8]	irnt
Glucose	ukb-d-30740_irnt	361194	Neale Lab	mmol/L	5.12 (1.24)	NA	NA	[8]	irnt
Glycated haemoglobin HbA1c	ukb-d-30750_irnt	361194	Neale Lab	mmol/mol	36.1 (6.75)	NA	NA	[8]	irnt
IGF-1	ukb-d-30770_irnt	361194	Neale Lab	nmol/L	21.4 (5.69)	NA	NA	[8]	irnt
Lipoprotein A	ukb-d-30790_irnt	361194	Neale Lab	nmol/L	44.6 (49.2)	NA	NA	[8]	irnt
Phosphate	ukb-d-30810_irnt	361194	Neale Lab	mmol/L	1.16 (0.16)	NA	NA	[8]	irnt
Platelet count	ukb-d-30080_irnt	361194	Neale Lab	10^9 cells/L	252.1 (60.1)	NA	NA	[8]	irnt
SHBG	ukb-d-30830_irnt	361194	Neale Lab	nmol/L	51.7 (27.7)	NA	NA	[8]	irnt
Total bilirubin	ukb-d-30840_irnt	361194	Neale Lab	µmol/L	9.12 (4.43)	NA	NA	[8]	irnt
Total protein	ukb-d-30860_irnt	361194	Neale Lab	g/L	72.5 (4.12)	NA	NA	[8]	irnt
Urate	ukb-d-30880_irnt	361194	Neale Lab	µmol/L	309.4 (80.4)	NA	NA	[8]	irnt
Urea	ukb-d-30670_irnt	361194	Neale Lab	µmol/L	5.41 (1.40)	NA	NA	[8]	irnt
Apolipoprotein B	ieu-b-108	439214	NA	g/L	1.032 (0.24)	NA	NA	[9]	UKB
HDL cholesterol	ieu-b-109	403943	NA	mmol/L	1.45 (0.38)	NA	NA	[9]	UKB
LDL cholesterol	ieu-b-110	440546	NA	mmol/L	3.56 (0.87)	NA	NA	[9]	UKB
Triglycerides	ieu-b-111	441016	NA	mmol/L	1.75 (1.02)	NA	NA	[9]	UKB
Notes: All trait summary statistics are accessed through the IEU Open GWAS database API (gwas.mrcieu.ac.uk) [1-2], using IEU Open GWAS database ID.
References
1.Vuckovic, D. et al. The Polygenic and Monogenic Basis of Blood Traits and Diseases. Cell. 182(5),1214-1231 (2020).
2. Shungin,D. et al. New genetic loci link adipose and insulin biology to body fat distribution. Nature. 518(7538):187-196 (2015).
3. Benyamin, B. et al. Novel loci affecting iron homeostasis and their effects in individuals at risk for hemochromatosis. Nat. Commun. 5,4926 (2014).
4. Willer, C.J. et al. Discovery and refinement of loci associated with lipid levels. Nat Genet. 45(11),1274-1283 (2013).
5. Elsworth, B. et al. The MRC IEU OpenGWAS data infrastructure. bioRxiv 2020.08.10.244293.
6. Chen, M.H. et al. Trans-ethnic and Ancestry-Specific Blood-Cell Genetics in 746,667 Individuals from 5 Global Populations. Cell. 182(5),1198-1213 (2020).
7. Zanetti, D. et al. Identification of 22 novel loci associated with urinary biomarkers of albumin, sodium, and potassium excretion. Kidney Int. 95(5),1197-1208 (2019).
8. Neale Lab. UKB GWAS RESULTS - GWAS round 2. http://www.nealelab.is/uk-biobank (2018).
