# Supplementary material for: Cross-trait multivariate GWAS confirms health implications of pubertal timing
Source: Nat Commun. 2025 Jan 18;16:799. doi: 10.1038/s41467-025-56191-4 (PMC11742396; doi:10.1038/s41467-025-56191-4)
Supplement: Supplementary file 35 — Supplementary Data 32 [file 41467_2025_56191_MOESM35_ESM.xlsx]

## Sheet: ST32.  Dietary MR phenotypes
Supplementary Data 32. Mendelian randomization Dietary factors
Catergory	Exposure	PMID	Sample size	IEU Open GWAS ID	Link
Micronutrients	Iron	MRC-IEU	64979	ukb-b-20447	https://gwas.mrcieu.ac.uk/files/ukb-b-20447/ukb-b-20447.vcf.gz
	Calcium	MRC-IEU	64979	ukb-b-8951	https://gwas.mrcieu.ac.uk/files/ukb-b-8951/ukb-b-8951.vcf.gz
	Magnesium	MRC-IEU	64979	ukb-b-7372	https://gwas.mrcieu.ac.uk/files/ukb-b-7372/ukb-b-7372.vcf.gz
	Retinol	MRC-IEU	62991	ukb-b-17406	https://gwas.mrcieu.ac.uk/files/ukb-b-17406/ukb-b-17406.vcf.gz
	Vitamin B12	MRC-IEU	64979	ukb-b-19524	https://gwas.mrcieu.ac.uk/files/ukb-b-19524/ukb-b-19524.vcf.gz
	Vitamin C	MRC-IEU	64979	ukb-b-19390	https://gwas.mrcieu.ac.uk/files/ukb-b-19390/ukb-b-19390.vcf.gz
	Vitamin D	MRC-IEU	361194	ukb-d-30890_irnt	https://gwas.mrcieu.ac.uk/files/ukb-d-30890_irnt/ukb-d-30890_irnt.vcf.gz
	Vitamin E	MRC-IEU	64979	ukb-b-6888	https://gwas.mrcieu.ac.uk/files/ukb-b-6888/ukb-b-6888.vcf.gz
Dietary intakes	Alcohol intake frequency	MRC-IEU	336965	ukb-a-25	https://gwas.mrcieu.ac.uk/files/ukb-a-25/ukb-a-25.vcf.gz
	Bread intake	MRC-IEU	452236	ukb-b-11348	https://gwas.mrcieu.ac.uk/files/ukb-b-11348/ukb-b-11348.vcf.gz
	Cheese intake	MRC-IEU	460006	ukb-b-1489	https://gwas.mrcieu.ac.uk/files/ukb-b-1489/ukb-b-1489.vcf.gz
	Cereal intake	MRC-IEU	451486	ukb-b-15926	https://gwas.mrcieu.ac.uk/files/ukb-b-15926/ukb-b-15926.vcf.gz
	Dried fruit intake	MRC-IEU	441640	ukb-b-16576	https://gwas.mrcieu.ac.uk/files/ukb-b-16576/ukb-b-16576.vcf.gz
	Fresh fruit intake	MRC-IEU	421764	ukb-b-3881	https://gwas.mrcieu.ac.uk/files/ukb-b-3881/ukb-b-3881.vcf.gz
	Non-oily fish intake	MRC-IEU	460880	ukb-b-17627	https://gwas.mrcieu.ac.uk/files/ukb-b-17627/ukb-b-17627.vcf.gz
	Oily fish intake	MRC-IEU	435435	ukb-b-2209	https://gwas.mrcieu.ac.uk/files/ukb-b-2209/ukb-b-2209.vcf.gz
	Raw vegetable intake	MRC-IEU	460443	ukb-b-1996	https://gwas.mrcieu.ac.uk/files/ukb-b-1996/ukb-b-1996.vcf.gz
	Cooked vegetable intake	MRC-IEU	461053	ukb-b-8089	https://gwas.mrcieu.ac.uk/files/ukb-b-8089/ukb-b-8089.vcf.gz
	Beef intake	MRC-IEU	446462	ukb-b-2862	https://gwas.mrcieu.ac.uk/files/ukb-b-2862/ukb-b-2862.vcf.gz
	Pork intake	MRC-IEU	428860	ukb-b-5640	https://gwas.mrcieu.ac.uk/files/ukb-b-5640/ukb-b-5640.vcf.gz
	Lamb intake	MRC-IEU	460162	ukb-b-14179	https://gwas.mrcieu.ac.uk/files/ukb-b-14179/ukb-b-14179.vcf.gz
	Processed meat intake	MRC-IEU	447485	ukb-b-6324	https://gwas.mrcieu.ac.uk/files/ukb-b-6324/ukb-b-6324.vcf.gz
	Poultry intake	MRC-IEU	461981	ukb-b-8006	https://gwas.mrcieu.ac.uk/files/ukb-b-8006/ukb-b-8006.vcf.gz
	Coffee intake	MRC-IEU	461900	ukb-b-5237	https://gwas.mrcieu.ac.uk/files/ukb-b-5237/ukb-b-5237.vcf.gz
	Tea intake	MRC-IEU	448651	ukb-b-6066	https://gwas.mrcieu.ac.uk/files/ukb-b-6066/ukb-b-6066.vcf.gz
	Salt added to food	MRC-IEU	462630	ukb-b-8121	https://gwas.mrcieu.ac.uk/files/ukb-b-8121/ukb-b-8121.vcf.gz
