# Supplementary material for: Cross-trait multivariate GWAS confirms health implications of pubertal timing
Source: Nat Commun. 2025 Jan 18;16:799. doi: 10.1038/s41467-025-56191-4 (PMC11742396; doi:10.1038/s41467-025-56191-4)
Supplement: Supplementary file 37 — Source Data [file 41467_2025_56191_MOESM37_ESM.zip]

Archive with 4 entries (3 files):
- Source Data/
- Source Data/Source Data for Figure 3a.txt
- Source Data/Source Data for Figure 3b.txt
- Source Data/Source Data for Screenshots in first round of responses Reviewer #1 question 4.txt
