# Supplementary material for: Cross-trait multivariate GWAS confirms health implications of pubertal timing
Source: Nat Commun. 2025 Jan 18;16:799. doi: 10.1038/s41467-025-56191-4 (PMC11742396; doi:10.1038/s41467-025-56191-4)
Supplement: Supplementary file 37 — Source Data [file 41467_2025_56191_MOESM37_ESM.zip › Source Data/Source Data for Figure 3a.txt]

ID	CHR	P0	TWAS.Z	TWAS.P
ENSG00000109944.10	11	122882527	14.02570	1.09e-44
ENSG00000085382.11	6	104859918	1.06e+01	3.62e-26
ENSG00000189292.15	2	288850	10.512000	7.61e-26
ENSG00000214425.7	17	45550334	10.44971	1.47e-25
ENSG00000214425.7	17	45550334	-10.36291	3.66e-25
ENSG00000214425.7	17	45550334	1.03e+01	4.81e-25
ENSG00000262539.1	17	46260605	10.30393	6.76e-25
ENSG00000262539.1	17	46260605	-10.28796	7.99e-25
ENSG00000262539.1	17	46260605	-1.02e+01	1.90e-24
ENSG00000214401.4	17	46193575	-10.09535	5.79e-24
ENSG00000280022.1	17	45592620	-10.06002	8.30e-24
ENSG00000263503.1	17	45602339	10.06000	8.30e-24
ENSG00000204650.14	17	45620327	-10.06000	8.30e-24
ENSG00000186868.15	17	45894381	10.06000	8.30e-24
ENSG00000214401.4	17	46193575	-10.06000	8.30e-24
ENSG00000262372.1	17	46035520	1.01e+01	8.30e-24
ENSG00000186868.15	17	45894381	1.01e+01	8.30e-24
ENSG00000204650.14	17	45620327	-1.01e+01	8.30e-24
ENSG00000263503.1	17	45602339	-1.01e+01	8.30e-24
ENSG00000186868.15	17	45894381	10.06000	8.30e-24
ENSG00000204650.14	17	45620327	-10.06000	8.30e-24
ENSG00000263503.1	17	45602339	-10.06000	8.30e-24
ENSG00000264070.1	17	45585870	-10.06002	8.30e-24
ENSG00000214401.4	17	46193575	1.01e+01	8.30e-24
ENSG00000264070.1	17	45585870	-1.01e+01	8.30e-24
ENSG00000280022.1	17	45592620	-1.01e+01	8.30e-24
ENSG00000264070.1	17	45585870	-10.05283	8.93e-24
ENSG00000238083.7	17	46511510	-10.02377	1.20e-23
ENSG00000213380.14	16	69339428	-9.85600	6.46e-23
ENSG00000238083.7	17	46511510	-9.79e+00	1.24e-22
ENSG00000280022.1	17	45592620	-9.78778	1.27e-22
ENSG00000102908.20	16	69565093	9.7589	1.69e-22
ENSG00000225190.10	17	45490748	-9.66e+00	4.55e-22
ENSG00000274776.1	18	46789296	9.62956	6.00e-22
ENSG00000262372.1	17	46035520	9.61466	6.93e-22
ENSG00000159314.11	17	45434420	9.61e+00	7.05e-22
ENSG00000109971.13	11	123063229	9.59598	8.31e-22
ENSG00000262372.1	17	46035520	9.54517	1.36e-21
ENSG00000128567.16	7	131558216	-9.49800	2.14e-21
ENSG00000228696.8	17	46361796	9.32e+00	1.22e-20
ENSG00000085382.11	6	104859918	9.2847	1.62e-20
ENSG00000148925.10	11	13463296	9.27444	1.79e-20
ENSG00000108379.9	17	46833057	-9.26e+00	2.04e-20
ENSG00000001617.11	3	50155044	-9.21808	3.02e-20
ENSG00000159314.11	17	45434420	-9.01710	1.93e-19
ENSG00000114353.16	3	50226291	-8.91117	5.05e-19
ENSG00000176681.14	17	46292732	-8.88e+00	6.82e-19
ENSG00000225190.10	17	45490748	8.87724	6.85e-19
ENSG00000238083.7	17	46511510	8.84906	8.83e-19
ENSG00000213326.4	17	46722166	8.82100	1.13e-18
ENSG00000176681.14	17	46292732	8.82132	1.13e-18
ENSG00000114302.15	3	48847570	-8.80200	1.34e-18
ENSG00000185909.14	3	49171610	8.77208	1.75e-18
ENSG00000108379.9	17	46833057	8.76593	1.85e-18
ENSG00000198336.9	17	47200445	-8.75200	2.10e-18
ENSG00000124641.15	6	41921138	-8.66e+00	4.75e-18
ENSG00000124641.15	6	41921138	-8.5388	1.36e-17
ENSG00000124641.15	6	41921138	-8.51502	1.67e-17
ENSG00000185909.14	3	49171610	-8.51400	1.68e-17
ENSG00000281691.1	3	50099980	8.49832	1.92e-17
ENSG00000185909.14	3	49171610	8.48030	2.25e-17
ENSG00000145050.15	3	51385046	8.46440	2.57e-17
ENSG00000145029.13	3	49429325	8.43142	3.41e-17
ENSG00000145029.13	3	49429325	8.42569	3.59e-17
ENSG00000145029.13	3	49429325	8.42523	3.60e-17
ENSG00000182718.16	15	60402882	8.38169	5.22e-17
ENSG00000231628.1	6	105279015	-8.3398	7.44e-17
ENSG00000176095.11	3	49786541	-8.32220	8.63e-17
ENSG00000176681.14	17	46292732	8.26790	1.36e-16
ENSG00000007402.11	3	50504243	-8.25006	1.58e-16
ENSG00000167595.14	19	35758142	8.16188	3.30e-16
ENSG00000132603.13	16	69339583	-8.16060	3.33e-16
ENSG00000145020.15	3	49422752	8.14576	3.77e-16
ENSG00000173540.12	3	49723950	-8.14552	3.78e-16
ENSG00000173540.12	3	49723950	-8.14552	3.78e-16
ENSG00000173540.12	3	49723950	8.14552	3.78e-16
ENSG00000278224.5	6	41780761	8.11e+00	4.96e-16
ENSG00000145020.15	3	49422752	8.10931	5.09e-16
ENSG00000173258.12	9	111525158	8.09682	5.64e-16
ENSG00000167595.14	19	35758142	8.09171	5.88e-16
ENSG00000114316.12	3	49340711	-8.06138	7.54e-16
ENSG00000145020.15	3	49422752	8.06099	7.57e-16
ENSG00000267049.1	19	35771027	-8.05387	8.02e-16
ENSG00000163104.17	4	94207610	8.0419	8.85e-16
ENSG00000134049.5	18	47176373	-8.0115	1.13e-15
ENSG00000145041.15	3	51500001	8.00560	1.19e-15
ENSG00000181019.12	16	69726950	-7.95400	1.81e-15
ENSG00000134049.5	18	47176373	-7.9344	2.12e-15
ENSG00000167595.14	19	35758142	-7.87612	3.38e-15
ENSG00000145050.15	3	51385046	-7.86996	3.55e-15
ENSG00000214736.7	6	41787661	7.85291	4.06e-15
ENSG00000110844.13	12	49568217	-7.832971	4.76e-15
ENSG00000164081.12	3	51671174	-7.80525	5.94e-15
ENSG00000085382.11	6	104859918	7.77166	7.75e-15
ENSG00000278224.5	6	41780761	-7.7561	8.76e-15
ENSG00000145050.15	3	51385046	7.73870	1.00e-14
ENSG00000164081.12	3	51671174	7.71389	1.22e-14
ENSG00000267049.1	19	35771027	7.71327	1.23e-14
ENSG00000114302.15	3	48847570	-7.67473	1.66e-14
ENSG00000108924.13	17	55265011	-7.61500	2.64e-14
ENSG00000066135.12	1	43650157	-7.60806	2.78e-14
ENSG00000281691.1	3	50099980	-7.59239	3.14e-14
ENSG00000112701.17	6	75601508	7.5861	3.30e-14
ENSG00000196586.13	6	75749191	-7.5743	3.61e-14
ENSG00000185829.17	17	46579681	-7.56e+00	3.92e-14
ENSG00000186834.3	17	45148501	-7.56e+00	3.96e-14
ENSG00000001617.11	3	50155044	7.55567	4.17e-14
ENSG00000272333.5	19	35718018	-7.54963	4.36e-14
ENSG00000235016.1	3	50156084	7.54421	4.55e-14
ENSG00000176095.11	3	49786541	7.48540	7.13e-14
ENSG00000114388.12	3	50350693	-7.45392	9.06e-14
ENSG00000173402.11	3	49468702	7.44450	9.73e-14
ENSG00000114735.9	3	50569151	7.38594	1.51e-13
ENSG00000126062.3	3	50359609	-7.37400	1.66e-13
ENSG00000112701.17	6	75601508	7.34900	2.00e-13
ENSG00000114735.9	3	50569151	-7.33646	2.19e-13
ENSG00000174428.16	7	75092572	-7.30448	2.78e-13
ENSG00000004838.13	3	50346851	-7.28367	3.25e-13
ENSG00000273356.1	3	50669988	-7.28200	3.29e-13
ENSG00000114737.15	3	50611830	-7.28200	3.29e-13
ENSG00000128585.17	7	131110176	7.28103	3.31e-13
ENSG00000164068.15	3	49689501	-7.27373	3.50e-13
ENSG00000273356.1	3	50669988	7.26122	3.84e-13
ENSG00000273356.1	3	50669988	7.24070	4.46e-13
ENSG00000267288.2	17	45171583	7.19e+00	6.32e-13
ENSG00000114388.12	3	50350693	7.18579	6.68e-13
ENSG00000188779.10	15	67819703	-7.1607	8.03e-13
ENSG00000088543.14	3	50570929	-7.16000	8.07e-13
ENSG00000136448.11	17	45051661	7.13789	9.48e-13
ENSG00000127957.17	7	75528147	-7.13625	9.59e-13
ENSG00000011590.13	19	35704526	7.12900	1.01e-12
ENSG00000004776.12	19	35758078	-7.12900	1.01e-12
ENSG00000011590.13	19	35704526	-7.12900	1.01e-12
ENSG00000136448.11	17	45051661	7.07e+00	1.56e-12
ENSG00000162928.8	2	61017224	7.06600	1.59e-12
ENSG00000112701.17	6	75601508	7.06e+00	1.64e-12
ENSG00000176095.11	3	49786541	7.05126	1.77e-12
ENSG00000114735.9	3	50569151	-7.04730	1.82e-12
ENSG00000088543.14	3	50570929	7.03600	1.98e-12
ENSG00000130749.9	19	47113751	-7.02200	2.19e-12
ENSG00000145022.4	3	49412205	7.00576	2.46e-12
ENSG00000188779.10	15	67819703	6.98761	2.80e-12
ENSG00000127957.17	7	75528147	-6.97741	3.01e-12
ENSG00000109944.10	11	122882527	6.97246	3.11e-12
ENSG00000073969.18	17	46590668	6.93e+00	4.18e-12
ENSG00000088543.14	3	50570929	6.92900	4.24e-12
ENSG00000126062.3	3	50359609	-6.91600	4.65e-12
ENSG00000198646.13	20	34825648	-6.91600	4.65e-12
ENSG00000007402.11	3	50504243	-6.90840	4.90e-12
ENSG00000153485.5	14	93184950	-6.90700	4.95e-12
ENSG00000108379.9	17	46833057	-6.89622	5.34e-12
ENSG00000179965.11	16	30407296	-6.8938	5.43e-12
ENSG00000114383.9	3	50328250	-6.89100	5.54e-12
ENSG00000186834.3	17	45148501	6.87003	6.42e-12
ENSG00000236753.5	7	131328221	6.868195	6.50e-12
ENSG00000169884.13	12	48971762	6.853000	7.23e-12
ENSG00000167550.10	12	49070024	6.84993	7.39e-12
ENSG00000011590.13	19	35704526	-6.84715	7.53e-12
ENSG00000157837.15	12	120904370	6.839311	7.96e-12
ENSG00000188779.10	15	67819703	6.83658	8.11e-12
ENSG00000172992.11	17	45061108	-6.82e+00	9.02e-12
ENSG00000003756.16	3	50088907	-6.80442	1.01e-11
ENSG00000078804.12	20	34704289	6.78641	1.15e-11
ENSG00000205581.10	21	39349646	-6.7862	1.15e-11
ENSG00000277053.4	7	75237695	6.772000	1.27e-11
ENSG00000176623.11	8	86514356	6.7609	1.37e-11
ENSG00000154127.9	11	122655674	6.75948	1.38e-11
ENSG00000136942.14	9	124861960	-6.75622	1.42e-11
ENSG00000157837.15	12	120904370	6.75e+00	1.45e-11
ENSG00000255568.3	21	39313934	-6.75267	1.45e-11
ENSG00000004777.18	19	35774531	6.74199	1.56e-11
ENSG00000170092.14	7	75493624	6.73476	1.64e-11
ENSG00000159314.11	17	45434420	-6.73067	1.69e-11
ENSG00000126267.8	19	35648222	-6.73000	1.70e-11
ENSG00000170092.14	7	75493624	6.712198	1.92e-11
ENSG00000136448.11	17	45051661	-6.70569	2.00e-11
ENSG00000157837.15	12	120904370	-6.69868	2.10e-11
ENSG00000196504.15	2	152717891	-6.667465	2.60e-11
ENSG00000172992.11	17	45061108	6.66465	2.65e-11
ENSG00000255568.3	21	39313934	6.6486	2.96e-11
ENSG00000172992.11	17	45061108	-6.63267	3.30e-11
ENSG00000159063.12	11	78139659	6.62688	3.43e-11
ENSG00000132424.14	6	99416427	6.62500	3.47e-11
ENSG00000169221.13	16	30370263	-6.6147	3.72e-11
ENSG00000167220.11	18	47150519	6.6079	3.90e-11
ENSG00000255568.3	21	39313934	-6.58500	4.55e-11
ENSG00000114302.15	3	48847570	-6.56812	5.10e-11
ENSG00000250569.1	8	86483001	6.5653	5.19e-11
ENSG00000198646.13	20	34825648	-6.56442	5.22e-11
ENSG00000259956.1	3	51391267	-6.56300	5.27e-11
ENSG00000118156.12	19	47555855	6.54656	5.89e-11
ENSG00000260000.2	6	100881470	6.54595	5.91e-11
ENSG00000033327.12	11	78418347	6.53772	6.25e-11
ENSG00000271858.5	3	50365333	6.53700	6.28e-11
ENSG00000105254.11	19	36114288	-6.52939	6.60e-11
ENSG00000110917.7	12	120686868	-6.526714	6.72e-11
ENSG00000196504.15	2	152717891	-6.52454	6.82e-11
ENSG00000145041.15	3	51500001	6.51719	7.16e-11
ENSG00000166260.10	17	54968763	6.52e+00	7.22e-11
ENSG00000205581.10	21	39349646	-6.51500	7.27e-11
ENSG00000132612.15	16	69311355	-6.51042	7.49e-11
ENSG00000140718.20	16	53701691	6.47724	9.34e-11
ENSG00000176623.11	8	86514356	6.47376	9.56e-11
ENSG00000272391.5	7	75486270	-6.463156	1.03e-10
ENSG00000176623.11	8	86514356	6.38206	1.75e-10
ENSG00000132394.10	3	128246835	-6.37018	1.89e-10
ENSG00000090861.15	16	70289542	-6.36113	2.00e-10
ENSG00000172053.17	3	49105134	6.32950	2.46e-10
ENSG00000043143.20	5	134524311	6.318006	2.65e-10
ENSG00000189227.5	15	67521067	6.30917	2.81e-10
ENSG00000124593.15	6	41783605	6.2909	3.16e-10
ENSG00000163882.9	3	184361717	-6.28371	3.31e-10
ENSG00000273456.1	2	202375603	-6.27725	3.45e-10
ENSG00000273456.1	2	202375603	6.277252	3.45e-10
ENSG00000273456.1	2	202375603	6.277252	3.45e-10
ENSG00000164068.15	3	49689501	-6.27016	3.61e-10
ENSG00000204628.11	5	181248095	-6.257000	3.92e-10
ENSG00000112576.12	6	42050356	6.25e+00	4.04e-10
ENSG00000179958.8	16	30424532	-6.2520	4.05e-10
ENSG00000174428.16	7	75092572	6.22836	4.71e-10
ENSG00000126267.8	19	35648222	-6.22281	4.88e-10
ENSG00000188641.12	1	97921048	6.21700	5.07e-10
ENSG00000048649.13	11	77821016	-6.21000	5.30e-10
ENSG00000135114.12	12	121039241	-6.208000	5.37e-10
ENSG00000132394.10	3	128246835	6.20334	5.53e-10
ENSG00000186260.16	16	14071320	6.2006	5.62e-10
ENSG00000033327.12	11	78418347	6.18956	6.03e-10
ENSG00000175182.14	3	184335925	6.16306	7.14e-10
ENSG00000183527.11	21	39183850	6.1568	7.42e-10
ENSG00000179456.10	1	244048938	-6.153000	7.60e-10
ENSG00000198646.13	20	34825648	-6.1480	7.85e-10
ENSG00000274653.1	16	30359841	-6.1399	8.26e-10
ENSG00000078804.12	20	34704289	6.13951	8.28e-10
ENSG00000140105.17	14	100376804	-6.13906	8.30e-10
ENSG00000183527.11	21	39183850	-6.13556	8.49e-10
ENSG00000141101.12	16	69754939	-6.13100	8.73e-10
ENSG00000103018.16	16	69424524	-6.13100	8.73e-10
ENSG00000141101.12	16	69754939	6.13100	8.73e-10
ENSG00000123124.13	8	86342737	6.1275	8.92e-10
ENSG00000143363.15	1	151008419	6.12629	9.00e-10
ENSG00000263142.5	17	47017192	-6.12282	9.19e-10
ENSG00000075151.20	1	21176887	6.11600	9.60e-10
ENSG00000249115.8	19	35612743	6.11468	9.67e-10
ENSG00000272333.5	19	35718018	-6.10282	1.04e-09
ENSG00000260219.2	16	30355440	-6.0974	1.08e-09
ENSG00000157782.9	12	120640551	-6.09e+00	1.10e-09
ENSG00000126267.8	19	35648222	6.08514	1.16e-09
ENSG00000164087.7	3	52154689	-6.06460	1.32e-09
ENSG00000130751.9	19	47019819	6.05152	1.43e-09
ENSG00000183527.11	21	39183850	6.04123	1.53e-09
ENSG00000224020.1	9	124658466	6.0400	1.54e-09
ENSG00000130724.8	19	58555123	-6.03323	1.61e-09
ENSG00000110696.9	11	16613131	6.02952	1.64e-09
ENSG00000106771.12	9	109119944	6.0176	1.77e-09
ENSG00000113272.13	5	157731196	6.016470	1.78e-09
ENSG00000235560.3	16	30535347	-6.01504	1.80e-09
ENSG00000101444.12	20	34311801	6.0130	1.82e-09
ENSG00000011523.13	2	65056365	-5.99490	2.04e-09
ENSG00000066135.12	1	43650157	5.987196	2.13e-09
ENSG00000250251.6	16	15154563	-5.98600	2.15e-09
ENSG00000120071.13	17	46225388	-5.97e+00	2.30e-09
ENSG00000113615.12	5	134661118	5.974883	2.30e-09
ENSG00000083838.15	19	58475763	5.96400	2.46e-09
ENSG00000189298.13	6	28349913	5.94846	2.71e-09
ENSG00000189298.13	6	28349913	5.94846	2.71e-09
ENSG00000189298.13	6	28349913	5.9417	2.82e-09
ENSG00000189298.13	6	28349913	5.9417	2.82e-09
ENSG00000123552.17	6	99521727	5.94e+00	2.89e-09
ENSG00000273199.1	21	36320669	-5.93300	2.97e-09
ENSG00000130724.8	19	58555123	-5.92700	3.09e-09
ENSG00000164081.12	3	51671174	5.92663	3.09e-09
ENSG00000066322.14	1	43368073	-5.920379	3.21e-09
ENSG00000115204.14	2	27325679	-5.919634	3.23e-09
ENSG00000073969.18	17	46590668	-5.91399	3.34e-09
ENSG00000183763.8	3	49856573	5.90822	3.46e-09
ENSG00000145022.4	3	49412205	5.89572	3.73e-09
ENSG00000232098.3	19	58408483	5.88200	4.05e-09
ENSG00000236753.5	7	131328221	5.87800	4.15e-09
ENSG00000118369.12	11	78188822	-5.87100	4.33e-09
ENSG00000011523.13	2	65056365	5.865628	4.47e-09
ENSG00000010803.16	1	41242115	-5.853996	4.80e-09
ENSG00000273243.1	22	45156010	5.8403	5.21e-09
ENSG00000142230.11	19	47113273	-5.83413	5.41e-09
ENSG00000196812.4	6	28124559	5.814	6.1e-09
ENSG00000196812.4	6	28124559	5.8140	6.10e-09
ENSG00000196586.13	6	75749191	-5.80752	6.34e-09
ENSG00000087086.14	19	48965300	-5.78312	7.33e-09
ENSG00000011523.13	2	65056365	-5.783190	7.33e-09
ENSG00000117020.16	1	243851078	-5.781905	7.39e-09
ENSG00000281207.1	1	41014589	5.77985	7.48e-09
ENSG00000272391.5	7	75486270	5.77414	7.73e-09
ENSG00000167216.16	18	46917505	-5.76510	8.16e-09
ENSG00000008300.16	3	48662914	5.76500	8.17e-09
ENSG00000108510.9	17	62065281	5.75871	8.48e-09
ENSG00000140694.16	16	14632727	-5.75706	8.56e-09
ENSG00000188997.7	11	78188810	5.75540	8.64e-09
ENSG00000197279.3	6	28081130	5.7507	8.89e-09
ENSG00000197279.3	6	28081130	5.7507	8.89e-09
ENSG00000137764.19	15	67542708	5.7464	9.12e-09
ENSG00000177855.8	2	183608118	-5.736497	9.67e-09
ENSG00000170606.14	5	133051961	-5.730727	1.00e-08
ENSG00000105662.15	19	18683676	-5.72827	1.01e-08
ENSG00000143363.15	1	151008419	5.720105	1.06e-08
ENSG00000197279.3	6	28081130	-5.7099	1.13e-08
ENSG00000119760.15	2	27663469	5.709533	1.13e-08
ENSG00000197279.3	6	28081130	-5.7099	1.13e-08
ENSG00000186260.16	16	14071320	-5.70496	1.16e-08
ENSG00000196812.4	6	28124559	-5.7026	1.18e-08
ENSG00000164077.13	3	49930172	-5.70213	1.18e-08
ENSG00000196812.4	6	28124559	-5.7026	1.18e-08
ENSG00000161714.11	17	45133353	-5.69753	1.22e-08
ENSG00000189306.10	22	42519801	-5.69412	1.24e-08
ENSG00000234694.1	1	43358657	5.69367	1.24e-08
ENSG00000189306.10	22	42519801	-5.68631	1.30e-08
ENSG00000123124.13	8	86342737	-5.68500	1.31e-08
ENSG00000124593.15	6	41783605	-5.68e+00	1.36e-08
ENSG00000066056.13	1	43300992	-5.67583	1.38e-08
ENSG00000185800.11	19	45792801	5.66900	1.44e-08
ENSG00000137185.11	6	28224885	-5.6673	1.45e-08
ENSG00000137185.11	6	28224885	-5.6673	1.45e-08
ENSG00000122971.8	12	120725734	-5.663000	1.49e-08
ENSG00000116678.19	1	65525688	5.649776	1.61e-08
ENSG00000197062.11	6	28267009	-5.6416	1.68e-08
ENSG00000197062.11	6	28267009	-5.6416	1.68e-08
ENSG00000005844.17	16	30472657	5.63786	1.72e-08
ENSG00000066056.13	1	43300992	-5.626000	1.84e-08
ENSG00000229619.3	3	152269447	-5.62436	1.86e-08
ENSG00000120071.13	17	46225388	-5.62499	1.86e-08
ENSG00000175182.14	3	184335925	-5.62027	1.91e-08
ENSG00000196504.15	2	152717891	5.617023	1.94e-08
ENSG00000233276.3	3	49358599	-5.61674	1.95e-08
ENSG00000236753.5	7	131328221	5.61200	2.00e-08
ENSG00000069275.12	1	205750275	5.60747	2.05e-08
ENSG00000272391.5	7	75486270	-5.60791	2.05e-08
ENSG00000197062.11	6	28267009	5.6078	2.05e-08
ENSG00000197062.11	6	28267009	5.6078	2.05e-08
ENSG00000083807.9	19	58512064	-5.60682	2.06e-08
ENSG00000197062.11	6	28267009	-5.60500	2.08e-08
ENSG00000197062.11	6	28267009	-5.60500	2.08e-08
ENSG00000188315.7	3	49277829	-5.59237	2.24e-08
ENSG00000189306.10	22	42519801	-5.5871	2.31e-08
ENSG00000235109.7	6	28356270	5.5857	2.33e-08
ENSG00000235109.7	6	28356270	5.5857	2.33e-08
ENSG00000189298.13	6	28349913	5.5851	2.34e-08
ENSG00000189298.13	6	28349913	5.5851	2.34e-08
ENSG00000232098.3	19	58408483	-5.57800	2.43e-08
ENSG00000203760.8	6	126340173	-5.57703	2.45e-08
ENSG00000121680.15	11	45918811	-5.57497	2.48e-08
ENSG00000203760.8	6	126340173	5.57e+00	2.49e-08
ENSG00000103018.16	16	69424524	5.5734	2.50e-08
ENSG00000085719.12	8	86514426	-5.5617	2.67e-08
ENSG00000003249.13	16	90020042	-5.5553	2.77e-08
ENSG00000198198.15	1	43389881	-5.55400	2.79e-08
ENSG00000124593.15	6	41783605	5.54761	2.90e-08
ENSG00000004777.18	19	35774531	5.54223	2.99e-08
ENSG00000176909.11	19	48719720	5.54187	2.99e-08
ENSG00000233276.3	3	49358599	5.53708	3.08e-08
ENSG00000137764.19	15	67542708	5.53040	3.20e-08
ENSG00000131067.16	20	34872859	5.52044	3.38e-08
ENSG00000140105.17	14	100376804	5.514895	3.49e-08
ENSG00000103591.12	15	67254735	5.50680	3.65e-08
ENSG00000204217.13	2	202376935	5.504897	3.69e-08
ENSG00000085719.12	8	86514426	-5.49074	4.00e-08
ENSG00000069275.12	1	205750275	5.48102	4.23e-08
ENSG00000137764.19	15	67542708	5.47764	4.31e-08
ENSG00000231721.6	7	131110094	5.47434	4.39e-08
ENSG00000183426.16	16	14937413	-5.4729	4.43e-08
ENSG00000142949.16	1	43525186	-5.47020	4.50e-08
ENSG00000175792.11	3	128153913	-5.46400	4.66e-08
ENSG00000141101.12	16	69754939	-5.4561	4.87e-08
ENSG00000183426.16	16	14937413	-5.45495	4.90e-08
ENSG00000023330.14	3	52198085	-5.44220	5.26e-08
ENSG00000185829.17	17	46579681	5.43731	5.41e-08
ENSG00000003249.13	16	90020042	-5.43681	5.42e-08
ENSG00000099308.10	19	18097792	-5.42871	5.68e-08
ENSG00000146063.19	5	181222498	5.427000	5.73e-08
ENSG00000158691.14	6	28399733	-5.42100	5.93e-08
ENSG00000158691.14	6	28399733	-5.42100	5.93e-08
ENSG00000186260.16	16	14071320	-5.40080	6.63e-08
ENSG00000185800.11	19	45792801	-5.39845	6.72e-08
ENSG00000259315.1	15	82730934	5.39655	6.79e-08
ENSG00000213862.4	15	47730934	5.38024	7.44e-08
ENSG00000130724.8	19	58555123	5.37956	7.47e-08
ENSG00000011600.11	19	35908294	-5.37928	7.48e-08
ENSG00000258666.1	14	100353869	-5.374000	7.70e-08
ENSG00000133103.16	13	39655626	-5.36144	8.26e-08
ENSG00000069275.12	1	205750275	5.356000	8.51e-08
ENSG00000233937.6	5	181246522	-5.351577	8.72e-08
ENSG00000103550.13	16	19717693	-5.3504	8.78e-08
ENSG00000007402.11	3	50504243	5.34801	8.89e-08
ENSG00000119408.16	9	124257605	5.33900	9.35e-08
ENSG00000114378.16	3	50312380	-5.33664	9.47e-08
ENSG00000254231.1	8	86343313	5.3360	9.50e-08
ENSG00000182093.14	21	39380243	-5.33532	9.54e-08
ENSG00000106771.12	9	109119944	5.32793	9.93e-08
ENSG00000176920.11	19	48695970	5.32712	9.98e-08
ENSG00000004534.14	3	49940006	-5.32487	1.01e-07
ENSG00000228439.5	6	99520692	-5.3250	1.01e-07
ENSG00000068001.13	3	50322905	5.32343	1.02e-07
ENSG00000143183.16	1	165827529	-5.31705	1.05e-07
ENSG00000183426.16	16	14937413	5.31176	1.09e-07
ENSG00000133422.12	22	30968297	5.30800	1.11e-07
ENSG00000133422.12	22	30968297	-5.3080	1.11e-07
ENSG00000003756.16	3	50088907	5.30400	1.13e-07
ENSG00000105327.17	19	47232765	5.30256	1.14e-07
ENSG00000101079.20	20	36746077	-5.29589	1.18e-07
ENSG00000119328.11	9	108934180	5.29682	1.18e-07
ENSG00000244405.7	3	186110317	5.29568	1.19e-07
ENSG00000167112.9	9	128322534	-5.29300	1.20e-07
ENSG00000004777.18	19	35774531	-5.29300	1.20e-07
ENSG00000272514.5	6	87407982	-5.29160	1.21e-07
ENSG00000133065.10	1	205813747	5.28903	1.23e-07
ENSG00000213445.9	11	65638096	5.28887	1.23e-07
ENSG00000281691.1	3	50099980	-5.28800	1.24e-07
ENSG00000182093.14	21	39380243	5.2832	1.27e-07
ENSG00000114383.9	3	50328250	-5.27713	1.31e-07
ENSG00000003756.16	3	50088907	5.27572	1.32e-07
ENSG00000176920.11	19	48695970	5.26148	1.43e-07
ENSG00000188486.3	11	119095466	5.25938	1.45e-07
ENSG00000004534.14	3	49940006	5.25600	1.47e-07
ENSG00000004534.14	3	49940006	-5.25600	1.47e-07
ENSG00000197119.12	14	100306546	-5.24666	1.55e-07
ENSG00000133103.16	13	39655626	5.24347	1.58e-07
ENSG00000120071.13	17	46225388	-5.24276	1.58e-07
ENSG00000145833.15	5	134758770	5.238855	1.62e-07
ENSG00000099326.8	19	58572576	5.23500	1.65e-07
ENSG00000181929.11	12	49017401	5.23190	1.68e-07
ENSG00000243477.5	3	50299116	-5.22873	1.71e-07
ENSG00000226232.8	16	69996187	-5.2281	1.71e-07
ENSG00000197279.3	6	28081130	5.22365	1.75e-07
ENSG00000197279.3	6	28081130	5.22365	1.75e-07
ENSG00000159479.16	1	43389807	5.224189	1.75e-07
ENSG00000143727.15	2	264392	-5.222661	1.76e-07
ENSG00000138069.16	2	65130105	-5.216521	1.82e-07
ENSG00000164068.15	3	49689501	5.21489	1.84e-07
ENSG00000112249.13	6	100881371	-5.21253	1.86e-07
ENSG00000167191.11	16	19886166	5.21171	1.87e-07
ENSG00000133065.10	1	205813747	-5.20880	1.90e-07
ENSG00000250569.1	8	86483001	-5.20573	1.93e-07
ENSG00000104879.4	19	45322976	5.20259	1.97e-07
ENSG00000133065.10	1	205813747	-5.202000	1.97e-07
ENSG00000260000.2	6	100881470	5.1986	2.01e-07
ENSG00000243477.5	3	50299116	-5.18895	2.11e-07
ENSG00000182093.14	21	39380243	-5.18609	2.15e-07
ENSG00000272696.1	9	128316336	5.1844	2.17e-07
ENSG00000229431.1	1	43385112	5.17530	2.28e-07
ENSG00000198198.15	1	43389881	-5.173000	2.30e-07
ENSG00000176920.11	19	48695970	-5.16658	2.38e-07
ENSG00000279187.1	17	81262919	-5.17e+00	2.38e-07
ENSG00000104936.17	19	45782551	5.16368	2.42e-07
ENSG00000164078.12	3	49903843	-5.16100	2.46e-07
ENSG00000078043.15	18	46920147	-5.1604	2.46e-07
ENSG00000112249.13	6	100881371	5.1605	2.46e-07
ENSG00000164078.12	3	49903843	-5.16100	2.46e-07
ENSG00000166260.10	17	54968763	5.15970	2.47e-07
ENSG00000134285.10	12	48925826	5.16e+00	2.48e-07
ENSG00000273173.5	15	24968082	-5.15709	2.51e-07
ENSG00000142459.8	19	7830232	-5.14566	2.67e-07
ENSG00000179965.11	16	30407296	-5.14400	2.69e-07
ENSG00000178537.9	3	48898992	-5.13872	2.77e-07
ENSG00000074201.8	11	77637804	-5.13580	2.81e-07
ENSG00000162877.12	1	205850131	-5.13368	2.84e-07
ENSG00000162877.12	1	205850131	5.129028	2.91e-07
ENSG00000166260.10	17	54968763	5.12583	2.96e-07
ENSG00000090857.13	16	70113625	5.12509	2.97e-07
ENSG00000272514.5	6	87407982	-5.1210	3.04e-07
ENSG00000119004.15	2	203238939	-5.112621	3.18e-07
ENSG00000103550.13	16	19717693	-5.10900	3.24e-07
ENSG00000103550.13	16	19717693	5.10900	3.24e-07
ENSG00000179021.9	3	88149885	-5.10530	3.30e-07
ENSG00000179021.9	3	88149885	-5.10530	3.30e-07
ENSG00000114841.17	3	52316318	5.10497	3.31e-07
ENSG00000233276.3	3	49358599	-5.10028	3.39e-07
ENSG00000235016.1	3	50156084	5.09900	3.41e-07
ENSG00000048649.13	11	77821016	5.09741	3.44e-07
ENSG00000176055.9	5	90474767	5.090359	3.57e-07
ENSG00000105538.9	19	48740720	-5.09068	3.57e-07
ENSG00000230454.1	3	50260302	5.09054	3.57e-07
ENSG00000078043.15	18	46920147	5.0908	3.57e-07
ENSG00000126264.9	19	35903855	5.08270	3.72e-07
ENSG00000183207.13	19	48993447	-5.07300	3.92e-07
ENSG00000133103.16	13	39655626	5.0606	4.18e-07
ENSG00000235109.7	6	28356270	-5.0601	4.19e-07
ENSG00000235109.7	6	28356270	-5.0601	4.19e-07
ENSG00000179021.9	3	88149885	5.05688	4.26e-07
ENSG00000148057.15	9	83623048	-5.05661	4.27e-07
ENSG00000175105.6	3	88059273	-5.05300	4.35e-07
ENSG00000268912.1	19	58431147	5.05200	4.37e-07
ENSG00000164615.4	5	134738500	-5.036786	4.73e-07
ENSG00000063978.15	4	2462219	5.036319	4.75e-07
ENSG00000104936.17	19	45782551	-5.03600	4.75e-07
ENSG00000279407.1	19	45717380	5.03600	4.75e-07
ENSG00000244405.7	3	186110317	-5.03283	4.83e-07
ENSG00000226232.8	16	69996187	5.03100	4.88e-07
ENSG00000167220.11	18	47150519	-5.02357	5.07e-07
ENSG00000198625.12	1	204516378	5.022686	5.10e-07
ENSG00000112237.12	6	99567037	5.02100	5.14e-07
ENSG00000226232.8	16	69996187	5.01938	5.18e-07
ENSG00000122971.8	12	120725734	5.01612	5.27e-07
ENSG00000242265.5	7	94656324	5.01585	5.28e-07
ENSG00000228439.5	6	99520692	-5.01e+00	5.38e-07
ENSG00000152332.15	1	162497250	-5.00200	5.67e-07
ENSG00000185800.11	19	45792801	5.00141	5.69e-07
ENSG00000171793.13	1	40979334	4.998930	5.76e-07
ENSG00000112146.16	6	53051990	-4.99828	5.78e-07
ENSG00000123552.17	6	99521727	4.99600	5.85e-07
ENSG00000104812.14	19	48993309	-4.99549	5.87e-07
ENSG00000162877.12	1	205850131	4.99481	5.89e-07
ENSG00000133422.12	22	30968297	4.99341	5.93e-07
ENSG00000164663.14	6	41895360	4.99e+00	6.04e-07
ENSG00000213413.2	7	100218240	-4.98604	6.16e-07
ENSG00000083807.9	19	58512064	4.98206	6.29e-07
ENSG00000033170.16	14	65410591	-4.974620	6.54e-07
ENSG00000158711.13	1	205631961	4.97161	6.64e-07
ENSG00000075151.20	1	21176887	-4.96805	6.76e-07
ENSG00000183207.13	19	48993447	-4.96028	7.04e-07
ENSG00000164615.4	5	134738500	4.957000	7.16e-07
ENSG00000164615.4	5	134738500	-4.957000	7.16e-07
ENSG00000145041.15	3	51500001	-4.95245	7.33e-07
ENSG00000167191.11	16	19886166	4.9510	7.38e-07
ENSG00000167191.11	16	19886166	4.95100	7.38e-07
ENSG00000229431.1	1	43385112	-4.942757	7.70e-07
ENSG00000159479.16	1	43389807	-4.94262	7.71e-07
ENSG00000278224.5	6	41780761	4.93448	8.04e-07
ENSG00000254858.9	19	18193181	-4.93361	8.07e-07
ENSG00000227376.1	11	77735025	-4.93258	8.12e-07
ENSG00000063180.8	19	48646311	-4.93047	8.20e-07
ENSG00000143442.21	1	151459464	4.92968	8.24e-07
ENSG00000276571.1	16	19694427	-4.9280	8.31e-07
ENSG00000272008.1	6	87155189	4.93e+00	8.35e-07
ENSG00000003249.13	16	90020042	4.92675	8.36e-07
ENSG00000119574.12	19	58538910	-4.92075	8.62e-07
ENSG00000119707.13	14	73058784	4.920000	8.65e-07
ENSG00000114738.10	3	50611519	-4.91637	8.82e-07
ENSG00000105438.8	19	48391552	4.91400	8.92e-07
ENSG00000165113.12	9	83829515	-4.91110	9.06e-07
ENSG00000100285.9	22	29480242	4.90995	9.11e-07
ENSG00000074201.8	11	77637804	4.90756	9.22e-07
ENSG00000213445.9	11	65638096	-4.89895	9.63e-07
ENSG00000140543.14	15	88546674	4.89739	9.71e-07
ENSG00000168872.16	16	70346828	4.89267	9.95e-07
ENSG00000158691.14	6	28399733	-4.8902	1.01e-06
ENSG00000158691.14	6	28399733	-4.8902	1.01e-06
ENSG00000156853.12	16	30624011	-4.88800	1.02e-06
ENSG00000168237.17	3	52287088	4.88663	1.03e-06
ENSG00000186792.16	3	50299467	4.88554	1.03e-06
ENSG00000186575.17	22	29603555	-4.88112	1.05e-06
ENSG00000055163.19	5	157266078	-4.879000	1.07e-06
ENSG00000169032.9	15	66386816	4.87800	1.07e-06
ENSG00000117399.13	1	43358954	-4.872000	1.10e-06
ENSG00000142233.11	19	48673080	-4.86451	1.15e-06
ENSG00000239617.1	12	48903812	4.86e+00	1.16e-06
ENSG00000141458.12	18	23586897	4.86266	1.16e-06
ENSG00000166526.16	7	100082547	4.85552	1.20e-06
ENSG00000141452.9	18	23503469	-4.8555	1.20e-06
ENSG00000162924.13	2	60881520	-4.855534	1.20e-06
ENSG00000107077.18	9	6757640	4.8534	1.21e-06
ENSG00000183793.13	16	15381046	4.8493	1.24e-06
ENSG00000140543.14	15	88546674	4.8450	1.27e-06
ENSG00000123416.15	12	49131396	4.84e+00	1.28e-06
ENSG00000101444.12	20	34311801	4.83539	1.33e-06
ENSG00000152061.23	1	174159409	-4.83400	1.34e-06
ENSG00000179889.18	16	14974590	-4.8344	1.34e-06
ENSG00000152061.23	1	174159409	-4.83400	1.34e-06
ENSG00000268938.2	19	18531612	-4.82883	1.37e-06
ENSG00000128567.16	7	131558216	4.82500	1.40e-06
ENSG00000104763.18	8	18084997	-4.8256	1.40e-06
ENSG00000272008.1	6	87155189	4.82469	1.40e-06
ENSG00000139636.15	12	49110897	4.823558	1.41e-06
ENSG00000185829.17	17	46579681	-4.82424	1.41e-06
ENSG00000159479.16	1	43389807	4.82200	1.42e-06
ENSG00000236200.5	1	43708137	4.82200	1.42e-06
ENSG00000213453.3	2	27393366	-4.82120	1.43e-06
ENSG00000135124.14	12	121209856	-4.817374	1.45e-06
ENSG00000271858.5	3	50365333	-4.81607	1.46e-06
ENSG00000249471.7	19	58451603	-4.81541	1.47e-06
ENSG00000163026.11	2	24049574	-4.81347	1.48e-06
ENSG00000135272.10	7	114922153	-4.81430	1.48e-06
ENSG00000176108.9	17	80991597	4.81161	1.50e-06
ENSG00000124635.8	6	27132749	-4.80644	1.54e-06
ENSG00000124635.8	6	27132749	-4.80644	1.54e-06
ENSG00000177352.9	3	49166320	4.80575	1.54e-06
ENSG00000164405.10	5	132866579	-4.804813	1.55e-06
ENSG00000198218.10	3	49094362	4.80339	1.56e-06
ENSG00000177352.9	3	49166320	4.79646	1.61e-06
ENSG00000198218.10	3	49094362	4.78358	1.72e-06
ENSG00000139537.10	12	48904109	-4.776722	1.78e-06
ENSG00000141577.13	17	81222998	4.77e+00	1.83e-06
ENSG00000231721.6	7	131110094	4.769860	1.84e-06
ENSG00000114395.10	3	50351091	4.76947	1.85e-06
ENSG00000075131.9	15	66386745	4.76865	1.85e-06
ENSG00000125740.13	19	45467994	4.76800	1.86e-06
ENSG00000236144.6	19	35546028	-4.76100	1.93e-06
ENSG00000004838.13	3	50346851	-4.76022	1.93e-06
ENSG00000110497.14	11	46594124	4.76002	1.94e-06
ENSG00000185359.12	17	81683325	-4.75311	2.00e-06
ENSG00000139537.10	12	48904109	4.75375	2.00e-06
ENSG00000168234.12	18	23992772	-4.7532	2.00e-06
ENSG00000183793.13	16	15381046	-4.75056	2.03e-06
ENSG00000143416.20	1	151372732	4.749101	2.04e-06
ENSG00000075131.9	15	66386745	-4.7459	2.08e-06
ENSG00000092295.11	14	24264431	-4.735880	2.18e-06
ENSG00000224020.1	9	124658466	-4.73554	2.18e-06
ENSG00000175970.10	12	120710434	-4.73e+00	2.26e-06
ENSG00000164078.12	3	49903843	4.72700	2.28e-06
ENSG00000159377.10	1	151399533	-4.720000	2.36e-06
ENSG00000243477.5	3	50299116	4.71675	2.40e-06
ENSG00000117020.16	1	243851078	-4.71500	2.42e-06
ENSG00000174306.21	20	41317671	-4.7143	2.43e-06
ENSG00000170606.14	5	133051961	-4.710688	2.47e-06
ENSG00000141577.13	17	81222998	-4.70792	2.50e-06
ENSG00000075131.9	15	66386745	4.70743	2.51e-06
ENSG00000139537.10	12	48904109	-4.71e+00	2.51e-06
ENSG00000183207.13	19	48993447	4.70429	2.55e-06
ENSG00000163141.18	1	151036569	4.702999	2.56e-06
ENSG00000198218.10	3	49094362	-4.70332	2.56e-06
ENSG00000151881.14	5	43483892	4.702175	2.57e-06
ENSG00000183011.13	17	7885237	-4.69696	2.64e-06
ENSG00000155858.5	5	157743694	-4.693000	2.69e-06
ENSG00000205683.11	14	72894115	-4.68977	2.74e-06
ENSG00000183604.14	16	30335373	-4.68631	2.78e-06
ENSG00000184009.9	17	81523846	4.68433	2.81e-06
ENSG00000007312.12	17	63932353	-4.68426	2.81e-06
ENSG00000183604.14	16	30335373	-4.6787	2.89e-06
ENSG00000134285.10	12	48925826	4.67341	2.96e-06
ENSG00000103051.18	16	70523564	4.67199	2.98e-06
ENSG00000068001.13	3	50322905	4.67200	2.98e-06
ENSG00000143612.19	1	154220636	4.67135	2.99e-06
ENSG00000182179.12	3	49813945	-4.65899	3.18e-06
ENSG00000254858.9	19	18193181	4.65706	3.21e-06
ENSG00000143442.21	1	151459464	4.654781	3.24e-06
ENSG00000163453.11	4	57110384	4.650901	3.30e-06
ENSG00000114859.15	3	184361650	4.65049	3.31e-06
ENSG00000168237.17	3	52287088	4.65019	3.32e-06
ENSG00000141577.13	17	81222998	4.65017	3.32e-06
ENSG00000106290.14	7	100119566	4.650164	3.32e-06
ENSG00000275966.1	17	81345965	4.64e+00	3.42e-06
ENSG00000183011.13	17	7885237	-4.64e+00	3.46e-06
ENSG00000143612.19	1	154220636	-4.63947	3.49e-06
ENSG00000001617.11	3	50155044	4.63624	3.55e-06
ENSG00000179833.4	2	64751004	4.636121	3.55e-06
ENSG00000181929.11	12	49017401	-4.63e+00	3.59e-06
ENSG00000171174.13	2	27891097	-4.633605	3.59e-06
ENSG00000172602.9	12	48865897	4.63400	3.59e-06
ENSG00000173614.13	1	9943427	-4.63316	3.60e-06
ENSG00000129467.13	14	24335070	4.63200	3.62e-06
ENSG00000235363.1	1	205351246	-4.627028	3.71e-06
ENSG00000167487.11	19	18636964	4.62727	3.71e-06
ENSG00000121903.14	1	33472644	4.62616	3.73e-06
ENSG00000224186.8	5	135033279	4.620623	3.83e-06
ENSG00000174628.16	16	19716455	4.6135	3.96e-06
ENSG00000272008.1	6	87155189	-4.6109	4.01e-06
ENSG00000164574.15	5	154190729	-4.610833	4.01e-06
ENSG00000117601.13	1	173917377	-4.60907	4.04e-06
ENSG00000113272.13	5	157731196	-4.608930	4.05e-06
ENSG00000135272.10	7	114922153	4.60867	4.05e-06
ENSG00000117601.13	1	173917377	-4.60465	4.13e-06
ENSG00000185278.15	1	173868081	-4.604504	4.13e-06
ENSG00000134285.10	12	48925826	4.602083	4.18e-06
ENSG00000106290.14	7	100119566	4.59999	4.23e-06
ENSG00000167112.9	9	128322534	-4.5990	4.25e-06
ENSG00000167118.10	9	128371318	4.59767	4.27e-06
ENSG00000055163.19	5	157266078	-4.597000	4.29e-06
ENSG00000089091.16	20	18467125	4.5953	4.32e-06
ENSG00000172375.12	11	119102371	-4.59099	4.41e-06
ENSG00000182379.9	12	57216794	-4.59e+00	4.42e-06
ENSG00000153310.19	8	130017128	-4.5890	4.45e-06
ENSG00000172273.12	11	119121586	4.58874	4.46e-06
ENSG00000181409.11	17	81166076	-4.58796	4.48e-06
ENSG00000239617.1	12	48903812	-4.58122	4.62e-06
ENSG00000145730.20	5	102753980	-4.577791	4.70e-06
ENSG00000129315.10	12	48716997	-4.576338	4.73e-06
ENSG00000183793.13	16	15381046	4.57594	4.74e-06
ENSG00000143363.15	1	151008419	-4.57593	4.74e-06
ENSG00000232995.7	1	163321888	-4.57222	4.83e-06
ENSG00000239617.1	12	48903812	-4.566075	4.97e-06
ENSG00000160862.12	7	99976156	-4.56500	4.99e-06
ENSG00000143367.15	1	151540304	4.56475	5.00e-06
ENSG00000103942.12	15	82986152	4.56091	5.09e-06
ENSG00000183963.18	22	31080449	-4.55597	5.21e-06
ENSG00000232995.7	1	163321888	-4.55500	5.24e-06
ENSG00000232995.7	1	163321888	-4.555000	5.24e-06
ENSG00000143248.12	1	163217635	4.555000	5.24e-06
ENSG00000187742.14	9	89318505	-4.5543	5.26e-06
ENSG00000172269.18	11	119108330	4.55196	5.31e-06
ENSG00000111245.14	12	110920576	4.550000	5.36e-06
ENSG00000272434.1	3	49029390	-4.54892	5.39e-06
ENSG00000145685.13	5	78770020	-4.547000	5.44e-06
ENSG00000118705.16	20	37178409	-4.54700	5.44e-06
ENSG00000172273.12	11	119121586	-4.54535	5.48e-06
ENSG00000159377.10	1	151399533	4.54518	5.49e-06
ENSG00000168237.17	3	52287088	-4.54494	5.50e-06
ENSG00000178301.3	11	77589390	-4.53772	5.69e-06
ENSG00000106554.11	7	133082087	-4.53400	5.79e-06
ENSG00000028528.14	15	64094122	4.53300	5.82e-06
ENSG00000224877.3	17	81239238	4.53e+00	5.86e-06
ENSG00000183092.16	14	100587412	4.527961	5.96e-06
ENSG00000108510.9	17	62065281	-4.52591	6.01e-06
ENSG00000167114.12	9	128340645	-4.5223	6.12e-06
ENSG00000181019.12	16	69726950	-4.51938	6.20e-06
ENSG00000224086.5	22	21938584	-4.51400	6.36e-06
ENSG00000254428.1	11	119004892	4.51266	6.40e-06
ENSG00000254858.9	19	18193181	-4.51155	6.44e-06
ENSG00000175606.10	8	73972436	4.50683	6.58e-06
ENSG00000123552.17	6	99521727	-4.5066	6.59e-06
ENSG00000250722.5	5	42887391	4.506304	6.60e-06
ENSG00000058262.9	3	128051640	-4.50600	6.61e-06
ENSG00000213906.9	14	24309124	-4.502636	6.71e-06
ENSG00000204196.5	2	203190779	-4.501453	6.75e-06
ENSG00000183011.13	17	7885237	-4.49860	6.84e-06
ENSG00000178057.14	3	49020458	-4.49300	7.02e-06
ENSG00000173209.22	2	61177417	4.487679	7.20e-06
ENSG00000169884.13	12	48971762	-4.48200	7.39e-06
ENSG00000135124.14	12	121209856	4.48e+00	7.41e-06
ENSG00000235298.1	9	83972232	4.4750	7.64e-06
ENSG00000177192.13	12	131929351	4.47446	7.66e-06
ENSG00000173531.15	3	49689497	-4.47431	7.67e-06
ENSG00000148337.20	9	128204382	-4.47022	7.81e-06
ENSG00000204713.10	6	28923988	4.4697	7.83e-06
ENSG00000204713.10	6	28923988	4.4697	7.83e-06
ENSG00000117280.12	1	205775459	-4.469688	7.83e-06
ENSG00000270441.1	3	49160850	-4.46600	7.97e-06
ENSG00000272434.1	3	49029390	4.46600	7.97e-06
ENSG00000270441.1	3	49160850	4.46600	7.97e-06
ENSG00000270441.1	3	49160850	4.46600	7.97e-06
ENSG00000183092.16	14	100587412	-4.461907	8.12e-06
ENSG00000092295.11	14	24264431	4.459833	8.20e-06
ENSG00000103313.12	16	3256626	-4.45828	8.26e-06
ENSG00000225217.1	1	161606290	4.45746	8.29e-06
ENSG00000264364.2	17	58083414	-4.45e+00	8.41e-06
ENSG00000141452.9	18	23503469	4.45293	8.47e-06
ENSG00000161791.13	12	49708164	4.45298	8.47e-06
ENSG00000113643.8	5	168486444	4.452185	8.50e-06
ENSG00000020426.10	14	60734741	-4.451000	8.55e-06
ENSG00000187626.8	6	28252223	4.45037	8.57e-06
ENSG00000187626.8	6	28252223	4.45037	8.57e-06
ENSG00000108424.9	17	47649475	-4.44881	8.63e-06
ENSG00000136463.7	17	63600871	-4.44800	8.67e-06
ENSG00000007312.12	17	63932353	4.45e+00	8.67e-06
ENSG00000185614.4	3	49803253	4.44698	8.71e-06
ENSG00000089091.16	20	18467125	4.44675	8.72e-06
ENSG00000137513.9	11	78574873	4.44289	8.88e-06
ENSG00000085365.17	5	78360582	4.441413	8.94e-06
ENSG00000178301.3	11	77589390	4.44103	8.95e-06
ENSG00000185527.11	17	81663111	-4.43927	9.03e-06
ENSG00000204842.14	12	111599675	-4.44e+00	9.10e-06
ENSG00000204842.14	12	111599675	-4.436671	9.14e-06
ENSG00000049246.14	1	7784319	-4.43562	9.18e-06
ENSG00000135870.11	1	174022296	4.435417	9.19e-06
ENSG00000221838.9	7	100101940	-4.43000	9.42e-06
ENSG00000189134.3	6	28259319	-4.4301	9.42e-06
ENSG00000189134.3	6	28259319	-4.4301	9.42e-06
ENSG00000119782.13	2	24049700	-4.429471	9.45e-06
ENSG00000221890.3	22	38843981	4.42701	9.55e-06
ENSG00000137513.9	11	78574873	-4.42705	9.55e-06
ENSG00000108510.9	17	62065281	-4.43e+00	9.55e-06
ENSG00000213918.10	16	3611727	4.42620	9.59e-06
ENSG00000182774.10	15	82540563	4.42500	9.64e-06
ENSG00000182774.10	15	82540563	4.42500	9.64e-06
ENSG00000182774.10	15	82540563	-4.4250	9.64e-06
ENSG00000186792.16	3	50299467	-4.41825	9.95e-06
ENSG00000213903.8	14	24313310	-4.418000	9.96e-06
ENSG00000213903.8	14	24313310	4.418000	9.96e-06
ENSG00000035115.21	2	266397	4.416795	1.00e-05
ENSG00000223705.9	7	75410321	-4.415773	1.01e-05
ENSG00000117601.13	1	173917377	-4.415017	1.01e-05
ENSG00000111328.6	12	123272333	-4.41008	1.03e-05
ENSG00000129204.16	17	5116437	-4.41e+00	1.03e-05
ENSG00000141452.9	18	23503469	-4.4088	1.04e-05
ENSG00000198785.4	9	101738579	4.4090	1.04e-05
ENSG00000231389.7	6	33073771	-4.4065	1.05e-05
ENSG00000105696.8	19	18612850	-4.40715	1.05e-05
ENSG00000172273.12	11	119121586	4.40719	1.05e-05
ENSG00000197093.10	7	100168749	4.39954	1.08e-05
ENSG00000179889.18	16	14974590	-4.40076	1.08e-05
ENSG00000087586.17	20	56392336	4.40100	1.08e-05
ENSG00000164091.11	3	52288019	-4.40141	1.08e-05
ENSG00000149091.15	11	46332904	-4.39745	1.10e-05
ENSG00000164663.14	6	41895360	4.39652	1.10e-05
ENSG00000116062.14	2	47695529	4.390597	1.13e-05
ENSG00000090857.13	16	70113625	-4.38816	1.14e-05
ENSG00000137513.9	11	78574873	4.38700	1.15e-05
ENSG00000173402.11	3	49468702	-4.38600	1.15e-05
ENSG00000173402.11	3	49468702	-4.38600	1.15e-05
ENSG00000111328.6	12	123272333	-4.38e+00	1.16e-05
ENSG00000164086.9	3	52056549	4.38208	1.18e-05
ENSG00000198373.12	16	69762305	-4.38100	1.18e-05
ENSG00000161202.17	3	184155387	-4.37871	1.19e-05
ENSG00000091732.15	7	130051450	4.372877	1.23e-05
ENSG00000115641.18	2	105438512	-4.371933	1.23e-05
ENSG00000168743.12	4	105894774	4.368971	1.25e-05
ENSG00000114378.16	3	50312380	-4.36916	1.25e-05
ENSG00000089091.16	20	18467125	4.36800	1.25e-05
ENSG00000143971.7	2	67397318	4.366808	1.26e-05
ENSG00000171790.15	1	41023236	-4.365625	1.27e-05
ENSG00000106268.15	7	2242221	4.364000	1.28e-05
ENSG00000141458.12	18	23586897	-4.3624	1.29e-05
ENSG00000163026.11	2	24049574	4.362595	1.29e-05
ENSG00000196421.8	20	64036174	-4.36054	1.30e-05
ENSG00000076706.16	11	119321520	-4.36000	1.30e-05
ENSG00000213413.2	7	100218240	-4.35923	1.31e-05
ENSG00000105649.9	19	18204073	-4.35649	1.32e-05
ENSG00000175110.11	3	139110403	4.35485	1.33e-05
ENSG00000244005.12	20	35699270	4.35300	1.34e-05
ENSG00000180304.14	15	64703280	-4.35291	1.34e-05
ENSG00000111540.15	12	55973912	4.35100	1.36e-05
ENSG00000088538.12	3	50675240	-4.35102	1.36e-05
ENSG00000119487.16	9	125707233	-4.34897	1.37e-05
ENSG00000134490.13	18	23437960	-4.3466	1.38e-05
ENSG00000075618.17	7	5592822	-4.34604	1.39e-05
ENSG00000174428.16	7	75092572	-4.341534	1.41e-05
ENSG00000213753.10	19	58575444	4.33906	1.43e-05
ENSG00000141458.12	18	23586897	-4.3369	1.44e-05
ENSG00000112144.15	6	53061801	-4.33600	1.45e-05
ENSG00000074695.5	18	59359961	-4.3350	1.46e-05
ENSG00000129204.16	17	5116437	4.33470	1.46e-05
ENSG00000111328.6	12	123272333	-4.333103	1.47e-05
ENSG00000185559.13	14	100725704	4.332102	1.48e-05
ENSG00000198324.13	12	111369120	4.327000	1.51e-05
ENSG00000146826.16	7	100158714	4.32300	1.54e-05
ENSG00000167220.11	18	47150519	-4.3235	1.54e-05
ENSG00000126106.13	1	44674554	-4.320000	1.56e-05
ENSG00000169925.16	9	134068534	4.31747	1.58e-05
ENSG00000148337.20	9	128204382	4.3173	1.58e-05
ENSG00000168993.14	4	826197	-4.3146	1.60e-05
ENSG00000168993.14	4	826197	4.313724	1.61e-05
ENSG00000164978.17	9	34329505	4.31321	1.61e-05
ENSG00000149761.8	11	64225940	4.30471	1.67e-05
ENSG00000187626.8	6	28252223	-4.3041	1.68e-05
ENSG00000187626.8	6	28252223	-4.3041	1.68e-05
ENSG00000162267.12	3	52794767	4.30300	1.69e-05
ENSG00000162267.12	3	52794767	4.30300	1.69e-05
ENSG00000074695.5	18	59359961	4.2980	1.72e-05
ENSG00000103671.9	15	64387747	4.29757	1.73e-05
ENSG00000213445.9	11	65638096	-4.29640	1.74e-05
ENSG00000103942.12	15	82986152	4.29581	1.74e-05
ENSG00000137338.5	6	28281571	4.2937	1.76e-05
ENSG00000160741.16	1	153958624	-4.29311	1.76e-05
ENSG00000278959.1	7	93956518	4.292978	1.76e-05
ENSG00000137338.5	6	28281571	4.2937	1.76e-05
ENSG00000111011.17	12	122526999	4.29e+00	1.77e-05
ENSG00000204713.10	6	28923988	-4.2901	1.79e-05
ENSG00000204713.10	6	28923988	-4.2901	1.79e-05
ENSG00000090273.13	1	26902281	4.29012	1.79e-05
ENSG00000103671.9	15	64387747	4.28958	1.79e-05
ENSG00000197122.11	20	37344684	4.2889	1.80e-05
ENSG00000037749.11	5	154038936	-4.288790	1.80e-05
ENSG00000181722.16	3	115147270	4.28678	1.81e-05
ENSG00000134287.9	12	48957550	-4.28557	1.82e-05
ENSG00000044574.7	9	125241329	4.2865	1.82e-05
ENSG00000164978.17	9	34329505	-4.28495	1.83e-05
ENSG00000114316.12	3	49340711	4.28336	1.84e-05
ENSG00000264364.2	17	58083414	4.28182	1.85e-05
ENSG00000279283.1	12	131896499	-4.28e+00	1.88e-05
ENSG00000172053.17	3	49105134	4.27774	1.89e-05
ENSG00000185658.13	21	39321558	4.27699	1.89e-05
ENSG00000198837.9	1	153946695	4.275907	1.90e-05
ENSG00000170604.4	19	45886169	-4.27515	1.91e-05
ENSG00000126246.9	19	35742452	-4.27233	1.93e-05
ENSG00000129204.16	17	5116437	-4.26997	1.95e-05
ENSG00000129467.13	14	24335070	-4.270251	1.95e-05
ENSG00000130479.10	19	17719241	-4.27100	1.95e-05
ENSG00000185614.4	3	49803253	-4.26979	1.96e-05
ENSG00000100285.9	22	29480242	-4.2660	1.99e-05
ENSG00000245556.2	5	78360506	4.264409	2.00e-05
ENSG00000129467.13	14	24335070	4.264711	2.00e-05
ENSG00000117280.12	1	205775459	-4.26354	2.01e-05
ENSG00000167566.16	12	49828749	-4.26129	2.03e-05
ENSG00000114054.13	3	136250305	4.26163	2.03e-05
ENSG00000196586.13	6	75749191	-4.26e+00	2.06e-05
ENSG00000155329.11	5	133026603	-4.258685	2.06e-05
ENSG00000100325.14	22	29838303	-4.2570	2.07e-05
ENSG00000140259.6	15	43824801	4.25556	2.09e-05
ENSG00000228205.1	3	184149703	4.25508	2.09e-05
ENSG00000164978.17	9	34329505	-4.2536	2.10e-05
ENSG00000103343.12	16	3401234	-4.24762	2.16e-05
ENSG00000183495.13	12	131949919	-4.24643	2.17e-05
ENSG00000170633.16	12	121400040	4.24500	2.19e-05
ENSG00000114790.12	3	154121002	4.24262	2.21e-05
ENSG00000240036.4	11	27581679	-4.23774	2.26e-05
ENSG00000198315.10	6	28141909	-4.23663	2.27e-05
ENSG00000198315.10	6	28141909	-4.23663	2.27e-05
ENSG00000221890.3	22	38843981	-4.23669	2.27e-05
ENSG00000152705.7	5	134995640	4.233507	2.30e-05
ENSG00000205208.4	4	158672123	-4.2328	2.31e-05
ENSG00000228439.5	6	99520692	-4.23309	2.31e-05
ENSG00000157303.10	9	93058687	4.22925	2.34e-05
ENSG00000111245.14	12	110920576	-4.23e+00	2.35e-05
ENSG00000186792.16	3	50299467	4.22463	2.39e-05
ENSG00000169925.16	9	134068534	4.2224	2.42e-05
ENSG00000112578.9	6	41921187	4.22100	2.43e-05
ENSG00000110514.19	11	47269160	4.21895	2.45e-05
ENSG00000140548.9	15	90001391	4.21890	2.45e-05
ENSG00000054983.16	14	87993664	4.21801	2.46e-05
ENSG00000183604.14	16	30335373	-4.21873	2.46e-05
ENSG00000091732.15	7	130051450	4.21880	2.46e-05
ENSG00000168993.14	4	826197	4.21720	2.47e-05
ENSG00000105662.15	19	18683676	4.21445	2.50e-05
ENSG00000204642.13	6	29722774	-4.21081	2.54e-05
ENSG00000204642.13	6	29722774	-4.21081	2.54e-05
ENSG00000276180.1	6	27138587	-4.21	2.55e-05
ENSG00000276180.1	6	27138587	-4.2100	2.55e-05
ENSG00000240219.1	1	204626774	4.20918	2.56e-05
ENSG00000053438.8	20	37521214	-4.20400	2.62e-05
ENSG00000175279.21	1	10430782	-4.20445	2.62e-05
ENSG00000092470.11	15	43826962	-4.20400	2.62e-05
ENSG00000153827.13	2	229923238	4.203273	2.63e-05
ENSG00000119328.11	9	108934180	4.20183	2.65e-05
ENSG00000268912.1	19	58431147	-4.19812	2.69e-05
ENSG00000183092.16	14	100587412	-4.19726	2.70e-05
ENSG00000184076.13	22	29767368	4.19568	2.72e-05
ENSG00000113356.11	5	90471747	-4.195263	2.73e-05
ENSG00000118292.8	1	150268566	4.19278	2.76e-05
ENSG00000085365.17	5	78360582	4.191898	2.77e-05
ENSG00000168005.8	11	63813387	4.19200	2.77e-05
ENSG00000169925.16	9	134068534	-4.19157	2.77e-05
ENSG00000163082.9	2	222424516	-4.190638	2.78e-05
ENSG00000171174.13	2	27891097	4.188599	2.81e-05
ENSG00000153140.8	5	90409785	4.188346	2.81e-05
ENSG00000204642.13	6	29722774	4.1869	2.83e-05
ENSG00000204642.13	6	29722774	4.1869	2.83e-05
ENSG00000010327.10	3	52495337	4.18691	2.83e-05
ENSG00000232388.4	20	18567346	4.18501	2.85e-05
ENSG00000204642.13	6	29722774	4.1805	2.91e-05
ENSG00000204642.13	6	29722774	4.1805	2.91e-05
ENSG00000235138.1	9	134054289	4.1785	2.93e-05
ENSG00000250251.6	16	15154563	4.17912	2.93e-05
ENSG00000143248.12	1	163217635	-4.17814	2.94e-05
ENSG00000101343.14	20	20056045	-4.1780	2.94e-05
ENSG00000114054.13	3	136250305	4.17821	2.94e-05
ENSG00000132510.10	17	7839903	4.18e+00	2.95e-05
ENSG00000153827.13	2	229923238	-4.176380	2.96e-05
ENSG00000143442.21	1	151459464	4.17557	2.97e-05
ENSG00000166860.2	12	57006445	4.176000	2.97e-05
ENSG00000167552.13	12	49189323	4.17e+00	2.98e-05
ENSG00000164061.4	3	49554488	-4.17400	2.99e-05
ENSG00000100918.12	14	24171852	-4.17200	3.02e-05
ENSG00000182179.12	3	49813945	4.17000	3.05e-05
ENSG00000164574.15	5	154190729	-4.167325	3.08e-05
ENSG00000119328.11	9	108934180	-4.1667	3.09e-05
ENSG00000104343.19	8	73878909	-4.1660	3.10e-05
ENSG00000075420.12	3	172039627	-4.16544	3.11e-05
ENSG00000120899.17	8	27311481	-4.1647	3.12e-05
ENSG00000110514.19	11	47269160	4.16404	3.13e-05
ENSG00000261819.1	16	14990159	4.1637	3.13e-05
ENSG00000117425.13	1	44843062	4.16195	3.16e-05
ENSG00000213420.7	7	100177368	-4.16119	3.17e-05
ENSG00000141682.11	18	59899947	-4.1599	3.18e-05
ENSG00000239521.7	7	100272217	-4.159770	3.19e-05
ENSG00000111252.10	12	111405947	-4.16e+00	3.20e-05
ENSG00000113643.8	5	168486444	-4.157850	3.21e-05
ENSG00000279133.1	17	62007517	-4.15712	3.22e-05
ENSG00000279369.1	17	63700846	-4.15493	3.25e-05
ENSG00000161202.17	3	184155387	4.15354	3.27e-05
ENSG00000179168.14	19	38388081	-4.15169	3.30e-05
ENSG00000187446.11	15	41230838	4.15034	3.32e-05
ENSG00000269293.2	6	28136847	4.149	3.34e-05
ENSG00000278828.1	6	27810063	4.149	3.34e-05
ENSG00000269293.2	6	28136847	4.1490	3.34e-05
ENSG00000278828.1	6	27810063	4.1490	3.34e-05
ENSG00000214941.7	17	15993829	4.14742	3.36e-05
ENSG00000204622.11	6	30005970	-4.15e+00	3.36e-05
ENSG00000145194.17	3	184249649	-4.14724	3.37e-05
ENSG00000273486.1	3	136839020	4.14647	3.38e-05
ENSG00000130726.11	19	58544090	-4.14600	3.38e-05
ENSG00000259668.5	15	51457285	4.14507	3.40e-05
ENSG00000130522.5	19	18281621	-4.14394	3.41e-05
ENSG00000176732.6	2	24123476	-4.14253	3.43e-05
ENSG00000137161.16	6	42929191	-4.14e+00	3.43e-05
ENSG00000176732.6	2	24123476	-4.142188	3.44e-05
ENSG00000170473.16	12	55932559	4.14e+00	3.44e-05
ENSG00000074695.5	18	59359961	4.14226	3.44e-05
ENSG00000101460.12	20	34546853	-4.1404	3.47e-05
ENSG00000237977.1	22	30902218	4.1394	3.48e-05
ENSG00000104826.12	19	49017080	4.13956	3.48e-05
ENSG00000198868.3	5	134928325	4.139000	3.49e-05
ENSG00000171503.11	4	158672255	4.13622	3.53e-05
ENSG00000174243.9	12	48852841	4.13461	3.56e-05
ENSG00000153815.16	16	81445169	4.13288	3.58e-05
ENSG00000063176.15	19	48624132	4.13162	3.60e-05
ENSG00000224086.5	22	21938584	-4.12881	3.65e-05
ENSG00000198373.12	16	69762305	4.12661	3.68e-05
ENSG00000171159.4	9	128160259	-4.1247	3.71e-05
ENSG00000168268.10	3	52535053	-4.12400	3.72e-05
ENSG00000142233.11	19	48673080	4.12391	3.72e-05
ENSG00000106771.12	9	109119944	-4.12360	3.73e-05
ENSG00000165219.21	9	125261793	-4.12350	3.73e-05
ENSG00000127663.14	19	4969112	4.11567	3.86e-05
ENSG00000133961.19	14	73463490	-4.11470	3.88e-05
ENSG00000164692.17	7	94394560	4.11209	3.92e-05
ENSG00000198040.10	12	133037291	-4.11074	3.94e-05
ENSG00000135365.15	11	46121177	4.11102	3.94e-05
ENSG00000256269.7	11	119084865	4.10630	4.02e-05
ENSG00000165219.21	9	125261793	-4.1063	4.02e-05
ENSG00000272221.1	6	31395494	4.11e+00	4.03e-05
ENSG00000214941.7	17	15993829	4.10534	4.04e-05
ENSG00000176732.6	2	24123476	-4.103094	4.08e-05
ENSG00000232630.1	9	125150652	4.09841	4.16e-05
ENSG00000178035.11	3	49029314	-4.09756	4.18e-05
ENSG00000115204.14	2	27325679	4.09649	4.19e-05
ENSG00000275413.1	17	16023652	-4.10e+00	4.20e-05
ENSG00000170425.3	17	15944916	4.09500	4.22e-05
ENSG00000214941.7	17	15993829	-4.09e+00	4.22e-05
ENSG00000170425.3	17	15944916	4.09500	4.22e-05
ENSG00000242028.6	15	43796141	-4.09473	4.23e-05
ENSG00000224086.5	22	21938584	-4.0934	4.25e-05
ENSG00000103671.9	15	64387747	-4.0910	4.30e-05
ENSG00000175279.21	1	10430782	-4.09000	4.31e-05
ENSG00000197694.15	9	128552557	4.08951	4.32e-05
ENSG00000233230.1	2	47905793	-4.088603	4.34e-05
ENSG00000164037.16	4	103019738	-4.0880	4.35e-05
ENSG00000264364.2	17	58083414	4.08702	4.37e-05
ENSG00000109881.16	11	27363867	-4.08688	4.37e-05
ENSG00000204406.12	2	148021010	4.08652	4.38e-05
ENSG00000272588.1	4	757739	-4.08613	4.39e-05
ENSG00000167840.13	17	5123115	-4.08560	4.40e-05
ENSG00000262468.5	16	4253788	-4.08500	4.41e-05
ENSG00000114054.13	3	136250305	-4.08449	4.42e-05
ENSG00000268938.2	19	18531612	4.08400	4.43e-05
ENSG00000280138.1	12	122888518	-4.08e+00	4.45e-05
ENSG00000105672.14	19	35641744	4.08100	4.48e-05
ENSG00000188483.7	9	129178261	4.07700	4.56e-05
ENSG00000167130.17	9	129081099	-4.0761	4.58e-05
ENSG00000167566.16	12	49828749	4.076179	4.58e-05
ENSG00000163154.5	1	151156628	-4.07540	4.59e-05
ENSG00000170425.3	17	15944916	-4.07e+00	4.66e-05
ENSG00000165219.21	9	125261793	4.07200	4.66e-05
ENSG00000270681.1	4	151139990	-4.06949	4.71e-05
ENSG00000163939.18	3	52685916	4.06879	4.73e-05
ENSG00000176909.11	19	48719720	-4.06700	4.76e-05
ENSG00000241563.3	1	10449718	-4.063000	4.84e-05
ENSG00000010318.20	3	52410656	-4.06200	4.87e-05
ENSG00000141258.12	17	2337507	4.06075	4.89e-05
ENSG00000105656.12	19	18522126	4.05971	4.91e-05
ENSG00000118705.16	20	37178409	-4.0540	5.03e-05
ENSG00000185614.4	3	49803253	-4.05445	5.03e-05
ENSG00000167118.10	9	128371318	-4.0536	5.04e-05
ENSG00000114738.10	3	50611519	-4.05254	5.07e-05
ENSG00000204160.11	1	26826709	4.05072	5.11e-05
ENSG00000163659.12	3	156673234	4.05044	5.11e-05
ENSG00000280120.1	12	123153376	-4.04869	5.15e-05
ENSG00000111775.2	12	120438089	-4.048429	5.16e-05
ENSG00000125304.8	13	99501416	-4.04764	5.17e-05
ENSG00000006016.10	19	18607740	-4.04600	5.21e-05
ENSG00000268938.2	19	18531612	4.04200	5.30e-05
ENSG00000272221.1	6	31395494	4.0412	5.32e-05
ENSG00000147862.15	9	14398982	-4.0398	5.35e-05
ENSG00000003147.17	7	8262578	4.039728	5.35e-05
ENSG00000183741.11	22	38872313	4.03862	5.38e-05
ENSG00000169118.17	15	64356258	4.0380	5.39e-05
ENSG00000135124.14	12	121209856	4.03807	5.39e-05
ENSG00000042493.15	2	85418431	-4.037408	5.40e-05
ENSG00000259315.1	15	82730934	4.03723	5.41e-05
ENSG00000261819.1	16	14990159	4.03409	5.48e-05
ENSG00000235423.8	12	123260969	-4.03364	5.49e-05
ENSG00000165028.11	9	104764156	-4.03346	5.50e-05
ENSG00000137392.9	6	35797343	4.0298	5.58e-05
ENSG00000227782.2	17	16040494	-4.03e+00	5.67e-05
ENSG00000090273.13	1	26902281	-4.024967	5.70e-05
ENSG00000283041.1	7	133035747	-4.02410	5.72e-05
ENSG00000035115.21	2	266397	4.02297	5.75e-05
ENSG00000222112.1	1	33336863	-4.02200	5.77e-05
ENSG00000204842.14	12	111599675	4.02100	5.80e-05
ENSG00000008283.15	17	63446377	-4.01869	5.85e-05
ENSG00000106367.13	7	101154396	4.01509	5.94e-05
ENSG00000095209.11	9	105694543	-4.01400	5.97e-05
ENSG00000233892.1	6	30188613	-4.01408	5.97e-05
ENSG00000112655.15	6	43076267	4.01337	5.99e-05
ENSG00000080815.18	14	73136417	4.01240	6.01e-05
ENSG00000240889.1	7	140697076	4.01193	6.02e-05
ENSG00000157045.8	16	15056078	-4.00994	6.07e-05
ENSG00000078043.15	18	46920147	-4.00919	6.09e-05
ENSG00000188938.15	9	93453591	4.0090	6.10e-05
ENSG00000161203.13	3	184174688	4.00900	6.10e-05
ENSG00000113643.8	5	168486444	4.008102	6.12e-05
ENSG00000196943.12	14	24299861	-4.007238	6.14e-05
ENSG00000187626.8	6	28252223	4.0069	6.15e-05
ENSG00000143612.19	1	154220636	4.006923	6.15e-05
ENSG00000187626.8	6	28252223	4.0069	6.15e-05
ENSG00000164403.14	5	132830897	-4.006756	6.16e-05
ENSG00000106554.11	7	133082087	4.00077	6.31e-05
ENSG00000010322.15	3	52455117	-3.99900	6.36e-05
ENSG00000170315.13	17	16380797	4.00e+00	6.41e-05
ENSG00000132394.10	3	128246835	3.99618	6.44e-05
ENSG00000272221.1	6	31395494	-3.99619	6.44e-05
ENSG00000116584.17	1	156007069	-3.993942	6.50e-05
ENSG00000258384.1	15	90955224	-3.99402	6.50e-05
ENSG00000100302.6	22	35540867	-3.9920	6.55e-05
ENSG00000151702.16	11	128693769	-3.99182	6.56e-05
ENSG00000124181.14	20	41136959	-3.99100	6.58e-05
ENSG00000124177.14	20	41618493	3.99100	6.58e-05
ENSG00000166263.13	17	54968785	-3.98576	6.73e-05
ENSG00000117592.8	1	173477265	-3.98154	6.85e-05
ENSG00000038532.14	16	10944487	-3.98044	6.88e-05
ENSG00000221838.9	7	100101940	3.97928	6.91e-05
ENSG00000133392.17	16	15857032	3.97853	6.93e-05
ENSG00000087884.14	11	77821108	-3.97759	6.96e-05
ENSG00000176018.12	5	90529583	-3.977000	6.98e-05
ENSG00000250569.1	8	86483001	-3.97597	7.01e-05
ENSG00000130725.7	19	58558959	3.97307	7.10e-05
ENSG00000104228.12	8	27311318	3.9705	7.17e-05
ENSG00000257167.2	12	98516250	-3.96828	7.24e-05
ENSG00000112619.7	6	42722573	-3.9680	7.25e-05
ENSG00000112619.7	6	42722573	-3.96800	7.25e-05
ENSG00000181016.9	7	112481017	3.967568	7.26e-05
ENSG00000212978.6	2	61144968	-3.966861	7.28e-05
ENSG00000278922.1	16	30526917	-3.96672	7.29e-05
ENSG00000102921.7	16	48610208	3.96529	7.33e-05
ENSG00000173209.22	2	61177417	-3.96230	7.42e-05
ENSG00000164087.7	3	52154689	3.96080	7.47e-05
ENSG00000141027.20	17	16216090	-3.96e+00	7.54e-05
ENSG00000089094.18	12	121580790	-3.96e+00	7.56e-05
ENSG00000173258.12	9	111525158	-3.95576	7.63e-05
ENSG00000181381.13	4	168537785	-3.955038	7.65e-05
ENSG00000152700.13	5	134649270	3.953958	7.69e-05
ENSG00000273568.1	12	131934641	3.951335	7.77e-05
ENSG00000171681.12	12	14365631	-3.95100	7.78e-05
ENSG00000177380.13	19	49119388	-3.95103	7.78e-05
ENSG00000006007.11	16	19522144	-3.95019	7.81e-05
ENSG00000164077.13	3	49930172	3.94900	7.85e-05
ENSG00000182179.12	3	49813945	-3.94900	7.85e-05
ENSG00000175279.21	1	10430782	-3.948142	7.88e-05
ENSG00000145730.20	5	102753980	-3.947239	7.91e-05
ENSG00000142233.11	19	48673080	3.94609	7.94e-05
ENSG00000228137.1	21	46246889	-3.94585	7.95e-05
ENSG00000187147.17	1	44405193	-3.945000	7.98e-05
ENSG00000112578.9	6	41921187	-3.9444	8.00e-05
ENSG00000111325.16	12	122974682	-3.944096	8.01e-05
ENSG00000167004.12	15	43746391	-3.94151	8.10e-05
ENSG00000174579.3	3	136197240	-3.93989	8.15e-05
ENSG00000269293.2	6	28136847	3.937	8.25e-05
ENSG00000269293.2	6	28136847	3.9370	8.25e-05
ENSG00000136950.13	9	124862129	-3.93631	8.27e-05
ENSG00000185133.13	22	31122730	-3.93596	8.29e-05
ENSG00000110395.6	11	119206275	-3.93321	8.38e-05
ENSG00000011295.15	17	15999379	3.93e+00	8.42e-05
ENSG00000070371.15	22	19291715	3.9311	8.46e-05
ENSG00000221926.11	17	15684310	3.93100	8.46e-05
ENSG00000129194.7	17	7590169	-3.92921	8.52e-05
ENSG00000198315.10	6	28141909	3.929	8.53e-05
ENSG00000198315.10	6	28141909	3.9290	8.53e-05
ENSG00000178467.17	3	48989988	3.92870	8.54e-05
ENSG00000125319.14	17	44141905	3.93e+00	8.54e-05
ENSG00000160094.14	1	33256544	3.925391	8.66e-05
ENSG00000240219.1	1	204626774	-3.925067	8.67e-05
ENSG00000135045.6	9	74952885	-3.92311	8.74e-05
ENSG00000280758.1	9	128631684	3.92299	8.75e-05
ENSG00000178057.14	3	49020458	-3.92210	8.78e-05
ENSG00000273568.1	12	131934641	-3.92e+00	8.88e-05
ENSG00000196787.3	6	27133041	-3.91800	8.93e-05
ENSG00000248487.8	3	51971425	3.91800	8.93e-05
ENSG00000196787.3	6	27133041	-3.91800	8.93e-05
ENSG00000259956.1	3	51391267	3.91622	8.99e-05
ENSG00000273199.1	21	36320669	3.9139	9.08e-05
ENSG00000160703.15	11	119166567	-3.91183	9.16e-05
ENSG00000080815.18	14	73136417	-3.911369	9.18e-05
ENSG00000100320.22	22	36028424	3.9103	9.22e-05
ENSG00000105552.14	19	48811028	3.90958	9.25e-05
ENSG00000255769.7	15	82513949	3.90599	9.38e-05
ENSG00000137802.13	15	41774433	3.9043	9.45e-05
ENSG00000279187.1	17	81262919	3.90286	9.51e-05
ENSG00000237441.9	6	33299323	3.90e+00	9.54e-05
ENSG00000271730.1	6	108998481	-3.8977	9.71e-05
ENSG00000254473.1	9	83708317	3.8964	9.77e-05
ENSG00000141367.11	17	59619714	-3.89e+00	9.83e-05
ENSG00000198625.12	1	204516378	3.89457	9.84e-05
ENSG00000011114.14	14	93333091	3.893917	9.86e-05
ENSG00000100266.18	22	43015144	3.89012	1.00e-04
ENSG00000158079.14	9	94030793	3.88900	1.01e-04
ENSG00000267278.5	17	45249533	-3.89e+00	1.01e-04
ENSG00000095321.16	9	129111188	3.8863	1.02e-04
ENSG00000152601.17	3	152243827	-3.88415	1.03e-04
ENSG00000198837.9	1	153946695	3.88169	1.04e-04
ENSG00000267121.5	17	45221787	3.87939	1.05e-04
ENSG00000108588.13	17	63776350	3.87896	1.05e-04
ENSG00000087884.14	11	77821108	-3.87705	1.06e-04
ENSG00000141027.20	17	16216090	3.87755	1.06e-04
ENSG00000196890.4	1	228458106	-3.87739	1.06e-04
ENSG00000011295.15	17	15999379	-3.87735	1.06e-04
ENSG00000105321.12	19	47255979	3.87513	1.07e-04
ENSG00000160741.16	1	153958624	-3.871125	1.08e-04
ENSG00000197903.7	6	27146797	-3.8709	0.000108
ENSG00000142459.8	19	7830232	-3.87151	1.08e-04
ENSG00000197903.7	6	27146797	-3.8709	1.08e-04
ENSG00000135503.12	12	51951666	3.869000	1.09e-04
ENSG00000181392.14	19	36008792	-3.86728	1.10e-04
ENSG00000101343.14	20	20056045	-3.86400	1.12e-04
ENSG00000242798.1	7	100127138	3.860911	1.13e-04
ENSG00000100266.18	22	43015144	-3.85960	1.14e-04
ENSG00000143549.19	1	154194647	3.85740	1.15e-04
ENSG00000280213.1	20	63953383	3.85608	1.15e-04
ENSG00000145194.17	3	184249649	3.85400	1.16e-04
ENSG00000163930.9	3	52410349	-3.85440	1.16e-04
ENSG00000132664.11	20	18467281	3.85418	1.16e-04
ENSG00000084710.13	2	25042129	-3.852022	1.17e-04
ENSG00000101400.5	20	33443891	3.8500	1.18e-04
ENSG00000126500.3	11	64103187	3.84895	1.19e-04
ENSG00000278668.1	17	32410158	3.84600	1.20e-04
ENSG00000140259.6	15	43824801	3.84600	1.20e-04
ENSG00000279382.1	17	76090307	-3.84e+00	1.21e-04
ENSG00000182473.21	17	76121575	-3.84e+00	1.21e-04
ENSG00000253704.1	8	94553721	-3.84200	1.22e-04
ENSG00000182985.17	11	115504956	-3.83928	1.23e-04
ENSG00000279382.1	17	76090307	3.83900	1.24e-04
ENSG00000198040.10	12	133037291	3.84e+00	1.24e-04
ENSG00000089094.18	12	121580790	3.836000	1.25e-04
ENSG00000105538.9	19	48740720	3.83700	1.25e-04
ENSG00000181016.9	7	112481017	3.83632	1.25e-04
ENSG00000164944.11	8	94553528	3.8339	1.26e-04
ENSG00000157734.13	15	64151716	3.83256	1.27e-04
ENSG00000272389.1	5	112898022	-3.831744	1.27e-04
ENSG00000216490.3	19	18173161	3.83123	1.28e-04
ENSG00000056736.9	3	53846579	-3.83066	1.28e-04
ENSG00000258359.1	12	111670361	3.831000	1.28e-04
ENSG00000078747.14	20	34363234	-3.83002	1.28e-04
ENSG00000095321.16	9	129111188	3.82774	1.29e-04
ENSG00000112715.21	6	43770212	3.82907	1.29e-04
ENSG00000259291.2	15	90082206	-3.82719	1.30e-04
ENSG00000279159.1	22	30025628	-3.82391	1.31e-04
ENSG00000051825.14	12	123244013	-3.822384	1.32e-04
ENSG00000162444.11	1	9997205	-3.82050	1.33e-04
ENSG00000124508.16	6	26383095	3.8212	0.000133
ENSG00000145685.13	5	78770020	-3.819947	1.33e-04
ENSG00000124508.16	6	26383095	3.8212	1.33e-04
ENSG00000161714.11	17	45133353	-3.81867	1.34e-04
ENSG00000204396.10	6	31777293	3.8190	1.34e-04
ENSG00000278867.1	17	32051029	3.81716	1.35e-04
ENSG00000035115.21	2	266397	-3.815796	1.36e-04
ENSG00000275896.5	7	142760397	-3.81600	1.36e-04
ENSG00000106049.8	7	27662994	3.815843	1.36e-04
ENSG00000172247.3	11	47594658	-3.81470	1.36e-04
ENSG00000167840.13	17	5123115	-3.81544	1.36e-04
ENSG00000128886.11	15	43777542	-3.81300	1.37e-04
ENSG00000104343.19	8	73878909	3.81284	1.37e-04
ENSG00000178467.17	3	48989988	3.81257	1.38e-04
ENSG00000269191.1	19	18532907	-3.81121	1.38e-04
ENSG00000142459.8	19	7830232	-3.80920	1.39e-04
ENSG00000170382.11	1	204685732	3.80977	1.39e-04
ENSG00000165113.12	9	83829515	3.8090	1.40e-04
ENSG00000104976.11	19	7920315	-3.80885	1.40e-04
ENSG00000270084.1	1	173863247	3.80600	1.41e-04
ENSG00000181218.5	1	228457872	3.80704	1.41e-04
ENSG00000224020.1	9	124658466	-3.80719	1.41e-04
ENSG00000126246.9	19	35742452	-3.80443	1.42e-04
ENSG00000185808.13	21	37073169	3.8026	0.000143
ENSG00000237575.4	17	28226562	-3.80e+00	1.46e-04
ENSG00000143569.18	1	154220178	3.79588	1.47e-04
ENSG00000235106.9	9	134025438	-3.7957	1.47e-04
ENSG00000115216.13	2	27427789	-3.795000	1.48e-04
ENSG00000253704.1	8	94553721	-3.7930	1.49e-04
ENSG00000158715.5	1	205680458	3.792572	1.49e-04
ENSG00000163026.11	2	24049574	3.787555	1.52e-04
ENSG00000205413.7	7	93118022	-3.78536	1.53e-04
ENSG00000107077.18	9	6757640	-3.78577	1.53e-04
ENSG00000219891.2	6	28091153	-3.784	0.000154
ENSG00000219891.2	6	28091153	-3.7840	1.54e-04
ENSG00000129422.14	8	17800916	-3.78215	1.55e-04
ENSG00000232098.3	19	58408483	-3.78270	1.55e-04
ENSG00000267858.5	19	58559128	-3.78194	1.56e-04
ENSG00000095321.16	9	129111188	-3.78100	1.56e-04
ENSG00000120334.15	1	173824472	-3.77916	1.57e-04
ENSG00000113658.16	5	136132844	-3.779389	1.57e-04
ENSG00000229833.9	19	7629736	-3.77982	1.57e-04
ENSG00000112619.7	6	42722573	-3.78e+00	1.57e-04
ENSG00000261556.9	16	70246609	-3.77900	1.57e-04
ENSG00000083097.14	6	83067665	3.77780	1.58e-04
ENSG00000204261.8	6	32844085	-3.78e+00	1.58e-04
ENSG00000155906.16	6	151452180	-3.77841	1.58e-04
ENSG00000140264.19	15	43777984	3.77400	1.61e-04
ENSG00000125744.11	19	45497060	-3.77221	1.62e-04
ENSG00000051825.14	12	123244013	-3.76e+00	1.68e-04
ENSG00000089094.18	12	121580790	3.76076	1.69e-04
ENSG00000267858.5	19	58559128	3.75978	1.70e-04
ENSG00000228078.1	6	29934100	3.75936	1.70e-04
ENSG00000228078.1	6	29934100	3.75936	1.70e-04
ENSG00000221838.9	7	100101940	3.757909	1.71e-04
ENSG00000257923.9	7	101815903	-3.758000	1.71e-04
ENSG00000105894.11	7	137343864	3.757609	1.72e-04
ENSG00000222112.1	1	33336863	3.752000	1.75e-04
ENSG00000114904.12	3	52770948	3.75250	1.75e-04
ENSG00000123600.19	2	171434108	-3.75300	1.75e-04
ENSG00000117419.14	1	44355259	3.753000	1.75e-04
ENSG00000198625.12	1	204516378	-3.74900	1.78e-04
ENSG00000068745.14	3	48740352	3.74860	1.78e-04
ENSG00000100034.13	22	21940656	-3.74628	1.79e-04
ENSG00000228078.1	6	29934100	-3.7454	0.00018
ENSG00000228078.1	6	29934100	-3.7454	1.80e-04
ENSG00000016864.18	3	52705634	-3.74300	1.82e-04
ENSG00000137404.14	6	30691419	3.74336	1.82e-04
ENSG00000083097.14	6	83067665	3.74e+00	1.82e-04
ENSG00000168273.7	3	52534012	3.74300	1.82e-04
ENSG00000254473.1	9	83708317	-3.74081	1.83e-04
ENSG00000165113.12	9	83829515	3.74200	1.83e-04
ENSG00000172247.3	11	47594658	-3.74044	1.84e-04
ENSG00000088986.10	12	120469849	3.739309	1.85e-04
ENSG00000240875.5	3	156817061	3.73885	1.85e-04
ENSG00000135870.11	1	174022296	3.73800	1.85e-04
ENSG00000149187.17	11	47565334	3.73923	1.85e-04
ENSG00000136104.19	13	50909677	-3.73617	1.87e-04
ENSG00000235560.3	16	30535347	3.7357	1.87e-04
ENSG00000213654.9	6	32194828	3.7345	1.88e-04
ENSG00000074201.8	11	77637804	3.73001	1.91e-04
ENSG00000260290.2	16	69757936	3.7310	1.91e-04
ENSG00000224424.7	3	48847846	3.72700	1.94e-04
ENSG00000172247.3	11	47594658	-3.72634	1.94e-04
ENSG00000106976.20	9	128191654	3.7246	1.96e-04
ENSG00000242247.10	22	42858105	3.7243	1.96e-04
ENSG00000004700.15	12	21501668	3.72e+00	1.96e-04
ENSG00000167840.13	17	5123115	-3.72e+00	1.96e-04
ENSG00000163157.14	1	151176283	-3.72301	1.97e-04
ENSG00000178301.3	11	77589390	-3.72219	1.98e-04
ENSG00000127957.17	7	75528147	-3.721727	1.98e-04
ENSG00000242247.10	22	42858105	3.72072	1.99e-04
ENSG00000235106.9	9	134025438	-3.71946	2.00e-04
ENSG00000105426.16	19	5340802	-3.71828	2.01e-04
ENSG00000198586.13	2	171231313	-3.715485	2.03e-04
ENSG00000090857.13	16	70113625	-3.7141	2.04e-04
ENSG00000198837.9	1	153946695	3.71460	2.04e-04
ENSG00000119487.16	9	125707233	-3.7140	2.04e-04
ENSG00000103351.12	16	3500923	3.71314	2.05e-04
ENSG00000089041.16	12	121132818	-3.711845	2.06e-04
ENSG00000116251.9	1	6209388	3.711000	2.06e-04
ENSG00000261556.9	16	70246609	-3.70954	2.08e-04
ENSG00000282386.1	1	153964360	-3.70735	2.09e-04
ENSG00000270177.1	5	134226409	3.706678	2.10e-04
ENSG00000008405.11	12	107093828	-3.705057	2.11e-04
ENSG00000261819.1	16	14990159	-3.70382	2.12e-04
ENSG00000104140.6	15	40874288	-3.70400	2.12e-04
ENSG00000196588.14	22	40636701	-3.7019	2.14e-04
ENSG00000185585.19	9	124777157	3.7009	2.15e-04
ENSG00000204421.2	6	31721844	3.70107	2.15e-04
ENSG00000163141.18	1	151036569	-3.70084	2.15e-04
ENSG00000152291.13	2	85328424	-3.70104	2.15e-04
ENSG00000279159.1	22	30025628	3.69789	2.17e-04
ENSG00000261556.9	16	70246609	-3.6978	2.17e-04
ENSG00000179218.13	19	12938606	3.69703	2.18e-04
ENSG00000185437.13	21	39445854	-3.6963	0.000219
ENSG00000169955.7	16	30534750	3.69375	2.21e-04
ENSG00000240875.5	3	156817061	3.69065	2.24e-04
ENSG00000183741.11	22	38872313	-3.6899	2.24e-04
ENSG00000174912.7	3	156714927	3.68905	2.25e-04
ENSG00000150967.17	12	122981569	-3.69e+00	2.26e-04
ENSG00000198900.5	20	41028817	-3.6874	2.27e-04
ENSG00000232630.1	9	125150652	3.6859	2.28e-04
ENSG00000204632.11	6	29826966	-3.6847	2.29e-04
ENSG00000204632.11	6	29826966	-3.6847	0.000229
ENSG00000275910.1	16	15016389	3.6850	2.29e-04
ENSG00000176909.11	19	48719720	3.68354	2.30e-04
ENSG00000232630.1	9	125150652	3.68319	2.30e-04
ENSG00000173166.17	2	203535409	3.681345	2.32e-04
ENSG00000105662.15	19	18683676	3.68132	2.32e-04
ENSG00000112237.12	6	99567037	-3.6770	2.36e-04
ENSG00000101019.21	20	35412140	3.67700	2.36e-04
ENSG00000088808.16	14	103847589	3.67652	2.36e-04
ENSG00000142599.17	1	8817642	3.67633	2.37e-04
ENSG00000112658.7	6	43171298	-3.67e+00	2.39e-04
ENSG00000260742.1	2	181891662	-3.672280	2.40e-04
ENSG00000179950.13	8	143829858	3.6725	2.40e-04
ENSG00000261879.5	17	5192083	3.66922	2.43e-04
ENSG00000149187.17	11	47565334	-3.66812	2.44e-04
ENSG00000101019.21	20	35412140	-3.66900	2.44e-04
ENSG00000117280.12	1	205775459	-3.66613	2.46e-04
ENSG00000153885.14	19	33795932	-3.66645	2.46e-04
ENSG00000198522.13	2	27628246	-3.665135	2.47e-04
ENSG00000163795.13	2	27380789	-3.665000	2.47e-04
ENSG00000254317.1	8	129832300	-3.6646	2.48e-04
ENSG00000157240.3	7	91264363	3.66426	2.48e-04
ENSG00000206560.11	3	15859770	3.66312	2.49e-04
ENSG00000160013.8	19	46625117	-3.66333	2.49e-04
ENSG00000223496.2	16	70251929	-3.6636	2.49e-04
ENSG00000223496.2	16	70251929	-3.66181	2.50e-04
ENSG00000066923.17	7	100177562	3.66189	2.50e-04
ENSG00000147862.15	9	14398982	-3.66110	2.51e-04
ENSG00000130590.13	20	63980007	-3.66000	2.52e-04
ENSG00000116062.14	2	47695529	-3.659650	2.53e-04
ENSG00000262468.5	16	4253788	-3.6583	2.54e-04
ENSG00000188994.12	6	87155285	3.65863	2.54e-04
ENSG00000223496.2	16	70251929	-3.65859	2.54e-04
ENSG00000166924.8	7	100483926	-3.658000	2.54e-04
ENSG00000223705.9	7	75410321	3.65725	2.55e-04
ENSG00000105722.9	19	42255156	-3.65754	2.55e-04
ENSG00000161265.14	19	35744980	-3.65731	2.55e-04
ENSG00000178028.13	1	44213454	-3.655000	2.57e-04
ENSG00000279283.1	12	131896499	3.65450	2.58e-04
ENSG00000132603.13	16	69339583	-3.65275	2.59e-04
ENSG00000106524.8	7	16645816	3.65010	2.62e-04
ENSG00000197933.12	19	11739008	3.64902	2.63e-04
ENSG00000163596.16	2	202871984	3.649000	2.63e-04
ENSG00000185278.15	1	173868081	-3.64890	2.63e-04
ENSG00000090861.15	16	70289542	3.6497	2.63e-04
ENSG00000122008.15	5	75511755	-3.648000	2.64e-04
ENSG00000106537.7	7	16753534	-3.646855	2.65e-04
ENSG00000005007.12	19	18831937	3.64504	2.67e-04
ENSG00000165185.14	9	112486846	-3.64482	2.68e-04
ENSG00000143578.15	1	153967712	3.643935	2.69e-04
ENSG00000168268.10	3	52535053	3.64331	2.69e-04
ENSG00000153815.16	16	81445169	-3.6425	2.70e-04
ENSG00000153989.7	6	117675501	-3.64e+00	2.72e-04
ENSG00000134490.13	18	23437960	-3.63984	2.73e-04
ENSG00000127990.15	7	94656208	-3.63900	2.74e-04
ENSG00000179886.5	8	143597834	-3.63809	2.75e-04
ENSG00000230532.1	17	48931790	3.63750	2.75e-04
ENSG00000273568.1	12	131934641	-3.63657	2.76e-04
ENSG00000111245.14	12	110920576	-3.63603	2.77e-04
ENSG00000232907.7	20	36573390	3.63601	2.77e-04
ENSG00000225217.1	1	161606290	-3.63488	2.78e-04
ENSG00000104983.8	19	45995460	-3.63499	2.78e-04
ENSG00000100767.15	14	73237496	-3.634753	2.78e-04
ENSG00000154358.20	1	228208129	3.63446	2.79e-04
ENSG00000105655.18	19	18438300	-3.63235	2.81e-04
ENSG00000166794.4	15	64163204	-3.63233	2.81e-04
ENSG00000279861.1	19	47489518	3.63140	2.82e-04
ENSG00000247596.8	3	52239256	3.63157	2.82e-04
ENSG00000100968.13	14	24365672	-3.630315	2.83e-04
ENSG00000204622.11	6	30005970	-3.62947	2.84e-04
ENSG00000114395.10	3	50351091	-3.62823	2.85e-04
ENSG00000089234.15	12	111685985	3.63e+00	2.89e-04
ENSG00000279133.1	17	62007517	-3.62e+00	2.89e-04
ENSG00000137338.5	6	28281571	-3.6242	0.00029
ENSG00000010310.8	19	45668243	-3.62426	2.90e-04
ENSG00000181035.13	19	19063998	3.62406	2.90e-04
ENSG00000137338.5	6	28281571	-3.6242	2.90e-04
ENSG00000128590.4	7	108569750	-3.623756	2.90e-04
ENSG00000270084.1	1	173863247	3.622986	2.91e-04
ENSG00000171700.13	20	64079987	3.6220	2.92e-04
ENSG00000242247.10	22	42858105	3.62100	2.93e-04
ENSG00000204619.7	6	30066708	-3.6210	2.93e-04
ENSG00000166575.16	11	87037843	3.62059	2.94e-04
ENSG00000143578.15	1	153967712	-3.61950	2.95e-04
ENSG00000143578.15	1	153967712	3.61950	2.95e-04
ENSG00000204622.11	6	30005970	-3.6186	2.96e-04
ENSG00000115806.12	2	170928463	3.618754	2.96e-04
ENSG00000106049.8	7	27662994	-3.61749	2.97e-04
ENSG00000279382.1	17	76090307	3.61800	2.97e-04
ENSG00000111325.16	12	122974682	3.62e+00	2.98e-04
ENSG00000162910.18	1	228109311	3.61700	2.98e-04
ENSG00000198835.3	1	228149851	-3.61700	2.98e-04
ENSG00000103351.12	16	3500923	3.6163	2.99e-04
ENSG00000237522.1	2	60938048	3.615810	2.99e-04
ENSG00000131849.11	19	58440221	-3.61557	3.00e-04
ENSG00000164054.15	3	48504825	3.61500	3.00e-04
ENSG00000136379.11	15	80679683	3.61523	3.00e-04
ENSG00000074416.13	3	127823249	-3.61438	3.01e-04
ENSG00000213420.7	7	100177368	-3.614409	3.01e-04
ENSG00000075945.12	1	170085207	-3.61450	3.01e-04
ENSG00000131196.17	18	79395855	-3.6132	3.02e-04
ENSG00000092470.11	15	43826962	-3.61031	3.06e-04
ENSG00000126091.19	1	43705823	3.60566	3.11e-04
ENSG00000171503.11	4	158672255	3.6059	3.11e-04
ENSG00000226648.1	20	41138002	3.6035	3.14e-04
ENSG00000164080.13	3	51541579	3.60266	3.15e-04
ENSG00000162600.11	1	58546801	-3.60200	3.16e-04
ENSG00000162600.11	1	58546801	-3.602000	3.16e-04
ENSG00000163374.19	1	155688773	3.60074	3.17e-04
ENSG00000143793.12	1	228105410	3.599146	3.19e-04
ENSG00000186166.8	11	118998141	-3.59746	3.21e-04
ENSG00000198868.3	5	134928325	3.597000	3.22e-04
ENSG00000171700.13	20	64079987	-3.59698	3.22e-04
ENSG00000198520.10	1	44674712	-3.59610	3.23e-04
ENSG00000143226.13	1	161505429	-3.596211	3.23e-04
ENSG00000164776.9	7	56092995	-3.595049	3.24e-04
ENSG00000198276.15	20	63951125	3.59427	3.25e-04
ENSG00000106976.20	9	128191654	-3.58900	3.32e-04
ENSG00000103811.15	15	78949573	3.58734	3.34e-04
ENSG00000174514.12	1	205568884	3.587093	3.34e-04
ENSG00000171680.21	1	6520060	3.586225	3.35e-04
ENSG00000247596.8	3	52239256	3.58598	3.36e-04
ENSG00000273199.1	21	36320669	-3.58416	3.38e-04
ENSG00000280157.1	1	228121522	3.58268	3.40e-04
ENSG00000181873.12	1	228165814	-3.58181	3.41e-04
ENSG00000130511.15	19	18418863	3.58179	3.41e-04
ENSG00000164054.15	3	48504825	3.58013	3.43e-04
ENSG00000163875.15	1	37514773	3.58019	3.43e-04
ENSG00000143545.8	1	153986357	3.57857	3.45e-04
ENSG00000162702.7	1	200410055	-3.579122	3.45e-04
ENSG00000166526.16	7	100082547	-3.57812	3.46e-04
ENSG00000116062.14	2	47695529	3.57777	3.47e-04
ENSG00000243989.8	3	51983409	3.57605	3.49e-04
ENSG00000157782.9	12	120640551	-3.575000	3.50e-04
ENSG00000122971.8	12	120725734	-3.57e+00	3.50e-04
ENSG00000130921.7	12	123232915	-3.57524	3.50e-04
ENSG00000066056.13	1	43300992	-3.57469	3.51e-04
ENSG00000160299.16	21	46324121	3.5738	0.000352
ENSG00000235423.8	12	123260969	3.571967	3.54e-04
ENSG00000177352.9	3	49166320	-3.57207	3.54e-04
ENSG00000242198.1	5	75374462	-3.571163	3.55e-04
ENSG00000131849.11	19	58440221	3.57122	3.55e-04
ENSG00000150967.17	12	122981569	3.570552	3.56e-04
ENSG00000005844.17	16	30472657	-3.5702	3.57e-04
ENSG00000237977.1	22	30902218	-3.56900	3.58e-04
ENSG00000130939.18	1	10032831	3.56900	3.58e-04
ENSG00000235423.8	12	123260969	-3.57e+00	3.61e-04
ENSG00000167770.11	11	63985852	3.56689	3.61e-04
ENSG00000181722.16	3	115147270	3.56700	3.61e-04
ENSG00000051825.14	12	123244013	3.56600	3.62e-04
ENSG00000140598.13	15	82262762	-3.56611	3.62e-04
ENSG00000104853.15	19	44954590	-3.56615	3.62e-04
ENSG00000104763.18	8	18084997	-3.56615	3.62e-04
ENSG00000270681.1	4	151139990	-3.564468	3.65e-04
ENSG00000280039.1	16	23412379	3.56200	3.68e-04
ENSG00000112146.16	6	53051990	3.5616	3.69e-04
ENSG00000171606.17	19	58183028	-3.55999	3.71e-04
ENSG00000089234.15	12	111685985	3.55914	3.72e-04
ENSG00000279159.1	22	30025628	-3.5585	3.73e-04
ENSG00000186298.11	12	110742938	3.558203	3.73e-04
ENSG00000196511.14	7	144836394	-3.55701	3.75e-04
ENSG00000083535.15	13	72782096	3.5563	3.76e-04
ENSG00000266173.6	17	63741985	3.56e+00	3.76e-04
ENSG00000022840.15	12	120533479	3.56e+00	3.77e-04
ENSG00000100285.9	22	29480242	-3.55500	3.78e-04
ENSG00000088808.16	14	103847589	3.554323	3.79e-04
ENSG00000180787.5	17	5078247	3.55e+00	3.79e-04
ENSG00000234327.7	17	5111467	-3.55e+00	3.79e-04
ENSG00000171703.16	20	64049835	3.55444	3.79e-04
ENSG00000154370.15	1	228406839	-3.55361	3.80e-04
ENSG00000171735.18	1	6785323	-3.55300	3.81e-04
ENSG00000009724.16	1	11047232	-3.55215	3.82e-04
ENSG00000153140.8	5	90409785	-3.552306	3.82e-04
ENSG00000122008.15	5	75511755	3.551000	3.84e-04
ENSG00000122008.15	5	75511755	-3.551000	3.84e-04
ENSG00000083097.14	6	83067665	3.5510	3.84e-04
ENSG00000028528.14	15	64094122	3.55021	3.85e-04
ENSG00000165138.17	9	98796964	3.5492	3.86e-04
ENSG00000230753.5	20	33811096	-3.54900	3.87e-04
ENSG00000110492.15	11	46380755	-3.54715	3.89e-04
ENSG00000245556.2	5	78360506	3.546004	3.91e-04
ENSG00000171700.13	20	64079987	3.54624	3.91e-04
ENSG00000164506.14	6	147204614	-3.54460	3.93e-04
ENSG00000275910.1	16	15016389	-3.54407	3.94e-04
ENSG00000163159.12	1	151195320	3.54269	3.96e-04
ENSG00000280107.1	6	28170844	3.5428	0.000396
ENSG00000280107.1	6	28170844	3.5428	3.96e-04
ENSG00000152556.15	12	48105138	3.54205	3.97e-04
ENSG00000261351.2	15	66490133	3.53978	4.00e-04
ENSG00000186575.17	22	29603555	3.53800	4.03e-04
ENSG00000136104.19	13	50909677	-3.53577	4.07e-04
ENSG00000165138.17	9	98796964	-3.53445	4.09e-04
ENSG00000174306.21	20	41317671	3.53300	4.11e-04
ENSG00000136908.17	9	127937881	-3.53321	4.11e-04
ENSG00000143207.19	1	176207492	-3.53000	4.16e-04
ENSG00000114268.11	3	48561725	3.52904	4.17e-04
ENSG00000181016.9	7	112481017	-3.52858	4.18e-04
ENSG00000118156.12	19	47555855	-3.52817	4.18e-04
ENSG00000225806.7	20	58885014	-3.52769	4.19e-04
ENSG00000188938.15	9	93453591	-3.52722	4.20e-04
ENSG00000124702.17	6	43014102	-3.5270	4.20e-04
ENSG00000112651.11	6	43059805	3.52700	4.20e-04
ENSG00000130921.7	12	123232915	-3.53e+00	4.23e-04
ENSG00000138767.12	4	77819614	-3.5247	4.24e-04
ENSG00000106258.13	7	99679997	3.52444	4.24e-04
ENSG00000260751.2	16	23568672	-3.52417	4.25e-04
ENSG00000154358.20	1	228208129	-3.522941	4.27e-04
ENSG00000265778.2	18	76491651	-3.5214	4.29e-04
ENSG00000130921.7	12	123232915	3.519707	4.32e-04
ENSG00000184903.9	7	111562516	3.51907	4.33e-04
ENSG00000048392.11	8	102239117	-3.5178	4.35e-04
ENSG00000179912.20	12	57431004	-3.517619	4.35e-04
ENSG00000254473.1	9	83708317	3.51645	4.37e-04
ENSG00000162601.9	1	58700091	3.516290	4.38e-04
ENSG00000204406.12	2	148021010	3.514987	4.40e-04
ENSG00000135114.12	12	121039241	-3.51e+00	4.43e-04
ENSG00000230149.2	22	38738426	3.51100	4.46e-04
ENSG00000228218.1	17	76226805	3.51e+00	4.47e-04
ENSG00000104517.12	8	102412840	-3.51031	4.48e-04
ENSG00000120899.17	8	27311481	3.50984	4.48e-04
ENSG00000259442.1	15	82744222	3.50976	4.49e-04
ENSG00000130479.10	19	17719241	-3.50958	4.49e-04
ENSG00000265148.5	17	58325449	-3.50928	4.49e-04
ENSG00000146066.2	5	176389330	3.509000	4.50e-04
ENSG00000122203.14	5	176361967	3.509000	4.50e-04
ENSG00000158092.6	3	136862207	-3.50600	4.55e-04
ENSG00000160957.12	8	144517844	3.50443	4.58e-04
ENSG00000145194.17	3	184249649	3.50414	4.58e-04
ENSG00000260793.2	17	44221914	3.50372	4.59e-04
ENSG00000260793.2	17	44221914	-3.50e+00	4.59e-04
ENSG00000105427.9	19	42390286	3.50265	4.61e-04
ENSG00000150967.17	12	122981569	3.50174	4.62e-04
ENSG00000243709.1	1	225911381	-3.50205	4.62e-04
ENSG00000136104.19	13	50909677	3.5011	4.63e-04
ENSG00000175283.7	9	128947618	-3.50155	4.63e-04
ENSG00000204628.11	5	181248095	-3.501357	4.63e-04
ENSG00000122986.13	12	110704949	-3.501049	4.63e-04
ENSG00000119004.15	2	203238939	3.501000	4.64e-04
ENSG00000129255.15	17	7583528	3.49999	4.65e-04
ENSG00000103942.12	15	82986152	-3.5000	4.65e-04
ENSG00000164403.14	5	132830897	3.499000	4.67e-04
ENSG00000149187.17	11	47565334	3.49800	4.69e-04
ENSG00000255320.1	11	66246238	3.49688	4.71e-04
ENSG00000028277.21	19	42196584	-3.49602	4.72e-04
ENSG00000142599.17	1	8817642	-3.495833	4.73e-04
ENSG00000109944.10	11	122882527	-3.49495	4.74e-04
ENSG00000248712.7	11	119196768	3.49385	4.76e-04
ENSG00000181381.13	4	168537785	-3.4928	4.78e-04
ENSG00000131503.20	5	140401813	3.492579	4.78e-04
ENSG00000213639.9	2	28751639	3.49177	4.80e-04
ENSG00000132478.9	17	75784770	3.48982	4.83e-04
ENSG00000185808.13	21	37073169	3.48959	4.84e-04
ENSG00000151876.12	5	41925253	-3.489400	4.84e-04
ENSG00000111275.12	12	111766886	-3.49e+00	4.85e-04
ENSG00000235106.9	9	134025438	3.48713	4.88e-04
ENSG00000167114.12	9	128340645	3.48685	4.89e-04
ENSG00000167081.16	9	125747344	-3.48654	4.89e-04
ENSG00000178935.5	19	57814912	3.48640	4.90e-04
ENSG00000255320.1	11	66246238	3.48609	4.90e-04
ENSG00000241506.1	3	68635704	-3.48614	4.90e-04
ENSG00000280206.1	16	15701236	-3.48579	4.91e-04
ENSG00000114270.17	3	48595266	3.48289	4.96e-04
ENSG00000063176.15	19	48624132	3.48228	4.97e-04
ENSG00000196110.7	19	9309837	3.48200	4.98e-04
ENSG00000125753.13	19	45506578	3.48163	4.98e-04
ENSG00000232810.3	6	31575566	-3.48000	5.01e-04
ENSG00000148339.12	9	128068206	-3.47991	5.02e-04
ENSG00000196411.9	7	100827520	-3.477603	5.06e-04
ENSG00000065833.8	6	83431070	-3.48e+00	5.06e-04
ENSG00000216490.3	19	18173161	-3.47708	5.07e-04
ENSG00000245556.2	5	78360506	-3.475447	5.10e-04
ENSG00000076321.10	1	173714940	-3.475464	5.10e-04
ENSG00000151689.12	2	190343469	3.473899	5.13e-04
ENSG00000105939.12	7	139109718	-3.47385	5.13e-04
ENSG00000185808.13	21	37073169	-3.47360	5.14e-04
ENSG00000064102.14	12	26938325	3.46900	5.22e-04
ENSG00000272335.1	5	44826075	-3.468169	5.24e-04
ENSG00000272335.1	5	44826075	-3.468169	5.24e-04
ENSG00000171681.12	12	14365631	-3.47e+00	5.24e-04
ENSG00000277476.1	17	68133200	3.47e+00	5.25e-04
ENSG00000228078.1	6	29934100	3.4671	0.000526
ENSG00000228078.1	6	29934100	3.4671	5.26e-04
ENSG00000013392.7	6	83193378	3.46714	5.26e-04
ENSG00000142949.16	1	43525186	3.466077	5.28e-04
ENSG00000157045.8	16	15056078	-3.46582	5.29e-04
ENSG00000166938.12	15	66293216	-3.46345	5.33e-04
ENSG00000100926.14	14	24195686	-3.462884	5.34e-04
ENSG00000163104.17	4	94207610	-3.462783	5.35e-04
ENSG00000111275.12	12	111766886	3.461460	5.37e-04
ENSG00000171791.12	18	63320127	3.4610	5.38e-04
ENSG00000265967.1	15	64695040	-3.45885	5.42e-04
ENSG00000237575.4	17	28226562	3.45726	5.46e-04
ENSG00000127463.13	1	19251537	3.456362	5.48e-04
ENSG00000203761.5	1	155745828	-3.45515	5.50e-04
ENSG00000111275.12	12	111766886	-3.45423	5.52e-04
ENSG00000143543.14	1	153977687	-3.454000	5.52e-04
ENSG00000279805.1	22	36139349	-3.45368	5.53e-04
ENSG00000185245.7	17	4932296	3.45364	5.53e-04
ENSG00000187699.10	2	189879608	3.453369	5.54e-04
ENSG00000141258.12	17	2337507	3.45282	5.55e-04
ENSG00000132718.8	1	155859508	3.452000	5.56e-04
ENSG00000186073.11	15	36579610	3.45200	5.56e-04
ENSG00000206503.12	6	29941259	-3.4510	5.59e-04
ENSG00000206503.12	6	29941259	-3.451	0.000559
ENSG00000163170.11	2	74147993	3.45026	5.60e-04
ENSG00000263050.1	17	2044967	-3.45e+00	5.60e-04
ENSG00000112659.13	6	43182174	-3.44974	5.61e-04
ENSG00000160446.18	9	128724126	3.4500	5.61e-04
ENSG00000023228.13	2	206159583	-3.450000	5.61e-04
ENSG00000230979.3	2	47691245	-3.44853	5.64e-04
ENSG00000140694.16	16	14632727	3.4477	5.65e-04
ENSG00000280107.1	6	28170844	-3.44809	5.65e-04
ENSG00000280107.1	6	28170844	-3.44809	5.65e-04
ENSG00000278730.1	17	68127329	3.45e+00	5.66e-04
ENSG00000115216.13	2	27427789	-3.445566	5.70e-04
ENSG00000211644.3	22	22322471	3.44500	5.71e-04
ENSG00000116273.5	1	6613684	-3.44400	5.73e-04
ENSG00000180881.19	12	75390927	-3.443445	5.74e-04
ENSG00000139116.18	12	39443389	3.442452	5.76e-04
ENSG00000203761.5	1	155745828	3.442401	5.77e-04
ENSG00000173209.22	2	61177417	3.442067	5.77e-04
ENSG00000112996.10	5	44808924	3.442000	5.77e-04
ENSG00000105516.10	19	48637437	3.44159	5.78e-04
ENSG00000155906.16	6	151452180	3.4411	5.79e-04
ENSG00000161203.13	3	184174688	3.43979	5.82e-04
ENSG00000114395.10	3	50351091	3.43963	5.83e-04
ENSG00000174243.9	12	48852841	3.44e+00	5.84e-04
ENSG00000197857.13	19	12294886	3.43900	5.84e-04
ENSG00000139636.15	12	49110897	-3.44e+00	5.84e-04
ENSG00000174996.11	11	66257293	3.43717	5.88e-04
ENSG00000228506.1	6	99424921	3.44e+00	5.88e-04
ENSG00000100034.13	22	21940656	-3.43500	5.93e-04
ENSG00000120256.9	6	149863492	-3.43e+00	6.01e-04
ENSG00000132676.15	1	155687959	-3.43132	6.01e-04
ENSG00000234327.7	17	5111467	3.42966	6.04e-04
ENSG00000272009.1	6	28080973	3.4283	6.07e-04
ENSG00000272009.1	6	28080973	3.4283	0.000607
ENSG00000053371.12	1	19312145	3.42791	6.08e-04
ENSG00000171105.13	19	7294033	3.42580	6.13e-04
ENSG00000272335.1	5	44826075	3.423375	6.18e-04
ENSG00000272669.1	22	38742624	3.42322	6.19e-04
ENSG00000197405.7	19	47290022	3.42300	6.19e-04
ENSG00000163875.15	1	37514773	-3.421835	6.22e-04
ENSG00000166925.8	7	100479278	3.421372	6.23e-04
ENSG00000226314.7	6	28161780	3.42103	6.24e-04
ENSG00000226314.7	6	28161780	3.42103	6.24e-04
ENSG00000151689.12	2	190343469	-3.42100	6.24e-04
ENSG00000281207.1	1	41014589	3.420109	6.26e-04
ENSG00000127463.13	1	19251537	-3.42008	6.26e-04
ENSG00000138821.12	4	102385509	-3.4200	6.26e-04
ENSG00000171503.11	4	158672255	-3.419074	6.28e-04
ENSG00000196437.10	19	37469056	3.41670	6.34e-04
ENSG00000131165.14	16	89657800	3.41672	6.34e-04
ENSG00000162946.21	1	231626814	3.415851	6.36e-04
ENSG00000087087.18	7	100875125	-3.415057	6.38e-04
ENSG00000232956.8	7	44986960	3.41499	6.38e-04
ENSG00000099995.18	22	30353071	3.4132	6.42e-04
ENSG00000162946.21	1	231626814	3.41269	6.43e-04
ENSG00000267023.5	17	68152467	3.41e+00	6.44e-04
ENSG00000105722.9	19	42255156	-3.41207	6.45e-04
ENSG00000116539.12	1	155562806	-3.41100	6.47e-04
ENSG00000165474.5	13	20192897	-3.41012	6.49e-04
ENSG00000161202.17	3	184155387	3.40971	6.50e-04
ENSG00000173114.12	7	111091005	-3.40996	6.50e-04
ENSG00000151690.14	2	190408354	3.409383	6.51e-04
ENSG00000145088.8	3	121835182	-3.40903	6.52e-04
ENSG00000132436.11	7	50450389	-3.40883	6.52e-04
ENSG00000023330.14	3	52198085	3.40863	6.53e-04
ENSG00000196511.14	7	144836394	3.407601	6.55e-04
ENSG00000117676.13	1	26529760	-3.407262	6.56e-04
ENSG00000171757.15	3	169812985	3.40697	6.57e-04
ENSG00000164061.4	3	49554488	-3.40611	6.59e-04
ENSG00000119782.13	2	24049700	3.40552	6.60e-04
ENSG00000041802.10	3	194672476	3.40475	6.62e-04
ENSG00000280046.1	17	7858942	3.40442	6.63e-04
ENSG00000115392.11	2	58241347	3.404000	6.64e-04
ENSG00000143384.12	1	150579737	3.40241	6.68e-04
ENSG00000162616.8	1	77979174	-3.40141	6.70e-04
ENSG00000186638.16	9	34311370	-3.40138	6.70e-04
ENSG00000174197.16	15	41621223	-3.4011	6.71e-04
ENSG00000114316.12	3	49340711	-3.40100	6.71e-04
ENSG00000104356.10	8	98117296	-3.39994	6.74e-04
ENSG00000101079.20	20	36746077	3.40005	6.74e-04
ENSG00000248712.7	11	119196768	-3.39939	6.75e-04
ENSG00000130475.14	19	17747717	-3.39749	6.80e-04
ENSG00000164106.7	4	173406379	3.39700	6.81e-04
ENSG00000138780.14	4	105709108	3.39657	6.82e-04
ENSG00000164080.13	3	51541579	3.39588	6.84e-04
ENSG00000134490.13	18	23437960	3.3949	6.86e-04
ENSG00000164087.7	3	52154689	-3.39486	6.87e-04
ENSG00000111252.10	12	111405947	-3.394538	6.87e-04
ENSG00000100813.14	14	23093543	-3.394654	6.87e-04
ENSG00000185437.13	21	39445854	-3.39428	6.88e-04
ENSG00000154328.15	8	11769638	3.39279	6.92e-04
ENSG00000176125.4	7	100889717	3.39239	6.93e-04
ENSG00000242114.5	22	30425529	3.39241	6.93e-04
ENSG00000162601.9	1	58700091	-3.39215	6.93e-04
ENSG00000185585.19	9	124777157	-3.39142	6.95e-04
ENSG00000168273.7	3	52534012	-3.38994	6.99e-04
ENSG00000090861.15	16	70289542	3.39009	6.99e-04
ENSG00000237190.3	5	134411897	-3.390120	6.99e-04
ENSG00000165525.17	14	49853202	3.39000	6.99e-04
ENSG00000068028.17	3	50340935	3.38967	7.00e-04
ENSG00000136144.11	13	49585582	-3.38775	7.05e-04
ENSG00000223705.9	7	75410321	-3.38499	7.12e-04
ENSG00000134056.11	5	69217759	-3.383918	7.15e-04
ENSG00000145414.8	4	163166920	-3.3828	7.17e-04
ENSG00000176125.4	7	100889717	3.382974	7.17e-04
ENSG00000138443.15	2	203328218	-3.382213	7.19e-04
ENSG00000136161.12	13	48533255	-3.3818	7.20e-04
ENSG00000177119.15	12	45216041	-3.38154	7.21e-04
ENSG00000228506.1	6	99424921	3.3813	7.22e-04
ENSG00000269514.1	12	48198386	-3.38114	7.22e-04
ENSG00000169418.9	1	153678636	-3.38100	7.22e-04
ENSG00000119414.11	9	125189938	-3.38100	7.22e-04
ENSG00000162408.10	1	6554534	3.380000	7.25e-04
ENSG00000117362.12	1	150269579	-3.38000	7.25e-04
ENSG00000130511.15	19	18418863	3.37850	7.29e-04
ENSG00000087589.16	20	56412111	-3.37800	7.30e-04
ENSG00000267439.1	19	35753085	-3.37504	7.38e-04
ENSG00000263345.1	17	2377745	3.37e+00	7.38e-04
ENSG00000160813.6	7	100436564	-3.374582	7.39e-04
ENSG00000116874.11	1	119140394	-3.37430	7.40e-04
ENSG00000163611.11	3	113515186	3.37410	7.41e-04
ENSG00000080815.18	14	73136417	3.373943	7.41e-04
ENSG00000280120.1	12	123153376	3.37e+00	7.42e-04
ENSG00000175548.8	12	38316577	-3.37e+00	7.44e-04
ENSG00000114902.13	3	52704954	-3.37239	7.45e-04
ENSG00000188549.12	15	40340966	3.3714	7.48e-04
ENSG00000272009.1	6	28080973	3.3704	7.50e-04
ENSG00000272009.1	6	28080973	3.3704	0.00075
ENSG00000171467.15	6	43369477	-3.37e+00	7.50e-04
ENSG00000197283.14	6	33419660	-3.37e+00	7.51e-04
ENSG00000168556.6	4	183504993	-3.3701	7.51e-04
ENSG00000175224.16	11	46617526	3.37009	7.51e-04
ENSG00000134982.16	5	112707497	3.370021	7.52e-04
ENSG00000100034.13	22	21940656	3.3680	7.57e-04
ENSG00000114904.12	3	52770948	3.36715	7.60e-04
ENSG00000120256.9	6	149863492	3.3670	7.60e-04
ENSG00000179833.4	2	64751004	-3.36679	7.60e-04
ENSG00000181029.8	19	7680842	-3.36700	7.60e-04
ENSG00000117298.14	1	21345503	-3.36600	7.63e-04
ENSG00000168646.12	17	65561646	3.37e+00	7.65e-04
ENSG00000083720.12	5	41870518	3.364000	7.68e-04
ENSG00000228506.1	6	99424921	3.36421	7.68e-04
ENSG00000236200.5	1	43708137	-3.36300	7.71e-04
ENSG00000204991.10	16	89818178	3.36271	7.72e-04
ENSG00000163875.15	1	37514773	-3.36245	7.73e-04
ENSG00000162415.6	1	45306208	3.36170	7.75e-04
ENSG00000137171.14	6	43040776	3.36127	7.76e-04
ENSG00000151689.12	2	190343469	3.360967	7.77e-04
ENSG00000120256.9	6	149863492	-3.36100	7.77e-04
ENSG00000242198.1	5	75374462	-3.360647	7.78e-04
ENSG00000106351.12	7	100539210	-3.36056	7.78e-04
ENSG00000102908.20	16	69565093	3.35940	7.81e-04
ENSG00000113812.13	3	53882201	-3.35686	7.88e-04
ENSG00000168556.6	4	183504993	3.356156	7.90e-04
ENSG00000175414.6	5	176365467	-3.355835	7.91e-04
ENSG00000276101.1	17	81251193	3.36e+00	7.91e-04
ENSG00000136144.11	13	49585582	-3.35600	7.91e-04
ENSG00000198780.11	5	74865638	3.355563	7.92e-04
ENSG00000112640.14	6	42984498	-3.35554	7.92e-04
ENSG00000170899.10	6	52995377	-3.3556	7.92e-04
ENSG00000157036.12	3	38496126	-3.35472	7.94e-04
ENSG00000105290.11	19	35868130	-3.35454	7.95e-04
ENSG00000225217.1	1	161606290	-3.354275	7.96e-04
ENSG00000185245.7	17	4932296	-3.35266	8.00e-04
ENSG00000204248.10	6	33192498	3.35e+00	8.01e-04
ENSG00000106333.12	7	100602176	-3.35253	8.01e-04
ENSG00000011426.10	7	36389805	3.35258	8.01e-04
ENSG00000010322.15	3	52455117	-3.35242	8.01e-04
ENSG00000175548.8	12	38316577	3.35169	8.03e-04
ENSG00000137185.11	6	28224885	3.3505	0.000807
ENSG00000137185.11	6	28224885	3.3505	8.07e-04
ENSG00000177045.7	19	45769225	3.34799	8.14e-04
ENSG00000143549.19	1	154194647	3.347000	8.17e-04
ENSG00000053372.4	1	19251552	3.34480	8.23e-04
ENSG00000261428.2	2	222569718	-3.344797	8.23e-04
ENSG00000182782.7	12	122703342	3.35e+00	8.23e-04
ENSG00000166963.12	15	43510957	-3.34358	8.27e-04
ENSG00000173890.16	3	170037928	-3.34115	8.34e-04
ENSG00000276023.4	17	37489830	3.34106	8.35e-04
ENSG00000167965.17	16	2204247	3.33911	8.40e-04
ENSG00000176222.8	19	43884050	3.33847	8.42e-04
ENSG00000182985.17	11	115504956	-3.33782	8.44e-04
ENSG00000106355.9	7	32495282	-3.33700	8.47e-04
ENSG00000272654.1	1	153977742	3.336408	8.49e-04
ENSG00000070770.8	16	58197919	-3.3361	8.50e-04
ENSG00000106052.13	7	27739330	3.336080	8.50e-04
ENSG00000184047.16	12	122227533	-3.33574	8.51e-04
ENSG00000157240.3	7	91264363	-3.335000	8.53e-04
ENSG00000164163.10	4	145098216	-3.334939	8.53e-04
ENSG00000213326.4	17	46722166	3.34e+00	8.53e-04
ENSG00000239213.5	3	136862053	-3.33474	8.54e-04
ENSG00000167118.10	9	128371318	-3.33446	8.55e-04
ENSG00000112237.12	6	99567037	3.33e+00	8.56e-04
ENSG00000189134.3	6	28259319	-3.33396	8.56e-04
ENSG00000189134.3	6	28259319	-3.33396	8.56e-04
ENSG00000204052.4	6	43510685	3.3337	8.57e-04
ENSG00000095209.11	9	105694543	-3.3333	8.58e-04
ENSG00000070366.13	17	2303702	3.33e+00	8.58e-04
ENSG00000108671.9	17	32446944	3.33e+00	8.60e-04
ENSG00000113163.15	5	75512063	3.332766	8.60e-04
ENSG00000104763.18	8	18084997	-3.33085	8.66e-04
ENSG00000196387.9	12	133079837	-3.33085	8.66e-04
ENSG00000124782.19	6	7107596	3.33051	8.67e-04
ENSG00000168255.19	7	102572655	-3.32917	8.71e-04
ENSG00000163374.19	1	155688773	-3.32900	8.72e-04
ENSG00000066923.17	7	100177562	-3.32786	8.75e-04
ENSG00000257704.3	19	47274452	3.32779	8.75e-04
ENSG00000116874.11	1	119140394	3.32771	8.76e-04
ENSG00000204253.4	2	189923335	3.327000	8.78e-04
ENSG00000203814.6	1	149812372	3.322593	8.92e-04
ENSG00000081692.12	1	227734815	-3.32165	8.95e-04
ENSG00000280417.1	3	53046165	3.32134	8.96e-04
ENSG00000101019.21	20	35412140	-3.3208	8.98e-04
ENSG00000157999.5	7	6031375	-3.32075	8.98e-04
ENSG00000105127.8	19	15379797	-3.32008	9.00e-04
ENSG00000131165.14	16	89657800	3.31980	9.01e-04
ENSG00000118420.16	6	83065840	-3.31910	9.03e-04
ENSG00000168591.15	17	44186969	-3.32e+00	9.06e-04
ENSG00000246548.3	14	77041063	-3.31800	9.07e-04
ENSG00000145191.12	3	184135263	3.31779	9.07e-04
ENSG00000124786.9	6	8435482	3.31800	9.07e-04
ENSG00000174912.7	3	156714927	-3.31802	9.07e-04
ENSG00000157353.16	16	70454420	3.31700	9.10e-04
ENSG00000101782.14	18	23452822	-3.3166	9.11e-04
ENSG00000150977.10	12	123436716	-3.31634	9.12e-04
ENSG00000122687.17	7	2242197	-3.31461	9.18e-04
ENSG00000197978.9	15	82430019	3.31454	9.18e-04
ENSG00000163930.9	3	52410349	3.31408	9.19e-04
ENSG00000100528.11	14	54441430	3.314000	9.20e-04
ENSG00000100528.11	14	54441430	3.31400	9.20e-04
ENSG00000100528.11	14	54441430	3.314000	9.20e-04
ENSG00000197045.12	14	54489195	-3.31340	9.22e-04
ENSG00000106355.9	7	32495282	3.31258	9.24e-04
ENSG00000122679.8	7	45157790	-3.312185	9.26e-04
ENSG00000079462.7	19	42303545	-3.31154	9.28e-04
ENSG00000276564.1	16	14150832	3.3112	9.29e-04
ENSG00000234327.7	17	5111467	-3.31001	9.33e-04
ENSG00000166963.12	15	43510957	-3.30895	9.36e-04
ENSG00000227603.1	9	93437120	-3.3089	9.37e-04
ENSG00000269514.1	12	48198386	3.31e+00	9.37e-04
ENSG00000196735.11	6	32628178	-3.3087	9.37e-04
ENSG00000231607.10	13	50125719	-3.3081	9.39e-04
ENSG00000184635.14	19	19900912	3.30754	9.41e-04
ENSG00000105321.12	19	47255979	-3.30707	9.43e-04
ENSG00000183955.12	12	123383772	-3.31e+00	9.49e-04
ENSG00000105369.9	19	41877119	-3.30389	9.54e-04
ENSG00000124541.6	6	43021644	3.30e+00	9.54e-04
ENSG00000185437.13	21	39445854	-3.30290	9.57e-04
ENSG00000158636.16	11	76445021	3.30129	9.62e-04
ENSG00000100246.12	22	38794197	-3.30101	9.63e-04
ENSG00000110696.9	11	16613131	3.30097	9.64e-04
ENSG00000242574.8	6	32941069	-3.30e+00	9.66e-04
ENSG00000167552.13	12	49189323	3.30006	9.67e-04
ENSG00000154328.15	8	11769638	3.2998	9.68e-04
ENSG00000270681.1	4	151139990	3.2995	9.69e-04
ENSG00000144136.10	2	112645856	-3.299511	9.69e-04
ENSG00000173418.11	20	20017115	-3.29948	9.69e-04
ENSG00000136603.13	3	170357677	-3.29913	9.70e-04
ENSG00000163596.16	2	202871984	3.29843	9.72e-04
ENSG00000164125.15	4	158173317	-3.2972	9.76e-04
ENSG00000143570.17	1	153967532	3.297000	9.77e-04
ENSG00000149428.18	11	119057201	-3.29624	9.80e-04
ENSG00000259291.2	15	90082206	-3.2963	9.80e-04
ENSG00000155827.11	9	101533850	-3.29560	9.82e-04
ENSG00000188315.7	3	49277829	3.29521	9.83e-04
ENSG00000101337.15	20	32109505	-3.29400	9.88e-04
ENSG00000124702.17	6	43014102	-3.29389	9.88e-04
ENSG00000096060.14	6	35728582	-3.29400	9.88e-04
ENSG00000029725.16	17	5282264	3.29e+00	9.90e-04
ENSG00000173039.18	11	65663093	-3.29300	9.91e-04
ENSG00000139636.15	12	49110897	-3.29310	9.91e-04
ENSG00000146197.8	6	35214418	3.2920	9.95e-04
ENSG00000172346.14	22	41560762	-3.2920	9.95e-04
ENSG00000053372.4	1	19251552	3.291761	9.96e-04
ENSG00000138496.16	3	122564236	3.29100	9.98e-04
ENSG00000160741.16	1	153958624	3.29000	1.00e-03
ENSG00000167965.17	16	2204247	-3.28923	1.00e-03
ENSG00000116221.15	1	54184040	-3.290314	1.00e-03
ENSG00000226833.5	2	28736204	-3.288983	1.01e-03
ENSG00000041802.10	3	194672476	3.28892	1.01e-03
ENSG00000109919.9	11	47642622	-3.28900	1.01e-03
ENSG00000041802.10	3	194672476	-3.28892	1.01e-03
ENSG00000117859.18	1	51577178	-3.28901	1.01e-03
ENSG00000158691.14	6	28399733	3.2869	0.00101
ENSG00000158691.14	6	28399733	3.2869	1.01e-03
ENSG00000186532.11	17	1830633	3.28685	1.01e-03
ENSG00000113391.18	5	94111698	3.284662	1.02e-03
ENSG00000119608.12	14	74871939	3.285000	1.02e-03
ENSG00000268006.1	19	49851675	-3.28498	1.02e-03
ENSG00000204323.5	17	75633433	-3.28106	1.03e-03
ENSG00000167653.4	8	142670307	-3.28121	1.03e-03
ENSG00000178685.13	8	144012771	-3.28315	1.03e-03
ENSG00000230359.5	7	129055222	-3.283038	1.03e-03
ENSG00000101391.20	20	33401560	-3.2809	1.03e-03
ENSG00000166938.12	15	66293216	-3.2803	1.04e-03
ENSG00000011243.17	19	15419140	3.27971	1.04e-03
ENSG00000213741.9	14	49598695	-3.280552	1.04e-03
ENSG00000262814.7	17	81703356	-3.28000	1.04e-03
ENSG00000087088.19	19	48954876	3.28078	1.04e-03
ENSG00000227603.1	9	93437120	-3.27882	1.04e-03
ENSG00000243176.5	3	157175268	-3.27545	1.05e-03
ENSG00000153140.8	5	90409785	3.276627	1.05e-03
ENSG00000132963.7	13	28659103	-3.2760	1.05e-03
ENSG00000155016.17	4	107931368	3.2757	1.05e-03
ENSG00000273302.1	2	61199978	-3.277000	1.05e-03
ENSG00000175166.16	3	184298708	-3.27684	1.05e-03
ENSG00000129197.14	17	5420160	3.27442	1.06e-03
ENSG00000213190.3	1	151057757	-3.27500	1.06e-03
ENSG00000197622.12	1	151070324	3.27500	1.06e-03
ENSG00000167083.6	17	49209399	3.27e+00	1.06e-03
ENSG00000280213.1	20	63953383	3.27364	1.06e-03
ENSG00000213190.3	1	151057757	3.275000	1.06e-03
ENSG00000278053.4	17	37642307	-3.27429	1.06e-03
ENSG00000138767.12	4	77819614	-3.27188	1.07e-03
ENSG00000213714.1	20	56533245	-3.27202	1.07e-03
ENSG00000146247.13	6	79078235	-3.2710	1.07e-03
ENSG00000146247.13	6	79078235	3.27100	1.07e-03
ENSG00000125510.15	20	64080172	3.26842	1.08e-03
ENSG00000141564.13	17	80544818	3.27e+00	1.08e-03
ENSG00000227603.1	9	93437120	3.26765	1.08e-03
ENSG00000117500.12	1	93163209	-3.269772	1.08e-03
ENSG00000276698.1	14	24198432	-3.267032	1.09e-03
ENSG00000174996.11	11	66257293	-3.26734	1.09e-03
ENSG00000196735.11	6	32628178	3.26626	1.09e-03
ENSG00000136381.12	15	78437430	3.26631	1.09e-03
ENSG00000188368.9	19	42302097	-3.26548	1.09e-03
ENSG00000170027.6	7	76359030	3.263013	1.10e-03
ENSG00000262468.5	16	4253788	3.26260	1.10e-03
ENSG00000105732.12	19	42068476	-3.26406	1.10e-03
ENSG00000096968.13	9	4984389	3.2631	1.10e-03
ENSG00000005175.9	12	47706060	-3.26e+00	1.10e-03
ENSG00000105409.16	19	41997496	3.26379	1.10e-03
ENSG00000146670.9	11	65084150	3.26208	1.11e-03
ENSG00000175115.11	11	66070453	3.26200	1.11e-03
ENSG00000197912.14	16	89490916	3.2620	1.11e-03
ENSG00000088002.11	19	48552074	-3.26140	1.11e-03
ENSG00000162512.15	1	30908760	-3.25988	1.11e-03
ENSG00000184678.10	1	149886651	3.256000	1.13e-03
ENSG00000278922.1	16	30526917	-3.25604	1.13e-03
ENSG00000162959.13	2	32011229	3.25615	1.13e-03
ENSG00000224420.3	19	49689029	-3.25408	1.14e-03
ENSG00000260924.2	22	19171394	-3.25295	1.14e-03
ENSG00000173064.12	12	112382438	-3.25364	1.14e-03
ENSG00000116874.11	1	119140394	3.253988	1.14e-03
ENSG00000273096.1	22	38736791	-3.25100	1.15e-03
ENSG00000130518.16	19	18274508	-3.24900	1.16e-03
ENSG00000160408.14	9	127905407	3.24813	1.16e-03
ENSG00000138496.16	3	122564236	-3.24800	1.16e-03
ENSG00000100941.8	14	39175312	-3.249130	1.16e-03
ENSG00000100030.14	22	21867679	-3.24837	1.16e-03
ENSG00000280079.1	19	20221867	-3.24741	1.16e-03
[truncated: 31,799 more rows]
