# Supplementary material for: Cross-trait multivariate GWAS confirms health implications of pubertal timing
Source: Nat Commun. 2025 Jan 18;16:799. doi: 10.1038/s41467-025-56191-4 (PMC11742396; doi:10.1038/s41467-025-56191-4)
Supplement: Supplementary file 37 — Source Data [file 41467_2025_56191_MOESM37_ESM.zip › Source Data/Source Data for Figure 3b.txt]

ID	CHR	P0	PWAS.P
HPGDS	4	95219686	1.05e-19
NSF.13992.12.3-NSF	17	44668035	3.19e-18
ANXA2.4961.17.1-ANXA2	15	60639333	3.69e-17
ANXA2.13700.10.3-ANXA2	15	60639333	7.18e-16
HEXIM1	17	43225842	2.46e-15
MANF	3	51422722	5.95e-15
HPGDS.12549.33.3-HPGDS	4	95219686	1.06e-13
NEGR1.7050.5.3-NEGR1	1	71861623	7.14e-12
ASIP.5676.54.3-ASIP	20	32782375	4.73e-11
GCKR.5223.59.3-GCKR	2	27719709	1.17e-10
NEGR1.13109.82.3-NEGR1	1	71861623	1.30e-10
RMDN1.7096.30.3-RMDN1	8	87480486	1.12e-09
CADM1.3326.58.2-CADM1	11	115039938	2.44e-09
TIE1	1	43766653	7.85e-09
DLK1	14	101192042	1.91e-08
GFRAL	6	55192267	2.87e-08
DLK1	14	101192042	3.13e-08
TIE1.2844.53.2-TIE1	1	43766664	4.24e-08
ENTHD2	17	79202077	4.48e-08
WARS	14	100800127	1.87e-07
CGA.LHB.2953.31.2-LHB	19	49519237	2.29e-07
AZGP1.9312.8.3-AZGP1	7	99564343	3.04e-07
LHB.8376.25.4-LHB	19	49519237	8.12e-07
CRTAM	11	122709208	9.82e-07
RMDN1	8	87480486	1.81e-06
MAPK3	16	30125426	1.96e-06
AZGP1	7	99564343	3.05e-06
PCSK1.13388.57.3-PCSK1	5	95726119	3.35e-06
NPTXR	22	39214457	3.52e-06
PSMB4	1	151372036	6.49e-06
MANSC4	12	27915360	7.18e-06
DTD1	20	18568586	8.02e-06
PCSK1	5	95726037	8.20e-06
DYNLL2	17	56160780	8.86e-06
DLK1.6496.60.3-DLK1	14	101192042	9.57e-06
HDHD2.13472.35.3-HDHD2	18	44633774	1.54e-05
ACP1	2	264140	1.63e-05
ITIH4	3	52846978	1.69e-05
GUK1	1	228327663	1.88e-05
CRLF1	19	18683030	2.28e-05
NUDT2	9	34329504	2.88e-05
TPM3.12372.50.3-TPM3	1	154127784	3.02e-05
CGA.FSHB.3032.11.2-FSHB	11	30252563	4.82e-05
ACP1.3858.5.1-ACP1	2	264140	5.17e-05
CACYBP.12432.23.3-CACYBP	1	174968300	5.73e-05
ENTHD2.7947.19.3-TEPSIN	17	79202077	6.39e-05
MANSC4.9578.263.3-MANSC4	12	27915671	6.92e-05
CREB3L4.11308.8.3-CREB3L4	1	153940010	7.43e-05
ITIH3	3	52828784	8.39e-05
RBP7.14208.3.3-RBP7	1	10057264	9.61e-05
MDK.2911.27.2-MDK	11	46402306	1.16e-04
CADM2	3	85008140	1.29e-04
PAM.5620.13.3-PAM	5	102089685	1.45e-04
ERBB3.2617.56.35-ERBB3	12	56473641	1.79e-04
PFKM	12	48498922	2.05e-04
FUT8	14	65877310	2.98e-04
LGALS3	14	55590828	2.99e-04
HDHD2	18	44633779	0.00032
SNCA.8458.111.3-SNCA	4	90645250	3.33e-04
BDH2	4	103998749	3.53e-04
VTA1	6	142468299	4.19e-04
SNCA.8458.16.3-SNCA	4	90645250	4.38e-04
SIRPA.5430.66.3-SIRPA	20	1875154	4.51e-04
PTN.3045.72.2-PTN	7	136912088	4.74e-04
CREB3L4	1	153940010	5.19e-04
MANBA.6382.17.3-MANBA	4	103552660	6.26e-04
CTSH.8465.52.3-CTSH	15	79213400	6.44e-04
TMPRSS5.8002.27.3-TMPRSS5	11	113558272	6.53e-04
NFU1.7770.25.3-NFU1	2	69622882	6.56e-04
AIF1.2849.49.1-AIF1	6	31582961	0.000657
GALNT10.7003.4.3-GALNT10	5	153570290	6.76e-04
PTGR1.13543.7.3-PTGR1	9	114312002	0.000735
DOK2.14246.50.3-DOK2	8	21766384	0.000737
SPOCK3.9906.21.3-SPOCK3	4	167654535	7.83e-04
IL7.14049.17.3-IL7	8	79587978	0.000955
PATE4.8065.245.3-PATE4	11	125703211	9.71e-04
QPCTL.8866.53.3-QPCTL	19	46195741	1.03e-03
HAVCR2	5	156512843	1.19e-03
FGL1	8	17721889	1.20e-03
GP1BA.4990.87.1-GP1BA	17	4835592	1.21e-03
GP1BA	17	4835572	1.28e-03
EFEMP1	2	56093102	1.33e-03
NELL1.6544.33.3-NELL1	11	20691117	1.46e-03
CHMP2B	3	87276421	1.47e-03
CD46	1	207925399	1.49e-03
MRC2.3041.55.2-MRC2	17	60704762	1.64e-03
IL1RL2	2	102803466	1.69e-03
PTPN11.3397.7.4-PTPN11	12	112856155	1.72e-03
IL12RB1.2632.5.2-IL12RB1	19	18169805	1.77e-03
SCUBE1	22	43593286	1.97e-03
PGD	1	10458649	2.32e-03
CYB5A.11287.14.3-CYB5A	18	71920530	0.00233
HIBCH	2	191054461	2.56e-03
TXNDC15	5	134210061	2.66e-03
IL17RB.5084.154.3-IL17RB	3	53880607	0.00279
RRM2B.8925.25.3-RRM2B	8	103216730	0.00308
IL27.EBI3.2829.19.2-IL27	16	28510683	0.00314
CKM.2670.67.4-CKM	19	45809672	3.37e-03
DSCAM	21	41382926	0.00341
MMP10.8479.4.3-MMP10	11	102641234	3.41e-03
MYO6	6	76458909	3.45e-03
LRRTM2.6904.14.3-LRRTM2	5	138204612	3.49e-03
CXCL11	4	76954835	3.56e-03
ITIH1.7955.195.3-ITIH1	3	52811603	0.00367
TNFSF12.5939.42.3-TNFSF12-TNFSF13	17	7452208	3.97e-03
ABO	9	136108665	3.99e-03
TLR1	4	38792298	4.29e-03
GFRA3.2505.49.3-GFRA3	5	137588068	4.30e-03
CBLN4.5688.65.3-CBLN4	20	54572496	4.30e-03
NISCH.12738.43.3-NISCH	3	52489134	0.00484
ITIH1	3	52811611	4.87e-03
MIF	22	24236570	4.92e-03
PPT1	1	40538382	5.12e-03
LMAN2.9468.8.3-LMAN2	5	176758563	5.13e-03
MGAT2.6909.40.3-MGAT2	14	50087489	5.24e-03
MGAT1.10571.14.3-MGAT1	5	180217541	5.29e-03
DNAJB4	1	78444859	6.19e-03
DMKN.8535.102.3-DMKN	19	35988122	6.24e-03
THBS4	5	79287134	6.42e-03
VPS4A.11476.43.3-VPS4A	16	69345259	0.00683
H6PD	1	9294833	7.03e-03
GZMB.14041.13.3-GZMB	14	25100160	7.69e-03
CPOX	3	98298290	7.98e-03
GSTA1.12446.49.3-GSTA1	6	52614897	0.007999
F10.3077.66.2-F10	13	113777128	0.00819
FCN1.3613.62.5-FCN1	9	137801431	0.008232
RGMB.3331.8.1-RGMB	5	98104354	8.70e-03
CBLN4	20	54572413	8.83e-03
TIRAP.9839.148.3-TIRAP	11	126152960	8.91e-03
SMPDL3A	6	123110194	8.96e-03
TPST2.8024.64.3-TPST2	22	26921458	0.00899
CRHBP.6039.24.3-CRHBP	5	76248538	9.12e-03
F10.4878.3.1-F10	13	113777128	0.0092
MANBA	4	103551927	9.97e-03
TINAGL1.11192.168.3-TINAGL1	1	32042116	1.00e-02
PRKCB.5475.10.3-PRKCB	16	23847322	0.01027
DHX38.13645.14.3-DHX38	16	72127461	0.01085
SRA1	5	139916925	1.10e-02
GZMK.9545.156.3-GZMK	5	54320081	1.11e-02
ADAMTS5.3168.8.2-ADAMTS5	21	28290231	0.0113
SMAP1.11649.3.3-SMAP1	6	71377479	0.011363
FCN1	9	137795078	1.14e-02
OLFML3.8660.5.3-OLFML3	1	114522063	1.15e-02
AGER.4125.52.2-AGER	6	32148745	0.011609
ECM1	1	150480538	1.17e-02
LSAMP.2999.6.2-LSAMP	3	115521235	0.01179
GPR56	16	57644564	1.18e-02
NQO1.9837.60.3-NQO1	16	69740899	0.01190
WIF1.2848.2.2-WIF1	12	65444406	1.22e-02
ARFIP1	4	153701089	1.25e-02
GSTA1	6	52656169	1.26e-02
CD109.3290.50.2-CD109	6	74405508	0.012866
LRP11	6	150139893	1.30e-02
PCDH10	4	134070449	1.32e-02
IFNGR2.9180.6.3-IFNGR2	21	34775202	0.0132
POMGNT2	3	43120724	1.33e-02
USP15	12	62654119	1.33e-02
PEBP1	12	118573929	1.34e-02
H6PD.7161.25.3-H6PD	1	9294834	1.34e-02
CPXM1	20	2774720	1.36e-02
GAS1	9	89559277	1.37e-02
CNTN4	3	2140497	1.38e-02
AHSG.3581.53.3-AHSG	3	186330712	0.01390
MMP10.3743.1.2-MMP10	11	102641234	1.40e-02
SERPING1	11	57364860	1.43e-02
ENPP5	6	46126922	1.44e-02
EGF	4	110834039	1.45e-02
ASIP	20	32782375	1.45e-02
ADAMTS5	21	28290241	0.01465
DSCAM.9175.48.3-DSCAM	21	41382926	0.0147
LEP.8484.8.3-LEP	7	127881337	1.49e-02
PPT1.9244.27.3-PPT1	1	40538379	1.59e-02
PTHLH.2962.50.2-PTHLH	12	28111017	1.62e-02
SPATA20.11117.2.3-SPATA20	17	48620419	1.64e-02
SPATA20	17	48620419	1.70e-02
TPST2	22	26917962	1.73e-02
TAPBP	6	33267471	1.75e-02
YWHAB	20	43514343	1.75e-02
DPT.4979.34.2-DPT	1	168664697	1.76e-02
IGFBP7	4	57896939	1.78e-02
C6	5	41142218	1.83e-02
SOD3	4	24791534	1.92e-02
KIR2DS2.10428.1.3-KIR2DS2	19	55250100	1.93e-02
DHX58.14012.17.3-DHX58	17	40253422	1.94e-02
DOK2	8	21766384	1.94e-02
B3GNT8.9297.12.3-B3GNT8	19	41931264	1.98e-02
C1QTNF5.7810.20.3-C1QTNF5	11	119209652	1.99e-02
PAM	5	102089685	2.00e-02
PLG.3710.49.2-PLG	6	161123270	0.020117
SERPING1.4479.14.2-SERPING1	11	57364860	2.05e-02
ICOSLG.9303.9.3-ICOSLG	21	45642874	0.0211
CLPS	6	35762759	2.12e-02
GBP1	1	89517565	2.14e-02
GUCA2B	1	42619081	2.14e-02
PRSS22.4534.10.2-PRSS22	16	2902728	0.02217
VWC2.11121.56.3-VWC2	7	49813257	2.24e-02
CAMP	3	48264837	2.24e-02
COLEC10.6558.5.3-COLEC10	8	120007691	0.0228
DNER	2	230222345	2.28e-02
ALOX15B.12422.143.3-ALOX15B	17	7942335	2.30e-02
GUCA2B.6223.5.3-GUCA2B	1	42619092	2.36e-02
TNR.11302.237.3-TNR	1	175284330	2.38e-02
SEMA3G	3	52467051	2.42e-02
AKR7A3	1	19609067	2.43e-02
TNXB.5698.60.3-TNXB	6	32008931	0.024398
B3GNT8	19	41931264	2.47e-02
MFAP4.5636.10.3-MFAP4	17	19286755	2.47e-02
CRABP2.11696.7.3-CRABP2	1	156669398	2.48e-02
CPQ	8	97657470	2.54e-02
PRSS3.3479.71.2-PRSS3	9	33750515	0.025777
PDGFRB.3459.49.2-PDGFRB	5	149493400	2.58e-02
GDF15.4374.45.2-GDF15	19	18485541	2.61e-02
CD200R1	3	112640052	2.62e-02
COL6A2	21	47518026	0.02710
EMILIN3.8773.172.3-EMILIN3	20	39988606	2.78e-02
EGF.5509.7.3-EGF	4	110834040	2.83e-02
CA3.3799.11.2-CA3	8	86285665	0.0284
CHKB	22	51017388	2.85e-02
NGF.5801.72.3-NGF	1	115828539	2.88e-02
SELE.3470.1.2-SELE	1	169691781	2.90e-02
ARFIP1.13488.3.3-ARFIP1	4	153701089	2.91e-02
AKT1	14	105235686	2.94e-02
ERLEC1	2	54014181	2.95e-02
COL2A1	12	48366750	3.01e-02
GHR	5	42423541	3.05e-02
SYT11.7089.42.3-SYT11	1	155829300	3.12e-02
CA3	8	86285665	3.14e-02
POMGNT2.6359.50.3-POMGNT2	3	43120724	0.03146
RGMB	5	98104354	3.17e-02
EPHA2	1	16450832	3.19e-02
IL12RB2.3815.14.1-IL12RB2	1	67773047	3.28e-02
SPON2	4	1160720	3.28e-02
POGLUT1	3	119187810	3.31e-02
TMEM132B	12	125670932	3.35e-02
PLCG1	20	39765600	3.39e-02
LAYN	11	111411005	3.40e-02
TAPBPL	12	6560856	3.42e-02
CRYZ	1	75171166	3.42e-02
JAM3.2998.53.2-JAM3	11	133938820	3.42e-02
VPS24	2	86730553	3.45e-02
SPINK2	4	57676026	3.48e-02
EFNA5.2615.60.2-EFNA5	5	106712590	3.50e-02
DSG2.9484.75.3-DSG2	18	29078006	0.0356
MET.2837.3.2-MET	7	116312444	3.59e-02
MCL1	1	150533371	3.60e-02
TGFBI.3283.21.1-TGFBI	5	135364584	3.63e-02
TAPBPL.6364.7.3-TAPBPL	12	6560856	3.63e-02
IL1RL2.2994.71.2-IL1RL2	2	102803433	3.66e-02
BCAN.3461.58.1-BCAN	1	156611182	3.70e-02
CNP.6609.22.3-CNP	17	40118759	3.73e-02
BOC.4328.2.2-BOC	3	112929850	0.03735
NID1.3213.65.2-NID1	1	236139130	3.74e-02
IL6R	1	154377669	3.74e-02
LOXL2.6504.65.3-LOXL2	8	23154702	0.0375
FUT8.8244.16.3-FUT8	14	65877310	3.76e-02
DNER.9769.48.3-DNER	2	230222345	3.82e-02
GZMB.4133.54.2-GZMB	14	25100160	3.92e-02
PIP	7	142829170	3.92e-02
GOLM1	9	88641061	3.96e-02
MTAP.9910.9.3-MTAP	9	21802542	0.040095
SERPINE2	2	224839762	4.03e-02
DAPP1	4	100737984	4.05e-02
MANSC1	12	12478990	4.09e-02
SEMA6A	5	115779251	4.14e-02
RAB21	12	72148643	4.19e-02
LAG3.9950.229.3-LAG3	12	6881678	4.25e-02
FCGR2B.3310.62.1-FCGR2B	1	161551101	4.25e-02
EDAR.2977.7.2-EDAR	2	109510927	4.26e-02
AKR1D1	7	137687070	4.31e-02
KLB	4	39408550	4.33e-02
GHR.2948.58.2-GHR	5	42423879	4.36e-02
DLK2	6	43418090	4.39e-02
FABP4.9851.9.3-FABP4	8	82390654	0.0442
MANEA.8014.359.3-MANEA	6	96025419	0.044244
EPHB1	3	134514102	4.44e-02
PEX14	1	10532345	4.46e-02
FBLN1.6470.19.3-FBLN1	22	45898118	0.04545
TNFRSF11A.8256.57.3-TNFRSF11A	18	59992520	0.0456
MUC16	19	8959520	4.60e-02
PTPRU	1	29563028	4.66e-02
HADH	4	108910870	4.70e-02
FASN	17	80036214	4.71e-02
SPINK4	9	33218363	4.77e-02
CD36	7	79998891	4.80e-02
PLCG1.4563.61.2-PLCG1	20	39765600	4.83e-02
CCL14	17	34310324	4.83e-02
VWC2	7	49813234	4.85e-02
LGMN	14	93170152	4.85e-02
GNS.8314.71.3-GNS	12	65107225	4.86e-02
RSPO3.13094.75.3-RSPO3	6	127439749	0.049663
C1QTNF5	11	119209652	4.97e-02
CREG1	1	167498354	5.04e-02
ICOSLG.5061.27.3-ICOSLG	21	45642874	0.051
MYOC	1	171604557	5.19e-02
CXCL11.3038.9.2-CXCL11	4	76954835	5.25e-02
PXDN	2	1635659	5.33e-02
IL6R.4139.71.2-IL6R	1	154377669	5.33e-02
SPINK2.13405.61.3-SPINK2	4	57676026	5.34e-02
LYN	8	56792394	5.35e-02
TLR4.LY96.3647.49.4-TLR4	9	120466610	0.053516
GAS1.5463.22.3-GAS1	9	89559279	0.053812
STARD5	15	81601394	0.0541
GPX7.8345.27.3-GPX7	1	53068044	5.43e-02
NANS	9	100819014	5.44e-02
CD109	6	74405508	5.44e-02
CCL23.3028.36.2-CCL23	17	34340096	5.44e-02
MATN3	2	20191813	5.51e-02
FH	1	241660811	5.61e-02
CNTN1	12	41086241	5.66e-02
CDSN.7085.81.3-CDSN	6	31082867	0.056906
IL6R.8092.29.3-IL6R	1	154377669	5.71e-02
THSD1.5621.64.3-THSD1	13	52951305	0.05742
LAYN.2635.61.2-LAYN	11	111411005	5.85e-02
SRL	16	4239375	5.88e-02
GPX7	1	53068043	5.89e-02
IL1R1.2991.9.2-IL1R1	2	102681004	5.96e-02
DSG2	18	29078140	0.06026
LPO.4801.13.3-LPO	17	56295909	6.12e-02
DUT	15	48623208	0.0613
CCBL2.12682.5.3-KYAT3	1	89401456	6.16e-02
CREG1.9357.4.3-CREG1	1	167498914	6.17e-02
GMPR	6	16238818	6.21e-02
MSR1.3684.78.3-MSR1	8	15965387	0.0624
ENPP7.4435.66.2-ENPP7	17	77704681	6.25e-02
PLXNC1	12	94542353	6.27e-02
BIN1.9574.11.3-BIN1	2	127805603	6.39e-02
GLRX2.12486.8.3-GLRX2	1	193065598	6.60e-02
LRIG3.3322.52.2-LRIG3	12	59265931	6.66e-02
NPTX1	17	78440634	6.68e-02
YWHAB.YWHAE.YWHAG.YWHAH.YWHAQ.YWHAZ.SFN.4707.50.2-YWHAH	22	32340447	0.06717
IFNAR1.9183.7.3-IFNAR1	21	34696734	0.0674
DMKN	19	35988122	6.74e-02
CD14	5	140011313	6.79e-02
DARS2	1	173793791	6.85e-02
SMAP1	6	71377479	6.85e-02
LAG3.5099.14.3-LAG3	12	6881678	6.93e-02
SH3GLB2	9	131769315	7.01e-02
PLXNB2.9216.100.3-PLXNB2	22	50713408	0.07018
EMILIN3	20	39988602	7.04e-02
CLU.4542.24.2-CLU	8	27454434	0.0705
ALDH3A1	17	19641297	7.05e-02
FGF7	15	49715434	0.0707
CCL15.14109.15.3-CCL15	17	34310692	7.08e-02
CCL25.2705.5.2-CCL25	19	8117651	7.08e-02
MRVI1	11	10594638	7.25e-02
MYOM2.13534.20.3-MYOM2	8	1993155	0.0731
LEP.8484.24.3-LEP	7	127881337	7.45e-02
FCGR2A	1	161475220	7.46e-02
GABARAPL2.12494.99.3-GABARAPL2	16	75600249	0.07507
VPS24.12508.9.3-RNF103-CHMP3	2	86730554	7.53e-02
GFRAL.6920.1.3-GFRAL	6	55192267	0.075417
TNF.5936.53.3-TNF	6	31543344	0.075587
FAM171B.8786.6.3-FAM171B	2	187558698	7.56e-02
SMPDL3A.14086.11.3-SMPDL3A	6	123110315	0.075709
CCL23	17	34340096	7.58e-02
CCL15.3509.1.1-CCL15	17	34310692	7.60e-02
MX1	21	42791947	0.07630
CCL23	17	34340096	7.64e-02
LRIG3	12	59265931	7.68e-02
MESDC2	15	81238630	0.0776
TREML1.9329.28.3-TREML1	6	41117080	0.077841
FLT4.2358.19.2-FLT4	5	180028506	7.81e-02
TCN1.11232.46.3-TCN1	11	59620273	7.81e-02
SELP	1	169558087	7.82e-02
EPHB6.5078.82.3-EPHB6	7	142552792	7.87e-02
DIMT1.12694.28.3-DIMT1	5	61683081	7.94e-02
GMFG	19	39818993	7.97e-02
JAG1.5092.51.3-JAG1	20	10618332	7.98e-02
OGN	9	95145550	8.02e-02
CHST9.11646.4.3-CHST9	18	24495595	0.0805
CTSF.9212.22.3-CTSF	11	66330934	8.06e-02
GNPTG.10666.7.3-GNPTG	16	1401924	0.08096
CSF1R	5	149432854	8.13e-02
MANSC1.9557.5.3-MANSC1	12	12482198	8.17e-02
SPINK7	5	147691982	8.28e-02
FCGR2A.3309.2.2-FCGR2A	1	161475220	8.29e-02
NOG.5846.24.3-NOG	17	54671060	8.45e-02
ESAM.2981.9.3-ESAM	11	124622026	8.48e-02
QDPR.11257.1.3-QDPR	4	17461884	8.55e-02
LTBP4	19	41098789	8.57e-02
AGFG1.11681.8.3-AGFG1	2	228336868	8.60e-02
IDUA.3169.70.2-IDUA	4	980785	8.60e-02
TLL1	4	166794389	8.66e-02
ST13	22	41220539	8.76e-02
ICAM5.5124.62.3-ICAM5	19	10400657	8.84e-02
ASPN.6451.64.3-ASPN	9	95218487	0.088672
CPZ.6493.9.3-CPZ	4	8594387	8.88e-02
ALCAM.5451.1.3-ALCAM	3	105085753	0.08906
SEMA4D.5737.61.3-SEMA4D	9	91975702	0.089384
CPB1.6356.3.3-CPB1	3	148508889	0.08950
CPM	12	69235977	8.95e-02
HS6ST1	2	128994290	8.95e-02
APCS.2474.54.5-APCS	1	159557615	8.96e-02
PILRA.8683.119.3-PILRA	7	99965153	9.00e-02
GUSB	7	65425671	9.02e-02
ADAM23	2	207308256	9.05e-02
PLA2R1	2	160788517	9.13e-02
APOA1BP	1	156561548	9.20e-02
HS3ST3B1	17	14204398	9.24e-02
THBS2.3339.33.1-THBS2	6	169615875	0.092539
CD14	5	140011313	9.29e-02
EDAR	2	109510927	9.31e-02
RPE.12646.2.3-RPE	2	210867289	9.32e-02
CXCL9.9188.119.3-CXCL9	4	76922428	9.40e-02
BPIFA1.6473.55.3-BPIFA1	20	31823801	9.55e-02
BTN3A3	6	26440700	0.0959
MSR1	8	15965387	9.62e-02
ADM	11	10326620	9.70e-02
DPY30.13943.38.3-DPY30	2	32092878	9.70e-02
ICAM5.8245.27.3-ICAM5	19	10400657	9.71e-02
EFNB2	13	107142093	0.0973
ALDH3A1.11480.1.3-ALDH3A1	17	19641297	9.85e-02
EFNB2.14131.37.3-EFNB2	13	107142079	0.09883
CST2	20	23804406	9.91e-02
RAB2A	8	61429495	9.94e-02
LTA.LTB.3506.49.1-LTA	6	31539831	0.099429
PROC	2	128176003	1.00e-01
MMP16.9719.145.3-MMP16	8	89044237	0.101
TNFRSF19.5131.15.3-TNFRSF19	13	24144509	0.10185
GALNT16	14	69725994	1.02e-01
LEPR.5400.52.3-LEPR	1	65886248	1.02e-01
CRP.4337.49.2-CRP	1	159682079	1.02e-01
GSTA3.4993.16.1-GSTA3	6	52761437	0.102278
IGDCC4.9793.145.3-IGDCC4	15	65673802	1.03e-01
IBSP	4	88720706	1.04e-01
LAMA1.LAMB1.LAMC1.2728.62.2-LAMC1	1	182992595	1.05e-01
CBL.12016.60.3-CBL	11	119076752	1.05e-01
PGLYRP3	1	153269592	1.05e-01
TRIL	7	28992974	1.06e-01
CHST9	18	24486445	0.10771
RNPEP	1	201951500	1.08e-01
CD177.13116.25.3-CD177	19	43857811	1.08e-01
RGS18.13982.33.3-RGS18	1	192127587	1.09e-01
ANGPT1.2811.27.1-ANGPT1	8	108261721	0.11
GPC1.8697.38.3-GPC1	2	241375088	1.10e-01
CTSE	1	NA	1.10e-01
SELL	1	169659806	1.11e-01
ART3	4	76932337	1.12e-01
SELPLG.11266.8.3-SELPLG	12	109015686	1.12e-01
TIMP3	22	33197691	1.12e-01
PROK2	3	71820806	1.12e-01
PIGR.3216.2.2-PIGR	1	207101863	1.13e-01
ERAP1	5	96096514	1.13e-01
P4HB	17	79801035	1.15e-01
ACTN1	14	69340845	1.15e-01
SPINK9.8042.88.3-SPINK9	5	147700766	1.15e-01
GSTT2B.11273.176.3-GSTT2B	22	24299601	0.11676
EFNA5	5	106712595	1.17e-01
CXCL10.4141.79.1-CXCL10	4	76942273	1.17e-01
C4A.C4B.4481.34.2-C4B_2	6	31982539	0.117541
PTN	7	136912088	1.18e-01
SEMA7A.7019.13.3-SEMA7A	15	74701630	1.18e-01
NUDT12	5	102884556	1.18e-01
ARHGAP1.11955.1.3-ARHGAP1	11	46698630	1.18e-01
SCG3.7957.2.3-SCG3	15	51973550	1.19e-01
PDCD1LG2	9	5510531	1.19e-01
CFHR2	1	196912868	1.19e-01
SPACA3.8076.4.3-SPACA3	17	31297394	1.19e-01
LILRB1.5090.49.2-LILRB1	19	55085346	1.20e-01
DNAJC17.14655.1.3-DNAJC17	15	41060067	1.20e-01
IFNAR1	21	34696734	0.12064
TPST1	7	65670304	1.21e-01
SEMA3E	7	82992554	1.21e-01
BLVRA.11382.5.3-BLVRA	7	43798279	1.22e-01
HEBP1	12	13127804	1.22e-01
HEXB	5	73935848	1.25e-01
SEMA6A.5122.92.2-SEMA6A	5	115779312	1.25e-01
FAM19A5	22	48885365	1.26e-01
ENO3	17	4851387	1.26e-01
VARS.13083.18.3-VARS1	6	31745295	0.126984
HAPLN1.3196.6.2-HAPLN1	5	82933624	1.27e-01
MAPKAPK2.3820.68.2-MAPKAPK2	1	206858289	1.27e-01
LAMC2	1	183155373	1.27e-01
SPOCK3	4	167654535	1.28e-01
SNX8.6925.26.3-SNX8	7	2291405	1.28e-01
ACAA1	3	38144620	1.29e-01
TXNDC5	6	7881750	1.30e-01
PLXNC1.4564.2.2-PLXNC1	12	94542499	1.31e-01
ADAM22	7	87563458	1.32e-01
SCARF1	17	1537152	1.32e-01
FAM3B	21	42676139	0.13274
ERAP1.4964.67.1-ERAP1	5	96096521	1.33e-01
ADAMTS13.3175.51.5-ADAMTS13	9	136279478	0.133717
CCDC80.3234.23.2-CCDC80	3	112323407	0.13460
PROS1	3	93591895	1.35e-01
ROR2.7861.9.3-ROR2	9	94325373	0.135493
HRSP12.14636.25.3-RIDA	8	99114572	0.138
SIGLEC9.3007.7.2-SIGLEC9	19	51628165	1.38e-01
IL23R	1	67604590	1.38e-01
EPHA4	2	222282747	1.38e-01
ATXN3	14	92510840	1.39e-01
CFH	1	196621173	1.39e-01
SIGLEC9	19	51628163	1.40e-01
POR	7	75528518	1.40e-01
CACNA2D3.8885.6.3-CACNA2D3	3	54156574	0.14064
ACE	17	61554422	1.41e-01
PLA2G2A	1	20301924	1.41e-01
SECTM1	17	80278900	1.42e-01
RARRES1	3	158414681	1.42e-01
NSFL1C	20	1422807	1.43e-01
C4A.C4B.4481.34.2-C4B	6	31949801	0.143444
GSS	20	33516235	1.44e-01
CCL28.2890.59.2-CCL28	5	43376747	1.44e-01
PLA2G2A.2692.74.2-PLA2G2A	1	20301925	1.44e-01
VNN2	6	133065009	1.44e-01
CXCL2	4	74962757	1.45e-01
SEMA6B	19	4542605	1.45e-01
APOB.2797.56.2-APOB	2	21224301	1.46e-01
ADAM23.7049.2.3-ADAM23	2	207308263	1.47e-01
PLAUR.2652.15.1-PLAUR	19	44150247	1.47e-01
KLRK1.3056.11.1-KLRC4-KLRK1	12	10524952	1.47e-01
SPINT3	20	44141101	1.47e-01
APOL1.11510.31.3-APOL1	22	36649056	0.14739
PLD3.10948.14.3-PLD3	19	40854363	1.48e-01
COL15A1	9	101705461	1.49e-01
DLL4.3305.6.1-DLL4	15	41221538	1.49e-01
IL1R2.5666.64.3-IL1R2	2	102608306	1.50e-01
ANGPT2.13660.76.3-ANGPT2	8	6357172	0.151
EVL.11656.110.3-EVL	14	100437786	1.52e-01
CARS.14098.28.3-CARS1	11	3022152	1.52e-01
PLD3	19	40854363	1.52e-01
AIF1	6	31582994	1.53e-01
FAM171B.8851.42.3-FAM171B	2	187558698	1.53e-01
EPHB2.8225.86.3-EPHB2	1	23037332	1.54e-01
SERPINE1.2925.9.1-SERPINE1	7	100770370	1.55e-01
IL6ST	5	55230923	1.55e-01
NAGLU	17	40688259	1.55e-01
SPINT2.2843.13.2-SPINT2	19	38734675	1.55e-01
FHIT.9826.135.3-FHIT	3	59735036	0.15662
MYZAP.13924.13.3-MYZAP	15	57884106	1.57e-01
HK2.13130.150.3-HK2	2	75061108	1.57e-01
TMEFF1	9	103235431	1.58e-01
SPARCL1	4	88394487	1.58e-01
ICOSLG	21	45636897	0.15838
ASPN	9	95218487	1.59e-01
GM2A	5	150591711	1.60e-01
BOC	3	112929850	1.60e-01
MXRA7	17	74668633	1.61e-01
LEPR	1	65886335	1.61e-01
GCA.12594.5.3-GCA	2	163175350	1.62e-01
LIFR.5837.49.3-LIFR	5	38475065	1.64e-01
LGALS9	17	25956824	1.64e-01
CRISP2.9282.12.3-CRISP2	6	49660073	0.164122
SERPINE2.3217.74.2-SERPINE2	2	224839829	1.65e-01
OLA1.12659.13.3-OLA1	2	174937175	1.66e-01
HYAL1.8309.12.3-HYAL1	3	50337320	0.16711
GCLM	1	94350755	1.68e-01
GOLM1	9	88641061	1.69e-01
AK1	9	130628765	1.69e-01
HGF.2681.23.2-HGF	7	81328322	1.70e-01
PMEL.6472.40.3-PMEL	12	56347889	1.71e-01
PMEL	12	56347889	1.71e-01
MTHFS	15	80125927	0.1718
SPARCL1.13707.27.3-SPARCL1	4	88394487	1.72e-01
ESAM.7841.84.3-ESAM	11	124622026	1.73e-01
CTSS.3181.50.2-CTSS	1	150702672	1.73e-01
SERPINA4	14	95027779	1.73e-01
COLEC12.5457.5.2-COLEC12	18	319361	0.174
CTSS	1	150702555	1.74e-01
GLO1.9883.29.3-GLO1	6	38643701	0.174596
GPC1	2	241375080	1.75e-01
MGAT4B.7141.21.3-MGAT4B	5	179224597	1.75e-01
CCDC134.5587.3.3-CCDC134	22	42196683	0.17542
IL6ST.2620.4.2-IL6ST	5	55230923	1.76e-01
LANCL1	2	211295973	1.77e-01
FAM3D	3	58619673	1.77e-01
TPST1.7928.183.3-TPST1	7	65670186	1.78e-01
GALNT16.8923.94.3-GALNT16	14	69725994	1.79e-01
RPIA.12333.87.3-RPIA	2	88991162	1.79e-01
PRDX1	1	45976586	1.80e-01
ACVRL1	12	52300692	1.81e-01
POGLUT1.6467.65.3-POGLUT1	3	119187785	0.18165
ATP2A3.13510.7.3-ATP2A3	17	3827169	1.82e-01
GABARAPL2	16	75600273	1.82e-01
CD8A	2	87011733	1.83e-01
CXCL1.2985.35.1-CXCL1	4	74735110	1.83e-01
THG1L	5	157158428	1.84e-01
MTHFD1	14	64854749	1.85e-01
IMPAD1.9231.23.3-BPNT2	8	57870492	0.185
WFIKKN2.3235.50.2-WFIKKN2	17	48912011	1.85e-01
ALAD	9	116148592	1.85e-01
CRISP2	6	49660071	1.86e-01
IGFLR1.7244.16.3-IGFLR1	19	36230058	1.87e-01
B4GALT2.9595.11.3-B4GALT2	1	44444615	1.88e-01
PVRL4.5734.13.3-NECTIN4	1	161040785	1.88e-01
ANGPTL1.11142.11.3-ANGPTL1	1	178818840	1.89e-01
PROC.3758.63.3-PROC	2	128176003	1.89e-01
SEMA3G.5628.21.3-SEMA3G	3	52467069	0.19056
FKBP2.9339.204.3-FKBP2	11	64008475	1.91e-01
DDX19A	16	70380764	1.91e-01
PEX14.8300.82.3-PEX14	1	10532345	1.91e-01
GALNT1.7090.17.3-GALNT1	18	33161081	0.192
SERPINA3	14	95078721	1.92e-01
MRVI1.8255.34.3-IRAG1	11	10594638	1.92e-01
IL17RA.2992.59.2-IL17RA	22	17565844	0.19220
SPARCL1.4467.49.2-SPARCL1	4	88394487	1.94e-01
NEO1.8900.28.3-NEO1	15	73344051	1.96e-01
PYY.3727.35.1-PYY	17	42030106	1.96e-01
NAGPA.11208.15.3-NAGPA	16	5074845	0.19627
MTHFS.14107.1.3-MTHFS	15	80125927	1.97e-01
SERPINA10.6583.67.3-SERPINA10	14	94749650	1.98e-01
MMP12	11	102733467	1.98e-01
EGFR.2677.1.1-EGFR	7	55086714	1.99e-01
CCL22.3508.78.3-CCL22	16	57392684	0.19933
WISP2	20	43343485	2.01e-01
TNFRSF1B.8368.102.3-TNFRSF1B	1	12227060	2.01e-01
KDR.3651.50.5-KDR	4	55944644	2.01e-01
CTSZ	20	57560741	2.01e-01
COL6A1.11150.3.3-COL6A1	21	47401651	0.2018
FUT10	8	33228342	2.02e-01
FREM2	13	39261214	0.2023
IL1R1	2	102681004	2.03e-01
CNP	17	40118781	2.03e-01
MATN4	20	43922085	2.03e-01
MAX	14	65472892	2.04e-01
GSTM4	1	110198721	2.05e-01
CFH.4159.130.1-CFH	1	196621008	2.08e-01
ERLEC1.8957.72.3-ERLEC1	2	54014181	2.08e-01
LDHA	11	18416107	2.08e-01
MMP8	11	102582527	2.08e-01
TNFRSF21	6	47199268	2.09e-01
ADH1A	4	100197526	2.10e-01
MANEA	6	96025361	2.10e-01
CFB.4129.72.1-CFB	6	31895475	0.210939
QDPR	4	17461884	2.11e-01
IL1R2.14133.93.3-IL1R2	2	102608306	2.11e-01
ARF4	3	57557090	2.12e-01
SPINT3.7926.13.3-SPINT3	20	44141101	2.13e-01
ACP5	19	11685475	2.13e-01
LTF.2795.23.3-LTF	3	46477136	0.21470
KIR2DL4	19	55314990	2.16e-01
CCL17.3519.3.2-CCL17	16	57438679	0.21734
TREML2.5736.1.3-TREML2	6	41158015	0.217481
EPHB6.9261.14.3-EPHB6	7	142552792	2.18e-01
SERPINE1	7	100770385	2.18e-01
CD200R1.5103.30.3-CD200R1	3	112640056	0.21830
HRSP12	8	99114572	2.19e-01
CROT	7	86974980	2.20e-01
RSPO2	8	108911544	2.21e-01
BCHE	3	165490692	2.21e-01
PSMD9	12	122326638	2.23e-01
CBR3	21	37507377	0.22379
CLEC2L.8242.9.3-CLEC2L	7	139208602	2.24e-01
APOF.12370.30.3-APOF	12	56754353	2.24e-01
KLKB1	4	187130133	2.27e-01
ACP5.3232.28.2-ACP5	19	11685475	2.27e-01
CXCL10	4	76942271	2.29e-01
FST	5	52776456	2.29e-01
PLEKHA7.12731.12.3-PLEKHA7	11	16799842	2.29e-01
CDCP1.6565.68.3-CDCP1	3	45123770	0.22919
CDH1.2501.51.3-CDH1	16	68771128	0.22924
CD86	3	121774209	2.30e-01
LAP3	4	17578821	2.31e-01
HSP90B1	12	104323885	2.31e-01
TNFAIP6	2	152214106	2.32e-01
B4GALT6	18	29202209	0.23218
CHGA.8476.11.3-CHGA	14	93389425	2.33e-01
IGLL1.6485.59.3-IGLL1	22	23915312	0.23339
CRP	1	159682079	2.34e-01
NAGPA	16	5074845	2.34e-01
ACYP2.12812.25.3-ACYP2	2	54197975	2.34e-01
KLK12.3199.54.2-KLK12	19	51532348	2.34e-01
NUDT9.9482.110.3-NUDT9	4	88343734	2.34e-01
APOM.14125.5.3-APOM	6	31620193	0.234561
AFM	4	74347462	2.35e-01
FUT10.7156.2.3-FUT10	8	33228342	0.235
GLUL	1	182347233	2.36e-01
IL1R2	2	102608422	2.36e-01
NOV.2737.22.2-CCN3	8	120428546	0.236
ASPH	8	62413115	2.37e-01
APOL1	22	36649117	2.39e-01
WFIKKN2.13408.23.3-WFIKKN2	17	48912011	2.39e-01
LCTL.10890.135.3-LCTL	15	66839517	2.40e-01
PGLYRP1	19	46522411	2.41e-01
PGLYRP1.3329.14.2-PGLYRP1	19	46522411	2.42e-01
PENK	8	57349233	2.43e-01
SPINT1.2828.82.2-SPINT1	15	41136216	2.43e-01
NTRK2.4866.59.2-NTRK2	9	87283466	0.243791
SERPINA5	14	95027779	2.44e-01
CHRDL2.6086.15.3-CHRDL2	11	74407474	2.47e-01
CRTAM.7968.15.3-CRTAM	11	122709208	2.47e-01
NPTX1.9256.78.3-NPTX1	17	78440948	2.48e-01
KDELC2.8296.117.3-POGLUT3	11	108342832	2.48e-01
PDCD1LG2.3004.67.2-PDCD1LG2	9	5510545	0.249181
PLA2R1.10916.44.3-PLA2R1	2	160788519	2.50e-01
SFRP1.3221.54.1-SFRP1	8	41119481	0.25
DLK2.9359.9.3-DLK2	6	43418090	0.250866
LGALS2.3033.57.1-LGALS2	22	37966255	0.25101
TGFBI	5	135364677	2.52e-01
PARK7	1	8014351	2.52e-01
UPP1	7	48128225	2.54e-01
ENPEP	4	111286889	2.54e-01
CBLN1.9313.27.3-CBLN1	16	49311828	0.25472
CPB1	3	148508889	2.57e-01
BST1	4	15704688	2.57e-01
LRCH4.8984.28.3-LRCH4	7	100169855	2.57e-01
CCDC134	22	42196683	2.57e-01
TMEM2.8992.1.3-CEMIP2	9	74298282	0.257431
MMP12.4496.60.2-MMP12	11	102733467	2.58e-01
CPA4.9267.2.3-CPA4	7	129932974	2.58e-01
FCGR3B.3311.27.1-FCGR3B	1	161592986	2.58e-01
PLCB1	20	8057898	2.59e-01
TESC	12	117476728	2.59e-01
MICB.5102.55.3-MICB	6	31462658	0.259318
DLL1.5349.69.3-DLL1	6	170591294	0.260121
PCSK7.4459.68.2-PCSK7	11	117075053	2.61e-01
IGFBP7.3320.49.2-IGFBP7	4	57896939	2.62e-01
LAG3	12	6881678	2.62e-01
ATRN	20	3451665	2.66e-01
F2.5316.54.3-F2	11	46740730	2.67e-01
AOC1	7	150521715	2.67e-01
DECR1	8	91013633	2.67e-01
VTI1B.8963.8.3-VTI1B	14	68113792	2.70e-01
RNASE1.7211.2.3-RNASE1	14	21269387	2.70e-01
IGF2R.3676.15.3-IGF2R	6	160390131	0.270535
NAPA	19	47990894	2.71e-01
STC1.4930.21.1-STC1	8	23699428	0.272
WFDC2	20	44098393	2.72e-01
EPHA2.4834.61.2-EPHA2	1	16450832	2.73e-01
IL1RN.5353.89.2-IL1RN	2	113864791	2.73e-01
SPINT1	15	41136216	0.2740
MDH1.3853.56.1-MDH1	2	63815743	2.74e-01
CD274	9	5450503	2.74e-01
C1QL1	17	43037061	2.74e-01
SLAMF6	1	160454820	2.75e-01
EPHB4	7	100400187	2.75e-01
CLEC1B	12	10138241	2.76e-01
ALDOC	17	26900133	2.77e-01
IGFBP3.2571.12.3-IGFBP3	7	45951949	2.77e-01
CAPN2.14684.17.3-CAPN2	1	223889295	2.77e-01
MGAT4C.7208.60.3-MGAT4C	12	86372516	2.78e-01
LGR5	12	71833578	2.79e-01
QSOX1.6217.23.3-QSOX1	1	180123969	2.80e-01
DNAJA4	15	78556428	0.2803
CLN5.8874.53.3-CLN5	13	77564795	0.28034
AK2	1	33473541	2.81e-01
NFASC	1	204797779	2.83e-01
C6.4127.75.1-C6	5	41142336	2.83e-01
DEFB1.6629.3.3-DEFB1	8	6728097	0.285
S100A2.11969.5.3-S100A2	1	153533584	2.86e-01
PYY	17	42030106	2.86e-01
MXRA7.8005.1.3-MXRA7	17	74668633	2.87e-01
CXCL16	17	4636828	2.87e-01
HAGH	16	1845621	2.88e-01
CD58	1	117057156	2.90e-01
PCOLCE2	3	142534764	2.91e-01
MTIF3	13	28009780	0.2924
CCL7.4886.3.1-CCL7	17	32597240	2.93e-01
EPHB2.8348.4.3-EPHB2	1	23037332	2.93e-01
CXCL1	4	74735110	2.94e-01
MAPRE1	20	31407760	2.94e-01
PREP	6	105721093	2.95e-01
CDH17	8	95139390	2.95e-01
RDX	11	109735021	2.96e-01
DNAJA4.9744.139.3-DNAJA4	15	78556428	2.97e-01
PENK.9076.25.3-PENK	8	57349233	0.297
SCARF2.8956.96.3-SCARF2	22	20778874	0.29798
PLG	6	161123270	2.99e-01
SMOC2	6	168841831	2.99e-01
FAM171B	2	187558787	2.99e-01
FETUB	3	186353758	3.02e-01
FMOD	1	203309756	3.02e-01
ENPP5.6556.5.3-ENPP5	6	46126924	0.302105
TMEM2	9	74298282	3.04e-01
CNRIP1	2	68511303	3.05e-01
DLL1.8264.43.3-DLL1	6	170591294	0.305240
MMP9	20	44637547	3.06e-01
KNG1	3	186435137	3.08e-01
ATF6.11277.23.3-ATF6	1	161736084	3.09e-01
COL15A1.8974.172.3-COL15A1	9	101705461	0.309864
MRC2	17	60705031	3.11e-01
PIANP	12	6802957	3.11e-01
GLCE	15	69452923	0.3120
RECQL	12	21621844	3.12e-01
TXNDC5.11212.7.3-TXNDC5	6	7881483	0.312910
FAM20A.6433.57.3-FAM20A	17	66531254	3.13e-01
LMAN2L.8013.9.3-LMAN2L	2	97371666	3.13e-01
SLAMF6.5128.53.3-SLAMF6	1	160454820	3.14e-01
CD63.9190.7.3-CD63	12	56119107	3.15e-01
PAPPA	9	118916070	3.18e-01
NTN1.6649.51.3-NTN1	17	8924859	3.21e-01
WFDC2.11388.75.3-WFDC2	20	44098346	3.21e-01
ST3GAL1	8	134467091	3.22e-01
KCNAB2.10015.119.3-KCNAB2	1	6051526	3.25e-01
SPINT2	19	38734675	3.25e-01
IL11RA.3814.63.1-IL11RA	9	34650699	0.325703
ROBO2.5116.62.2-ROBO2	3	75955846	0.32588
CDON.4541.49.2-CDON	11	125825691	3.26e-01
SPINK5.8028.22.3-SPINK5	5	147405246	3.26e-01
TCN2	22	31002990	3.26e-01
PIGR	1	207101867	3.26e-01
GZMA.3440.7.2-GZMA	5	54398476	3.27e-01
LRRN1.11586.2.3-LRRN1	3	3841121	0.32808
NOG	17	54671060	3.29e-01
CD200	3	112051194	3.29e-01
NFASC.7179.69.3-NFASC	1	204797779	3.31e-01
TMPRSS11B.10895.28.3-TMPRSS11B	4	69092371	3.32e-01
CA10	17	49707674	3.33e-01
CA13	8	86132816	3.34e-01
SLITRK3	3	164904508	3.35e-01
UROD	1	45476622	3.35e-01
PLXNA1	3	126701536	3.36e-01
NID1	1	236139130	3.37e-01
APMAP.10605.22.3-APMAP	20	24943561	3.37e-01
IL23R.5088.175.3-IL23R	1	67632083	3.38e-01
HSP90B1.6393.63.3-HSP90B1	12	104323885	3.38e-01
CP	3	148880197	3.38e-01
SPINK1	5	147204135	3.40e-01
SHANK3	22	51112843	3.41e-01
BPIFB1	20	31861286	3.41e-01
IGLON5.6478.2.3-IGLON5	19	51815102	3.43e-01
CXCL16.2436.49.4-CXCL16	17	4636821	3.43e-01
CFHR5	1	196946686	3.44e-01
GREM1	15	33010205	0.3449
CD55.5069.9.3-CD55	1	207494853	3.46e-01
GSTM1	1	110230436	3.47e-01
INHBA.INHBB.8467.9.3-INHBB	2	121103719	3.48e-01
CA10.13666.222.3-CA10	17	49707674	3.49e-01
ART4	12	14978503	3.49e-01
VOPP1	7	55503749	3.51e-01
UNC5D.5140.56.3-UNC5D	8	35092975	0.351
SCG3	15	51973689	0.3520
ADIPOQ	3	186560493	3.53e-01
FAF2.9738.7.3-FAF2	5	175874629	3.53e-01
PDHX	11	34937376	3.53e-01
SWAP70.13552.7.3-SWAP70	11	9685624	3.54e-01
GALNT3.6593.5.3-GALNT3	2	166604101	3.55e-01
STAT3	17	40465342	3.56e-01
IL5RA.13686.2.3-IL5RA	3	3111233	0.35614
C7	5	40909599	3.59e-01
ALDOC.9876.20.3-ALDOC	17	26900133	3.59e-01
OAS1.10361.25.3-OAS1	12	113344582	3.60e-01
KREMEN1.6512.68.3-KREMEN1	22	29469066	0.36067
QPCT	2	37569970	3.61e-01
STAT3.10346.5.3-STAT3	17	40465342	3.62e-01
ZFAND1	8	82613569	3.64e-01
MAGI2.14066.49.3-MAGI2	7	77646393	3.65e-01
FSTL1	3	120111140	3.65e-01
LCT.9017.58.3-LCT	2	136545410	3.65e-01
IL10RB	21	34638672	0.36521
MPO.2580.83.2-MPO	17	56347217	3.71e-01
TLR4.LY96.3647.49.4-LY96	8	74903587	0.373
PYGL.11441.11.3-PYGL	14	51324609	3.74e-01
SERPINA12	14	94953611	3.75e-01
NID2	14	52471521	3.76e-01
TBCE.11211.7.3-TBCE	1	235530675	3.76e-01
HAVCR2.5134.52.2-HAVCR2	5	156512843	3.77e-01
ENDOU.5656.53.3-ENDOU	12	48103517	3.79e-01
GPNMB.8240.207.3-GPNMB	7	23275586	3.79e-01
LBP	20	36974885	3.79e-01
KLK8.2834.54.1-KLK8	19	51499263	3.80e-01
S100A12.5852.6.3-S100A12	1	153346184	3.80e-01
ADSSL1	14	105190566	3.80e-01
SERPIND1	22	21128401	3.80e-01
ART4.6576.1.3-ART4	12	14978503	3.80e-01
QPCT.7849.3.3-QPCT	2	37571717	3.80e-01
PRDX1.3855.56.1-PRDX1	1	45976708	3.80e-01
PYGL	14	51324609	3.81e-01
NAGK	2	71291474	3.82e-01
CHIT1.3600.2.3-CHIT1	1	203181955	3.82e-01
DSC2	18	28638806	0.38303
TAPBP.12378.71.3-TAPBP	6	33267471	0.384141
CX3CL1.2827.23.2-CX3CL1	16	57406370	0.38441
LRRC4C.9369.174.3-LRRC4C	11	40135753	3.85e-01
HARS	5	140052620	3.86e-01
VSIG2.8018.43.3-VSIG2	11	124617368	3.86e-01
LRIG1	3	66429221	3.86e-01
LAMC2.9580.5.3-LAMC2	1	183155373	3.86e-01
CD33.3166.92.1-CD33	19	51728320	3.88e-01
FAP.5029.3.1-FAP	2	163027194	3.88e-01
MAN1A2.9077.10.3-MAN1A2	1	117910071	3.91e-01
NRG4.14139.16.3-NRG4	15	76228310	3.91e-01
SPARC.14110.200.3-SPARC	5	151040657	3.91e-01
ARHGAP25	2	68906733	3.93e-01
CAT.3488.64.2-CAT	11	34460472	3.93e-01
TNFRSF6B.5070.76.3-TNFRSF6B	20	62328021	3.93e-01
NOV	8	120428686	3.94e-01
NT5E	6	86159302	3.95e-01
SELPLG	12	109015671	3.95e-01
RBP7	1	10057264	3.96e-01
GNMT.14006.36.3-GNMT	6	42928496	0.398088
ST3GAL6	3	98451080	3.99e-01
CCL23.2913.1.2-CCL23	17	34340096	4.00e-01
DDAH1	1	85784164	4.00e-01
ACP6	1	147101453	4.01e-01
SEMA6A.7945.10.3-SEMA6A	5	115779312	4.02e-01
BPI	20	36932552	4.03e-01
TREM1.9266.1.3-TREM1	6	41235664	0.404534
ROR2	9	94325373	4.05e-01
CASP3	4	185548850	4.05e-01
IL11RA	9	34650699	4.06e-01
NDNF.6604.59.3-NDNF	4	121956768	4.06e-01
SLITRK5.4568.17.2-SLITRK5	13	88324870	0.4068
CD300A.5630.48.3-CD300A	17	72462555	4.08e-01
GPNMB.5080.131.3-GPNMB	7	23275586	4.08e-01
TREML2	6	41157487	4.09e-01
DCBLD2.9338.2.3-DCBLD2	3	98514785	0.40973
GPNMB	7	23275586	4.10e-01
TXNIP.11682.7.3-TXNIP	1	145438469	4.10e-01
FGA.FGB.FGG.4907.56.1-FGB	4	155484108	4.11e-01
HK3	5	176307870	4.11e-01
FGA.FGB.FGG.4907.56.1-FGA	4	155504278	4.11e-01
UGDH	4	39500375	4.11e-01
GGH.9370.69.3-GGH	8	63927638	0.412
PLD5.8081.55.3-PLD5	1	242246288	4.12e-01
MGAT4B	5	179224597	4.12e-01
ADAMTS4.2809.25.2-ADAMTS4	1	161154098	4.12e-01
CRISPLD2.5691.2.3-CRISPLD2	16	84853590	0.41257
ADH7	4	100333418	4.13e-01
TMEM190.10442.1.3-TMEM190	19	55888204	4.15e-01
SELP.4154.57.2-SELP	1	169558087	4.15e-01
APOE	19	45409048	4.15e-01
VTN.13125.45.3-VTN	17	26691290	4.16e-01
VTN.8280.238.3-VTN	17	26691290	4.16e-01
ICAM1	19	10381769	4.17e-01
ICAM5	19	10400628	4.17e-01
ARRB1	11	74971166	4.17e-01
B3GALTL.5727.35.3-B3GLCT	13	31774073	0.42182
FAM19A5.5609.92.3-TAFA5	22	48885272	0.42313
SIGLEC7.2742.68.2-SIGLEC7	19	51645556	4.24e-01
C9	5	39284242	4.24e-01
C1QTNF3.7251.64.3-C1QTNF3	5	34019553	4.24e-01
PCSK7	11	117075053	4.24e-01
COL18A1.2201.17.6-COL18A1	21	46825052	0.4241
SVEP1	9	113127528	4.26e-01
TCL1A	14	96176284	4.26e-01
GRN.4992.49.1-GRN	17	42422614	4.27e-01
FBP1.7206.20.3-FBP1	9	97365415	0.427195
PRH1.10502.15.3-PRH1	12	11033610	4.28e-01
CCL3.3040.59.1-CCL3	17	34415602	4.28e-01
COL9A1	6	70925743	4.29e-01
C3	19	6677715	4.30e-01
KLK3.8468.19.3-KLK3	19	51358171	4.30e-01
PLXNA1.9005.16.3-PLXNA1	3	126707437	0.43067
CBR1.12381.26.3-CBR1	21	37442239	0.4313
BPIFB1.11246.3.3-BPIFB1	20	31861286	4.32e-01
COCH	14	31343720	4.32e-01
LY9.3324.51.1-LY9	1	160765864	4.32e-01
CD200.5112.73.3-CD200	3	112051194	0.43388
ISCU.7201.5.3-ISCU	12	108956358	4.35e-01
RGMA.5483.1.3-RGMA	15	93586636	4.36e-01
SFTPB	2	85884437	4.37e-01
PPIE	1	40157854	4.38e-01
FAM177A1	14	35514113	4.38e-01
APCS	1	159557616	4.38e-01
LYZ.4920.10.1-LYZ	12	69742121	4.39e-01
PCYOX1	2	70484518	4.40e-01
TXNDC12	1	52485803	4.40e-01
GP5.7185.29.3-GP5	3	194115550	0.44061
PLAT	8	42032236	4.41e-01
DNAJC30.7866.11.3-DNAJC30	7	73095299	4.41e-01
NT5C3A	7	33053742	4.42e-01
FGF7.14031.18.3-FGF7	15	49715293	4.42e-01
POFUT1.5634.39.3-POFUT1	20	30795683	4.43e-01
ST3GAL6.6947.4.3-ST3GAL6	3	98451080	0.44309
IGF2R	6	160390114	4.44e-01
C4BPA	1	207277578	4.44e-01
CNTN2.3296.92.2-CNTN2	1	205012325	4.44e-01
FAM3D.13102.1.3-FAM3D	3	58619673	0.44451
MATN4.7083.74.3-MATN4	20	43922085	4.45e-01
SECTM1.13093.6.3-SECTM1	17	80278900	4.46e-01
MFGE8	15	89441914	0.4462
CD274.5060.62.3-CD274	9	5450503	0.446626
CNTFR.14101.2.3-CNTFR	9	34551430	0.447768
SCARA5	8	27727400	4.48e-01
IGSF8.6984.6.3-IGSF8	1	160061130	4.49e-01
GGH	8	63927440	4.50e-01
FCRLB	1	161691353	4.50e-01
NCAN	19	19322767	4.52e-01
CST7.3302.58.1-CST7	20	24929866	4.52e-01
FGF7.4487.1.1-FGF7	15	49715293	4.52e-01
HAVCR1.9021.1.3-HAVCR1	5	156456424	4.53e-01
IMPDH1.5229.90.3-IMPDH1	7	128032331	4.54e-01
PSG9.9335.28.3-PSG9	19	43715943	4.54e-01
WFIKKN2	17	48912011	4.55e-01
FSTL1.13112.179.3-FSTL1	3	120111140	0.45574
CHL1.3601.54.3-CHL1	3	238279	0.45580
MAPKAPK2	1	206858250	4.57e-01
CLIC5.12475.48.3-CLIC5	6	45868045	0.458410
ICAM1.4342.10.3-ICAM1	19	10381511	4.59e-01
KNG1	3	186435137	4.59e-01
REG1A	2	79347488	4.59e-01
ANGPT2.2602.2.2-ANGPT2	8	6357172	0.46
TYRO3.2611.72.2-TYRO3	15	41849873	4.61e-01
CCNH.9848.22.3-CCNH	5	86687311	4.61e-01
CLSTN2	3	139654027	4.61e-01
NRP2.6590.54.3-NRP2	2	206546714	4.62e-01
FCRL6.6617.12.3-FCRL6	1	159770301	4.62e-01
NCAM2.6507.16.3-NCAM2	21	22370633	0.4641
ENGASE	17	77070906	4.65e-01
SIRPB1	20	1542031	4.66e-01
FAH	15	80444832	0.4696
EFNA4	1	155036213	4.70e-01
ABO.9253.52.3-ABO	9	136125788	0.470164
FGA.FGB.FGG.4907.56.1-FGG	4	155525286	4.71e-01
CDH5.2819.23.2-CDH5	16	66400533	0.47195
SHH	7	155592674	4.72e-01
IMPA1	8	82569149	4.72e-01
BST1.4535.50.2-BST1	4	15704573	4.72e-01
TYRO3	15	41849873	0.4725
EPHB2.5077.28.3-EPHB2	1	23037332	4.73e-01
IGSF8	1	160061130	4.73e-01
SH3BGRL2	6	80341046	4.73e-01
CALCOCO2	17	46908380	4.74e-01
MGP	12	15033798	4.75e-01
LAMA1.LAMB1.LAMC1.2728.62.2-LAMA1	18	6941743	0.476
IL22RA2.9456.34.3-IL22RA2	6	137464968	0.477951
LGALS4	19	39292311	4.80e-01
SEZ6L	22	26565428	4.81e-01
CLEC12A.11187.11.3-CLEC12A	12	10103915	4.82e-01
LGALS9.9197.4.3-LGALS9	17	25956824	4.82e-01
PAFAH1B2.2642.4.1-PAFAH1B2	11	117014983	4.83e-01
PGAM2	7	44102326	4.85e-01
CFHR1	1	196788861	4.87e-01
FLRT2.13122.19.3-FLRT2	14	85996488	4.87e-01
GRB2.5464.52.3-GRB2	17	73314157	4.87e-01
RIPK2	8	90770034	4.88e-01
POFUT1	20	30795683	4.88e-01
NPW.9986.14.3-NPW	16	2059927	0.48897
PSG3.6444.15.3-PSG3	19	43225790	4.90e-01
CCL8.2785.15.2-CCL8	17	32646055	4.91e-01
FUT3.4548.4.2-FUT3	19	5842899	4.91e-01
TYMP	22	50964181	4.91e-01
EPHB2	1	23037332	4.92e-01
SIGLEC15	18	43405640	0.49254
DPEP1	16	89679716	4.93e-01
AMIGO2	12	47469490	4.96e-01
CXCL5.2979.8.2-CXCL5	4	74861359	4.96e-01
MET	7	116312250	4.98e-01
DARS	2	136663451	4.99e-01
FRZB.2841.13.2-FRZB	2	183698002	4.99e-01
ANGPTL1	1	178818670	5.00e-01
MFAP2.9294.45.3-MFAP2	1	17300997	5.01e-01
FABP1.11516.7.3-FABP1	2	88422510	5.01e-01
TAX1BP3.12498.12.3-TAX1BP3	17	3566196	5.02e-01
IL1RL1	2	102927962	5.02e-01
CBR3.14091.42.3-CBR3	21	37507210	0.5025
DUSP28	2	241499471	5.03e-01
COL6A1	21	47401684	0.50332
PCK1	20	56136136	5.04e-01
TLR3	4	186990309	5.04e-01
SULT2A1.9829.91.3-SULT2A1	19	48373723	5.04e-01
SERPINF1.7735.17.3-SERPINF1	17	1665253	5.05e-01
FRZB	2	183698002	5.06e-01
CCDC50	3	191046874	5.06e-01
CTSV	9	99791959	5.06e-01
AIF1L	9	133971863	5.06e-01
IL17A.3498.53.2-IL17A	6	52051185	0.507663
MATN2.3325.2.2-MATN2	8	98881068	0.508
ADH5	4	99992129	5.09e-01
MAN2B2.9251.28.3-MAN2B2	4	6576902	5.09e-01
EPHA1.3431.54.2-EPHA1	7	143087382	5.09e-01
COL11A2.11278.4.3-COL11A2	6	33130458	0.509130
ERO1LB.7994.41.3-ERO1B	1	236378855	5.10e-01
VIT	2	36923833	5.11e-01
FRZB.13740.51.3-FRZB	2	183698002	5.12e-01
CHST11.7779.86.3-CHST11	12	104849073	5.13e-01
UNC5D.8624.16.3-UNC5D	8	35092975	0.513
HP.3054.3.2-HP	16	72088491	0.51324
POSTN.6650.20.3-POSTN	13	38136720	0.51406
PCOLCE.11237.49.3-PCOLCE	7	100199800	5.15e-01
ERAP2	5	96211690	5.15e-01
RSPO4.8464.31.3-RSPO4	20	939095	5.15e-01
CD5L	1	157800701	5.16e-01
ACYP2	2	54197975	5.18e-01
GLCE.7808.5.3-GLCE	15	69452923	5.19e-01
KYNU.4559.64.2-KYNU	2	143635067	5.19e-01
NCR3.3003.29.2-NCR3	6	31556672	0.519577
FAM3B	21	42676139	0.52030
TCN2.5584.21.3-TCN2	22	31002825	0.52081
TEK.3773.15.4-TEK	9	27109139	0.521723
ADAMTS13	9	136279478	5.23e-01
RBP1	3	139236276	5.25e-01
CR1	1	207669492	5.26e-01
ENPP6	4	185009859	5.26e-01
GFRA2	8	21547910	5.26e-01
CYB5D2	17	4046462	5.26e-01
OBP2B.5680.54.3-OBP2B	9	136080664	0.526466
CHST12	7	2443223	5.27e-01
TPSB2.3403.1.2-TPSB2	16	1277272	0.52797
PGLYRP2	19	15579456	5.28e-01
IDH1	2	209100953	5.28e-01
ADH4.8325.37.3-ADH4	4	100044808	5.28e-01
HTATIP2.10630.5.3-HTATIP2	11	20385231	5.29e-01
REN.3396.54.2-REN	1	204123944	5.29e-01
CST5	20	23856571	5.29e-01
CR2	1	207627575	5.29e-01
GOLM1.8983.7.3-GOLM1	9	88641061	0.529185
PLAUR	19	44150247	5.30e-01
FKBP7	2	179328391	5.30e-01
CFI.2567.5.6-CFI	4	110661852	5.30e-01
NETO1	18	70409549	0.53022
ALCAM	3	105085753	5.31e-01
ART3.10970.3.3-ART3	4	76932337	5.31e-01
CCL7	17	32597240	5.31e-01
CA6.3352.80.3-CA6	1	9005926	5.32e-01
SOD3.8463.2.3-SOD3	4	24791534	5.32e-01
TXNL4B	16	72078188	5.33e-01
SFRP1	8	41119481	5.35e-01
HNRNPAB	5	177631534	5.35e-01
IL12B.IL23A.10365.132.3-IL12B	5	158741791	5.36e-01
TNFRSF10D	8	22993101	5.37e-01
NTNG1.5637.81.3-NTNG1	1	107682629	5.37e-01
COL6A3	2	238232646	5.38e-01
FER	5	108083542	5.38e-01
CPB2	13	46627321	0.5389
APCDD1.6599.5.3-APCDD1	18	10454625	0.539
SERPINA11	14	94908801	5.40e-01
EPHA1	7	143087382	5.40e-01
DTD2	14	31915242	5.41e-01
FAM20B.7198.197.3-FAM20B	1	178994939	5.42e-01
NME2	17	49242796	5.43e-01
OLFM2	19	9964394	5.43e-01
AKR1A1.4192.10.2-AKR1A1	1	46016215	5.43e-01
BTD	3	15642848	5.45e-01
FABP2	4	120238405	5.47e-01
TEK	9	27109139	5.48e-01
GCG.4891.50.1-GCG	2	162999392	5.48e-01
TXNRD1.13967.14.3-TXNRD1	12	104609557	5.49e-01
NAPG	18	10525902	0.55051
CBLN1	16	49311828	5.52e-01
CSK	15	75074421	0.5524
PLXNA4	7	131808091	5.54e-01
TIMP4.6462.12.3-TIMP4	3	12194551	0.55442
LGALS4.2982.82.2-LGALS4	19	39292311	5.56e-01
THSD1	13	52951302	0.5562
B4GALT1	9	33104080	5.57e-01
SLAMF7.7882.31.3-SLAMF7	1	160709037	5.59e-01
CCM2.12347.29.3-CCM2	7	45039074	5.59e-01
HLA.DQA2.7757.5.3-HLA-DQA2	6	32709119	0.560874
GNPTG	16	1401932	5.62e-01
RNASE2	14	21423646	5.62e-01
MDGA1	6	37598455	5.63e-01
TMEM132A.7871.16.3-TMEM132A	11	60691935	5.63e-01
ANGPT4.2500.2.3-ANGPT4	20	853296	5.65e-01
HINT1.5900.11.2-HINT1	5	130494720	5.66e-01
FAIM	3	138327448	5.66e-01
APOM.10445.20.3-APOM	6	31620193	0.566046
UBLCP1	5	158690298	5.67e-01
NPPB	1	11917521	5.68e-01
ANGPT2	8	6357153	5.69e-01
PDE5A	4	120415552	5.70e-01
SAA2	11	18260770	5.70e-01
TMEM132C.7173.141.3-TMEM132C	12	128751948	5.71e-01
LGALS3BP	17	76967320	5.71e-01
ZNF329.12803.9.3-ZNF329	19	58637619	5.72e-01
AGT	1	230826522	5.72e-01
TNFRSF17	16	12059067	5.72e-01
NAP1L4	11	2965661	5.72e-01
LEFTY2	1	226124298	5.74e-01
SERPINB13	18	61254223	0.57448
PLEK	2	68592414	5.75e-01
CCL3L1.2783.18.2-CCL3L3	17	34522268	5.76e-01
FKBP7.9288.7.3-FKBP7	2	179328391	5.77e-01
FAH.11424.4.3-FAH	15	80444832	5.77e-01
REG1B	2	79312149	5.79e-01
DNAJC10.8297.8.3-DNAJC10	2	183580999	5.79e-01
PRPSAP1.9478.69.3-PRPSAP1	17	74305567	5.79e-01
CSK.3363.31.4-CSK	15	75074398	5.81e-01
CEL	9	135937368	5.81e-01
PCOLCE2.6081.52.3-PCOLCE2	3	142534764	0.58254
SERPINA10.13119.26.3-SERPINA10	14	94749650	5.83e-01
UXS1.8258.22.3-UXS1	2	106709759	5.83e-01
CASP3.3593.72.3-CASP3	4	185548850	5.84e-01
TIGAR.12476.50.3-TIGAR	12	4430371	5.86e-01
INSL5.10462.14.3-INSL5	1	67263424	5.86e-01
ECI2	6	4115927	5.86e-01
POSTN.3457.57.1-POSTN	13	38136720	0.58712
PCDH9.10558.26.3-PCDH9	13	66876967	0.58717
CST4	20	23666277	5.88e-01
GALP.9398.30.3-GALP	19	56687389	5.88e-01
WISP1.13692.154.3-CCN4	8	134203282	0.589
WFDC5.6969.14.3-WFDC5	20	43738093	5.89e-01
GCNT1.7016.12.3-GCNT1	9	79034752	0.589239
REG4.11102.22.3-REG4	1	120336641	5.91e-01
ROBO1	3	78646389	5.92e-01
PSAPL1.8814.33.3-PSAPL1	4	7432022	5.93e-01
PDE5A	4	120415552	5.94e-01
CROT.13929.27.3-CROT	7	86974997	5.94e-01
DBI	2	120124500	5.98e-01
DNAJC10	2	183580982	5.98e-01
IL5RA.4491.4.2-IL5RA	3	3111233	0.59816
BOLA1	1	149859440	5.99e-01
HINT1	5	130491076	6.00e-01
MAPK14.5007.1.1-MAPK14	6	35995488	0.601230
XCL1.14078.69.3-XCL1	1	168545711	6.02e-01
TREM1	6	41235664	6.02e-01
ADCK4	19	41197419	6.02e-01
NAAA	4	76834813	6.05e-01
NAAA.3173.49.2-NAAA	4	76831809	6.05e-01
ISM1.8355.80.3-ISM1	20	13202418	6.06e-01
TNFAIP6.5036.50.1-TNFAIP6	2	152214106	6.06e-01
CTRB2	16	75238001	6.07e-01
AKR1B1.9854.36.3-AKR1B1	7	134127102	6.09e-01
KYNU	2	143635226	6.11e-01
NRXN3.5111.15.3-NRXN3	14	78708734	6.12e-01
PIANP.14114.18.3-PIANP	12	6802958	6.12e-01
SCGN.10894.25.3-SCGN	6	25652464	0.612
PPIE.5238.26.3-PPIE	1	40157854	6.13e-01
FAM3B.9177.6.3-FAM3B	21	42676139	0.6133
KIAA1161.8068.43.3-MYORG	9	34366668	0.613899
PEAR1	1	156863490	6.14e-01
SERPINF1	17	1665323	6.16e-01
HSPA13	21	15743436	0.61668
ROR1.2590.69.4-ROR1	1	64239693	6.18e-01
PPIL1	6	36822603	6.19e-01
ANXA5	4	122589101	6.20e-01
HS6ST3	13	96742361	0.6208
RPN1.10490.3.3-RPN1	3	128338817	0.62097
NMRAL1.13988.67.3-NMRAL1	16	4511681	0.62150
LEFTY2	1	226124298	6.22e-01
SERPINF2.3024.18.2-SERPINF2	17	1646130	6.22e-01
MAPK9	5	179660143	6.23e-01
NUDT12.13947.371.3-NUDT12	5	102884556	6.23e-01
SLITRK5	13	88323626	0.6248
PSAT1	9	80912041	6.25e-01
NTRK3.2658.27.1-NTRK3	15	88418230	6.26e-01
SEPW1	19	48281842	6.29e-01
SH3BGRL3	1	26606577	6.30e-01
FCRL6	1	159770301	6.30e-01
SEC11C.10658.28.3-SEC11C	18	56806709	0.631
BPGM	7	134331563	6.31e-01
APOE.5312.49.3-APOE	19	45409011	6.32e-01
ESD	13	47345391	0.6320
UXS1	2	106709764	6.32e-01
IGFBP6	12	53491220	6.34e-01
GLTPD2.7948.129.3-GLTPD2	17	4692254	6.34e-01
FAM20A	17	66531254	6.34e-01
ARFGAP2.11664.32.3-ARFGAP2	11	47185848	6.35e-01
ESM1	5	54273695	6.35e-01
VEGFA.2597.8.3-VEGFA	6	43737921	0.635363
PDCD6IP	3	33840063	6.36e-01
C5	9	123714613	6.37e-01
FBP2.9867.23.3-FBP2	9	97321002	0.638522
PSG4.5649.83.3-PSG4	19	43696854	6.39e-01
PF4V1.5663.18.3-PF4V1	4	74718906	6.39e-01
LYVE1	11	10578513	6.40e-01
LINGO1	15	77905369	0.6404
RAB6B	3	133543079	6.41e-01
FAM151A.7856.51.3-FAM151A	1	55074855	6.41e-01
TMEM132A	11	60691932	6.41e-01
NCAM2	21	22370727	0.64204
GBP2	1	89571815	6.43e-01
MIA.2687.2.1-MIA	19	41277553	6.44e-01
REG3G	2	79252812	6.45e-01
C3	19	6677715	6.46e-01
ITPA	20	3189514	6.46e-01
MTAP	9	21802635	6.47e-01
ACAN	15	89346667	0.6471
C9.3060.43.2-C9	5	39284364	6.48e-01
STX18	4	4417469	6.48e-01
CFHR5.7885.17.3-CFHR5	1	196946667	6.48e-01
RNASE4.5644.60.3-RNASE4	14	21152259	6.48e-01
TREM2	6	41126244	6.49e-01
TNFRSF17.2665.26.2-TNFRSF17	16	12058964	0.64929
SPINK6	5	147582357	6.50e-01
ENTPD5	14	74424713	6.50e-01
TIMP4	3	12194568	6.50e-01
TGFB2.4156.74.1-TGFB2	1	218519577	6.51e-01
NEGR1	1	71861626	6.52e-01
SERPINF1.9211.19.3-SERPINF1	17	1665253	6.52e-01
GSN	9	123970072	6.53e-01
CST1	20	23728199	6.56e-01
CHIT1	1	203181955	6.57e-01
TAC1	7	97361396	6.57e-01
SIRPG	20	1609798	6.59e-01
NID2.3633.70.5-NID2	14	52471521	6.59e-01
GPNMB.8606.39.3-GPNMB	7	23275586	6.60e-01
CPM.7768.10.3-CPM	12	69235977	6.60e-01
GRAMD1C	3	113547029	6.60e-01
CLPSL2.7767.1.3-CLPSL2	6	35744371	0.660886
KLK14.8620.56.3-KLK14	19	51580752	6.61e-01
HAVCR1	5	156456424	6.61e-01
TGFBR3.3009.3.2-TGFBR3	1	92145902	6.61e-01
KNG1	3	186435137	6.61e-01
GPC5	13	92050875	0.6621
PTGFRN.12727.7.3-PTGFRN	1	117452679	6.65e-01
FCRL1.5728.60.3-FCRL1	1	157764193	6.65e-01
UST	6	149068166	6.65e-01
HSPC159	2	64681103	6.67e-01
SIGLEC12	19	51994481	6.67e-01
COLEC11.4430.44.3-COLEC11	2	3642426	6.68e-01
GXYLT1	12	42475647	6.68e-01
PDIA5	3	122785872	6.69e-01
CEL.9796.4.3-CEL	9	135937365	0.669681
SERPINA4.14105.5.3-SERPINA4	14	95027428	6.70e-01
PRKCA	17	64298731	6.71e-01
ESM1.3805.16.2-ESM1	5	54273692	6.71e-01
DNAJB11.7110.2.3-DNAJB11	3	186285192	0.67194
SPARC.3043.49.2-SPARC	5	151040657	6.72e-01
SERPINA4.3449.58.2-SERPINA4	14	95027428	6.73e-01
OBP2B	9	136080664	6.74e-01
AGRP	16	67516474	6.75e-01
FGFR3.13669.6.3-FGFR3	4	1795034	6.75e-01
CTSB.3061.61.2-CTSB	8	11700033	0.675
SVEP1.11109.56.3-SVEP1	9	113127531	0.675704
PTPRU.8337.65.3-PTPRU	1	29563028	6.76e-01
IL7R	5	35852797	6.76e-01
SERPINA1	14	94843084	6.76e-01
PAK4	19	39616410	6.76e-01
KL	13	33590561	0.6765
IGFBP6.14088.38.3-IGFBP6	12	53491220	6.78e-01
RNASET2	6	167335601	6.78e-01
FLRT3	20	14303631	6.78e-01
HSPA1A	6	31783320	6.79e-01
FABP1	2	88422501	6.79e-01
MLN	6	33762450	6.80e-01
PLXND1	3	129274057	6.80e-01
HP	16	72088404	6.81e-01
IL18R1	2	102927989	6.81e-01
MLN.5631.83.3-MLN	6	33762450	0.681614
RSPO3	6	127439816	6.82e-01
GNS.3616.3.5-GNS	12	65107225	6.83e-01
COCH.7227.75.3-COCH	14	31343720	6.84e-01
CFHR5.3666.17.4-CFHR5	1	196946667	6.84e-01
PRKCA.2644.11.2-PRKCA	17	64298754	6.84e-01
NEGR1	1	71861626	6.85e-01
GSTM3	1	110276554	6.86e-01
AMICA1.8232.90.3-JAML	11	118064455	6.88e-01
ISLR2	15	74392652	0.6885
GSR	8	30535583	6.89e-01
IL22RA2.5087.5.3-IL22RA2	6	137464968	0.689551
KLK11.2831.29.1-KLK11	19	51525472	6.90e-01
GNPDA1.8909.77.3-GNPDA1	5	141371314	6.91e-01
SEMA5A.13132.14.3-SEMA5A	5	9035138	6.92e-01
DPEP2.8327.26.3-DPEP2	16	68021297	0.69481
IL1RAP.14048.7.3-IL1RAP	3	190231840	0.69516
FCRL3.4440.15.2-FCRL3	1	157644111	6.97e-01
COLEC12.9787.23.3-COLEC12	18	319361	0.699
BTNL9.7950.142.3-BTNL9	5	180467225	6.99e-01
CA1.4969.2.1-CA1	8	86239837	0.7
PCDH9	13	66876966	0.7000
SAA1.4336.2.1-SAA1	11	18287721	7.00e-01
CNTNAP2.6965.19.3-CNTNAP2	7	145813453	7.01e-01
APOE.2937.10.2-APOE	19	45409011	7.03e-01
C3	19	6677715	7.05e-01
COL1A1.11140.56.3-COL1A1	17	48260650	7.05e-01
IL17RD.3376.49.2-IL17RD	3	57124010	0.70535
IL16	15	81451916	0.7057
CSNK2A1.5224.20.3-CSNK2A1	20	459116	7.06e-01
SLITRK3.10565.19.3-SLITRK3	3	164904508	0.70669
NTRK2	9	87283466	7.07e-01
IFI16.13940.19.3-IFI16	1	158969758	7.07e-01
NTN1	17	8924827	7.09e-01
SIGLEC12.10037.98.3-SIGLEC12	19	51994611	7.10e-01
B3GNT2.7980.72.3-B3GNT2	2	62423248	7.10e-01
TNC.4155.3.2-TNC	9	117782806	0.710416
CSF2RB.10512.13.3-CSF2RB	22	37309670	0.71071
ST3GAL1.5657.28.3-ST3GAL1	8	134467091	0.711
MDGA2	14	47308832	7.12e-01
ENG	9	130577292	7.12e-01
IL1RAP.2630.12.2-IL1RAP	3	190231840	0.71278
B4GALT1.13381.49.3-B4GALT1	9	33104080	0.713402
ESD.4984.83.1-ESD	13	47345391	0.71416
IFI16.12893.159.3-IFI16	1	158969758	7.15e-01
ASL.11241.8.3-ASL	7	65540785	7.15e-01
MMP2	16	55423612	7.16e-01
UNC5C	4	96083655	7.17e-01
PNP.10039.32.3-PNP	14	20937113	7.20e-01
OSMR.10892.8.3-OSMR	5	38845960	7.23e-01
NCMAP.14614.41.3-NCMAP	1	24882602	7.24e-01
TAGLN.9756.6.3-TAGLN	11	117070037	7.26e-01
CLEC12A	12	10103915	7.27e-01
CHI3L2.9383.24.3-CHI3L2	1	111743393	7.27e-01
MAN1A1.11291.73.3-MAN1A1	6	119498374	0.727005
XXYLT1	3	194789013	7.29e-01
IL1RL1.4234.8.2-IL1RL1	2	102927962	7.29e-01
NDST1	5	149865381	7.30e-01
EPHA5	4	66185281	7.30e-01
CNTFR.2711.6.2-CNTFR	9	34551430	0.730839
NTRK3	15	88402982	0.7323
PDIA5.5593.11.3-PDIA5	3	122785909	0.73280
FUT5.4549.78.2-FUT5	19	5865837	7.34e-01
CCL17	16	57438679	7.34e-01
POSTN.6645.53.3-POSTN	13	38136720	0.73441
FCN2.3313.21.2-FCN2	9	137772654	0.735345
IGF1R.4232.19.2-IGF1R	15	99192200	7.37e-01
CNTN4.3298.52.2-CNTN4	3	2140497	0.73730
EIF5A.5888.29.3-EIF5A	17	7210318	7.38e-01
TFF3.4721.54.2-TFF3	21	43731777	0.7384
FCRL3	1	157644111	7.39e-01
RNASE2.8394.56.3-RNASE2	14	21423611	7.40e-01
TMEM132D	12	129556270	7.41e-01
CLEC11A.2966.65.2-CLEC11A	19	51226586	7.41e-01
SIGLEC14.5125.6.3-SIGLEC14	19	52145806	7.42e-01
IL22.2778.10.2-IL22	12	68642022	7.43e-01
CALCB	11	14926543	7.45e-01
SUN5.11260.47.3-SUN5	20	31571579	7.46e-01
NT5C.12560.9.3-NT5C	17	73126320	7.47e-01
CPXM1.6255.74.3-CPXM1	20	2774715	7.47e-01
REXO2.13590.1.3-REXO2	11	114310108	7.48e-01
GNLY.3195.50.2-GNLY	2	85912298	7.48e-01
UBE2K	4	39699729	7.48e-01
LDLRAP1	1	25870097	7.49e-01
FCRL4.8973.23.3-FCRL4	1	157543539	7.49e-01
FJX1.7921.65.3-FJX1	11	35639735	7.50e-01
SFRP4	7	37945534	7.51e-01
AMY1A.7918.114.3-AMY1A	1	104197912	7.51e-01
THBS3.8982.65.3-THBS3	1	155165379	7.51e-01
ENTPD5.4437.56.3-ENTPD5	14	74424713	7.52e-01
RSPO3	6	127439816	7.53e-01
TNFAIP8	5	118604387	7.54e-01
IL17RD	3	57124010	7.54e-01
AGFG1	2	228336868	7.54e-01
NCK2	2	106361369	7.54e-01
ANGPTL3	1	63063191	7.55e-01
CCL16.4913.78.1-CCL16	17	34303529	7.58e-01
NAGK.3894.15.2-NAGK	2	71291474	7.60e-01
CRK	17	1323983	7.62e-01
GFRA2.2515.14.3-GFRA2	8	21547915	0.763
TNFSF8	9	117655623	7.64e-01
ART3.7970.315.3-ART3	4	76932337	7.64e-01
DLD.10025.1.3-DLD	7	107531415	7.65e-01
ISLR2.13124.20.3-ISLR2	15	74392652	7.65e-01
FLRT3.13123.3.3-FLRT3	20	14303634	7.67e-01
FAM3B.5618.50.3-FAM3B	21	42676139	0.767
MTRF1L.11134.30.3-MTRF1L	6	153308497	0.768383
TNFSF8.3421.54.2-TNFSF8	9	117656003	0.769607
UGT1A6.7891.45.3-UGT1A6	2	234600253	7.70e-01
MAPK13.5006.71.1-MAPK13	6	36095586	0.770063
FLRT2	14	85996488	7.71e-01
SCARA5.10419.1.3-SCARA5	8	27727399	0.771
EGFR	7	55086710	7.72e-01
DNAJB11	3	186285192	7.73e-01
CTSB	8	11700033	7.73e-01
CTRB1.5671.1.3-CTRB1	16	75252898	0.77356
HMGCS2.13704.5.3-HMGCS2	1	120290619	7.76e-01
CRISPLD2	16	84853591	7.76e-01
GXYLT1.8229.1.3-GXYLT1	12	42475647	7.76e-01
IL16.2774.10.3-IL16	15	81451916	7.77e-01
PPIC	5	122358945	7.78e-01
ARHGEF25.13519.112.3-ARHGEF25	12	58003963	7.79e-01
PSG3	19	43225790	7.79e-01
ASPH.6998.106.3-ASPH	8	62413116	0.78
KRT5.11177.16.3-KRT5	12	52908359	7.81e-01
SMOC1	14	70320848	7.81e-01
REG3A	2	79384129	7.82e-01
SARS2	19	39405906	7.83e-01
GREM2	1	240652873	7.84e-01
ANXA1	9	75766781	7.84e-01
INHBA	7	41706766	7.85e-01
CD48.3292.75.1-CD48	1	160648536	7.86e-01
TMED2	12	124069080	7.86e-01
TAGLN2	1	159887897	7.88e-01
FAIM3	1	207076662	7.88e-01
PSG5.9314.9.3-PSG5	19	43670408	7.89e-01
GNRH2	20	3024268	7.90e-01
SCUBE1.8989.40.3-SCUBE1	22	43593289	0.79018
UGT1A1	2	234668916	7.91e-01
FCRL4	1	157543537	7.92e-01
A4GALT.8759.29.3-A4GALT	22	43088127	0.79280
TNFRSF11B.8304.50.3-TNFRSF11B	8	119935796	0.797
PTGR1	9	114312002	7.97e-01
HP	16	72088404	7.98e-01
LRP8	1	53708036	7.99e-01
SPINK6.5731.1.3-SPINK6	5	147582357	8.00e-01
LRRC4C	11	40135753	8.00e-01
CXCL8.3447.64.2-CXCL8	4	74606223	8.00e-01
DDX58.12382.2.3-DDX58	9	32455300	0.801257
LRRC15.6557.50.3-LRRC15	3	194075976	0.80156
NTN4	12	96051583	8.02e-01
SERPINA12.6551.94.3-SERPINA12	14	94953611	8.02e-01
PF4	4	74846528	8.04e-01
LY86.3623.84.4-LY86	6	6588341	0.804517
PRCP.5722.78.3-PRCP	11	82534544	8.05e-01
VIT.6234.74.3-VIT	2	36923833	8.06e-01
NME2.4249.64.2-NME1-NME2	17	49230920	8.07e-01
TAGLN2	1	159887897	8.07e-01
PI3.4982.54.1-PI3	20	43803517	8.08e-01
LST1.9531.24.3-LST1	6	31553901	0.808125
ENG.4908.6.1-ENG	9	130577291	0.809589
SVEP1.11178.21.3-SVEP1	9	113127531	0.811509
UNC5C.5139.32.3-UNC5C	4	96083655	8.12e-01
THBS2	6	169615875	8.12e-01
F7	13	113760102	0.8128
CHST1.7803.4.3-CHST1	11	45670427	8.15e-01
IL1RAP	3	190231840	8.15e-01
RNASE6.5646.20.3-RNASE6	14	21249210	8.16e-01
LTF.2780.35.2-LTF	3	46477136	0.81850
CECR1.6077.63.3-ADA2	22	17660194	0.81885
NTN4.3327.27.1-NTN4	12	96051583	8.19e-01
NCR1.8360.169.3-NCR1	19	55417508	8.21e-01
SAT2.12524.18.3-SAT2	17	7529552	8.22e-01
CDCP1	3	45123769	8.26e-01
KLK8.13708.56.3-KLK8	19	51499263	8.26e-01
CLINT1	5	157212751	8.29e-01
CRELD1	3	9975477	8.30e-01
BMPER	7	33943920	8.30e-01
NPTX2.6521.35.3-NPTX2	7	98246609	8.31e-01
CLIC4.12491.23.3-CLIC4	1	25071848	8.31e-01
STX7	6	132767006	8.31e-01
FGG	4	155525286	8.32e-01
S100A6.13090.17.3-S100A6	1	153507075	8.34e-01
NDST1.6927.7.3-NDST1	5	149865381	8.34e-01
IGFBP3	7	45951844	8.34e-01
NQO2.9754.33.3-NQO2	6	2988221	0.834689
B3GNT2	2	62423250	8.35e-01
CST7	20	24929905	8.36e-01
FCRL1	1	157764193	8.37e-01
LCP1.9749.190.3-LCP1	13	46700055	0.83832
MENT	1	151020227	8.39e-01
SEMA3C	7	80371854	8.39e-01
GRAMD1C.8336.267.3-GRAMD1C	3	113547029	0.83907
IFNA5.6210.100.3-IFNA5	9	21304613	0.839473
CHST11	12	104849073	8.40e-01
PDCD5	19	33072096	8.41e-01
TNFRSF11B	8	119935796	8.42e-01
MFGE8.4455.89.2-MFGE8	15	89441916	8.42e-01
TPO.3873.51.2-TPO	2	1377995	8.43e-01
S100A4.14116.129.3-S100A4	1	153516089	8.45e-01
APOBEC3G.13930.3.3-APOBEC3G	22	39436924	0.84629
CCL27.2192.63.10-CCL27	9	34661877	0.846769
CTSZ.4971.1.1-CTSZ	20	57570240	8.47e-01
VEGFC.3132.1.1-VEGFC	4	177604689	8.48e-01
CFHR4	1	196857144	8.49e-01
C1QC.14100.63.3-C1QC	1	22970123	8.49e-01
HBEGF.14094.29.3-HBEGF	5	139712428	8.52e-01
BCAN	1	156611182	8.52e-01
PSMB1	6	170844208	8.54e-01
CCL25.14068.29.3-CCL25	19	8117651	8.54e-01
ADGRF5	6	46820259	8.54e-01
DTYMK	2	242615162	8.55e-01
SPHK1	17	74372665	8.56e-01
BLVRA	7	43798279	8.57e-01
PDGFRL	8	17433942	8.57e-01
RHOC	1	113243749	8.57e-01
CLPS.5749.53.3-CLPS	6	35762759	0.857372
ATP1B2.7218.87.3-ATP1B2	17	7549945	8.58e-01
CRKL	22	21271695	8.58e-01
ITLN1	1	160846330	8.58e-01
SPON1	11	13984270	8.58e-01
IGDCC4	15	65673822	0.8612
CCL21.2516.57.3-CCL21	9	34709002	0.861500
UST.8364.74.3-UST	6	149068464	0.863811
NUCB1	19	49403569	8.64e-01
PSG7.5651.50.3-PSG7	19	43428286	8.66e-01
MASP1.3605.77.4-MASP1	3	186935942	0.86647
ANXA4	2	69871557	8.67e-01
TNFRSF11A.5424.55.3-TNFRSF11A	18	59992520	0.868
RARRES1.8398.277.3-RARRES1	3	158414681	0.86888
CFB	6	31913427	8.69e-01
TAC1.9337.43.3-TAC1	7	97361220	8.70e-01
SEMA4D	9	91975702	8.72e-01
F13B	1	197007871	8.72e-01
KCT2.6365.62.3-C5orf15	5	133291201	8.72e-01
ARSB.3172.28.2-ARSB	5	78073032	8.74e-01
SIGLEC14.8248.222.3-SIGLEC14	19	52145806	8.75e-01
NCR1.5104.57.3-NCR1	19	55417508	8.75e-01
IL7R.5089.11.3-IL7R	5	35852797	8.75e-01
MESDC2.5594.87.3-MESD	15	81239667	8.76e-01
SMOC1.13118.5.3-SMOC1	14	70320848	8.76e-01
DEFB1	8	6728114	8.77e-01
XXYLT1.6375.75.3-XXYLT1	3	194789008	0.87916
ERAP2.8960.3.3-ERAP2	5	96211643	8.80e-01
CD300C.5066.134.3-CD300C	17	72537247	8.81e-01
TMEM132D.13416.8.3-TMEM132D	12	129556270	8.82e-01
CCL3	17	34415602	8.83e-01
GLRX	5	95087023	8.83e-01
IST1.12434.25.3-IST1	16	71879899	0.88301
NMB.9321.400.3-NMB	15	85198360	8.84e-01
IL22RA2	6	137464957	8.86e-01
RARRES2	7	150035406	8.87e-01
PEAR1.8275.31.3-PEAR1	1	156863490	8.87e-01
FGFR1	8	38257733	8.88e-01
CTRB1	16	75252886	8.88e-01
IL1RN	2	113864791	8.89e-01
IL2RB	22	37521883	8.90e-01
ECH1	19	39306062	8.91e-01
APOC3	11	116700422	8.91e-01
HNRNPAB.4450.26.2-HNRNPAB	5	177631508	8.91e-01
RNASE6	14	21249427	8.92e-01
CNTFR	9	34551430	8.93e-01
FBLN5	14	92335755	8.93e-01
AFP.5792.8.2-AFP	4	74296855	8.93e-01
PPIH	1	43124006	8.94e-01
RTP4	3	187086173	8.95e-01
GPNMB.8289.8.3-GPNMB	7	23275586	8.95e-01
GPC5.4991.12.1-GPC5	13	92050929	0.897
MCEE.9388.18.3-MCEE	2	71336814	8.97e-01
HTN3	4	70894172	8.97e-01
LY75	2	160659866	8.97e-01
ALPP	2	233243434	8.98e-01
C5	9	123714613	8.99e-01
GNLY	2	85912298	8.99e-01
TNFRSF21.5404.53.3-TNFRSF21	6	47199268	0.900130
UGT1A6	2	234600253	9.04e-01
VCAM1.2967.8.1-VCAM1	1	101185298	9.04e-01
CCL5.5480.49.3-CCL5	17	34198495	9.05e-01
MAN1A2	1	117910071	9.07e-01
GNPNAT1.13954.9.3-GNPNAT1	14	53241912	9.08e-01
RFESD.13603.7.3-RFESD	5	94982458	9.09e-01
LCT	2	136545420	9.10e-01
GKN2	2	69172364	9.10e-01
BPNT1	1	220230824	9.15e-01
KREMEN1	22	29469023	9.15e-01
C1R	12	7187518	9.16e-01
FSTL4.9350.3.3-FSTL4	5	132532147	9.17e-01
SLAMF7.5487.7.3-SLAMF7	1	160709037	9.17e-01
FAM177A1.8039.41.3-FAM177A1	14	35514113	9.19e-01
ARRB1.12643.4.3-ARRB1	11	74975226	9.19e-01
LGMN.3622.33.4-LGMN	14	93170152	9.23e-01
CRELD1.7628.40.3-CRELD1	3	9975506	0.92348
MMP9.2579.17.5-MMP9	20	44637547	9.24e-01
SEMA3E.5363.51.3-SEMA3E	7	82993222	9.24e-01
TFF1.9185.15.3-TFF1	21	43782391	0.9244
APP	21	27252861	0.92460
SIRPG.9241.40.3-SIRPG	20	1609798	9.25e-01
SELL.4831.4.2-SELL	1	169659808	9.26e-01
CLIC5	6	45848564	9.26e-01
ROBO1.5740.17.3-ROBO1	3	78646390	0.92949
CPNE1	20	34213953	9.30e-01
VEGFA.14032.2.3-VEGFA	6	43737921	0.930755
CECR1	22	17659680	9.31e-01
PGF.3078.1.2-PGF	14	75408537	9.33e-01
CPNE1.5346.24.3-CPNE1	20	34213953	9.34e-01
CD4.3143.3.1-CD4	12	6896024	9.34e-01
SELM	22	31500758	9.35e-01
KPNA6	1	32573657	9.35e-01
ROR1	1	64239688	9.36e-01
CCL5	17	34198495	9.39e-01
STX8.10903.50.3-STX8	17	9153788	9.40e-01
PDCD5.12517.52.3-PDCD5	19	33071974	9.41e-01
POMGNT1.8253.2.3-POMGNT1	1	46654354	9.43e-01
CCL18	17	34391632	9.44e-01
CTSO	4	156842732	9.45e-01
SERPINA9	14	94929054	9.45e-01
PRSS2.5034.79.1-PRSS2	7	142457319	9.46e-01
PTH1R.13470.43.3-PTH1R	3	46919236	0.94697
ADH6	4	100123795	9.47e-01
LRP8.3323.37.1-LRP8	1	53711217	9.48e-01
PPIL1.9884.8.3-PPIL1	6	36822603	0.948354
HBZ.6919.3.3-HBZ	16	202686	0.94932
MIA	19	41277553	9.50e-01
FHIT	3	59733003	9.50e-01
FCGR3B	1	161592986	9.50e-01
CALCOCO2.12534.10.3-CALCOCO2	17	46908350	9.51e-01
HS6ST1.5465.32.3-HS6ST1	2	128994290	9.51e-01
BPI.4126.22.1-BPI	20	36888551	9.51e-01
APOA5	11	116660083	9.51e-01
ADGRF5.6409.57.3-ADGRF5	6	46820249	0.953508
LECT2	5	135257968	9.54e-01
CNTNAP2	7	145813094	9.55e-01
GRAMD1C.8842.16.3-GRAMD1C	3	113547029	0.95677
S100A6	1	153507075	9.57e-01
SEMA3C.6448.36.3-SEMA3C	7	80371854	9.59e-01
RFK.13059.33.3-RFK	9	79000433	0.960709
CCDC126	7	23637001	9.62e-01
IDO1.9759.13.3-IDO1	8	39759794	0.962
SLPI	20	43880880	9.62e-01
DSC2.13126.52.3-DSC2	18	28645940	0.963
TNC	9	117781854	9.63e-01
DCLK1	13	36342789	0.9636
CCL14.2900.53.3-CCL14	17	34310327	9.65e-01
PIK3CA.PIK3R1.3390.72.2-PIK3CA	3	178865902	0.96588
NPPB.7655.11.3-NPPB	1	11917521	9.66e-01
IL18R1.3446.7.2-IL18R1	2	102927989	9.66e-01
CHI3L1.11104.13.3-CHI3L1	1	203148059	9.66e-01
APP.3171.57.2-APP	21	27252861	0.9665
TBC1D5	3	17198654	9.67e-01
SIRPB1.6247.9.3-SIRPB1	20	1544167	9.67e-01
LRP1.9182.3.3-LRP1	12	57522276	9.68e-01
B4GALT6.10832.24.3-B4GALT6	18	29202210	0.969
CHAD	17	48541857	9.70e-01
NUDT9	4	88343725	9.70e-01
EVA1C.8877.22.3-EVA1C	21	33784314	0.9701
SPSB1	1	9352953	9.71e-01
EBI3	19	4229520	9.71e-01
PCBD2.6899.37.3-PCBD2	5	134240596	9.74e-01
TDGF1.5810.25.3-TDGF1	3	46616045	0.97461
COLGALT2.7234.12.3-COLGALT2	1	183898796	9.75e-01
PSG5	19	43670408	9.76e-01
TNFRSF21.9259.35.3-TNFRSF21	6	47199268	0.977304
ERO1L	14	53106633	9.78e-01
PIANP.9599.6.3-PIANP	12	6802958	9.78e-01
COL6A3.11196.31.3-COL6A3	2	238232646	9.79e-01
KRT1	12	53068520	9.81e-01
CHL1	3	238446	9.82e-01
CTSV.3364.76.2-CTSV	9	99794940	0.982036
GNRH2.10708.3.3-GNRH2	20	3024268	9.83e-01
GRAMD1C	3	113547029	9.83e-01
RAD51.2871.73.2-RAD51	15	40986972	9.84e-01
WISP1	8	134203282	9.84e-01
PGM1.9173.21.3-PGM1	1	64058947	9.85e-01
APOL3	22	36536378	9.86e-01
SPARC	5	151040657	9.86e-01
AMPD2	1	110158726	9.88e-01
TDGF1	3	46616024	9.89e-01
CCDC126.6388.21.3-CCDC126	7	23636998	9.90e-01
EDIL3	5	83236373	9.91e-01
IL18R1.14079.14.3-IL18R1	2	102927989	9.92e-01
RNASE4	14	21152719	9.94e-01
SERPINA10	14	94746797	9.94e-01
APOBEC3G	22	39473072	9.94e-01
PTPN7.14688.6.3-PTPN7	1	202116141	9.95e-01
LDLR.13129.40.3-LDLR	19	11200038	9.95e-01
TFPI2.9233.71.3-TFPI2	7	93514709	9.96e-01
NTNG1	1	107682629	9.96e-01
PABPC3.10447.18.3-PABPC3	13	25670300	0.99681
GSTM1.7239.9.3-GSTM1	1	110230436	9.98e-01
STX7.8274.64.3-STX7	6	132767006	0.998804
PSG4	19	43696854	9.99e-01
