# Supplementary material for: Cross-trait multivariate GWAS confirms health implications of pubertal timing
Source: Nat Commun. 2025 Jan 18;16:799. doi: 10.1038/s41467-025-56191-4 (PMC11742396; doi:10.1038/s41467-025-56191-4)
Supplement: Supplementary file 37 — Source Data [file 41467_2025_56191_MOESM37_ESM.zip › Source Data/Source Data for Screenshots in first round of responses Reviewer #1 question 4.txt]

*********************************************************************
* LD Score Regression (LDSC)
* Version 1.0.1
* (C) 2014-2019 Brendan Bulik-Sullivan and Hilary Finucane
* Broad Institute of MIT and Harvard / MIT Department of Mathematics
* GNU General Public License v3
*********************************************************************
Call: 
./ldsc.py \
--ref-ld-chr ./../eur_w_ld_chr/ \
--out healthspan_parental_lifespan \
--rg healthspan_summary.sumstats.gz,parental_lifespan.sumstats.gz \
--w-ld-chr ./../eur_w_ld_chr/ 

Beginning analysis at Thu Dec  5 14:46:32 2024
Reading summary statistics from healthspan_summary.sumstats.gz ...
Read summary statistics for 1204976 SNPs.
Reading reference panel LD Score from ./../eur_w_ld_chr/[1-22] ... (ldscore_fromlist)
Read reference panel LD Scores for 1290028 SNPs.
Removing partitioned LD Scores with zero variance.
Reading regression weight LD Score from ./../eur_w_ld_chr/[1-22] ... (ldscore_fromlist)
Read regression weight LD Scores for 1290028 SNPs.
After merging with reference panel LD, 1182540 SNPs remain.
After merging with regression SNP LD, 1182540 SNPs remain.
Computing rg for phenotype 2/2
Reading summary statistics from parental_lifespan.sumstats.gz ...
Read summary statistics for 1217311 SNPs.
After merging with summary statistics, 1182540 SNPs remain.
1145153 SNPs with valid alleles.

Heritability of phenotype 1
---------------------------
Total Observed scale h2: 0.0291 (0.0024)
Lambda GC: 1.1843
Mean Chi^2: 1.2231
Intercept: 1.0535 (0.0086)
Ratio: 0.2398 (0.0383)

Heritability of phenotype 2/2
-----------------------------
Total Observed scale h2: 0.0229 (0.0015)
Lambda GC: 1.3
Mean Chi^2: 1.3405
Intercept: 1.0536 (0.0123)
Ratio: 0.1575 (0.0362)

Genetic Covariance
------------------
Total Observed scale gencov: -0.018 (0.0012)
Mean z1*z2: -0.1989
Intercept: -0.0456 (0.006)

Genetic Correlation
-------------------
Genetic Correlation: -0.6959 (0.046)
Z-score: -15.1453
P: 8.1343e-52


Summary of Genetic Correlation Results
p1                             p2      rg     se        z           p  h2_obs  h2_obs_se  h2_int  h2_int_se  gcov_int  gcov_int_se
healthspan_summary.sumstats.gz  parental_lifespan.sumstats.gz -0.6959  0.046 -15.1453  8.1343e-52  0.0229     0.0015  1.0536     0.0123   -0.0456        0.006

Analysis finished at Thu Dec  5 14:46:50 2024
Total time elapsed: 18.2s


*********************************************************************
* LD Score Regression (LDSC)
* Version 1.0.1
* (C) 2014-2019 Brendan Bulik-Sullivan and Hilary Finucane
* Broad Institute of MIT and Harvard / MIT Department of Mathematics
* GNU General Public License v3
*********************************************************************
Call: 
./ldsc.py \
--ref-ld-chr ./../eur_w_ld_chr/ \
--out parental_lifespan_longevity \
--rg parental_lifespan.sumstats.gz,longevity.sumstats.gz \
--w-ld-chr ./../eur_w_ld_chr/ 

Beginning analysis at Thu Dec  5 14:49:25 2024
Reading summary statistics from parental_lifespan.sumstats.gz ...
Read summary statistics for 1153456 SNPs.
Reading reference panel LD Score from ./../eur_w_ld_chr/[1-22] ... (ldscore_fromlist)
Read reference panel LD Scores for 1290028 SNPs.
Removing partitioned LD Scores with zero variance.
Reading regression weight LD Score from ./../eur_w_ld_chr/[1-22] ... (ldscore_fromlist)
Read regression weight LD Scores for 1290028 SNPs.
After merging with reference panel LD, 1145195 SNPs remain.
After merging with regression SNP LD, 1145195 SNPs remain.
Computing rg for phenotype 2/2
Reading summary statistics from longevity.sumstats.gz ...
Read summary statistics for 1217311 SNPs.
After merging with summary statistics, 1145195 SNPs remain.
1138167 SNPs with valid alleles.

Heritability of phenotype 1
---------------------------
Total Observed scale h2: 0.023 (0.0014)
Lambda GC: 1.3
Mean Chi^2: 1.3421
Intercept: 1.053 (0.0125)
Ratio: 0.155 (0.0365)

Heritability of phenotype 2/2
-----------------------------
Total Observed scale h2: 0.2531 (0.0468)
Lambda GC: 1.0618
Mean Chi^2: 1.0667
Intercept: 1.0088 (0.0082)
Ratio: 0.1315 (0.1227)

Genetic Covariance
------------------
Total Observed scale gencov: 0.0616 (0.0062)
Mean z1*z2: 0.1191
Intercept: 0.0151 (0.0088)

Genetic Correlation
-------------------
Genetic Correlation: 0.8072 (0.0843)
Z-score: 9.571
P: 1.0586e-21


Summary of Genetic Correlation Results
p1                     p2      rg      se      z           p  h2_obs  h2_obs_se  h2_int  h2_int_se  gcov_int  gcov_int_se
parental_lifespan.sumstats.gz  longevity.sumstats.gz  0.8072  0.0843  9.571  1.0586e-21  0.2531     0.0468  1.0088     0.0082    0.0151       0.0088

Analysis finished at Thu Dec  5 14:49:39 2024
Total time elapsed: 13.89s

*********************************************************************
* LD Score Regression (LDSC)
* Version 1.0.1
* (C) 2014-2019 Brendan Bulik-Sullivan and Hilary Finucane
* Broad Institute of MIT and Harvard / MIT Department of Mathematics
* GNU General Public License v3
*********************************************************************
Call: 
./ldsc.py \
--ref-ld-chr ./../eur_w_ld_chr/ \
--out healthspan_longevity \
--rg healthspan_summary.sumstats.gz,longevity.sumstats.gz \
--w-ld-chr ./../eur_w_ld_chr/ 

Beginning analysis at Thu Dec  5 14:48:34 2024
Reading summary statistics from healthspan_summary.sumstats.gz ...
Read summary statistics for 1204976 SNPs.
Reading reference panel LD Score from ./../eur_w_ld_chr/[1-22] ... (ldscore_fromlist)
Read reference panel LD Scores for 1290028 SNPs.
Removing partitioned LD Scores with zero variance.
Reading regression weight LD Score from ./../eur_w_ld_chr/[1-22] ... (ldscore_fromlist)
Read regression weight LD Scores for 1290028 SNPs.
After merging with reference panel LD, 1182540 SNPs remain.
After merging with regression SNP LD, 1182540 SNPs remain.
Computing rg for phenotype 2/2
Reading summary statistics from longevity.sumstats.gz ...
Read summary statistics for 1217311 SNPs.
After merging with summary statistics, 1182540 SNPs remain.
1170417 SNPs with valid alleles.

Heritability of phenotype 1
---------------------------
Total Observed scale h2: 0.0289 (0.0025)
Lambda GC: 1.1843
Mean Chi^2: 1.2215
Intercept: 1.053 (0.0081)
Ratio: 0.2394 (0.0368)

Heritability of phenotype 2/2
-----------------------------
Total Observed scale h2: 0.26 (0.042)
Lambda GC: 1.0649
Mean Chi^2: 1.0669
Intercept: 1.0076 (0.0079)
Ratio: 0.114 (0.1184)

Genetic Covariance
------------------
Total Observed scale gencov: -0.0443 (0.0069)
Mean z1*z2: -0.0589
Intercept: -0.008 (0.0049)

Genetic Correlation
-------------------
Genetic Correlation: -0.511 (0.0892)
Z-score: -5.7274
P: 1.0196e-08


Summary of Genetic Correlation Results
p1                     p2     rg      se       z           p  h2_obs  h2_obs_se  h2_int  h2_int_se  gcov_int  gcov_int_se
healthspan_summary.sumstats.gz  longevity.sumstats.gz -0.511  0.0892 -5.7274  1.0196e-08    0.26      0.042  1.0076     0.0079    -0.008       0.0049

Analysis finished at Thu Dec  5 14:48:49 2024
Total time elapsed: 14.73s
